# Supplementary material for: Mapping the gene regulatory landscape of archaic hominin introgression in modern Papuans
Source: PLoS Genet. 2026 Mar 24;22(3):e1012067. doi: 10.1371/journal.pgen.1012067 (PMC13012733; doi:10.1371/journal.pgen.1012067)
Supplement: S1 File — (XLSX) [file pgen.1012067.s026.xlsx]

## Sheet: Sheet 1
Sequence	Name	group
ACTGGCCGCTTGACGTGGTCCCCGGCTTCCCCGATCACTGAAGGCCCTGCAGTCAGGAACAGTCAGGACTTTGCACCCAGTTGTTGTGGTTGTTTGGCAGACACTTCCTCTTGTGTGATTCATGGACCCGCAGCATTGCGTTACCTGGGAGCTTTTGGAATTGAAGACTCTCAGGGCTCACCCGGCACTGCGGCTCCTGC	chr11_3507091_3507260_pos_84_A_pos_88_A	Arensbergen_haplotype
ACTGGCCGCTTGACGTGGTCCCCGGCTTCCCCGATCACTGAAGGCCCTGCAGTCAGGAACAGTCAGGACTTTGCACCCAGTTGTTGTGGTTGTTTGGCAGACCCTTCCTCTTGTGTGATTCATGGACCCGCAGCATTGCGTTACCTGGGAGCTTTTGGAATTGAAGACTCTCAGGGCTCACCCGGCACTGCGGCTCCTGC	chr11_3507091_3507260_pos_84_A_pos_88_C	Arensbergen_haplotype
ACTGGCCGCTTGACGTGGTCCCCGGCTTCCCCGATCACTGAAGGCCCTGCAGTCAGGAACAGTCAGGACTTTGCACCCAGTTGTTGTGGTTGTTTGGCCGACACTTCCTCTTGTGTGATTCATGGACCCGCAGCATTGCGTTACCTGGGAGCTTTTGGAATTGAAGACTCTCAGGGCTCACCCGGCACTGCGGCTCCTGC	chr11_3507091_3507260_pos_84_C_pos_88_A	Arensbergen_haplotype
ACTGGCCGCTTGACGTGGTCCCCGGCTTCCCCGATCACTGAAGGCCCTGCAGTCAGGAACAGTCAGGACTTTGCACCCAGTTGTTGTGGTTGTTTGGCCGACCCTTCCTCTTGTGTGATTCATGGACCCGCAGCATTGCGTTACCTGGGAGCTTTTGGAATTGAAGACTCTCAGGGCTCACCCGGCACTGCGGCTCCTGC	chr11_3507091_3507260_pos_84_C_pos_88_C	Arensbergen_haplotype
ACTGGCCGCTTGACGACAGCTGTTGCAGTAAAGTGTTCATTGAATGCAGGCGCCTGGGAGAAGTAACTTCCTGGGCATGTGCATGAAGAGACAAAATGGCACAGTATGACCCACTCGGGGCACTCCACAGGAAAAGGGAAGAAAGCCTCAGACCGGCATGTGCACAGCTTCTTAAACACACTGCCCACTGCGGCTCCTGC	chr5_5752190_5752359_pos_86_A_pos_87_C	Arensbergen_haplotype
ACTGGCCGCTTGACGACAGCTGTTGCAGTAAAGTGTTCATTGAATGCAGGCGCCTGGGAGAAGTAACTTCCTGGGCATGTGCATGAAGAGACAAAATGGCAGAGTATGACCCACTCGGGGCACTCCACAGGAAAAGGGAAGAAAGCCTCAGACCGGCATGTGCACAGCTTCTTAAACACACTGCCCACTGCGGCTCCTGC	chr5_5752190_5752359_pos_86_A_pos_87_G	Arensbergen_haplotype
ACTGGCCGCTTGACGACAGCTGTTGCAGTAAAGTGTTCATTGAATGCAGGCGCCTGGGAGAAGTAACTTCCTGGGCATGTGCATGAAGAGACAAAATGGCGCAGTATGACCCACTCGGGGCACTCCACAGGAAAAGGGAAGAAAGCCTCAGACCGGCATGTGCACAGCTTCTTAAACACACTGCCCACTGCGGCTCCTGC	chr5_5752190_5752359_pos_86_G_pos_87_C	Arensbergen_haplotype
ACTGGCCGCTTGACGACAGCTGTTGCAGTAAAGTGTTCATTGAATGCAGGCGCCTGGGAGAAGTAACTTCCTGGGCATGTGCATGAAGAGACAAAATGGCGGAGTATGACCCACTCGGGGCACTCCACAGGAAAAGGGAAGAAAGCCTCAGACCGGCATGTGCACAGCTTCTTAAACACACTGCCCACTGCGGCTCCTGC	chr5_5752190_5752359_pos_86_G_pos_87_G	Arensbergen_haplotype
ACTGGCCGCTTGACGACACATGGAGTCTTTCTATTCTTTCTTCTCTGAAGCTGTGGAAGGACAAGTGTGGGCATAACCTGGACCTGTAGGGACAACTGCCCTCAGCCAATGGGGGATGGTAGTGGGTGGATAGAGGCCACCACCTCCTCTTCCTTAGATGGACTAATTCTGAGCTGTGTTCTACACACTGCGGCTCCTGC	chr20_16749034_16749203_pos_48_A_pos_89_A_pos_124_A	Arensbergen_haplotype
ACTGGCCGCTTGACGACACATGGAGTCTTTCTATTCTTTCTTCTCTGAAGCTGTGGAAGGACAAGTGTGGGCATAACCTGGACCTGTAGGGACAACTGCCCTCAGCCAATGGGGGATGGTAGTGGGTGGATAGAGGCCGCCACCTCCTCTTCCTTAGATGGACTAATTCTGAGCTGTGTTCTACACACTGCGGCTCCTGC	chr20_16749034_16749203_pos_48_A_pos_89_A_pos_124_G	Arensbergen_haplotype
ACTGGCCGCTTGACGACACATGGAGTCTTTCTATTCTTTCTTCTCTGAAGCTGTGGAAGGACAAGTGTGGGCATAACCTGGACCTGTAGGGACAACTGCCCTCGGCCAATGGGGGATGGTAGTGGGTGGATAGAGGCCACCACCTCCTCTTCCTTAGATGGACTAATTCTGAGCTGTGTTCTACACACTGCGGCTCCTGC	chr20_16749034_16749203_pos_48_A_pos_89_G_pos_124_A	Arensbergen_haplotype
ACTGGCCGCTTGACGACACATGGAGTCTTTCTATTCTTTCTTCTCTGAAGCTGTGGAAGGACAAGTGTGGGCATAACCTGGACCTGTAGGGACAACTGCCCTCGGCCAATGGGGGATGGTAGTGGGTGGATAGAGGCCGCCACCTCCTCTTCCTTAGATGGACTAATTCTGAGCTGTGTTCTACACACTGCGGCTCCTGC	chr20_16749034_16749203_pos_48_A_pos_89_G_pos_124_G	Arensbergen_haplotype
ACTGGCCGCTTGACGACACATGGAGTCTTTCTATTCTTTCTTCTCTGAAGCTGTGGAAGGACCAGTGTGGGCATAACCTGGACCTGTAGGGACAACTGCCCTCAGCCAATGGGGGATGGTAGTGGGTGGATAGAGGCCACCACCTCCTCTTCCTTAGATGGACTAATTCTGAGCTGTGTTCTACACACTGCGGCTCCTGC	chr20_16749034_16749203_pos_48_C_pos_89_A_pos_124_A	Arensbergen_haplotype
ACTGGCCGCTTGACGACACATGGAGTCTTTCTATTCTTTCTTCTCTGAAGCTGTGGAAGGACCAGTGTGGGCATAACCTGGACCTGTAGGGACAACTGCCCTCAGCCAATGGGGGATGGTAGTGGGTGGATAGAGGCCGCCACCTCCTCTTCCTTAGATGGACTAATTCTGAGCTGTGTTCTACACACTGCGGCTCCTGC	chr20_16749034_16749203_pos_48_C_pos_89_A_pos_124_G	Arensbergen_haplotype
ACTGGCCGCTTGACGACACATGGAGTCTTTCTATTCTTTCTTCTCTGAAGCTGTGGAAGGACCAGTGTGGGCATAACCTGGACCTGTAGGGACAACTGCCCTCGGCCAATGGGGGATGGTAGTGGGTGGATAGAGGCCACCACCTCCTCTTCCTTAGATGGACTAATTCTGAGCTGTGTTCTACACACTGCGGCTCCTGC	chr20_16749034_16749203_pos_48_C_pos_89_G_pos_124_A	Arensbergen_haplotype
ACTGGCCGCTTGACGACACATGGAGTCTTTCTATTCTTTCTTCTCTGAAGCTGTGGAAGGACCAGTGTGGGCATAACCTGGACCTGTAGGGACAACTGCCCTCGGCCAATGGGGGATGGTAGTGGGTGGATAGAGGCCGCCACCTCCTCTTCCTTAGATGGACTAATTCTGAGCTGTGTTCTACACACTGCGGCTCCTGC	chr20_16749034_16749203_pos_48_C_pos_89_G_pos_124_G	Arensbergen_haplotype
ACTGGCCGCTTGACGAGTGTTTCTACATAGAAAAAGACAGCGGCATGAGGGAGAATGCACTGTCATGGAAAATAGTCATTTGTGTATTCAGCAAACATTTAAGTAGTCAAGCATAGTGGCTAAAAGCATGCACTCTGAACCTAAATTGCCAAAGAGCCAAGTTCCTCTACCCTCGAATTGGGTGACACTGCGGCTCCTGC	chr11_22702282_22702451_pos_57_A_pos_116_C	Arensbergen_haplotype
ACTGGCCGCTTGACGAGTGTTTCTACATAGAAAAAGACAGCGGCATGAGGGAGAATGCACTGTCATGGAAAATAGTCATTTGTGTATTCAGCAAACATTTAAGTAGTCAAGCATAGTGGCTAAAAGCATGGACTCTGAACCTAAATTGCCAAAGAGCCAAGTTCCTCTACCCTCGAATTGGGTGACACTGCGGCTCCTGC	chr11_22702282_22702451_pos_57_A_pos_116_G	Arensbergen_haplotype
ACTGGCCGCTTGACGAGTGTTTCTACATAGAAAAAGACAGCGGCATGAGGGAGAATGCACTGTCATGGAAAGTAGTCATTTGTGTATTCAGCAAACATTTAAGTAGTCAAGCATAGTGGCTAAAAGCATGCACTCTGAACCTAAATTGCCAAAGAGCCAAGTTCCTCTACCCTCGAATTGGGTGACACTGCGGCTCCTGC	chr11_22702282_22702451_pos_57_G_pos_116_C	Arensbergen_haplotype
ACTGGCCGCTTGACGAGTGTTTCTACATAGAAAAAGACAGCGGCATGAGGGAGAATGCACTGTCATGGAAAGTAGTCATTTGTGTATTCAGCAAACATTTAAGTAGTCAAGCATAGTGGCTAAAAGCATGGACTCTGAACCTAAATTGCCAAAGAGCCAAGTTCCTCTACCCTCGAATTGGGTGACACTGCGGCTCCTGC	chr11_22702282_22702451_pos_57_G_pos_116_G	Arensbergen_haplotype
ACTGGCCGCTTGACGAATATGCCGAGTGAAATAAATCAGACCAAAAAGAGTACATAGGCAGGAGAGCTGGCAAGACGGCCGAATAGGAACAGCTCTGGTCTGCAGCTCCCAGCGAGATGAACAGAAAAGGCAGGTGATTTCTACATTTCCAACTGAGGTACCCAGCTCATCTCATTGGGACTTGGCACTGCGGCTCCTGC	chrX_22884449_22884618_pos_61_C_pos_111_A	Arensbergen_haplotype
ACTGGCCGCTTGACGAATATGCCGAGTGAAATAAATCAGACCAAAAAGAGTACATAGGCAGGAGAGCTGGCAAGACGGCCGAATAGGAACAGCTCTGGTCTGCAGCTCCCAGCGAGATGAACAGAGAAGGCAGGTGATTTCTACATTTCCAACTGAGGTACCCAGCTCATCTCATTGGGACTTGGCACTGCGGCTCCTGC	chrX_22884449_22884618_pos_61_C_pos_111_G	Arensbergen_haplotype
ACTGGCCGCTTGACGAATATGCCGAGTGAAATAAATCAGACCAAAAAGAGTACATAGGCAGGAGAGCTGGCAAGATGGCCGAATAGGAACAGCTCTGGTCTGCAGCTCCCAGCGAGATGAACAGAAAAGGCAGGTGATTTCTACATTTCCAACTGAGGTACCCAGCTCATCTCATTGGGACTTGGCACTGCGGCTCCTGC	chrX_22884449_22884618_pos_61_T_pos_111_A	Arensbergen_haplotype
ACTGGCCGCTTGACGAATATGCCGAGTGAAATAAATCAGACCAAAAAGAGTACATAGGCAGGAGAGCTGGCAAGATGGCCGAATAGGAACAGCTCTGGTCTGCAGCTCCCAGCGAGATGAACAGAGAAGGCAGGTGATTTCTACATTTCCAACTGAGGTACCCAGCTCATCTCATTGGGACTTGGCACTGCGGCTCCTGC	chrX_22884449_22884618_pos_61_T_pos_111_G	Arensbergen_haplotype
ACTGGCCGCTTGACGTTCAATGTGCCTGCCAGCCCATACACTGAGATGCTCCATATTGATTTATTTCCCTTACTGTGCATGAATTAAGGAACGGAATTTTCCACTGTGGGCATGTTTAGGCAAGTCCCCTGTGCAAGTTCCCTTATACACAAAATGTCTGGTTTAAACATTTGTGGGGTGGGGGGCACTGCGGCTCCTGC	chr3_30135177_30135346_pos_77_C_pos_96_C	Arensbergen_haplotype
ACTGGCCGCTTGACGTTCAATGTGCCTGCCAGCCCATACACTGAGATGCTCCATATTGATTTATTTCCCTTACTGTGCATGAATTAAGGAACGGAATTTTCCACTGTGGGTATGTTTAGGCAAGTCCCCTGTGCAAGTTCCCTTATACACAAAATGTCTGGTTTAAACATTTGTGGGGTGGGGGGCACTGCGGCTCCTGC	chr3_30135177_30135346_pos_77_C_pos_96_T	Arensbergen_haplotype
ACTGGCCGCTTGACGTTCAATGTGCCTGCCAGCCCATACACTGAGATGCTCCATATTGATTTATTTCCCTTACTGTGCATGAATTAAGGAATGGAATTTTCCACTGTGGGCATGTTTAGGCAAGTCCCCTGTGCAAGTTCCCTTATACACAAAATGTCTGGTTTAAACATTTGTGGGGTGGGGGGCACTGCGGCTCCTGC	chr3_30135177_30135346_pos_77_T_pos_96_C	Arensbergen_haplotype
ACTGGCCGCTTGACGTTCAATGTGCCTGCCAGCCCATACACTGAGATGCTCCATATTGATTTATTTCCCTTACTGTGCATGAATTAAGGAATGGAATTTTCCACTGTGGGTATGTTTAGGCAAGTCCCCTGTGCAAGTTCCCTTATACACAAAATGTCTGGTTTAAACATTTGTGGGGTGGGGGGCACTGCGGCTCCTGC	chr3_30135177_30135346_pos_77_T_pos_96_T	Arensbergen_haplotype
ACTGGCCGCTTGACGGCTGCCATAACAAATACCATAGACTGGATGACTTAAACAACAAAAATTTATTTCTCAATGTCCTAGAGGCTGGGAAGTCCAAGATCAAGGTGCCGGTCATTTACATTCCTGGTGATGGCCCTCTTCCCAACTGGAAGATGTGTACTGTGTGTACACATGACCTCTTTTGTCACTGCGGCTCCTGC	chr11_36427231_36427400_pos_43_A_pos_62_C_pos_65_A_pos_103_A_pos_129_A	Arensbergen_haplotype
ACTGGCCGCTTGACGGCTGCCATAACAAATACCATAGACTGGATGACTTAAACAACAAAAATTTATTTCTCAATGTCCTAGAGGCTGGGAAGTCCAAGATCAAGGTGCCGGTCATTTACATTCCTGGTGATGGCCCTCTTCCCGACTGGAAGATGTGTACTGTGTGTACACATGACCTCTTTTGTCACTGCGGCTCCTGC	chr11_36427231_36427400_pos_43_A_pos_62_C_pos_65_A_pos_103_A_pos_129_G	Arensbergen_haplotype
ACTGGCCGCTTGACGGCTGCCATAACAAATACCATAGACTGGATGACTTAAACAACAAAAATTTATTTCTCAATGTCCTAGAGGCTGGGAAGTCCAAGATCAAGGTGCCGGTCATTTCCATTCCTGGTGATGGCCCTCTTCCCAACTGGAAGATGTGTACTGTGTGTACACATGACCTCTTTTGTCACTGCGGCTCCTGC	chr11_36427231_36427400_pos_43_A_pos_62_C_pos_65_A_pos_103_C_pos_129_A	Arensbergen_haplotype
ACTGGCCGCTTGACGGCTGCCATAACAAATACCATAGACTGGATGACTTAAACAACAAAAATTTATTTCTCAATGTCCTAGAGGCTGGGAAGTCCAAGATCAAGGTGCCGGTCATTTCCATTCCTGGTGATGGCCCTCTTCCCGACTGGAAGATGTGTACTGTGTGTACACATGACCTCTTTTGTCACTGCGGCTCCTGC	chr11_36427231_36427400_pos_43_A_pos_62_C_pos_65_A_pos_103_C_pos_129_G	Arensbergen_haplotype
ACTGGCCGCTTGACGGCTGCCATAACAAATACCATAGACTGGATGACTTAAACAACAAAAATTTATTTCTCAATGTCCTGGAGGCTGGGAAGTCCAAGATCAAGGTGCCGGTCATTTACATTCCTGGTGATGGCCCTCTTCCCAACTGGAAGATGTGTACTGTGTGTACACATGACCTCTTTTGTCACTGCGGCTCCTGC	chr11_36427231_36427400_pos_43_A_pos_62_C_pos_65_G_pos_103_A_pos_129_A	Arensbergen_haplotype
ACTGGCCGCTTGACGGCTGCCATAACAAATACCATAGACTGGATGACTTAAACAACAAAAATTTATTTCTCAATGTCCTGGAGGCTGGGAAGTCCAAGATCAAGGTGCCGGTCATTTACATTCCTGGTGATGGCCCTCTTCCCGACTGGAAGATGTGTACTGTGTGTACACATGACCTCTTTTGTCACTGCGGCTCCTGC	chr11_36427231_36427400_pos_43_A_pos_62_C_pos_65_G_pos_103_A_pos_129_G	Arensbergen_haplotype
ACTGGCCGCTTGACGGCTGCCATAACAAATACCATAGACTGGATGACTTAAACAACAAAAATTTATTTCTCAATGTCCTGGAGGCTGGGAAGTCCAAGATCAAGGTGCCGGTCATTTCCATTCCTGGTGATGGCCCTCTTCCCAACTGGAAGATGTGTACTGTGTGTACACATGACCTCTTTTGTCACTGCGGCTCCTGC	chr11_36427231_36427400_pos_43_A_pos_62_C_pos_65_G_pos_103_C_pos_129_A	Arensbergen_haplotype
ACTGGCCGCTTGACGGCTGCCATAACAAATACCATAGACTGGATGACTTAAACAACAAAAATTTATTTCTCAATGTCCTGGAGGCTGGGAAGTCCAAGATCAAGGTGCCGGTCATTTCCATTCCTGGTGATGGCCCTCTTCCCGACTGGAAGATGTGTACTGTGTGTACACATGACCTCTTTTGTCACTGCGGCTCCTGC	chr11_36427231_36427400_pos_43_A_pos_62_C_pos_65_G_pos_103_C_pos_129_G	Arensbergen_haplotype
ACTGGCCGCTTGACGGCTGCCATAACAAATACCATAGACTGGATGACTTAAACAACAAAAATTTATTTCTCAATGTTCTAGAGGCTGGGAAGTCCAAGATCAAGGTGCCGGTCATTTACATTCCTGGTGATGGCCCTCTTCCCAACTGGAAGATGTGTACTGTGTGTACACATGACCTCTTTTGTCACTGCGGCTCCTGC	chr11_36427231_36427400_pos_43_A_pos_62_T_pos_65_A_pos_103_A_pos_129_A	Arensbergen_haplotype
ACTGGCCGCTTGACGGCTGCCATAACAAATACCATAGACTGGATGACTTAAACAACAAAAATTTATTTCTCAATGTTCTAGAGGCTGGGAAGTCCAAGATCAAGGTGCCGGTCATTTACATTCCTGGTGATGGCCCTCTTCCCGACTGGAAGATGTGTACTGTGTGTACACATGACCTCTTTTGTCACTGCGGCTCCTGC	chr11_36427231_36427400_pos_43_A_pos_62_T_pos_65_A_pos_103_A_pos_129_G	Arensbergen_haplotype
ACTGGCCGCTTGACGGCTGCCATAACAAATACCATAGACTGGATGACTTAAACAACAAAAATTTATTTCTCAATGTTCTAGAGGCTGGGAAGTCCAAGATCAAGGTGCCGGTCATTTCCATTCCTGGTGATGGCCCTCTTCCCAACTGGAAGATGTGTACTGTGTGTACACATGACCTCTTTTGTCACTGCGGCTCCTGC	chr11_36427231_36427400_pos_43_A_pos_62_T_pos_65_A_pos_103_C_pos_129_A	Arensbergen_haplotype
ACTGGCCGCTTGACGGCTGCCATAACAAATACCATAGACTGGATGACTTAAACAACAAAAATTTATTTCTCAATGTTCTAGAGGCTGGGAAGTCCAAGATCAAGGTGCCGGTCATTTCCATTCCTGGTGATGGCCCTCTTCCCGACTGGAAGATGTGTACTGTGTGTACACATGACCTCTTTTGTCACTGCGGCTCCTGC	chr11_36427231_36427400_pos_43_A_pos_62_T_pos_65_A_pos_103_C_pos_129_G	Arensbergen_haplotype
ACTGGCCGCTTGACGGCTGCCATAACAAATACCATAGACTGGATGACTTAAACAACAAAAATTTATTTCTCAATGTTCTGGAGGCTGGGAAGTCCAAGATCAAGGTGCCGGTCATTTACATTCCTGGTGATGGCCCTCTTCCCAACTGGAAGATGTGTACTGTGTGTACACATGACCTCTTTTGTCACTGCGGCTCCTGC	chr11_36427231_36427400_pos_43_A_pos_62_T_pos_65_G_pos_103_A_pos_129_A	Arensbergen_haplotype
ACTGGCCGCTTGACGGCTGCCATAACAAATACCATAGACTGGATGACTTAAACAACAAAAATTTATTTCTCAATGTTCTGGAGGCTGGGAAGTCCAAGATCAAGGTGCCGGTCATTTACATTCCTGGTGATGGCCCTCTTCCCGACTGGAAGATGTGTACTGTGTGTACACATGACCTCTTTTGTCACTGCGGCTCCTGC	chr11_36427231_36427400_pos_43_A_pos_62_T_pos_65_G_pos_103_A_pos_129_G	Arensbergen_haplotype
ACTGGCCGCTTGACGGCTGCCATAACAAATACCATAGACTGGATGACTTAAACAACAAAAATTTATTTCTCAATGTTCTGGAGGCTGGGAAGTCCAAGATCAAGGTGCCGGTCATTTCCATTCCTGGTGATGGCCCTCTTCCCAACTGGAAGATGTGTACTGTGTGTACACATGACCTCTTTTGTCACTGCGGCTCCTGC	chr11_36427231_36427400_pos_43_A_pos_62_T_pos_65_G_pos_103_C_pos_129_A	Arensbergen_haplotype
ACTGGCCGCTTGACGGCTGCCATAACAAATACCATAGACTGGATGACTTAAACAACAAAAATTTATTTCTCAATGTTCTGGAGGCTGGGAAGTCCAAGATCAAGGTGCCGGTCATTTCCATTCCTGGTGATGGCCCTCTTCCCGACTGGAAGATGTGTACTGTGTGTACACATGACCTCTTTTGTCACTGCGGCTCCTGC	chr11_36427231_36427400_pos_43_A_pos_62_T_pos_65_G_pos_103_C_pos_129_G	Arensbergen_haplotype
ACTGGCCGCTTGACGGCTGCCATAACAAATACCATAGACTGGATGACTTAAACAACAGAAATTTATTTCTCAATGTCCTAGAGGCTGGGAAGTCCAAGATCAAGGTGCCGGTCATTTACATTCCTGGTGATGGCCCTCTTCCCAACTGGAAGATGTGTACTGTGTGTACACATGACCTCTTTTGTCACTGCGGCTCCTGC	chr11_36427231_36427400_pos_43_G_pos_62_C_pos_65_A_pos_103_A_pos_129_A	Arensbergen_haplotype
ACTGGCCGCTTGACGGCTGCCATAACAAATACCATAGACTGGATGACTTAAACAACAGAAATTTATTTCTCAATGTCCTAGAGGCTGGGAAGTCCAAGATCAAGGTGCCGGTCATTTACATTCCTGGTGATGGCCCTCTTCCCGACTGGAAGATGTGTACTGTGTGTACACATGACCTCTTTTGTCACTGCGGCTCCTGC	chr11_36427231_36427400_pos_43_G_pos_62_C_pos_65_A_pos_103_A_pos_129_G	Arensbergen_haplotype
ACTGGCCGCTTGACGGCTGCCATAACAAATACCATAGACTGGATGACTTAAACAACAGAAATTTATTTCTCAATGTCCTAGAGGCTGGGAAGTCCAAGATCAAGGTGCCGGTCATTTCCATTCCTGGTGATGGCCCTCTTCCCAACTGGAAGATGTGTACTGTGTGTACACATGACCTCTTTTGTCACTGCGGCTCCTGC	chr11_36427231_36427400_pos_43_G_pos_62_C_pos_65_A_pos_103_C_pos_129_A	Arensbergen_haplotype
ACTGGCCGCTTGACGGCTGCCATAACAAATACCATAGACTGGATGACTTAAACAACAGAAATTTATTTCTCAATGTCCTAGAGGCTGGGAAGTCCAAGATCAAGGTGCCGGTCATTTCCATTCCTGGTGATGGCCCTCTTCCCGACTGGAAGATGTGTACTGTGTGTACACATGACCTCTTTTGTCACTGCGGCTCCTGC	chr11_36427231_36427400_pos_43_G_pos_62_C_pos_65_A_pos_103_C_pos_129_G	Arensbergen_haplotype
ACTGGCCGCTTGACGGCTGCCATAACAAATACCATAGACTGGATGACTTAAACAACAGAAATTTATTTCTCAATGTCCTGGAGGCTGGGAAGTCCAAGATCAAGGTGCCGGTCATTTACATTCCTGGTGATGGCCCTCTTCCCAACTGGAAGATGTGTACTGTGTGTACACATGACCTCTTTTGTCACTGCGGCTCCTGC	chr11_36427231_36427400_pos_43_G_pos_62_C_pos_65_G_pos_103_A_pos_129_A	Arensbergen_haplotype
ACTGGCCGCTTGACGGCTGCCATAACAAATACCATAGACTGGATGACTTAAACAACAGAAATTTATTTCTCAATGTCCTGGAGGCTGGGAAGTCCAAGATCAAGGTGCCGGTCATTTACATTCCTGGTGATGGCCCTCTTCCCGACTGGAAGATGTGTACTGTGTGTACACATGACCTCTTTTGTCACTGCGGCTCCTGC	chr11_36427231_36427400_pos_43_G_pos_62_C_pos_65_G_pos_103_A_pos_129_G	Arensbergen_haplotype
ACTGGCCGCTTGACGGCTGCCATAACAAATACCATAGACTGGATGACTTAAACAACAGAAATTTATTTCTCAATGTCCTGGAGGCTGGGAAGTCCAAGATCAAGGTGCCGGTCATTTCCATTCCTGGTGATGGCCCTCTTCCCAACTGGAAGATGTGTACTGTGTGTACACATGACCTCTTTTGTCACTGCGGCTCCTGC	chr11_36427231_36427400_pos_43_G_pos_62_C_pos_65_G_pos_103_C_pos_129_A	Arensbergen_haplotype
ACTGGCCGCTTGACGGCTGCCATAACAAATACCATAGACTGGATGACTTAAACAACAGAAATTTATTTCTCAATGTCCTGGAGGCTGGGAAGTCCAAGATCAAGGTGCCGGTCATTTCCATTCCTGGTGATGGCCCTCTTCCCGACTGGAAGATGTGTACTGTGTGTACACATGACCTCTTTTGTCACTGCGGCTCCTGC	chr11_36427231_36427400_pos_43_G_pos_62_C_pos_65_G_pos_103_C_pos_129_G	Arensbergen_haplotype
ACTGGCCGCTTGACGGCTGCCATAACAAATACCATAGACTGGATGACTTAAACAACAGAAATTTATTTCTCAATGTTCTAGAGGCTGGGAAGTCCAAGATCAAGGTGCCGGTCATTTACATTCCTGGTGATGGCCCTCTTCCCAACTGGAAGATGTGTACTGTGTGTACACATGACCTCTTTTGTCACTGCGGCTCCTGC	chr11_36427231_36427400_pos_43_G_pos_62_T_pos_65_A_pos_103_A_pos_129_A	Arensbergen_haplotype
ACTGGCCGCTTGACGGCTGCCATAACAAATACCATAGACTGGATGACTTAAACAACAGAAATTTATTTCTCAATGTTCTAGAGGCTGGGAAGTCCAAGATCAAGGTGCCGGTCATTTACATTCCTGGTGATGGCCCTCTTCCCGACTGGAAGATGTGTACTGTGTGTACACATGACCTCTTTTGTCACTGCGGCTCCTGC	chr11_36427231_36427400_pos_43_G_pos_62_T_pos_65_A_pos_103_A_pos_129_G	Arensbergen_haplotype
ACTGGCCGCTTGACGGCTGCCATAACAAATACCATAGACTGGATGACTTAAACAACAGAAATTTATTTCTCAATGTTCTAGAGGCTGGGAAGTCCAAGATCAAGGTGCCGGTCATTTCCATTCCTGGTGATGGCCCTCTTCCCAACTGGAAGATGTGTACTGTGTGTACACATGACCTCTTTTGTCACTGCGGCTCCTGC	chr11_36427231_36427400_pos_43_G_pos_62_T_pos_65_A_pos_103_C_pos_129_A	Arensbergen_haplotype
ACTGGCCGCTTGACGGCTGCCATAACAAATACCATAGACTGGATGACTTAAACAACAGAAATTTATTTCTCAATGTTCTAGAGGCTGGGAAGTCCAAGATCAAGGTGCCGGTCATTTCCATTCCTGGTGATGGCCCTCTTCCCGACTGGAAGATGTGTACTGTGTGTACACATGACCTCTTTTGTCACTGCGGCTCCTGC	chr11_36427231_36427400_pos_43_G_pos_62_T_pos_65_A_pos_103_C_pos_129_G	Arensbergen_haplotype
ACTGGCCGCTTGACGGCTGCCATAACAAATACCATAGACTGGATGACTTAAACAACAGAAATTTATTTCTCAATGTTCTGGAGGCTGGGAAGTCCAAGATCAAGGTGCCGGTCATTTACATTCCTGGTGATGGCCCTCTTCCCAACTGGAAGATGTGTACTGTGTGTACACATGACCTCTTTTGTCACTGCGGCTCCTGC	chr11_36427231_36427400_pos_43_G_pos_62_T_pos_65_G_pos_103_A_pos_129_A	Arensbergen_haplotype
ACTGGCCGCTTGACGGCTGCCATAACAAATACCATAGACTGGATGACTTAAACAACAGAAATTTATTTCTCAATGTTCTGGAGGCTGGGAAGTCCAAGATCAAGGTGCCGGTCATTTACATTCCTGGTGATGGCCCTCTTCCCGACTGGAAGATGTGTACTGTGTGTACACATGACCTCTTTTGTCACTGCGGCTCCTGC	chr11_36427231_36427400_pos_43_G_pos_62_T_pos_65_G_pos_103_A_pos_129_G	Arensbergen_haplotype
ACTGGCCGCTTGACGGCTGCCATAACAAATACCATAGACTGGATGACTTAAACAACAGAAATTTATTTCTCAATGTTCTGGAGGCTGGGAAGTCCAAGATCAAGGTGCCGGTCATTTCCATTCCTGGTGATGGCCCTCTTCCCAACTGGAAGATGTGTACTGTGTGTACACATGACCTCTTTTGTCACTGCGGCTCCTGC	chr11_36427231_36427400_pos_43_G_pos_62_T_pos_65_G_pos_103_C_pos_129_A	Arensbergen_haplotype
ACTGGCCGCTTGACGGCTGCCATAACAAATACCATAGACTGGATGACTTAAACAACAGAAATTTATTTCTCAATGTTCTGGAGGCTGGGAAGTCCAAGATCAAGGTGCCGGTCATTTCCATTCCTGGTGATGGCCCTCTTCCCGACTGGAAGATGTGTACTGTGTGTACACATGACCTCTTTTGTCACTGCGGCTCCTGC	chr11_36427231_36427400_pos_43_G_pos_62_T_pos_65_G_pos_103_C_pos_129_G	Arensbergen_haplotype
ACTGGCCGCTTGACGAAAAAAAAATTAGCTGAGCGTGGTGGGGGCGCCTGTAGTCCCAGCTGCTCGGGAGGCTGAAGCAGGAGAATGGTGTGAGCCCAGGAGGCAGAGCTTGCAGTGAGCCGAGATCACGCCACTGCACTCCAGCCTGGGTGAGACTCCCTCTCAAAAAAACAAACAAACAAAAACACTGCGGCTCCTGC	chr10_37040868_37041037_pos_83_A_pos_90_A	Arensbergen_haplotype
ACTGGCCGCTTGACGAAAAAAAAATTAGCTGAGCGTGGTGGGGGCGCCTGTAGTCCCAGCTGCTCGGGAGGCTGAAGCAGGAGAATGGTGTGAGCCCAGGAGGCGGAGCTTGCAGTGAGCCGAGATCACGCCACTGCACTCCAGCCTGGGTGAGACTCCCTCTCAAAAAAACAAACAAACAAAAACACTGCGGCTCCTGC	chr10_37040868_37041037_pos_83_A_pos_90_G	Arensbergen_haplotype
ACTGGCCGCTTGACGAAAAAAAAATTAGCTGAGCGTGGTGGGGGCGCCTGTAGTCCCAGCTGCTCGGGAGGCTGAAGCAGGAGAATGGTGTGAGCCCGGGAGGCAGAGCTTGCAGTGAGCCGAGATCACGCCACTGCACTCCAGCCTGGGTGAGACTCCCTCTCAAAAAAACAAACAAACAAAAACACTGCGGCTCCTGC	chr10_37040868_37041037_pos_83_G_pos_90_A	Arensbergen_haplotype
ACTGGCCGCTTGACGAAAAAAAAATTAGCTGAGCGTGGTGGGGGCGCCTGTAGTCCCAGCTGCTCGGGAGGCTGAAGCAGGAGAATGGTGTGAGCCCGGGAGGCGGAGCTTGCAGTGAGCCGAGATCACGCCACTGCACTCCAGCCTGGGTGAGACTCCCTCTCAAAAAAACAAACAAACAAAAACACTGCGGCTCCTGC	chr10_37040868_37041037_pos_83_G_pos_90_G	Arensbergen_haplotype
ACTGGCCGCTTGACGAATAGGGAGATGATTGTGGATTATCTGGGTGGGACCGAGGTAATCACGAGAGTCCTTATAAATAGATAAGGGAGGTAGCACCAGAGAGCTGGCACCATGAGAAGAACTTGGCCTGACATGACTGACATATGGAGGGAGGGGGCCATGAGCCAAGGAATGTGGGTGGCTCCCACTGCGGCTCCTGC	chr20_46735213_46735382_pos_62_A_pos_111_G	Arensbergen_haplotype
ACTGGCCGCTTGACGAATAGGGAGATGATTGTGGATTATCTGGGTGGGACCGAGGTAATCACGAGAGTCCTTATAAATAGATAAGGGAGGTAGCACCAGAGAGCTGGCACCATGAGAAGAACTTGTCCTGACATGACTGACATATGGAGGGAGGGGGCCATGAGCCAAGGAATGTGGGTGGCTCCCACTGCGGCTCCTGC	chr20_46735213_46735382_pos_62_A_pos_111_T	Arensbergen_haplotype
ACTGGCCGCTTGACGAATAGGGAGATGATTGTGGATTATCTGGGTGGGACCGAGGTAATCACGAGAGTCCTTATAAGTAGATAAGGGAGGTAGCACCAGAGAGCTGGCACCATGAGAAGAACTTGGCCTGACATGACTGACATATGGAGGGAGGGGGCCATGAGCCAAGGAATGTGGGTGGCTCCCACTGCGGCTCCTGC	chr20_46735213_46735382_pos_62_G_pos_111_G	Arensbergen_haplotype
ACTGGCCGCTTGACGAATAGGGAGATGATTGTGGATTATCTGGGTGGGACCGAGGTAATCACGAGAGTCCTTATAAGTAGATAAGGGAGGTAGCACCAGAGAGCTGGCACCATGAGAAGAACTTGTCCTGACATGACTGACATATGGAGGGAGGGGGCCATGAGCCAAGGAATGTGGGTGGCTCCCACTGCGGCTCCTGC	chr20_46735213_46735382_pos_62_G_pos_111_T	Arensbergen_haplotype
ACTGGCCGCTTGACGCTGGCTCCCTTCATCTACCTCCTCTTTGGCCCTACTCACCTCTGTGTGTTGCTTGTCTTCCAGCTGGGAGCAAGATGGCTGCCAAGCCACCCAAGCACAACTATATCCAATGGAGAAGAAGGGCTTTTCTTTCTTTGTGATCATTTGCAGGATTCCACACCACCACACTTCACTGCGGCTCCTGC	chr5_54253483_54253652_pos_73_A_pos_99_A	Arensbergen_haplotype
ACTGGCCGCTTGACGCTGGCTCCCTTCATCTACCTCCTCTTTGGCCCTACTCACCTCTGTGTGTTGCTTGTCTTCCAGCTGGGAGCAAGATGGCTGCCAAGCCACCCAAGCACGACTATATCCAATGGAGAAGAAGGGCTTTTCTTTCTTTGTGATCATTTGCAGGATTCCACACCACCACACTTCACTGCGGCTCCTGC	chr5_54253483_54253652_pos_73_A_pos_99_G	Arensbergen_haplotype
ACTGGCCGCTTGACGCTGGCTCCCTTCATCTACCTCCTCTTTGGCCCTACTCACCTCTGTGTGTTGCTTGTCTTCCAGCTGGGAGCAGGATGGCTGCCAAGCCACCCAAGCACAACTATATCCAATGGAGAAGAAGGGCTTTTCTTTCTTTGTGATCATTTGCAGGATTCCACACCACCACACTTCACTGCGGCTCCTGC	chr5_54253483_54253652_pos_73_G_pos_99_A	Arensbergen_haplotype
ACTGGCCGCTTGACGCTGGCTCCCTTCATCTACCTCCTCTTTGGCCCTACTCACCTCTGTGTGTTGCTTGTCTTCCAGCTGGGAGCAGGATGGCTGCCAAGCCACCCAAGCACGACTATATCCAATGGAGAAGAAGGGCTTTTCTTTCTTTGTGATCATTTGCAGGATTCCACACCACCACACTTCACTGCGGCTCCTGC	chr5_54253483_54253652_pos_73_G_pos_99_G	Arensbergen_haplotype
ACTGGCCGCTTGACGGAAGATCACTAAGGGCAGCTCACACTCAAAGGGAGGGGAACTGGACACCATGCCATGATGTGTGAAACACAATGCACATACAGAGAGGAAAGGAAGTAACAGCAGCCATCTTGGAGGCTAGTCCCACAGCACAATACTCAGGAATTACAGTCAGAACTGCTGTCCATTATCACTGCGGCTCCTGC	chr12_58873531_58873700_pos_65_A_pos_108_A	Arensbergen_haplotype
ACTGGCCGCTTGACGGAAGATCACTAAGGGCAGCTCACACTCAAAGGGAGGGGAACTGGACACCATGCCATGATGTGTGAAACACAATGCACATACAGAGAGGAAAGGAAGTAACAGCAGCCGTCTTGGAGGCTAGTCCCACAGCACAATACTCAGGAATTACAGTCAGAACTGCTGTCCATTATCACTGCGGCTCCTGC	chr12_58873531_58873700_pos_65_A_pos_108_G	Arensbergen_haplotype
ACTGGCCGCTTGACGGAAGATCACTAAGGGCAGCTCACACTCAAAGGGAGGGGAACTGGACACCATGCCATGATGTGTGGAACACAATGCACATACAGAGAGGAAAGGAAGTAACAGCAGCCATCTTGGAGGCTAGTCCCACAGCACAATACTCAGGAATTACAGTCAGAACTGCTGTCCATTATCACTGCGGCTCCTGC	chr12_58873531_58873700_pos_65_G_pos_108_A	Arensbergen_haplotype
ACTGGCCGCTTGACGGAAGATCACTAAGGGCAGCTCACACTCAAAGGGAGGGGAACTGGACACCATGCCATGATGTGTGGAACACAATGCACATACAGAGAGGAAAGGAAGTAACAGCAGCCGTCTTGGAGGCTAGTCCCACAGCACAATACTCAGGAATTACAGTCAGAACTGCTGTCCATTATCACTGCGGCTCCTGC	chr12_58873531_58873700_pos_65_G_pos_108_G	Arensbergen_haplotype
ACTGGCCGCTTGACGTCAATCACGGGGGCAGGTCTTTCAGGGCTGTTCTCATGATAGAGAATAAGTCTCACGAGAGCTGATGGTTTTTAAAAGAGGAGTTCCCCTGCACAAACTCTTTCTTTTTTCCTGCCGCCATCCAGGTAAGATGTGACTTGCTCCGCCTCACTTTCTGTCATGATTGTGAGCACTGCGGCTCCTGC	chr4_60429410_60429579_pos_56_C_pos_116_C	Arensbergen_haplotype
ACTGGCCGCTTGACGTCAATCACGGGGGCAGGTCTTTCAGGGCTGTTCTCATGATAGAGAATAAGTCTCACGAGAGCTGATGGTTTTTAAAAGAGGAGTTCCCCTGCACAAACTCTTTCTTTTTTCCTGCTGCCATCCAGGTAAGATGTGACTTGCTCCGCCTCACTTTCTGTCATGATTGTGAGCACTGCGGCTCCTGC	chr4_60429410_60429579_pos_56_C_pos_116_T	Arensbergen_haplotype
ACTGGCCGCTTGACGTCAATCACGGGGGCAGGTCTTTCAGGGCTGTTCTCATGATAGAGAATAAGTCTCATGAGAGCTGATGGTTTTTAAAAGAGGAGTTCCCCTGCACAAACTCTTTCTTTTTTCCTGCCGCCATCCAGGTAAGATGTGACTTGCTCCGCCTCACTTTCTGTCATGATTGTGAGCACTGCGGCTCCTGC	chr4_60429410_60429579_pos_56_T_pos_116_C	Arensbergen_haplotype
ACTGGCCGCTTGACGTCAATCACGGGGGCAGGTCTTTCAGGGCTGTTCTCATGATAGAGAATAAGTCTCATGAGAGCTGATGGTTTTTAAAAGAGGAGTTCCCCTGCACAAACTCTTTCTTTTTTCCTGCTGCCATCCAGGTAAGATGTGACTTGCTCCGCCTCACTTTCTGTCATGATTGTGAGCACTGCGGCTCCTGC	chr4_60429410_60429579_pos_56_T_pos_116_T	Arensbergen_haplotype
ACTGGCCGCTTGACGGTCTGGCACTCCCTAGTGAGATGAACCCGGTACCTCAGATGGAAATGCAGAAATCACCCCTCTTCTGCGTCGCTCACGCTGGGAGCTGTAGACCGGAGCTGTTCCTATTCGGCCATCTTGGCTTCTCCCCGAGATGAATTTCTTGTAGGCAGTATATAGTTGGGTCATTACACTGCGGCTCCTGC	chr6_102242107_102242276_pos_60_C_pos_113_C	Arensbergen_haplotype
ACTGGCCGCTTGACGGTCTGGCACTCCCTAGTGAGATGAACCCGGTACCTCAGATGGAAATGCAGAAATCACCCCTCTTCTGCGTCGCTCACGCTGGGAGCTGTAGACCGGAGCTGTTCCTATTCGGTCATCTTGGCTTCTCCCCGAGATGAATTTCTTGTAGGCAGTATATAGTTGGGTCATTACACTGCGGCTCCTGC	chr6_102242107_102242276_pos_60_C_pos_113_T	Arensbergen_haplotype
ACTGGCCGCTTGACGGTCTGGCACTCCCTAGTGAGATGAACCCGGTACCTCAGATGGAAATGCAGAAATCACCCGTCTTCTGCGTCGCTCACGCTGGGAGCTGTAGACCGGAGCTGTTCCTATTCGGCCATCTTGGCTTCTCCCCGAGATGAATTTCTTGTAGGCAGTATATAGTTGGGTCATTACACTGCGGCTCCTGC	chr6_102242107_102242276_pos_60_G_pos_113_C	Arensbergen_haplotype
ACTGGCCGCTTGACGGTCTGGCACTCCCTAGTGAGATGAACCCGGTACCTCAGATGGAAATGCAGAAATCACCCGTCTTCTGCGTCGCTCACGCTGGGAGCTGTAGACCGGAGCTGTTCCTATTCGGTCATCTTGGCTTCTCCCCGAGATGAATTTCTTGTAGGCAGTATATAGTTGGGTCATTACACTGCGGCTCCTGC	chr6_102242107_102242276_pos_60_G_pos_113_T	Arensbergen_haplotype
ACTGGCCGCTTGACGTTAACTCTGCGTCCTTAGCAACCAGCAAAGGGTCTGGGTTCTTGCACTTGTTTAATAAATATTTGCCGAAAGACTCAGACCTGGAGCAGACCACCCCAGGGAGGCAGATGTTGTGTTAGTAGAAGCAGACCATGATCAAGGGCAGAGGTGATTGGGCAATCAGGGCAGGCCACTGCGGCTCCTGC	chr7_115946191_115946360_pos_71_A_pos_101_G	Arensbergen_haplotype
ACTGGCCGCTTGACGTTAACTCTGCGTCCTTAGCAACCAGCAAAGGGTCTGGGTTCTTGCACTTGTTTAATAAATATTTGCCGAAAGACTCAGACCTGGAGCAGACCACCCCAGGTAGGCAGATGTTGTGTTAGTAGAAGCAGACCATGATCAAGGGCAGAGGTGATTGGGCAATCAGGGCAGGCCACTGCGGCTCCTGC	chr7_115946191_115946360_pos_71_A_pos_101_T	Arensbergen_haplotype
ACTGGCCGCTTGACGTTAACTCTGCGTCCTTAGCAACCAGCAAAGGGTCTGGGTTCTTGCACTTGTTTAATAAATATTTGCCGAATGACTCAGACCTGGAGCAGACCACCCCAGGGAGGCAGATGTTGTGTTAGTAGAAGCAGACCATGATCAAGGGCAGAGGTGATTGGGCAATCAGGGCAGGCCACTGCGGCTCCTGC	chr7_115946191_115946360_pos_71_T_pos_101_G	Arensbergen_haplotype
ACTGGCCGCTTGACGTTAACTCTGCGTCCTTAGCAACCAGCAAAGGGTCTGGGTTCTTGCACTTGTTTAATAAATATTTGCCGAATGACTCAGACCTGGAGCAGACCACCCCAGGTAGGCAGATGTTGTGTTAGTAGAAGCAGACCATGATCAAGGGCAGAGGTGATTGGGCAATCAGGGCAGGCCACTGCGGCTCCTGC	chr7_115946191_115946360_pos_71_T_pos_101_T	Arensbergen_haplotype
ACTGGCCGCTTGACGTTTGAAGTGGATAGGAGATCTTCCATTCCTGTGTGAAGCATTTACATAGACTTGCATCTGCTGAAGAGCGGCCATGGTGCTTCCCAAAAGCGGCAGCATGTCAGAGAACTAAGTCTAAAATAGAATATACCAGATCATCTGCATCACTCAATGAATAGTATGTGAATATACACTGCGGCTCCTGC	chr3_116320257_116320426_pos_77_G_pos_95_A	Arensbergen_haplotype
ACTGGCCGCTTGACGTTTGAAGTGGATAGGAGATCTTCCATTCCTGTGTGAAGCATTTACATAGACTTGCATCTGCTGAAGAGCGGCCATGGTGCTTCCCAAAAGCGGCTGCATGTCAGAGAACTAAGTCTAAAATAGAATATACCAGATCATCTGCATCACTCAATGAATAGTATGTGAATATACACTGCGGCTCCTGC	chr3_116320257_116320426_pos_77_G_pos_95_T	Arensbergen_haplotype
ACTGGCCGCTTGACGTTTGAAGTGGATAGGAGATCTTCCATTCCTGTGTGAAGCATTTACATAGACTTGCATCTGCTGAAGAGCGGCCATGTTGCTTCCCAAAAGCGGCAGCATGTCAGAGAACTAAGTCTAAAATAGAATATACCAGATCATCTGCATCACTCAATGAATAGTATGTGAATATACACTGCGGCTCCTGC	chr3_116320257_116320426_pos_77_T_pos_95_A	Arensbergen_haplotype
ACTGGCCGCTTGACGTTTGAAGTGGATAGGAGATCTTCCATTCCTGTGTGAAGCATTTACATAGACTTGCATCTGCTGAAGAGCGGCCATGTTGCTTCCCAAAAGCGGCTGCATGTCAGAGAACTAAGTCTAAAATAGAATATACCAGATCATCTGCATCACTCAATGAATAGTATGTGAATATACACTGCGGCTCCTGC	chr3_116320257_116320426_pos_77_T_pos_95_T	Arensbergen_haplotype
ACTGGCCGCTTGACGTGCTTGCAATATCATGCCTGTGGCTGTTAGCAGGTCACTATTCCTTGCTGACTACTGGTTGGAGGTGTCTCAGTTCCTTGGCACACGGGCCTCTAAAGGGCAGCTCACAAGATGGCAGCTGACTTCCCTCAGACAGAGCCAATGAGAGAATGCTAACAACAATGGAAATCCACTGCGGCTCCTGC	chrX_120447477_120447646_pos_55_C_pos_117_A	Arensbergen_haplotype
ACTGGCCGCTTGACGTGCTTGCAATATCATGCCTGTGGCTGTTAGCAGGTCACTATTCCTTGCTGACTACTGGTTGGAGGTGTCTCAGTTCCTTGGCACACGGGCCTCTAAAGGGCAGCTCACAAGATGGCGGCTGACTTCCCTCAGACAGAGCCAATGAGAGAATGCTAACAACAATGGAAATCCACTGCGGCTCCTGC	chrX_120447477_120447646_pos_55_C_pos_117_G	Arensbergen_haplotype
ACTGGCCGCTTGACGTGCTTGCAATATCATGCCTGTGGCTGTTAGCAGGTCACTATTCCTTGCTGACTATTGGTTGGAGGTGTCTCAGTTCCTTGGCACACGGGCCTCTAAAGGGCAGCTCACAAGATGGCAGCTGACTTCCCTCAGACAGAGCCAATGAGAGAATGCTAACAACAATGGAAATCCACTGCGGCTCCTGC	chrX_120447477_120447646_pos_55_T_pos_117_A	Arensbergen_haplotype
ACTGGCCGCTTGACGTGCTTGCAATATCATGCCTGTGGCTGTTAGCAGGTCACTATTCCTTGCTGACTATTGGTTGGAGGTGTCTCAGTTCCTTGGCACACGGGCCTCTAAAGGGCAGCTCACAAGATGGCGGCTGACTTCCCTCAGACAGAGCCAATGAGAGAATGCTAACAACAATGGAAATCCACTGCGGCTCCTGC	chrX_120447477_120447646_pos_55_T_pos_117_G	Arensbergen_haplotype
ACTGGCCGCTTGACGCAGCAGCAAAGCCCTCAACAAATACATAACAGATAGCACTGAGTACATCTCATGTTATTTTCATGCCTGGGCATGTCCGTGCAGTTGTGGGAGTAGAAACTGTGCCTGTATCACAACAAACAGGCCAGGGTGAGGAGGCAGGAATAGGGAGCCCTGTGACCGGTAGACGGCACTGCGGCTCCTGC	chr3_124116032_124116201_pos_72_C_pos_100_C	Arensbergen_haplotype
ACTGGCCGCTTGACGCAGCAGCAAAGCCCTCAACAAATACATAACAGATAGCACTGAGTACATCTCATGTTATTTTCATGCCTGGGCATGTCCGTGCAGTTGTGGGAGTAGAAATTGTGCCTGTATCACAACAAACAGGCCAGGGTGAGGAGGCAGGAATAGGGAGCCCTGTGACCGGTAGACGGCACTGCGGCTCCTGC	chr3_124116032_124116201_pos_72_C_pos_100_T	Arensbergen_haplotype
ACTGGCCGCTTGACGCAGCAGCAAAGCCCTCAACAAATACATAACAGATAGCACTGAGTACATCTCATGTTATTTTCATGCCTGGGGATGTCCGTGCAGTTGTGGGAGTAGAAACTGTGCCTGTATCACAACAAACAGGCCAGGGTGAGGAGGCAGGAATAGGGAGCCCTGTGACCGGTAGACGGCACTGCGGCTCCTGC	chr3_124116032_124116201_pos_72_G_pos_100_C	Arensbergen_haplotype
ACTGGCCGCTTGACGCAGCAGCAAAGCCCTCAACAAATACATAACAGATAGCACTGAGTACATCTCATGTTATTTTCATGCCTGGGGATGTCCGTGCAGTTGTGGGAGTAGAAATTGTGCCTGTATCACAACAAACAGGCCAGGGTGAGGAGGCAGGAATAGGGAGCCCTGTGACCGGTAGACGGCACTGCGGCTCCTGC	chr3_124116032_124116201_pos_72_G_pos_100_T	Arensbergen_haplotype
ACTGGCCGCTTGACGTCATGAATGGCTTCAGCCATCCCCTTGGTGGTAAGTGAGCTCTCACTCTGAGTTCACATGAGATGTGAATGGTTTAAAGTATGTGGCATCCGCCTCCCCACTTCCTGTCTCGCTTGCTCCTGCTTTTGCAATGTAACATGCCTGCTTCCCCTTTGCCTTCTGCCATGATTCACTGCGGCTCCTGC	chr7_127098474_127098643_pos_68_A_pos_104_C	Arensbergen_haplotype
ACTGGCCGCTTGACGTCATGAATGGCTTCAGCCATCCCCTTGGTGGTAAGTGAGCTCTCACTCTGAGTTCACATGAGATGTGAATGGTTTAAAGTATGTGGCATCCGCCTCCCCACTTTCTGTCTCGCTTGCTCCTGCTTTTGCAATGTAACATGCCTGCTTCCCCTTTGCCTTCTGCCATGATTCACTGCGGCTCCTGC	chr7_127098474_127098643_pos_68_A_pos_104_T	Arensbergen_haplotype
ACTGGCCGCTTGACGTCATGAATGGCTTCAGCCATCCCCTTGGTGGTAAGTGAGCTCTCACTCTGAGTTCACATGAGATGTGGATGGTTTAAAGTATGTGGCATCCGCCTCCCCACTTCCTGTCTCGCTTGCTCCTGCTTTTGCAATGTAACATGCCTGCTTCCCCTTTGCCTTCTGCCATGATTCACTGCGGCTCCTGC	chr7_127098474_127098643_pos_68_G_pos_104_C	Arensbergen_haplotype
ACTGGCCGCTTGACGTCATGAATGGCTTCAGCCATCCCCTTGGTGGTAAGTGAGCTCTCACTCTGAGTTCACATGAGATGTGGATGGTTTAAAGTATGTGGCATCCGCCTCCCCACTTTCTGTCTCGCTTGCTCCTGCTTTTGCAATGTAACATGCCTGCTTCCCCTTTGCCTTCTGCCATGATTCACTGCGGCTCCTGC	chr7_127098474_127098643_pos_68_G_pos_104_T	Arensbergen_haplotype
ACTGGCCGCTTGACGAGTCCAAGTATGTAACTTTCTGGGGACCAGACTTTGCTGAGAGTCATAATGGAGAGTCAAAGAGTCTGATGGCTGAGAGGGATGTGCCTAGGCTTGCCTTCATAAATGTTCATTGTCTCAGCCAAGGTTTTGGCAGGAGCGAGAGCAGGCTCAGATCAGTGTCACAGGCACACTGCGGCTCCTGC	chr3_183530897_183531066_pos_82_A_pos_90_A	Arensbergen_haplotype
ACTGGCCGCTTGACGAGTCCAAGTATGTAACTTTCTGGGGACCAGACTTTGCTGAGAGTCATAATGGAGAGTCAAAGAGTCTGATGGCTGAGAGGGATGTGCCTGGGCTTGCCTTCATAAATGTTCATTGTCTCAGCCAAGGTTTTGGCAGGAGCGAGAGCAGGCTCAGATCAGTGTCACAGGCACACTGCGGCTCCTGC	chr3_183530897_183531066_pos_82_A_pos_90_G	Arensbergen_haplotype
ACTGGCCGCTTGACGAGTCCAAGTATGTAACTTTCTGGGGACCAGACTTTGCTGAGAGTCATAATGGAGAGTCAAAGAGTCTGATGGCTGAGAGGGGTGTGCCTAGGCTTGCCTTCATAAATGTTCATTGTCTCAGCCAAGGTTTTGGCAGGAGCGAGAGCAGGCTCAGATCAGTGTCACAGGCACACTGCGGCTCCTGC	chr3_183530897_183531066_pos_82_G_pos_90_A	Arensbergen_haplotype
ACTGGCCGCTTGACGAGTCCAAGTATGTAACTTTCTGGGGACCAGACTTTGCTGAGAGTCATAATGGAGAGTCAAAGAGTCTGATGGCTGAGAGGGGTGTGCCTGGGCTTGCCTTCATAAATGTTCATTGTCTCAGCCAAGGTTTTGGCAGGAGCGAGAGCAGGCTCAGATCAGTGTCACAGGCACACTGCGGCTCCTGC	chr3_183530897_183531066_pos_82_G_pos_90_G	Arensbergen_haplotype
ACTGGCCGCTTGACGAATGCCACGCACAGCCAGATAATGTGGGCAGAGAGCACAGAGTCCAGGCACGGTTTAAATGCCGAGATAAGGGAACGTGAGTGCTTCTTTGCTTCAAATGTCCTAAATCAGCTTATTTTTAATTAGCAACAATCATCATACACACACACATTGACATTGAAGCTTCCATACACTGCGGCTCCTGC	chr4_190480284_190480453_pos_51_C_pos_63_C_pos_121_A	Arensbergen_haplotype
ACTGGCCGCTTGACGAATGCCACGCACAGCCAGATAATGTGGGCAGAGAGCACAGAGTCCAGGCACGGTTTAAATGCCGAGATAAGGGAACGTGAGTGCTTCTTTGCTTCAAATGTCCTAAATCAGCTTATTTTTCATTAGCAACAATCATCATACACACACACATTGACATTGAAGCTTCCATACACTGCGGCTCCTGC	chr4_190480284_190480453_pos_51_C_pos_63_C_pos_121_C	Arensbergen_haplotype
ACTGGCCGCTTGACGAATGCCACGCACAGCCAGATAATGTGGGCAGAGAGCACAGAGTCCAGGCACGGTTTAAATGCTGAGATAAGGGAACGTGAGTGCTTCTTTGCTTCAAATGTCCTAAATCAGCTTATTTTTAATTAGCAACAATCATCATACACACACACATTGACATTGAAGCTTCCATACACTGCGGCTCCTGC	chr4_190480284_190480453_pos_51_C_pos_63_T_pos_121_A	Arensbergen_haplotype
ACTGGCCGCTTGACGAATGCCACGCACAGCCAGATAATGTGGGCAGAGAGCACAGAGTCCAGGCACGGTTTAAATGCTGAGATAAGGGAACGTGAGTGCTTCTTTGCTTCAAATGTCCTAAATCAGCTTATTTTTCATTAGCAACAATCATCATACACACACACATTGACATTGAAGCTTCCATACACTGCGGCTCCTGC	chr4_190480284_190480453_pos_51_C_pos_63_T_pos_121_C	Arensbergen_haplotype
ACTGGCCGCTTGACGAATGCCACGCACAGCCAGATAATGTGGGCAGAGAGCACAGAGTCCAGGCATGGTTTAAATGCCGAGATAAGGGAACGTGAGTGCTTCTTTGCTTCAAATGTCCTAAATCAGCTTATTTTTAATTAGCAACAATCATCATACACACACACATTGACATTGAAGCTTCCATACACTGCGGCTCCTGC	chr4_190480284_190480453_pos_51_T_pos_63_C_pos_121_A	Arensbergen_haplotype
ACTGGCCGCTTGACGAATGCCACGCACAGCCAGATAATGTGGGCAGAGAGCACAGAGTCCAGGCATGGTTTAAATGCCGAGATAAGGGAACGTGAGTGCTTCTTTGCTTCAAATGTCCTAAATCAGCTTATTTTTCATTAGCAACAATCATCATACACACACACATTGACATTGAAGCTTCCATACACTGCGGCTCCTGC	chr4_190480284_190480453_pos_51_T_pos_63_C_pos_121_C	Arensbergen_haplotype
ACTGGCCGCTTGACGAATGCCACGCACAGCCAGATAATGTGGGCAGAGAGCACAGAGTCCAGGCATGGTTTAAATGCTGAGATAAGGGAACGTGAGTGCTTCTTTGCTTCAAATGTCCTAAATCAGCTTATTTTTAATTAGCAACAATCATCATACACACACACATTGACATTGAAGCTTCCATACACTGCGGCTCCTGC	chr4_190480284_190480453_pos_51_T_pos_63_T_pos_121_A	Arensbergen_haplotype
ACTGGCCGCTTGACGAATGCCACGCACAGCCAGATAATGTGGGCAGAGAGCACAGAGTCCAGGCATGGTTTAAATGCTGAGATAAGGGAACGTGAGTGCTTCTTTGCTTCAAATGTCCTAAATCAGCTTATTTTTCATTAGCAACAATCATCATACACACACACATTGACATTGAAGCTTCCATACACTGCGGCTCCTGC	chr4_190480284_190480453_pos_51_T_pos_63_T_pos_121_C	Arensbergen_haplotype
ACTGGCCGCTTGACGAGGTCCCGTGGAGTTTTGTCCATGTTAAAGGGACATAATTCCTTTCTCCCCAGGGCAGATCAAAGGAACCAGGTTTTGATGACTTACAGCTCACACAAGGTCATCCTGGGAAAACAGATCCTGAGAAGTACTGCAGAGCTTGTGAAGTACTGCACTGGCTGGTGTCTGGACACTGCGGCTCCTGC	chr1_60747523_rs1501226_T	Arensbergen_single_seq
ACTGGCCGCTTGACGCTTTTATCTTTTTGTGATGTAGAAGTTTTTTGTTTGTTTTTTGAGACAGGGTCTCACCCTGTCACCCACACTGGAGTGTAGAGGCGCCATCTTGGCTCACTGCAACCTCTGCCTCCCGGCCTGAAGCTATCCTCCTGCCTCATCCTCCCGAGTAGCTGGGACTACAGGTGCACTGCGGCTCCTGC	chr1_88080741_rs1125600_C	Arensbergen_single_seq
ACTGGCCGCTTGACGCAGAAACTCCAAGGTAAACATGCTTCTGTGAACTAACGTCTGCAGTTTGCTTTGCATGAATGCCTTTCAAGTTTCCTTTTCCTGATTACTTATTTATTTCTCCCCATTAGCATGAGTCTGTGAGGGCAAGGTCCATTTCTTCCCCCTCCATTTTCGTTCCTAACGCAGACCACTGCGGCTCCTGC	chr1_99199207_rs9434444_A	Arensbergen_single_seq
ACTGGCCGCTTGACGTCAGGATGAAAGAGTTCAAATTCAATAGACTCACCATGAAGTTACTGGTTAATCTTCTCAAAGGACAATACTATATGGCAGACTCAACTTTAGTCCTTGCTGCTGACTGGTTATATATTTACCATAGCTCAGCCCTGATGTGTGAGATCACAGCTGTTGAGCCAAAGAAACACTGCGGCTCCTGC	chr1_105782591_rs1875655_C	Arensbergen_single_seq
ACTGGCCGCTTGACGTGGACATGGGCCTGGTGGGAGGTGTTTTGATCATGGGGGCAGGTCCCTCAGCGGCTTGGTGCTATCTTCATGATAGTGAGTTCTCGTGAGATCTGGGTGTTTAAAAGTATATGGCAACATCCCCCATCATCAACTCTCTCTTGCTCCTGCTTTTGCCATGTGATGTGCCTCACTGCGGCTCCTGC	chr1_160043589_rs6658419_C	Arensbergen_single_seq
ACTGGCCGCTTGACGGCGCACATGATGGGATTGCACTGCCGGGCCCCCTTGAGTGCAGCTGGTCAATAACTTGTGAGAGGACGTGATGGGTATCACTTCCGGGACAGGGCAGTTAATTGCCAGTTCAAGACCTGGATTGAGTTCCTGCCATAGCGACTAGCAGAATTCAAGAGGGCGGCTGACCTCACTGCGGCTCCTGC	chr10_12382704_rs4354614_C	Arensbergen_single_seq
ACTGGCCGCTTGACGTGCCCAGGCTGTTCTTGAAACTCCTGGGTTCAAGGGATCCTCCTCCTCAGCCTCCCAAACTGTTGGGATGACAGGCATGAGCCACCATGCCCAGCCATTGGCAAACTAAGATACTGATCATGGGCTTTTTTTGCAATTCAAACCATTGTTCTGTTTATATAGAATTCCAACACTGCGGCTCCTGC	chr10_18796992_rs4350266_C	Arensbergen_single_seq
ACTGGCCGCTTGACGTGGACTATGCATCTTAAAGGTCATGGTCATGGGCGGTCCTTATCAATCAAAGCATCAGGCGGAGAAAAAAACCCCATTCTGGGATATGGTGAGACATGTCGGTTTCAAAACATTGCAGATTGTTAAATGAGTAATGTTAATGTGATCTCAGAATAGTAAATACAACCCCACACTGCGGCTCCTGC	chr10_64397538_rs16917546_T	Arensbergen_single_seq
ACTGGCCGCTTGACGGGATGGGCTGGTCCCTGGTTCTGTTTGGGCTGGGATGGGGAATTCAGTCACCTGACATTACCAGAACTGTGTGTGTGTATGTGCACATGCGTGTGTGCATGCATGGACGCACCTCTCCCGAGGGGCAAGGGCTATGTCCTGCTCATGCAATTTAATCCGCCCAAGCTCATCACTGCGGCTCCTGC	chr10_80941885_rs703983_A	Arensbergen_single_seq
ACTGGCCGCTTGACGTACCTCAGTTGGAAATGCAGAAATTACCCGTTTTCTGTGTCAGTCACACTGGGAGCAGCAGACTGGAGCTGTTCCTATTCGGCCGTCTTGGAATGGACCACAAGGCTGAACATTTTTTATTTCTTCTTCAATTTGAAATATATTTTCATGGATATAGATTTCTGCATTGACACTGCGGCTCCTGC	chr10_99942922_rs10883049_G	Arensbergen_single_seq
ACTGGCCGCTTGACGAGACAAGTTACTCTGAGTCTCAGAGGATTTCTGAGAGGAAGATGAGTCAAGAATTAATCATCTGTGGTTTCCAAACCTTGTTCAATCATTAACTGTGAACAGCTTGGTTTTCTCTTCTTGGGGATGACTTGTACAGAGTATGGCTGGAGCAGGGTATGTTTTCTATTTCCCACTGCGGCTCCTGC	chr10_105869915_rs10883966_A	Arensbergen_single_seq
ACTGGCCGCTTGACGACAATGTGAGAGAGATGTAGACACAAAAAGGTGTAACATGAAGCAGGACAGTCACGTGAGCAGCAAATGCAGTGCCAAGAGTGCAAGGGGCAAGAGAGCTCTTGGGGTGGGGGTGGGGACAGCCACACACAACAGCTAGACAGCCTAAGAGGGGCAGGGAAGGCGGAACCCACTGCGGCTCCTGC	chr11_17007062_rs10832707_A	Arensbergen_single_seq
ACTGGCCGCTTGACGAGAGGAAGCATAAAGGAAAGATCAGTTTCCTGCTTCCTCTGCCTGCCTTCCAGTGTCCAACTAGTATCACCGCCAATGAAAACCGGAAGTCCCATGTCAAAGGATATACCAGCCCCAGCATCACAAAGAGAGCATTAAAAGGTGGGATTTGAGCCAGGCGCGGTGGCTCACACTGCGGCTCCTGC	chr11_45750858_rs895724_G	Arensbergen_single_seq
ACTGGCCGCTTGACGGAGAATTGCTTGAACCTGGGAGGCAGAGGTTGCAGTAAGCCGAGATTGTGCCATTGCACTCTAGCCTGTGCAACAAGAGCGAAACGCCATCTTGAAAAGAAGAGAAAAATATCCCTTGGGTCTAGTCCCAGTGCTGCCACACAAAGGCCACCTCTCTTTCTGCTCTCCCACACTGCGGCTCCTGC	chr11_61827748_rs10897213_C	Arensbergen_single_seq
ACTGGCCGCTTGACGGGAGGCAACTCAACTACATGCTTTGCTTTCTGTACATGAACTGAATAACTGGTACCAGGTTCACTGTGACTGATCATCAACAGACAGTGAAAGAAGTGACCTGGTTGGTCACTGATGGTGATGTACTTCTGTTATTTGTATACTGATTTGTGGACTTAAGATGTAGCAGTCACTGCGGCTCCTGC	chr11_76577471_rs11236987_C	Arensbergen_single_seq
ACTGGCCGCTTGACGGTCCCTTATACAAGATCACATGACTAGTAAAGAATGGAGTCAGGATTTGAACCCAGGTCTGCTCTTAGGTCAGTGCTGTGACTCATGACATTGTATTGTCGCTTTGTCATCCTTCACATTGCAAGCCAAGGATTGCCTCCTCAGTCTGTACAGTGGAAATAACCAGTCCCCACTGCGGCTCCTGC	chr11_83160786_rs2507845_A	Arensbergen_single_seq
ACTGGCCGCTTGACGTTTTATAGATGAAACACTGGGGCCTAGAGAAGATAAGTAATCTCTCCAAGGCCACACAGCTAGGAAGTAGCAGAGCTTATGCCACGTCAGGGTTTGTGACACTAAAGGCCATATTCACCACATGCTAGTGCTGCAGGGGAGCTTGGCCATTATTTAGTCTAGTCCTACCCCACTGCGGCTCCTGC	chr11_118514022_rs613243_C	Arensbergen_single_seq
ACTGGCCGCTTGACGCTTGAATCTTGACCTTCACCCTTCTCAGCTGTGGACTGTGAGCAGTCTTGCCAGCTCAGGGATACAGAGGGAGGACATGTGCATCCATGTCCCAACTAGGAGACCATTGACCTAGGTTTCACAGCAGATCCTTTAATTGGACAGAAAAGGGGCTTCGACACTTCTCAGCTCACTGCGGCTCCTGC	chr12_10607467_rs60078099_C	Arensbergen_single_seq
ACTGGCCGCTTGACGTGAAAATTGTATTTGTAAGTGAAGACAATGTGACCCAGAGGTTACACAACTAGATGTCAAGCCCAGAACTGCCTGATTCCAAAGCTCATGGTTACCGCACTACACTATGCTGTTATTCCTACCTGTCTCCTCCCACGCAGTACCCCTGTTCTCGCTTTTGAACTCTTTCTCACTGCGGCTCCTGC	chr12_18797676_rs11044233_C	Arensbergen_single_seq
ACTGGCCGCTTGACGGAGTGGGAGTGTTAAAAAAGCCTGCAGAGACTGATCTGAGCTGGGTCTTGTGTGAATAGGAATTTACAGGAGAGAAGGGAATGGAAAATTACTGGCAATAGGAAGATCATGTGACCTCTGAAGAATGAGGCAAGCATATATTTAATAAATACACAAGGCCAGGCACAGTGCACTGCGGCTCCTGC	chr12_50421257_rs7972522_A	Arensbergen_single_seq
ACTGGCCGCTTGACGCTCCTGCTCAGCCCCATCACCCTCAGAGAGCTCTGTATGTGTGTGTGCGTGCGTGTGCGCGCTGCAGGTGCAGGCATGTTGGGGTGTGTCTCAGAGCCTGAACTTCCCTTCCAGTCAGTGCTGGAAGGAGGTGGGCAGGGGAATGATAGAAAGGAAGGAGTGGATTGGCTCACTGCGGCTCCTGC	chr12_57490100_rs324015_T	Arensbergen_single_seq
ACTGGCCGCTTGACGATATAACAGGGGTCCCCAGTTCCTGGGCTGTGGACCTAAAGTGGTCTGTGGCCTGTTAAGAATTGGGCCACACAGCAGGAGGTAAGTGGCAGAAGGTAAGTGGCGGACAAGCGAGCATTCCCACTTGAGCTCCACCTCCTGTCAGATCAGCAAGCTGCATTAGATTCTCACACTGCGGCTCCTGC	chr12_70142928_rs7297901_A	Arensbergen_single_seq
ACTGGCCGCTTGACGAAAAGGGAAGGAGTTTGATCTTTTCTTCCAATTTCTTCCATTCTATTGATTGAAATGCAATTCTAATGTCTGGAGCGAGGGCAGCCATTTTGGACCATGACAGAGAAACAGAGGTGTGCTAGATCTGGCTTATATGAGCTTGGGAGAGCAGATGATTAAACATTGAGGAACACTGCGGCTCCTGC	chr12_79929642_rs10861991_C	Arensbergen_single_seq
ACTGGCCGCTTGACGCCTATGGGATGTAATTTCCAGTGGAGCTGCTCTACTTCACTAAGTACTCAGGAAATTAGGCTTCTTCCAGCTCATGGTCCAAGATGGCTGCTCCAGTTCTAGCCATTACATCTACATTCCAGACAGCAGGAAAGAGTAAGAGAAAGGAAGCTTCCCTCCTCTAGAACACACACTGCGGCTCCTGC	chr12_104453196_rs7961041_T	Arensbergen_single_seq
ACTGGCCGCTTGACGTTCTTTCAGAGATGCCCTGCCCAGAGAGGAGGAATCTAGAGAGGCAGTCTGGCTATGGCGGCTTTGTGGCACTGAGGTGGGCTCCGCCCAGTTTGAACTTCCCAGCAGCTTTGTTTACACTGTGAGGGGAAAACCACCTACTCAAGCCTCAGTAATGGTGGATACCCCTTCACTGCGGCTCCTGC	chr13_29777410_rs9508313_C	Arensbergen_single_seq
ACTGGCCGCTTGACGTATTTCAGTTGGAAATGCAGAAATCACTGGCCTTCTAAATTGGTCTCACTGGGAGCTGCAGACTGGAGCGTTTTCTATTCGGCCATCTTGGAAAAACCTCATGGCTGTACAATTTACAGCTCACCAGTTTTACAAATTCCCACCAACAGTGCACAAGAGTTTCAGTTTTCCACTGCGGCTCCTGC	chr13_29790946_rs4769691_A	Arensbergen_single_seq
ACTGGCCGCTTGACGTCTTATGTCCCTCGAACCAGGCTCTGCAGAGCTGATAACCCAAGTTACCATTGCATTTGCTCTTTGGACAGCTACTGATGATTCGTATTCTGTTTGTCATAAACCTAACATGTCTTTTTCACATGAACCACATCTCTATTTTGCATTTACATGGTTGACCTGTTTTTTAACACTGCGGCTCCTGC	chr13_30586284_rs73159399_G	Arensbergen_single_seq
ACTGGCCGCTTGACGGAAAACAGAATCAAACCAGCTGGTGCTTTGGACCCAAGCCCTCACATCGTGACCTGCCTCCCTCCTGGGGGCCCTGGCACTTCCAGGTTCCTTTGGCACTTCCTGGCCCCTGTGGGGGCAGGAACTTGGCCTCACAGTTAGCTGGCTTCTGCCTGTTGTGGTCATTTTTTCACTGCGGCTCCTGC	chr13_36829085_rs912928_A	Arensbergen_single_seq
ACTGGCCGCTTGACGACTGTCCTGCTCTGTCCCACCTGGGATATGAATCATTCCTTTGTTCAACATATTTATTCTGTATACTCTACCTGCCCATGAGTCACTGAGTAGCCATCTCAGCTTTCAGATCAACAGATCCCAAAAAGGAGGGTGAATAGAGTATAATGATATGTTTTGGGAGAAAGACCCACTGCGGCTCCTGC	chr13_39527202_rs9548561_A	Arensbergen_single_seq
ACTGGCCGCTTGACGCACATGTCAGTCAGTCAGCCAGCAGCAGGCTTGTATGGGAGGGAGTAACTTCCCTAGTGAGGCAGTTTCCATTAGCCCAAAGGTAATTCTTTGGAAAACTAGTCAGCTGTAAGCTATCAGATGCCAACATTTAACTGCAGTGAGGCGTGCCTGCAAAGTGAAACAACAGCCACTGCGGCTCCTGC	chr13_49476824_rs12431188_A	Arensbergen_single_seq
ACTGGCCGCTTGACGAATGCTCAGCATGCCCAAGTATCATACTTTGGGGTATCATTCTCTGTGCCCTAACATAAGCAATAGAGTGACATGATCTGACTTACCCTTTCAGGAAACATCATGGTTCTATATATGAGGTATTGCAGGGGAACTAGAAGCAGAGCTTCTCAACCTCAGCACTACTGACACACTGCGGCTCCTGC	chr13_96006041_rs11843128_A	Arensbergen_single_seq
ACTGGCCGCTTGACGAACCTTTGGGTCCCCATGCCCAGGCAGGCTGACTTCTCTTGGATCACAATAATCATGGTTTTGACTATGAATTGCCGATCCCAAGTTAAATGATTAACCCAAGGTCAATGAGCTAGTCAGCTGCCAAACCAAGGACAGATTTTCAGTTCCCTGAACTCAAGGCAGATGCACACTGCGGCTCCTGC	chr14_62040475_rs798786_G	Arensbergen_single_seq
ACTGGCCGCTTGACGAGATGTATCCTTATTACAGAATTCTTTCTGTATCCTGTTCTGAAGATTTCTGCTCAGGAAATTACTCTGGCTCGTAAATTATTAACTACAAATTGGTTTTCCGGTTTAGGCACCTACACCCTCATCAGTCCATCCCCATTCTCTGTTCTGTTTTCACCAGTAGGATGTCACACTGCGGCTCCTGC	chr14_72818033_rs2239230_A	Arensbergen_single_seq
ACTGGCCGCTTGACGCCCTGATAAGGGACCTGGTGGGAGGTAATTGAATCATGGGGGCAAGTCTTCCTTGTGCTGTTGTCGTAATAGTGAATAAGTCTCGTGAGATCTGAGGGTTTTGAAAGGAGGAATTCCCAGCCGGCCGCAGTGGCTCATGCCTATAATCCCAACACTTTGGGAGGCTGAGGCACTGCGGCTCCTGC	chr14_78468342_rs9788484_G	Arensbergen_single_seq
ACTGGCCGCTTGACGTTTGGGAGGCCGAGGCGGGCAGATCACTTGAGGTCAGGAGTTTGAGACTAGCTGACCAACATGGTGAAACATTAGCTGGGCATGGTGGTGCATGCCTGTAATCCCAGCACTTTGGCAGGCTGGAGTGGCAGATCATTTGAGGTCAAGAGTTTGAGACCAGTCTGGCCAACCACTGCGGCTCCTGC	chr15_25784279_rs112107083_G	Arensbergen_single_seq
ACTGGCCGCTTGACGGGGTTTCCAAGCCATGTCTGATCCTCTGTGTTCCTTCTGCCTGCTGGGATGGAGCCCGCCCCCCAAATATGCCTGGCTCACTTACGACTCAGAGTCAGCTGCCCCCAGGGACTTCCCGGCTCTCGTGACCTTGCTGGGCATGACTTTCAGGGGAGCCCTCTGTCCAGGAGCACTGCGGCTCCTGC	chr15_29285380_rs57383781_C	Arensbergen_single_seq
ACTGGCCGCTTGACGTTTCATTTCTCTTGGCTAAATCCCCAGACGTGAAATGGCTGGGTCTGATTGATGTTTTTACAGAGTGATGGCATGTCTGGGCTCGTCTAAAAATCCCAGCCTCCTGCACAGAGCCTCCTCTCTTTGGCACTTTCCCATTTTTCCTCCTCTCATTTTCCTCTCTTCCTCTCCACTGCGGCTCCTGC	chr15_42323635_rs12909234_G	Arensbergen_single_seq
ACTGGCCGCTTGACGGGCCTCTGAAGTGATTAGATGTGGTTTAGTGAGTTTTAGCTACAGAGTAAGTCATGTGTTCACGGTGACCACACGTTAGAATTCTGGAAATGTGGGCCAGAACAAGTCCAAGTTAGATGCAATGGAAAAATCCCTCTGTCCGAGTCATCTCTAGGGAACAGAACTTGTTTCACTGCGGCTCCTGC	chr15_57768858_rs16977525_T	Arensbergen_single_seq
ACTGGCCGCTTGACGACATTACTCTCTACTGGCCTAGAGGTCTTTGTTCCAGAGGGAGGAACCCTGCCACGAGGAAACACAACAATGATTCCATTAAACTGGAAGTTAAGATTGCCACCTGGACTCTTTGGGCTCCTCCTAGCTTTAAGGCAACAGGCTAAGAATGGAGTTACAGTATTGGCTGGCACTGCGGCTCCTGC	chr15_58502058_rs4775023_T	Arensbergen_single_seq
ACTGGCCGCTTGACGGGATAATTTTTGTAATTTTTTAGAGATAAGGTTTCACCACATTGCCCAAGCTGGTCTCAAATTCATGGCCTCAAACAGTGCTTCGGGTTCAGCCTCCCAAAGTGCTGAGATTACAGGCATGAGTCACCGCACCCAGCTGGAATGCATTCTTTGAATTTTAAAAGACTGTACACTGCGGCTCCTGC	chr15_58762377_rs7162603_G	Arensbergen_single_seq
ACTGGCCGCTTGACGCAGGTGAAGGCAAAATTCCCCAGGTTCTTAGGCAAGATTTGATTCAGATCTGTGGCTGTGAAGCCAGGCCTTTTGCCCTTAACCAGAAGTCTCCAGACAATGGATTTGCAGCCATGACTCATAGAACCCTGTCCCCACTCTCACCAGCAGAGGCTTGGCTCTGGGAAAGACACTGCGGCTCCTGC	chr15_61132652_rs1224251_A	Arensbergen_single_seq
ACTGGCCGCTTGACGACACTCCTTGGAAGGAGTGTGTTCTACGAGCTTTGGGTCCCATGACCACAGACGAGTCTACATCGTCATAAGCTACGCCCATCATCTGATGTGGATGAAGCACACCCCAGAGAATCTGCCCGGAGGTTTCGCGACCCATAAGGAGTAAAGAATAGCTGAATGTGGTGAAACACTGCGGCTCCTGC	chr15_61308850_rs12592612_T	Arensbergen_single_seq
ACTGGCCGCTTGACGGAATCACATGGGATGGGAGTCAGCAACCCTGGGAGCCCCAGCCTGCTACCCATCGTTCTTGCAACACTGGGCAAGTCTGGACAAGTTTGCTCATCTGCAGTTGGGCGGTAAGATGAACTGCCTCAGAGGCCATTGTATCAAATGAGAAGGCACATATTTCATTACTTAGCCACTGCGGCTCCTGC	chr15_71656628_rs1866921_G	Arensbergen_single_seq
ACTGGCCGCTTGACGTTAGATTTCACTCTCCCCCAACCTGGCTGCTCGGTTGTTGTCATCCAGGTGAACCCCTAGCAGAATCTGTGGAGTCCGGATGTGTCTAACACCTAGTGCATTCCTCAGACCCACCCTGCCAGAGCTGGTGGATTTAGCCACGAGGGACTTTGGCACTGAGCTCAGACTTTCACTGCGGCTCCTGC	chr15_94472782_rs4435205_T	Arensbergen_single_seq
ACTGGCCGCTTGACGGAAAGCACTATTTTTTTTTAATTTATTACTTATTTATTTTAGAGACAAGATCTCACTCTCCCACCCAGACTGGAGTACAGTGGCGCCATCTTTGCTCACTGCAACCTCCGCCTCCTGGGCTGAAGCGTTCCTGGATGAACAGACATAAGACTGAGACTGAAGTTCCAGCCCACTGCGGCTCCTGC	chr16_11554114_rs78550654_G	Arensbergen_single_seq
ACTGGCCGCTTGACGACTCCCTTGTCTCTTTCTAATCTATTTTATTTTATTTTTGAGATGGAGTCTTGCTCTGTCGCCCAGGCTGGAGTGCAGAGGCGCGATCTTGGCTCACTGCAACCTCTGCCTCCCAGATTCAAGCGATTCTCCTGCCTCAGTCTCCTGAGTAGCTGGGACTACAGGCACCCCACTGCGGCTCCTGC	chr16_12250094_rs28660528_G	Arensbergen_single_seq
ACTGGCCGCTTGACGCCTCCATAGTGGTATTCAAACAAGCAGAGGCAATCCCACTGTTGCGTGGGGAGAGTTGGGCCAGAGGTCCTTAAATGTCCTTCCGGGTCATGGATTCATTCTGTGGCTGTGATTAGGCTGGACTCAAGGGAAGGGGATGGATACAGGTCCCCAAGGGTTCAAGCTGGTCGCACTGCGGCTCCTGC	chr16_28545587_rs231976_G	Arensbergen_single_seq
ACTGGCCGCTTGACGCTGACCCCACAGTTCCTGTCCCATGACCAGGGCCAGCTCACCAAGGAGCTGCAGCAGCATGTAAAGTCAGTGACATGCCCATGCGAGTACCTGAGGAAGGTGAGTGAGTGCAGACAAGATGGGGCCTGGTGCCCTTGAGCAGTTCCCGGGTCTCAGCTGCCACACATCTCCACTGCGGCTCCTGC	chr16_28649787_rs35184893_G	Arensbergen_single_seq
ACTGGCCGCTTGACGGAATTAAATTTTCATGGCAAGCCTAAGAGGCCATGACTGTCCACATTTTGCCTCTGAGAGACGCAAGGCTTGGAGGCAGGAAATCACTCACTGAAGGCCACAGCACAAAGTGGGGACTTGAGTCCCGATCTCACTGATTCTAAAGTCCTTGCTCTCCAACCTCTGTCCATCACTGCGGCTCCTGC	chr16_78652037_rs2548848_C	Arensbergen_single_seq
ACTGGCCGCTTGACGACTGGACCTCTGGAGAATGTGCCCAGTCCAAGGACTTCCTGTCCCACACGGCTTAGGCACAGAGCAGGAAGGAAGGTGCTTAAGAGCGGGGCTTCTTTGTGGCCGACGGCAATCATTACCCACTCCCGGAGCTGGACCAGGCCCTTCAGGGCTGCGTAAGTGCTACCTGGCACTGCGGCTCCTGC	chr17_8646333_rs11078763_A	Arensbergen_single_seq
ACTGGCCGCTTGACGTTTAATCCTTTCAGCTCAGTAACTGCCATATGTAATGGCTTCAAAAGCATACCTTCAATGCTTCACCCAGTACTCACAGCTCTGAAATCTGGATGGTTTATAATTAGTAACTGAGTAAGATAAACTTGTTTTGAGTTGTAAGCAGCTCATGGCAGAATTTTAAGGGTGCACACTGCGGCTCCTGC	chr17_15144179_rs10521299_A	Arensbergen_single_seq
ACTGGCCGCTTGACGGGAGGATTGCTTGAGCCCAGGAGTTCAAGACCAGCCTCAGAAATATAGTGAGGCCTCATCTCTCAAAAAAATTATCTGGGCATGATCATGCATGTCTGTAGTCCCAGCTATTTGGGAGGCTGAGCTGAGAGGATCGCTTGATCCCAGGAGGCAGAGGTGGCAGGTGAGCCCACTGCGGCTCCTGC	chr17_20733906_rs56933560_A	Arensbergen_single_seq
ACTGGCCGCTTGACGGTCACACAGCTTATGAGGGGCAGAGCTGGGATTTGAATCTAGGTCTGTGTGCCTCTAAACCACTGTCACCTGTCCCAGGAGGCTAATGAGGTGGGGGTGACTTACCAACATTTGCCTTAATTCCAGCCAGAAAAACCAGTGTGACAAACCAGCCTTGGCTGTAACCTTGGCACTGCGGCTCCTGC	chr17_21310041_rs11650875_A	Arensbergen_single_seq
ACTGGCCGCTTGACGAATCCCCATGTGTTGAGACAGGGAAGTGATTGGATTATGGGGGTGGTTTCCCCCTGGTGTTCTCTGAGATAGTGTGAATTCTCACGAGATCTGATGGTTTTATAAATGGTAGTTTTTTCTGTGCCCTCACACACTCTCCCTTTCCCGCCACTATGTGAAGAAGGTCTTTGCACTGCGGCTCCTGC	chr17_38946965_rs76843554_C	Arensbergen_single_seq
ACTGGCCGCTTGACGAGAAAATATTAGCCAGGCATGGTAGGACACGCCTGTGGTCCCAGCTACTTAGGAGGCTGAGGAGGGAGGATTATCTAAGCCCGGGAGTACAAGGCTGCAGTGAGGTGTAACTGGGCCACTGCACTCCAGCCTGGGCAACAGAGAAAGACTCTGTCTCTGGAGAAAAAAAACACTGCGGCTCCTGC	chr17_57228030_rs143332002_G	Arensbergen_single_seq
ACTGGCCGCTTGACGGGGCGGAGAAGTGGAAATATTTGTACGATGCAGTCTTTATGGGTAATGCAGAGAATATGGGCCAGAATGAGATCAACATGACTCATAAGCCTGTGGGTCAATGTCAAACCATTGCTTAAAATTCCTCAATGGCTGCTCATTGCCCTCAGGACCCAGTCCAGAGAGCTTTGCACTGCGGCTCCTGC	chr17_62676149_rs6504249_A	Arensbergen_single_seq
ACTGGCCGCTTGACGTGTTGTTTATCTGTGCTTCACAGATACTGCCATCTTTTGCAAATTGAAGGTTTGCGGAAACCCTGCATGGAGGAAGTGTATCGGCGCCATTTTTCCAACAGCATGCGCTCACTTTGTGTCTTTTTTCACATTCCCCTAAAGAGGGAAACAGCACAGGACTGGGCAGTGCACACTGCGGCTCCTGC	chr18_9446277_rs7243158_C	Arensbergen_single_seq
ACTGGCCGCTTGACGTCCTCACCAATCTTGAGTTTACATCCTGGGAGAATGGGTGAGGCTACTGCAGAATCAATAGTTGGAGAAGGCAGTGAAGTCTCACGAGATTTGCTCTCTCTCATTCCCTGTGTGAGGCTTAGAATTCAGCTGGGAGTAAGAGGTTACTCATTTGTCCCTATGAGAATTAACACTGCGGCTCCTGC	chr18_49217929_rs1394350_C	Arensbergen_single_seq
ACTGGCCGCTTGACGGAGGGAGCCTGTAGGAGTGGAAGATAATTGAATCATGGGGCAGGTCTTTTCTGTGCTGTTCTCTTGAGAGTGAATAAGTCTCACAAGATCTGATGGTTTTAAAAATGGGAGTTTCCCTGCACAAGCTCTCTCTCTTTGCCTACTGCCATCCATGTAAGATGTGACTTGCTCACTGCGGCTCCTGC	chr18_50630744_rs4497765_A	Arensbergen_single_seq
ACTGGCCGCTTGACGACAGTGGAGGCAGGAAAAAGGAAACATGGTGAATCCCATGCTCACCCTTAAGGCTTCTGTCCGGAAGGACTCACGTCACTTCCCCTCACATTTCATTGATGAAACCAAATCACACAGCCATACCTAACTTCAGGGAGGTGGGGAAAATGACACTCTACTCTGTGCCCAGACACTGCGGCTCCTGC	chr19_13586291_rs12972559_C	Arensbergen_single_seq
ACTGGCCGCTTGACGCCTTCTGTTTCTCCCTCCGCCGTATATATGAGCTCATGGGAAGTGCTGTGACCTCTTACAGAGGAGGAAAGTGCATGGACTTCCAGCTTCTAGAACTGGGATACAATAAACTCCTCTTGCTTGTCTATTCCTCTGCAGTATTTTGTCATGGCAGCCCTAGCAAACTACTACACTGCGGCTCCTGC	chr19_43499306_rs117594537_A	Arensbergen_single_seq
ACTGGCCGCTTGACGGTCTCAATTCAGTGTTATTTCCGTTCCCAATTCCCTAAAAGGCTTTTGTCCCAGTCCATCGGTTCTCCTAGAGCCCCCTGCATGCCTCAGCATTGGGCCAGTCTGCACACTGCGCTGAGATGAACTAACTGCATGACTTTATCCTCACCAGACAGAAAGGCAGGGACTATCACTGCGGCTCCTGC	chr2_6347737_rs539017160_C	Arensbergen_single_seq
ACTGGCCGCTTGACGGGGTGAAAGGCACATCTCACATGGTGGCAGACAAGAGAAGAGAGCTTGTGCAGGGAAACTCCCCTTTTTAAAACCATCAGATCTTGTGAGACTTATTCACTATCATGAGAACGGCTTGGGAAAGACCTGCCTCCATGATTCAATTACCTCCCACCGGGTCCCTCCCGCAACACTGCGGCTCCTGC	chr2_12786557_rs532344_T	Arensbergen_single_seq
ACTGGCCGCTTGACGTAATCTTGGTGGACAGCTCTGCCTGCATTGACAATGAGGCCACCCATGCTGTCGATTGATGTGGCCAGGGCAAGCCTGAGCATGGGTGGTCAGTCTCTCTGGCTGGCCGAGGTGTGGGTGTGTGGGAATCCGCTCCATACCCACACAACCCAGGATGCCAGTTCTTTCCTCACTGCGGCTCCTGC	chr2_16647996_rs1897097_G	Arensbergen_single_seq
ACTGGCCGCTTGACGCTCCAACAGAAAGTCCTCTCTAAGTAAGCAACCCTGAATGGCCTCCCATCTCCTTCCTTCTCACTCATTGACCACTAAGCATACATAACTTCGTGATGACTCTCCATCTCTAATAGTCACTTCCACTAAACCATCAAATATTTGAAAACAAAATATCCTCTCCTGTTTCTCACTGCGGCTCCTGC	chr2_17479955_rs12710641_A	Arensbergen_single_seq
ACTGGCCGCTTGACGTGAGTTTTAATCCCTACAGTGAAAAAGAACAGCTCCCTCTTGTTGGAGTGGCAGGGGTTGGCAATGCTCCCTTGCCTTTAGAGCGGAAGTCCATCCCCATGAGCTGGAGGCAGTGAAAGGTCAACCCCCAAGTCCATGGGTAGTCCCTTGGCAGCTGGGCGGAAACCAGCCACTGCGGCTCCTGC	chr2_20621221_rs6736877_G	Arensbergen_single_seq
ACTGGCCGCTTGACGGCACTAAGGACTTGCCAAAGGGTCATCACATGTTGTTGGAGAGAAATAAAGAATGAGATGTTTGTAAAGTGCAGGGAGAAAGTATAAGGTTCAGCTTACACAATCCCTCCAGTTCTGGCTGCCAGGAAACCGGGGCCTGGGTCTATCCTTTCCAAAAATGCCACTTCCTCCACTGCGGCTCCTGC	chr2_60166686_rs78464362_T	Arensbergen_single_seq
ACTGGCCGCTTGACGAGCTGAAACCAGTTTTATCGAATGGTTACTGAAACAACCTCTTGCAACACTAAGACTAGTTTTACCCACCACTGTCCCTCACCTATCAGAGCCTGCCAGCTCTCAAAAACCTTACTGGTGCCAGTGAACTTTCTCAAAGAGAAATACACACCATTTTTCTCTCTGTCTCCCACTGCGGCTCCTGC	chr2_132541702_rs7595569_A	Arensbergen_single_seq
ACTGGCCGCTTGACGTTTATGCCATTAAGAGTTACTGCACAGAGCAATCGATTCCCTAGCACTAGGGGGACAGCAACTCTGGCCTTTGAACCCACAATGCCAACAGTGATCAAAGTGAGGGGCCCATGGATCTATTGGGCAACTTTTGTGCCACATACTTGAGTTTTTATTTGTATATTTTTAACCACTGCGGCTCCTGC	chr2_138942217_rs34553151_C	Arensbergen_single_seq
ACTGGCCGCTTGACGCACCTGTAGTCCCAGCTGCTCAGGAGGCTGAGGCAGAAGAATCACTTGAATCCAGGAGACAGAGGTTGCAGTGAGCCAAGATGGCGCCGCTGCACTCCAGTCTGGGCGACACAGAGAGACTCTATCTCAAAAAAATAAAAAAATAAAAAAGTGACCAGATGTTAAATCATCACTGCGGCTCCTGC	chr2_190004755_rs13033421_C	Arensbergen_single_seq
ACTGGCCGCTTGACGCTGTGTGTATGCTGGGAAGGACTTGAGACCTGTCCCCTGCCCTGGTCTGGGGTTGGGAGTTTAGTCTGGTCAGCTGGAAGATGGTGGCTTGGGAAAAAGAGCCATCTGGTTACCTACACAGAGCTGGTCCCCTGGTGGCTGCAGGTAGGTTCTGCTGTTGAGGGAATTAGCACTGCGGCTCCTGC	chr2_232597475_rs8165_T	Arensbergen_single_seq
ACTGGCCGCTTGACGGGGCATGGTGGCATCTTGGTGGCCAGGTGTTCGTCACCCTGCACTGAGAGGGCCTGGTGAATGGCAAGGTCAGGGGATGCTGTCCGGACATGTCAGGATGGGAAACTGTCTTGTCTGTGGATCTTTGAGGCTGCTGAAAAGGATCTTTGAGCCTGAACTTCCAGGGAAGCCACTGCGGCTCCTGC	chr2_236610127_rs1018314_C	Arensbergen_single_seq
ACTGGCCGCTTGACGTAAGGCTTTTTGTCATGTTCTGAGAAGGTAAACATACATAAGGGATGTTGAAAGCTATTGCACATTGTTTAAGCTAATCATTTCCTATGACTCATTCATTTGCAAGAGGGACACCGGCAAGGTCTTTGTTTTCATCTGTCTGCTTGGATGTGTTTCTTTGGGCCAATCCTCACTGCGGCTCCTGC	chr20_5290826_rs6053288_C	Arensbergen_single_seq
ACTGGCCGCTTGACGCACCTCAGATGGAAATGCAGAAATCACCTGTCTTCTGCGTCGCTCAGGCTGGGAGCTGTAGACTGGAGCTGTTTCTATTCGGCCCTCTTGGCTCAATGTAACATTGTTAAAGCCATACAAGGCTTGGAAAATTCTGACAAAGGGGTAGCGGTAGAGGCTGTGAAAGCCAGCACTGCGGCTCCTGC	chr20_12110339_rs13038002_C	Arensbergen_single_seq
ACTGGCCGCTTGACGACATGTTGATGGATTACTGTTGACTGGGGTGTCAGGCATTACAGGTTATGTGTCTTTCATCATCCAATAGGCTAGCCCGGGCTTACTCACATGGAGCCTAGACAGGGTGGCAAGAGAAAGCAGAAAAGCCACATGGTCTCCTGAGGCCCAGGCTCATCACTTCTGCCACACACTGCGGCTCCTGC	chr20_17408503_rs742424_A	Arensbergen_single_seq
ACTGGCCGCTTGACGCACACCTGTGGTCCCAGCTACTCGGGAGGCTAAGGCATGAGAATCGCTTGAACCTGGGAGGCGAAGGTTGCAGTGAGCCAAGATTGCGCCACTGCACTCCAGCCTGGGTGACAGAGTGAGACTCCGTCTCAAACAAACAGACAGAAAAACAAAGATATATTGTGTGTGTCCACTGCGGCTCCTGC	chr20_46267108_rs182145557_T	Arensbergen_single_seq
ACTGGCCGCTTGACGGGAATGTAAAATCAGGATTATGTATGTCTGTTGACTCATAACATGCCTCCATAGAATCCAGTAATAACATGGATAGCTTTTCCATGAGCTCATCTGTATGATCAGGCAAATGGTGTCCTGTGAAACCCAATCACGCAGTGGAAAGCAGGATATACCATGCTGAGCAAACACACTGCGGCTCCTGC	chr20_57657429_rs6026686_T	Arensbergen_single_seq
ACTGGCCGCTTGACGTGTTCAGCTTCTCTATTCTTTGTTCTCCATTTTAAAGTTTAACTTCCTCATTATTTATGCATCCTTGCCCCTAGTTTCAGTAAATGACCCCCTCCTAGTCCCTATCACCTACTCTATCCTTAGCCATTCTTAGTCACCTGCTCTCTCCTTAGTCATCCTTAGTCGCCCGCCACTGCGGCTCCTGC	chr21_14432516_rs10432963_T	Arensbergen_single_seq
ACTGGCCGCTTGACGCTTGTGTGTGATTTCACCTCCGCAGTCAGCTTTCAGCTCTGAAGGGCAATGACTGAGGGCTCTTTGGGTACATAGAGGTGAGTCGTTCTGATAAGACTGGGGAAGATCCAAGAAGACCCCTGGATGTGCCAGTGGACTCTGAACGTTTTGCTTGGCTAAGTTCTGATGTGCACTGCGGCTCCTGC	chr21_37084746_rs76806919_G	Arensbergen_single_seq
ACTGGCCGCTTGACGCTGGAGTTCGAAATCTGGCAAAGCAACTGAGAAGGGGTGGGGGTGGCGGTGCAAAAACTATGAGAAGAAAGGCATTACACACAGTAAGAGCTTGCTCAGTCAATATTTGTTGAATGAATGAATTCTAGCTTCCGATTATACCTTTGAGCTTTAATGTCTCTTGGCTGCAGCACTGCGGCTCCTGC	chr21_40289167_rs2836750_T	Arensbergen_single_seq
ACTGGCCGCTTGACGAAACCCGCCCTTGGGGGATGAAGTGCCTCTCCACCAGCTCCGGGGTCACAGTGTCGCTAAAACATCCGGCTGGGCTCTGCAAAATGGCGTCTTGGGGGCACAGCCTCTTCACAGCCACAGGGCCTCCCGGGAGGAGCACAGGCTTCTGGGTGTGCTCTGTCCCTGGGACCCACTGCGGCTCCTGC	chr21_46171399_rs689772_T	Arensbergen_single_seq
ACTGGCCGCTTGACGAATAACCAGGAAGTAAGCAAGAGAAAGACAAAGGATTTGGCAGTCAAAACAGATTTGACAGGCCAAGTCAGATCCTCCTCTGAACGAGTCAGAGGAACAAATAAAGACAGGATTGCCATAATGCCTCTGTGCTAAAAGCTTATCTTGTTTACTTAAATAAAGGGAGTGCCCACTGCGGCTCCTGC	chr22_21132154_rs165912_C	Arensbergen_single_seq
ACTGGCCGCTTGACGGAAGACATTAAATATTTTGTAAAATGCACAGCTTACCTCCAAGTGAAGTAAAAGAAATCCCCAAGAACCAAATGAAGAGGAACCTGGAAGCAGAAGTTCTGGGGCTTCCATGGGAGCTGGGATGGCTTGAGAGCTGCCTGCCAGTCTCAGTCACCAAGGGGCCTGGTTTTCACTGCGGCTCCTGC	chr22_49225497_rs11204486_T	Arensbergen_single_seq
ACTGGCCGCTTGACGGAAAAAGGACTTTAACATGACCTATTTCTAGTCAACCATCTCCATAGCAACTGTCTAGGGTTTAAGTTGAAACAGCTGTATGAGCCAGCCAGTGACCAATTACAATGTAAATAGGACCCACGTGAGTTTTGAGGTCCCCTTGAGAAATGGACTTCAGAGAGCAAAGACATCACTGCGGCTCCTGC	chr3_4468598_rs2322683_C	Arensbergen_single_seq
ACTGGCCGCTTGACGCCAGAGAGAGTGGGGTCTAGTGAGAAGGAAGCACAGTCTCTGGCCCTAAACCCAGAGTGGCTGCTGGGAATGCCCCATCCCCGGGAGTTCTTTTTACAGGACATAGAGTCATCATCACAGGATATTAGCAATGGAATCAGCCTTTGAGTCATTAATGGTTTTCAGAATCTCACTGCGGCTCCTGC	chr3_5343801_rs1995205_G	Arensbergen_single_seq
ACTGGCCGCTTGACGCTCCACACCCCCAGGAGAACACCAAGGCTGGCGGGAACATCAGGGCTGCAGCCTTCTGTGTGCTGTTTGCTCAGGCCCCACAAATATCCTGTCCAAACAGGGGCCTGGCGGAGATGGCCCTGTCACCACCCTCCTGCCAGGTGTGGAAACTTCTCTGCAGCATTTTCAAACACTGCGGCTCCTGC	chr3_13637116_rs2350310_T	Arensbergen_single_seq
ACTGGCCGCTTGACGGAGTTTAAAGTACTAGCAATTAAGAGAAAGTAGGTGGCACAGAGAGCATGATTTATTTTACTCACTCATGCAACAAATATTTATTGAATGCCAGTCACTGATCTAGGCATTGGGAAGACAGCCACAAACCAATAGTATCCTGATGGATGTTATGGTCTGGTGGGGTACAGCACTGCGGCTCCTGC	chr3_21041337_rs67570653_T	Arensbergen_single_seq
ACTGGCCGCTTGACGACATAATATTAATAACAAATTAGTCAACATTTGACAAAAAAAGGGGGAGGACTTTGCTCAAAGGTCCAAATTTCCAGTCCCTCAAGAAGTGACTCATTGAACTTACCCACCCAACCCTTGCTGGCATTTGCATTTGCAATCTTGGACTTGAGGCCTATGTGGCAGGAAGGCACTGCGGCTCCTGC	chr3_24362252_rs9814223_A	Arensbergen_single_seq
ACTGGCCGCTTGACGAAGCCAGAGAAGGTCAGTGCAGGTGGGAGGGTTATACCAGCGCTTAGCAATGGCCATTTCAGGTGGAGGAAACAGCATCAACCCGGAAATGGAGACAGTGAAGTCTGTAGTTTATGTGGGGAACAGTGATTAACCTGTTTGGCTGAAGCAAGGGGCCAGGAGAGTGGAGACACTGCGGCTCCTGC	chr3_142633446_rs2608077_G	Arensbergen_single_seq
ACTGGCCGCTTGACGCTACCAACAAAAGTTGAGATAGAAAGAATAATGTCATTTACAATAGCATCAAAAAATACTCAGTACTCAGGGATATGTCCGGGCGTGATGGCTCACGCCTGTAATCCCAGCACTTTCAGAGGCTGAGGTGGGCAGATCATGAGGTCAGGAGATCAAGACCATCCTGGCTACACTGCGGCTCCTGC	chr3_147577960_rs12491344_G	Arensbergen_single_seq
ACTGGCCGCTTGACGCCATTCCAGCAGTTTTGTCTGGCCTTGCGGTTGGTTTCTGTGTGGAAGAGCCTGCCGCTTCAGGAAAGTCTTAGGATGTGAACTCCCGCCTTCACCTGCCCCTGACCTGCTCGTTGTGGGTGATTCACGCCATGGGAATGGTTCTTTACGTAAGGGCTTGAAAGCTGAACCACTGCGGCTCCTGC	chr3_156544584_rs344071_C	Arensbergen_single_seq
ACTGGCCGCTTGACGTTAGAAAAATCAGAAATAACTAATGTTTAAACAAAACCTAACACCGTAATACTTCAAGACCTTTGGGCTCATAGTCTGCCTGACTCATAGGAAGTGGACAGGATGGCTCAGAGCACTGTCAAGGACCTCACTTGACCTCCTGCAAGTCAGTTCTTCTCAGGACAAAGTGGCACTGCGGCTCCTGC	chr3_159741439_rs505190_T	Arensbergen_single_seq
ACTGGCCGCTTGACGTGTTGGTCAGGCTGATCTCAAAGTCCTGAGCTTGGGTAATCTACCCGCCCCGGCCTCCCGAAGTGCTGGGATTACAGGCATGAGCCACCGTGCCCGGCCTACTTTAGTAAGGTTTATAATGGTTAACTAGCCAGCAGGAAGGAAAATTGGAGAAGTAAAGATCAAACCTGCACTGCGGCTCCTGC	chr3_176967114_rs4857831_C	Arensbergen_single_seq
ACTGGCCGCTTGACGGCAAATGGGCTTTCCACTTGGCCAGTGCCATCTTGTCTGCTCCTTGCTGTATGCATGGCTGGCAAAGAGAAGGGAAGATGGATCTGCCATTTTGATCATGCGTAGTCCCAGGTAGCCTTTTCCTATTGGCACGACTGGCGACATTCACCTGTGCAAGTTTCCAGCTTGCTCACTGCGGCTCCTGC	chr3_185673543_rs57491362_T	Arensbergen_single_seq
ACTGGCCGCTTGACGTCCATGGCTGACAGTGCACATGTGGATTCCAGGGCTCAGGATGCTGTTGCTGGGAGCTGTTCTACTGCTATTAGCTCTGCCCGGTCATGACCAGGAAACCACGACTCAAGGGCCCGGAGTCCTGCTTCCCCTGCCCAAGGGGGCCTGCACAGGTTGGATGGCGGGCATCCCACTGCGGCTCCTGC	chr3_186570892_rs2241766_T	Arensbergen_single_seq
ACTGGCCGCTTGACGTTAAAACTTGAAATAAATATGTTACAGGAGTTTTACTTCAGCAGAATCTGGGTTCATTCAAACATGTGGCTCTCTCTCAGAGACTGGAAATAGGGACGCTACGGGCCTCCCCGTGCCCCACCCGCCACCTGAGCAGTGTACACTGTACCAAATATGTAGTCTTGTATCCCCACTGCGGCTCCTGC	chr3_186821199_rs849755_T	Arensbergen_single_seq
ACTGGCCGCTTGACGCCGCCCCCAATATTTCAAAGTAGGTTCTTTCTATTTTCCCTAAGTGTCAGCCAGCTGAGAAATACAGAGAAAGAGTACAAAGAGTGGAATTTTACAGCTGGGCCTCCAGGGATGACATCACCTATCAGTAGGACCGTGATGCCCGCCTGAGCCGCAAAAGCAGCAGGTTTCACTGCGGCTCCTGC	chr3_197694201_rs9681778_T	Arensbergen_single_seq
ACTGGCCGCTTGACGCAGACTCAGAGAGACTCCAGGGATGCCCCATAGTCAGAACAAATTTATAGACAAAAAAGGGAAGTGGCGTACAGAAATCAGAAGTGAGGTACAGAAACAGCTGGATTGGTTACAGGTTGGCATTTGCCTTATTGAACACAGCTTGAACACTTAGCAGTGTATGAGTGGCTCACTGCGGCTCCTGC	chr4_13026028_rs113768842_T	Arensbergen_single_seq
ACTGGCCGCTTGACGTCCATGTGAGACGGGAGGGTAGCGGAAACTTCATGGTAAGGTCAAAAGCAGAGTGGGGTTTGCCTCTTTCTCTGTTTCAGCTCTCGCGGGAGTCAGCCATGATGTGGGCCCTGCTTGCTGCCAAGTGAGGAAACCAGTTAAAATGGCAGTGAGAGGTGGCCAAGAAGATACACTGCGGCTCCTGC	chr4_42388920_rs3103215_C	Arensbergen_single_seq
ACTGGCCGCTTGACGCATGAGACATCAATCAACATATGTAAGATGAACATTGGTTCGGTCTGGAAAGGAGGGACAACTTGAAGCAGGGAAAGGTCTTCCAGGTCATAGGTAGATAAAAGACAAATGGTTGCATTCTTTTGAGTTTCTGATTAGCATCTCCAAAGGAGGCAATCAGATATGCATTTCACTGCGGCTCCTGC	chr4_47416424_rs185513634_A	Arensbergen_single_seq
ACTGGCCGCTTGACGGCCTGCTGGAGAATCATGTGGATTAGGAACGAGTCAACCGAACTGAGGCCCAGACCCCAAACCTGCTGACCACACATGCCCGGGGGAGCCCAGTCAAATTTAGCTAAGCCCAGTACAGGTAAGCAGAACTGTCTAGCTGAGAAATCATACCTAATTGCTATTTAAGCAAGCACTGCGGCTCCTGC	chr4_55218232_rs12641623_G	Arensbergen_single_seq
ACTGGCCGCTTGACGTTTTTTTTTTTTTTTTTTTTTAAGATTGAGTCTCGCTCTGTCACCCAGGCTGGAATGCAGTGGTGCAATAACGGATCACTGCAGCCTTGACCTCCTGGGCTAAATCAATCCTTCCGCTTCAACCTCCCGAGTTGCTAGGATTATAGGCACAGACCACCAGGCCCAGCTAACACTGCGGCTCCTGC	chr4_57242271_rs11133438_C	Arensbergen_single_seq
ACTGGCCGCTTGACGACTCGCATGCTCTGTAGAGATCTCCGATCAATTAGAAAGCCGTGTGGGCAAAGTACCTTCAAGATAACTCCTGAATGACTCATTCCCTCTTGGCTCATTTCTAACCCAAAGAAAATGCATATGCTTTTAAAAAAATCCCAACAAGTTCTGGTGTAGACTAATTCTAATGTCACTGCGGCTCCTGC	chr4_61351184_rs2340699_C	Arensbergen_single_seq
ACTGGCCGCTTGACGATAAAATGTGAACTCATCTTGTGTCTGAAGCTGAGGAAAGCCCATAGTTACTCATTACCACAATCTGGATCTGTCTGATGCTACTGCCAAGCATAAACAGGGCAGATGCACACTCAGGATGAAGTCACCTTACCACATACACAGGCAAAACATTCAAATATCCACAGGTCCACTGCGGCTCCTGC	chr4_76468170_rs17000622_T	Arensbergen_single_seq
ACTGGCCGCTTGACGTTGTCAGTAGCCTTGAATTCCCTAGACCTCATTTATGCCATGGACACTAACGTGGCCTTTATCCATCAAACAGGAAGCTTGGGCATGGCTTAATTGGCAGGAATCAGCCACGATCACCTGTGCTGTGCCTTTTAACCTCTGTTGTTGTCTACCTCTGGATCCCTTAGATCCACTGCGGCTCCTGC	chr4_77152052_rs4321663_A	Arensbergen_single_seq
ACTGGCCGCTTGACGCCACAGTCCCCTGCCCTCCGCCATGACCTGTGCTTACAGTGATCTGCGCCTTGCAGAGCCCCACGGCCTCCTTCGGTGAGGACAAGAAGTGGTAGTTGGTCGGGCTCAGGAGTTCATGGTCAGCTGAAAGGTAAAAGGAAACCACACAGCTTTCCCGTGTGCAATTCCCACACTGCGGCTCCTGC	chr4_103555992_rs2272697_A	Arensbergen_single_seq
ACTGGCCGCTTGACGAAACATACGCTCCATGTCTCAACTTCCTCTGCCTATTCCCTTTGTAACCTCTGAGTGCCTGACCGTGGCCATTTGTGTTCTACCAGAAGTCCTGAACCTTGCCATTTTGTCTCGCCTGTTTCTGCCCCAGTGAACCCTGCATATACAGTGCAGCCTGACTTCAATCATGACACTGCGGCTCCTGC	chr4_160193240_rs56111306_A	Arensbergen_single_seq
ACTGGCCGCTTGACGATACAAATTTTAAAAAGGAAAAAACAAGTATTGACTCATAGCCAGGAATGGAAGCTATCTCAGGACTGTTTCCAGGGGTTCAAATGGCACCTGCCTGGACGTCTCTCCTATTTCCATCTCTTTCTTCATTTCCCGCCTATGTGCATTGCCTCATCATTTTATTCCACTCACACTGCGGCTCCTGC	chr5_4226631_rs12515677_T	Arensbergen_single_seq
ACTGGCCGCTTGACGCAAATATTTATTGCTGTCTGCTATATGCCACATACATTCTAAGCCCTGGGCACAGCAGAAAATTAAATGGGCATGTTTCTACTTTCCTGGAGGTCCTAGTCAATTGACAGTGCTCCAAGGATTGTAAGCAGCATGGTAAAGTTGGCGTCGGACAGGGAGCAGGTGTCACACACTGCGGCTCCTGC	chr5_10937994_rs59521545_T	Arensbergen_single_seq
ACTGGCCGCTTGACGTTGATCTATCGTGGCCTGCTCGTCGCAGTCCAAACCCGCCCAAGACTGCAGCCCAATCAACGCCTGGAGCCTCATTCTGTTTCCAGCTTTGTCCAGGGCAGCCTGTTTTACCCAGATGGGCCTGCACCTCCAGCTTCTTTCTGAAGCATGACCCATCTCCAGAGATGGGACACTGCGGCTCCTGC	chr5_132151071_rs757537_A	Arensbergen_single_seq
ACTGGCCGCTTGACGTTGGTATCACAGTAACCAACTTGGCTGCCAATGCTGGGAATCTTACCTCCTCCTTAAGATCAAGGCCCCAGGAGGAGCCAAGATGGCCGAATAGGAACAGCTCCGGTCTACAGCTCCCAGCGTGAGCGACGCAGAAGACGGGTGATTTCTGCATTTCCATCTGAGGTACCCACTGCGGCTCCTGC	chr5_132918994_rs256266_G	Arensbergen_single_seq
ACTGGCCGCTTGACGAGATGCCATGTGGCTCCATGTTACTTAGCACAATAGGCTTATACTGGGTATTCATGGGCCCGTGTGTTCTGGCAGGAGAGTCTCACGTTACATGAGACTTCATGGTGCTAGGTGCTGGGTTGTCTACTGCTACTGGAATATGAAGAGGAAATGAGTATTTAGATGCTCCACACTGCGGCTCCTGC	chr5_145691322_rs17104404_A	Arensbergen_single_seq
ACTGGCCGCTTGACGCTGTGATCACACCACTGCACTCCAGCCTGGGTGACAGAGCAAGACCCTGTCTCGAAAAAAACAAAACAGATTGGGTTCCAAGATAGCCGAATAGGAACAGCTCCAGTCTACATCTCCCAGCGTGAGCGACACAGAAGACGGGTGATTTCTGCCTTTCCAACTGAGGTACCCACTGCGGCTCCTGC	chr5_169246656_rs155071_A	Arensbergen_single_seq
ACTGGCCGCTTGACGCTTCCCATCCAGATGTCCCCATGAGGCAGCACGTTGCCACAGGTACTTGGGTTGGATCTAGCCCCGCTGCTGAGCTTCCTGGGCAAGCCCGGGCAAGTCAGCCAGCACCGTGGGCCTCAGATCCCCCTTTTAAAAGGTGAAGAGGAGAGTACCTGCATCACAGAGCTGTCCACTGCGGCTCCTGC	chr5_172996803_rs7705853_A	Arensbergen_single_seq
ACTGGCCGCTTGACGAAGAAGAAGTAAAAACTAAAAAGCAGAAATGAAATCCACAGGCAGACAGCCCGGCGCCACGCCCTGGGCCTGGTAGTTAAAGATTAACCCCTGACCTAACACTGGTTATGTTATCTATAGTTTCCAGACATTGTATGGAAAAGCATTGTAAAAATCCCTGTCCTGTTCTGCACTGCGGCTCCTGC	chr6_27741825_rs2179094_T	Arensbergen_single_seq
ACTGGCCGCTTGACGCATCTCGTATGCTGGTTGCATGGTTCAACTTTACTTTGTTCTTGCACTGGGAATCACAGAGTGTGTCCTACTGGTGGTGATGTCATATGATCGTTATGTAGCTGTGTGTAGACCTTTGCATTACACTGTCCTCATGCACCCTCGTTTCTGCCACTTGTTGGTTGCGGCTTCACTGCGGCTCCTGC	chr6_29141772_rs3129158_A	Arensbergen_single_seq
ACTGGCCGCTTGACGCCCTCCTTTGAGTCTCTCAATCATTTTCTTTTTTTTCTTTTGAGAAGGAGTCTCACTCTGTGGCCCAGACTGGAATGCAGTGGCGCCATCTTGGCTCACTGCAAGCTCCACCTCCCAGGTTCAAGTGATTCTCCTGCCTCAGCCTCCCAAGTAGCTGGGACTACAGGCACCACTGCGGCTCCTGC	chr6_32809076_rs2071464_G	Arensbergen_single_seq
ACTGGCCGCTTGACGCTCAGTTGGTAATGCAGAAATCACCCGTCTTCTGCGTTGCTCATGCTGGGAGCTTCAGACTGGAGCTGTTCCTGTTCGGCCATCCTGGAACCTCTCCTACCTAGTTTATTGAGAGTTTTTCTCATTAAGGGATATTGAATTTTACCCAAAGTCTTTTATATAGCTATTGACACTGCGGCTCCTGC	chr6_52313479_rs628471_C	Arensbergen_single_seq
ACTGGCCGCTTGACGACTTGTGGGAGGAACCCAACGGGAGGCAATTGAATCATGGGGTGGGTCTTTCCTGTGCTGTTCACATGATAGTGAATAAGTCTCGTGAGATCTGATCGTTTTAAAAATGGGAGTTTCCCTGCACAAGCTCTTTCTCTTTGCCTGCTGCCATCCATGTAAGACATGACTTGCACTGCGGCTCCTGC	chr6_55999537_rs62413470_G	Arensbergen_single_seq
ACTGGCCGCTTGACGAATAAAGTGATATCAACAGACATATTTTTCTGGGAGGTCAGGCCTCAGGAATTCCAGAAGACCTTTCTCAGAGTGGCAAAATGGGGGCTGGCAGCCATATTAATTTTATTGTTAAAATTCATATGACTATATTTTCTACCCCAGACTGGGGATGTGAGAGATCTTAGTTACACTGCGGCTCCTGC	chr6_77135711_rs9352326_G	Arensbergen_single_seq
ACTGGCCGCTTGACGGGGGAAGTGCCAAGGTCAGGCTGGTTGGCCAGTTTGAAATCTGATTGCCCATCCAAATAAGGTTAGGCAAAAGAGTTCAAGGATCAAAGTCAATGTGGACAGAGATTAAGGAAAAACTGAAGAGAGAGGAAATGTGAAGCACAAGCAATGGGAAACAAAGGCTGTTTTGTCACTGCGGCTCCTGC	chr6_104946937_rs6919462_C	Arensbergen_single_seq
ACTGGCCGCTTGACGAAATGGCGTTTAACCCAGCTTTTATGTATGCGTCAGGTTATGAGAAAAGTTGCTGACCAACCTATCGATTGGCTGTCTTTTTGTTAGGTGTCAACCATGAACCAATCTGCTCTAGGGACGGGGTCATACAGGGCAAAGTATCCTCACTTAGAGCTGCTCCTTTGGGCTGTCACTGCGGCTCCTGC	chr6_107191289_rs2236020_T	Arensbergen_single_seq
ACTGGCCGCTTGACGTTTGCTTGTTGGCTGGTGGGCAACTCCATCATGTGATAGCTCAAAATATACGTTTATCAGCTGATGTAGACAAGTCCAAACTTGGCATATGAACAGTGGTTTATGGGCTGGTGAACAAGGCCAGAAAAGGCATGGGTTTTATGAAACTAGAACTTACAGAAGCAAAATGTCACTGCGGCTCCTGC	chr6_110724718_rs11963644_G	Arensbergen_single_seq
ACTGGCCGCTTGACGGGGACCGTTGCACTAGCTCAGTAATGCCGGAGCCAGAATCTGTGTAGTAAGACTTTTTTGTTTTTCTCTCATGGTTTCAAGATGCCTGCCAGAGCTTCAAATAGCATGCCTATTTTCAAAAGGAATGGAGAAGAGAGTTGCACAGAGACCTTTAACACATTTATCAGGAACACTGCGGCTCCTGC	chr6_124290725_rs9482492_C	Arensbergen_single_seq
ACTGGCCGCTTGACGTGACTGAGGTAAGGCAGGACAACTCTAAACTTCTGTGGGGGAGGGTGGTGGGGAGGCAGGAGGTGGATGTAGGGGAGTTCTTCCGGGTCACAGGTAGATAATAGACAAAAGGTTGCATTCTTTTGAGTACCTCATCAGCCTTCTACTGAATACACAATTTAGTCTGGCTCCACTGCGGCTCCTGC	chr6_127653758_rs13218061_G	Arensbergen_single_seq
ACTGGCCGCTTGACGTTAAGCATTTCAGCCCAGCCCCTCCAACCTCCAGGGAAGGCGAGAGGCTGAAGGTTAAGTCAATCACCAATGGATAATGATTCACTCAATCATGCCTACGTAATGAAGTCACCATAAAAGCCCAAGGACAATGTTCAGATGAGCTTTCAGATAGCTGAATACACAGAGGTCACTGCGGCTCCTGC	chr7_12367783_rs4721085_C	Arensbergen_single_seq
ACTGGCCGCTTGACGCCCAGTACCTCAGTTGGAAATGCAGAAATCATTCGTCTTCTGCATTGCTCACACTGGGAGCTGTAGACTGGAGCTATTCCTATTTGGCCATCTTGGCTCCACCACCCCATGTTAACTCTTTTGTGAGTTGAGATACAACCCTATTTCTCTAAACGTGGGTGGCAAGTTATCACTGCGGCTCCTGC	chr7_19946286_rs2214319_T	Arensbergen_single_seq
ACTGGCCGCTTGACGACGCGGTTCATTGTCCTGGATCCTGACCGAGGCTGGTGCACCTGCAGCGACGCGCTCTTTTTCCGCTTCCTGGGGTTTTTGATCGTCCGGAATCTGGGCGGATGGGAAGTCCTGGAGAGGACCGCCTGAGGACGCGGAGTTGGGGCGGGAGGATGTGTGTGTACAAGCGGCACTGCGGCTCCTGC	chr7_23720488_rs12700456_G	Arensbergen_single_seq
ACTGGCCGCTTGACGAAATAAAATACAATTTTTTAAAAAGGGGCACGTCCTTTCATCTTCCCAAGAGGTACTTCCTACCTCCTGTCCTGCCTGGACATGGTCTCAGGAGTCTTGGAGAGCAAGGAAAAATGCAAAAAAAACAAACAAAAAAGGTACCGTTATATCCTAAAATGAGATCCAAGCACCACTGCGGCTCCTGC	chr7_71853322_rs553878708_G	Arensbergen_single_seq
ACTGGCCGCTTGACGGGCCTCTGTGCCTGTCAGCAGCTGACTTTCCGAAACAGGCTGGACCCTGCAGTACAGATGAGCTGTTTCACCTTCAATTAATCACTTGCAGGTAGCAGCATCCAGTTTGTGGCCCACTGTGTCCACACCCAGGCTTGCTCAGGAAACCCAGGCTTGGGCTTGTGGGAGGGCACTGCGGCTCCTGC	chr7_75855519_rs11767259_C	Arensbergen_single_seq
ACTGGCCGCTTGACGGCACAAAACACAGATTATAAAGACCTTGCTGATAAAACAGGTTGCAGTAAAGAAGCTGGCCAAAACCCACCAAAACCAAGATGGCGACAAAAGTGACCTCTGGTCATCCTCACTGCTACACTCCCACCAGCACCATAACAGTTTACGAACGCCACAGCAATGTAAGGAATCACTGCGGCTCCTGC	chr7_121144190_rs3847092_C	Arensbergen_single_seq
ACTGGCCGCTTGACGCAAAATTCAAGTGGCTAAAACATTGCTTGTTTTACTTATTGCTCATGCAACATGCTCATCTCACCTCAGTCACACAGGAACTCAAGATGGCGGAGCTTCCACCATCTGGGACTTTGCCAGTCACCAGGGAGAGAGGAACATAACAAAACACGTAATTGCTATTAAATACTCACTGCGGCTCCTGC	chr7_136804676_rs1477525_A	Arensbergen_single_seq
ACTGGCCGCTTGACGTTTGTTCCACAAGTTGGGAGGCTACACTCTCTCCTTCTGAATATGCCCCGGGAAGCCTGCTGCCCTCATTGCTGCCAGCAGCCAATTTGTGTCCATGAGGCAAGCCCATCCGCAGATAGAATGGCACTCAGAGGGGGCAAAGCCAAGATGATCACAGAGCAGGTGAGACACACTGCGGCTCCTGC	chr7_152739128_rs6954002_A	Arensbergen_single_seq
ACTGGCCGCTTGACGGAAATGGTGTTGAGGTAGTTCTGAGCTGTCCAGCTTCACTTCTGCTCTCATTCTTGGAATCCTGTCCAGCCACAGTGAAAACAAGCCTGGGCTAGCCTGTCTGATAATGAGGAACAAAGGGGTTCTATCATCTTGTTGCCCCAGCTGGCAGCCAGCCAACAGCCGAATATCACTGCGGCTCCTGC	chr8_8483470_rs4841001_G	Arensbergen_single_seq
ACTGGCCGCTTGACGACCAGGTACCTCAGTTGGAAATGCAGAAATCACCATCTTCTGCGTCTGTTACACTGGGAGCTGCAGACCGGAGCTGTTCCTATTCGGCCATCTTGGAATGGCCACACGGTCTTGATTACTGCAGCTTTAGAGTAAGTCTTGAAGTCAGGTAGCACCAGTCCTCCAACTTTCACTGCGGCTCCTGC	chr8_38890309_rs7835604_C	Arensbergen_single_seq
ACTGGCCGCTTGACGTTTTCCAACAAAGAGCAGCCTGCAAGCTGGGAGCTTGCATGGGTGAATGCTGGCAGGAACTAAGGACTAGACATTTTCAAAATGACAGCTCAGTCTTCCCTTCTCTGTAAGGCCTGTGTACTGTAAAGGAGCAGAGAAGGTGGTACCAATCAACTGGAAAGCCCATTTGCCACTGCGGCTCCTGC	chr8_49137698_rs56267309_A	Arensbergen_single_seq
ACTGGCCGCTTGACGGGCTTGAACAATAGCAATTTATATGCTAACAGTTCTAGAGGCTGCAAAGTCCAAGATCAAGGTCTGGCACTGTTTGGTTTCTGAAGTCTCTCTTCCTGGCTCGCAGATAGCCACTTTGTCACTGTGCCCTTACATGGCACAGAGAGAGCGAGAGCAAGCCCCCATGTCTCCACTGCGGCTCCTGC	chr8_52475848_rs6473623_A	Arensbergen_single_seq
ACTGGCCGCTTGACGCAAGATCAAGGTGCCAATAGGGTTGGTTTCTGGTGAAGCCTCTCTTCTTGGGTTGCAGACAGCTGTTTCCTTGCTGCATGCTTATGTGGCCTTTCCTCTGTGCACACATAATGGTGGGTGGGGATGAGTAAGGAGGAGGGAGAGGAAGAGGAGGGGAGAGAGATTTCTAACACTGCGGCTCCTGC	chr8_71626275_rs727377_T	Arensbergen_single_seq
ACTGGCCGCTTGACGGACATATTCCTCCTGACTTACAATTCCTACCTCAGAGTTTTATTCTTTTAAGAATATCAGCATTTTTCGGGTTCCAAGATGGCCAAATAGGAACAGCTCCAGTCTGCAGCTCCCAGCATGAGCAACACAGAAGACCAGTGATTTCTGCATTTCCAACTGAGGTACCAGTTCACTGCGGCTCCTGC	chr8_79357135_rs13438972_A	Arensbergen_single_seq
ACTGGCCGCTTGACGAAGTCATGTTGGGGCAAATGCAATCTTCAGTGAGGCATGGAGCTCATAACTAAATATATGTTAGCCCATATTTACATTAGGGATCAGTCAGCACCTCCTGATATGTGCCAAAGATGGCAAGATACCTTGTTGAGGCTAGGCATGGTGGCTCATACCTGTAATCCCAGCACCACTGCGGCTCCTGC	chr8_99298706_rs6468628_C	Arensbergen_single_seq
ACTGGCCGCTTGACGAGGATCCCGGGCAAGTGCACCTAAGTAGAGGGAGCAGCTAAGGCAGTCTTACAGCAGGAAGGACCTGGCCCCATGGGATGCAATGTGGCTGGAGGTGCAGAGGGTGTCAGGGAGAGTGGGAGGGGATGAGGCTGGAAAGTAAAGCGGGAGGAGCTAGACTACTGAGGAAGCACTGCGGCTCCTGC	chr8_103671019_rs117868471_G	Arensbergen_single_seq
ACTGGCCGCTTGACGGTCTTATGCCCAATTTCTGCCTCCAAAGAAAGAAGAAGTAAAAACTAAAAGTCAGAAATGGAATTCACAAGCAGACAGCCTGGCGCCACACTCTGGGTCTGGTAGTTAAAGATCAACCCCTGACCTAATTGGTTATTTGCATAAGAAAAAGCACTGTGAAGATCCCTGTCCACTGCGGCTCCTGC	chr8_104013643_rs571301_G	Arensbergen_single_seq
ACTGGCCGCTTGACGTGAGTAGGACAGTTCCTCATTGTGTGGGACTGTCTCGTGTGCGGCAGGGTATTCTGCATTCCTGGCCCTTGCCCACTAAATGCCGGAAGTGCCCCTCAGACATGACTGCCCAGTAACACTCCCATGCATTTCCGTGTGCCTCCTGGGGTGGGGCCAGTACTCTCTAGTGTCACTGCGGCTCCTGC	chr9_614630_rs58960694_G	Arensbergen_single_seq
ACTGGCCGCTTGACGGACACTATGGCCTAGTTCAATGTTAAAGAAATGTTTCTGCTCAAACAAGGCCAGGAAGAAAACCCTTCCCATTGTTAGCCCTCCCGGAAGTGACAGCAAGGGTTCTCATGTGACTGGCACCTAATTCCACTGTATTGTTTAGCTTATTCAAAATGCTAACAGTACGTGGACACTGCGGCTCCTGC	chr9_7167577_rs913584_C	Arensbergen_single_seq
ACTGGCCGCTTGACGAAGGGGAGCAGGCATATCACATGGCAGGAGCAGGAGCAAGAGAGGGCAAGGGAGGTGCCACATACTTTTAAACAACCAGATCTCATGAGAACTCACTCACTATGGCAAGAACACCACCAAGAGGATGGCACTAAACCATTCATGAGAAACTCACTCCCATGATCCAATCACACTGCGGCTCCTGC	chr9_19816765_rs7855870_A	Arensbergen_single_seq
ACTGGCCGCTTGACGTGTGGCCAACGTGTCTGGGTATATACTTGATTCTTATTTACTGGCAGAAACTCCCTATTGCCTAAGACAATAGGCTGATTCATGGCGTGTACAGTGGTCTGAGCTCCCTGACCAGCCCCAGAGCAGCAAAGACCATAAAGGGTCAGGGGATGACTGGGCAGGTCCACCTACACTGCGGCTCCTGC	chr9_22256602_rs10965303_G	Arensbergen_single_seq
ACTGGCCGCTTGACGTGTTTTCCTCTCTTCCTCCATTCTCCAACATGCTGTGCTCCAGTCAGGCCAGCTCACTTGCAGTTTCACAAACACACAAAGCTGAGTCATGCCTCTATGCCATGGCTCTGGCAGAGCCTGATGGCTGGTGAGCTTCAGCCTGATCCTGGTTTCTGCACAGAGAACACTCACACTGCGGCTCCTGC	chr9_37061958_rs1969992_A	Arensbergen_single_seq
ACTGGCCGCTTGACGTGGCCAGGCTGGTCTCGAATTCTCGGCCTCAAGTGATCTGCCTGCCTCGGCCTCCCAAAGTGCTGGGATTATGGGCATGAGCCACCATGCCCAGCCAGGCTTAAGTACATTTTGAACAGCTAGTTTAATCTGCAGATGTGGAACTGTACATCCATCTCTGTGTTTACGAACACTGCGGCTCCTGC	chr9_88698591_rs1928227_C	Arensbergen_single_seq
ACTGGCCGCTTGACGGGAGGAAACCTTTCTTCTTCCAAGCCCAAGCCCTGGGAGGGCTGAGCTGAACTAGAAATGACAAGCACTCTGGTCATGTCTGAACATGCACAGATGGAATTTTAAGCACATAAAATGTTGAAGCACTAGTGCCAAAAGCCAGCTTTAGCAACAGATTTCTGCTGGCCCTCCACTGCGGCTCCTGC	chr9_89959135_rs1923782_C	Arensbergen_single_seq
ACTGGCCGCTTGACGATGAAGCAGGGAGAGAAAGACGTGAGTGGCGGCGGTGGGGGACCCTTCTCTGAGCTTATTAAGAATCTTTTGTGCGCCATAGAATAAGTCCAGTCTTGTCCGTCCTGCTCCCCCTGCACTTAACTTTTTCAGGCCTGATGAGCTTAAATGCTTCAGTTAGTCCATGAAACCACTGCGGCTCCTGC	chrX_39764374_rs12689787_T	Arensbergen_single_seq
ACTGGCCGCTTGACGGGGTCCCTGGAGAATCTCTGACCCACCCCACAAGTGTTTATACCAGATGTTTTTGTGCAGATAAGGGAACCTGCACAGGGTCTTCCCTGGGCATGCTCACAGTGGACTGGAGGCCCAAATGCACTGTGGGAATGGGGTAGAGCTACCAGGAATTCAGGCCCTATGCAGTGCACTGCGGCTCCTGC	chrX_46055666_rs1207278_C	Arensbergen_single_seq
ACTGGCCGCTTGACGATGGTCCCCGGCTTCCCCGATCACTGAAGGCCCTGCAGTCAGGAACAGTCAGGACTTTGCACCCAGTTGTTGTGGTTGTTTGGCCGACACTTCCTCTTGTGTGATTCATGGACCCGCAGCATTGCGTTACCTGGGAGCTTTTGGAATTGAAGACTCTCAGGGCTCACCCGCACTGCGGCTCCTGC	chr11_3507174_rs10834236_C	Arensbergen_single_seq
ACTGGCCGCTTGACGTCCCCGGCTTCCCCGATCACTGAAGGCCCTGCAGTCAGGAACAGTCAGGACTTTGCACCCAGTTGTTGTGGTTGTTTGGCCGACACTTCCTCTTGTGTGATTCATGGACCCGCAGCATTGCGTTACCTGGGAGCTTTTGGAATTGAAGACTCTCAGGGCTCACCCGGAAGCACTGCGGCTCCTGC	chr11_3507178_rs10834237_A	Arensbergen_single_seq
ACTGGCCGCTTGACGCAGCTGTTGCAGTAAAGTGTTCATTGAATGCAGGCGCCTGGGAGAAGTAACTTCCTGGGCATGTGCATGAAGAGACAAAATGGCGGAGTATGACCCACTCGGGGCACTCCACAGGAAAAGGGAAGAAAGCCTCAGACCGGCATGTGCACAGCTTCTTAAACACACTGCCTCACTGCGGCTCCTGC	chr5_5752275_rs385428_G	Arensbergen_single_seq
ACTGGCCGCTTGACGAGCTGTTGCAGTAAAGTGTTCATTGAATGCAGGCGCCTGGGAGAAGTAACTTCCTGGGCATGTGCATGAAGAGACAAAATGGCGGAGTATGACCCACTCGGGGCACTCCACAGGAAAAGGGAAGAAAGCCTCAGACCGGCATGTGCACAGCTTCTTAAACACACTGCCTGCACTGCGGCTCCTGC	chr5_5752276_rs451119_G	Arensbergen_single_seq
ACTGGCCGCTTGACGTCATGGCAGCCCTGGACGACAAGTTCAGGCATCAGGCACACATGGAGTCTTTCTATTCTTTCTTCTCTGAAGCTGTGGAAGGACAAGTGTGGGCATAACCTGGACCTGTAGGGACAACTGCCCTCGGCCAATGGGGGATGGTAGTGGGTGGATAGAGGCCGCCACCTCCTCACTGCGGCTCCTGC	chr20_16749081_rs6075108_A	Arensbergen_single_seq
ACTGGCCGCTTGACGATGGAGTCTTTCTATTCTTTCTTCTCTGAAGCTGTGGAAGGACAAGTGTGGGCATAACCTGGACCTGTAGGGACAACTGCCCTCGGCCAATGGGGGATGGTAGTGGGTGGATAGAGGCCGCCACCTCCTCTTCCTTAGATGGACTAATTCTGAGCTGTGTTCTACAAGGTCACTGCGGCTCCTGC	chr20_16749122_rs6075109_G	Arensbergen_single_seq
ACTGGCCGCTTGACGGGAAGGACAAGTGTGGGCATAACCTGGACCTGTAGGGACAACTGCCCTCGGCCAATGGGGGATGGTAGTGGGTGGATAGAGGCCGCCACCTCCTCTTCCTTAGATGGACTAATTCTGAGCTGTGTTCTACAAGGTTCCCCAAAGGCCTCCTGTGGGATTGAACCCCAGATCACTGCGGCTCCTGC	chr20_16749157_rs6075110_G	Arensbergen_single_seq
ACTGGCCGCTTGACGTTTTTTTTTCCACCAAAGAGGTTTCTGTAGTGTTTCTACATAGAAAAAGACAGCGGCATGAGGGAGAATGCACTGTCATGGAAAATAGTCATTTGTGTATTCAGCAAACATTTAAGTAGTCAAGCATAGTGGCTAAAAGCATGGACTCTGAACCTAAATTGCCAAAGAGCCACTGCGGCTCCTGC	chr11_22702338_rs2928345_A	Arensbergen_single_seq
ACTGGCCGCTTGACGGAGGGAGAATGCACTGTCATGGAAAATAGTCATTTGTGTATTCAGCAAACATTTAAGTAGTCAAGCATAGTGGCTAAAAGCATGGACTCTGAACCTAAATTGCCAAAGAGCCAAGTTCCTCTACCCTCGAATTGGGTGACCTGAGGCAAGTTACTTAATCTACACATCTGCACTGCGGCTCCTGC	chr11_22702397_rs7125750_G	Arensbergen_single_seq
ACTGGCCGCTTGACGACAATATGGAAGAATCTCATAGTAAATATGCCGAGTGAAATAAATCAGACCAAAAAGAGTACATAGGCAGGAGAGCTGGCAAGATGGCCGAATAGGAACAGCTCTGGTCTGCAGCTCCCAGCGAGATGAACAGAGAAGGCAGGTGATTTCTACATTTCCAACTGAGGTACCACTGCGGCTCCTGC	chrX_22884509_rs66666501_T	Arensbergen_single_seq
ACTGGCCGCTTGACGCAAAAAGAGTACATAGGCAGGAGAGCTGGCAAGATGGCCGAATAGGAACAGCTCTGGTCTGCAGCTCCCAGCGAGATGAACAGAGAAGGCAGGTGATTTCTACATTTCCAACTGAGGTACCCAGCTCATCTCATTGGGACTTGGTTAGACAGTCAGGGCAGCCCACAGAGCACTGCGGCTCCTGC	chrX_22884559_rs6633686_G	Arensbergen_single_seq
ACTGGCCGCTTGACGCCAACCCTTTCAATGTGCCTGCCAGCCCATACACTGAGATGCTCCATATTGATTTATTTCCCTTACTGTGCATGAATTAAGGAACGGAATTTTCCACTGTGGGCATGTTTAGGCAAGTCCCCTGTGCAAGTTCCCTTATACACAAAATGTCTGGTTTAAACATTTGTGGGCACTGCGGCTCCTGC	chr3_30135253_rs1368858_C	Arensbergen_single_seq
ACTGGCCGCTTGACGTGCCAGCCCATACACTGAGATGCTCCATATTGATTTATTTCCCTTACTGTGCATGAATTAAGGAACGGAATTTTCCACTGTGGGCATGTTTAGGCAAGTCCCCTGTGCAAGTTCCCTTATACACAAAATGTCTGGTTTAAACATTTGTGGGGTGGGGGGACCCTGCCCTTCACTGCGGCTCCTGC	chr3_30135272_rs1821390_C	Arensbergen_single_seq
ACTGGCCGCTTGACGTGAACTCCTTTCTGACTTAGATACCTGTAGTAGTCTACCGGGGCTGCCATAACAAATACCATAGACTGGATGACTTAAACAACAAAAATTTATTTCTCAATGTCCTGGAGGCTGGGAAGTCCAAGATCAAGGTGCCGGTCATTTACATTCCTGGTGATGGCCCTCTTCCCCACTGCGGCTCCTGC	chr11_36427273_rs7924917_A	Arensbergen_single_seq
ACTGGCCGCTTGACGGATACCTGTAGTAGTCTACCGGGGCTGCCATAACAAATACCATAGACTGGATGACTTAAACAACAAAAATTTATTTCTCAATGTCCTGGAGGCTGGGAAGTCCAAGATCAAGGTGCCGGTCATTTACATTCCTGGTGATGGCCCTCTTCCCGACTGGAAGATGTGTACTGCACTGCGGCTCCTGC	chr11_36427292_rs6484847_C	Arensbergen_single_seq
ACTGGCCGCTTGACGACCTGTAGTAGTCTACCGGGGCTGCCATAACAAATACCATAGACTGGATGACTTAAACAACAAAAATTTATTTCTCAATGTCCTGGAGGCTGGGAAGTCCAAGATCAAGGTGCCGGTCATTTACATTCCTGGTGATGGCCCTCTTCCCGACTGGAAGATGTGTACTGTGTCACTGCGGCTCCTGC	chr11_36427295_rs7925254_G	Arensbergen_single_seq
ACTGGCCGCTTGACGATAGACTGGATGACTTAAACAACAAAAATTTATTTCTCAATGTCCTGGAGGCTGGGAAGTCCAAGATCAAGGTGCCGGTCATTTACATTCCTGGTGATGGCCCTCTTCCCGACTGGAAGATGTGTACTGTGTGTACACATGACCTCTTTTGTACTTGATGGGGAGAGAGACACTGCGGCTCCTGC	chr11_36427333_rs6484848_A	Arensbergen_single_seq
ACTGGCCGCTTGACGAATTTATTTCTCAATGTCCTGGAGGCTGGGAAGTCCAAGATCAAGGTGCCGGTCATTTACATTCCTGGTGATGGCCCTCTTCCCGACTGGAAGATGTGTACTGTGTGTACACATGACCTCTTTTGTACTTGATGGGGAGAGAGAGCTCTCTGATGTCCCTTATAAGGACACACTGCGGCTCCTGC	chr11_36427359_rs6484849_G	Arensbergen_single_seq
ACTGGCCGCTTGACGACAAAAAAAAATTAGCTGAGCGTGGTGGGGGCGCCTGTAGTCCCAGCTGCTCGGGAGGCTGAAGCAGGAGAATGGTGTGAGCCCAGGAGGCGGAGCTTGCAGTGAGCCGAGATCACGCCACTGCACTCCAGCCTGGGTGAGACTCCCTCTCAAAAAAACAAACAAACAAACACTGCGGCTCCTGC	chr10_37040950_rs7914391_A	Arensbergen_single_seq
ACTGGCCGCTTGACGAAAATTAGCTGAGCGTGGTGGGGGCGCCTGTAGTCCCAGCTGCTCGGGAGGCTGAAGCAGGAGAATGGTGTGAGCCCAGGAGGCGGAGCTTGCAGTGAGCCGAGATCACGCCACTGCACTCCAGCCTGGGTGAGACTCCCTCTCAAAAAAACAAACAAACAAAAAAAACTCACTGCGGCTCCTGC	chr10_37040957_rs11010825_G	Arensbergen_single_seq
ACTGGCCGCTTGACGGGTGGTGTATCAGCTAGCTTTAAAATAGGGAGATGATTGTGGATTATCTGGGTGGGACCGAGGTAATCACGAGAGTCCTTATAAATAGATAAGGGAGGTAGCACCAGAGAGCTGGCACCATGAGAAGAACTTGTCCTGACATGACTGACATATGGAGGGAGGGGGCCATGCACTGCGGCTCCTGC	chr20_46735274_rs962735_A	Arensbergen_single_seq
ACTGGCCGCTTGACGGGGTGGGACCGAGGTAATCACGAGAGTCCTTATAAATAGATAAGGGAGGTAGCACCAGAGAGCTGGCACCATGAGAAGAACTTGTCCTGACATGACTGACATATGGAGGGAGGGGGCCATGAGCCAAGGAATGTGGGTGGCTCCTAGAAGCTGAGCTAGGCAGGGAAACACACTGCGGCTCCTGC	chr20_46735323_rs962736_T	Arensbergen_single_seq
ACTGGCCGCTTGACGGCAGAGCAGGCGCTGGCTCCCTTCATCTACCTCCTCTTTGGCCCTACTCACCTCTGTGTGTTGCTTGTCTTCCAGCTGGGAGCAAGATGGCTGCCAAGCCACCCAAGCACAACTATATCCAATGGAGAAGAAGGGCTTTTCTTTCTTTGTGATCATTTGCAGGATTCCACCACTGCGGCTCCTGC	chr5_54253555_rs3815922_A	Arensbergen_single_seq
ACTGGCCGCTTGACGCTACCTCCTCTTTGGCCCTACTCACCTCTGTGTGTTGCTTGTCTTCCAGCTGGGAGCAAGATGGCTGCCAAGCCACCCAAGCACAACTATATCCAATGGAGAAGAAGGGCTTTTCTTTCTTTGTGATCATTTGCAGGATTCCACACCACCACACTTCTAGTAGGTCTCATCACTGCGGCTCCTGC	chr5_54253581_rs3815923_A	Arensbergen_single_seq
ACTGGCCGCTTGACGTGCTACATTCTTCTGATCCAGAAGATCACTAAGGGCAGCTCACACTCAAAGGGAGGGGAACTGGACACCATGCCATGATGTGTGAAACACAATGCACATACAGAGAGGAAAGGAAGTAACAGCAGCCGTCTTGGAGGCTAGTCCCACAGCACAATACTCAGGAATTACAGCACTGCGGCTCCTGC	chr12_58873595_rs3913092_A	Arensbergen_single_seq
ACTGGCCGCTTGACGACTCAAAGGGAGGGGAACTGGACACCATGCCATGATGTGTGAAACACAATGCACATACAGAGAGGAAAGGAAGTAACAGCAGCCGTCTTGGAGGCTAGTCCCACAGCACAATACTCAGGAATTACAGTCAGAACTGCTGTCCATTATCACGGAACGTTCTTAACACCTTTCACTGCGGCTCCTGC	chr12_58873638_rs11172628_G	Arensbergen_single_seq
ACTGGCCGCTTGACGATTGTGGGAGACACCTGGTGGGAGGTAATTCAATCACGGGGGCAGGTCTTTCAGGGCTGTTCTCATGATAGAGAATAAGTCTCATGAGAGCTGATGGTTTTTAAAAGAGGAGTTCCCCTGCACAAACTCTTTCTTTTTTCCTGCCGCCATCCAGGTAAGATGTGACTTGCCACTGCGGCTCCTGC	chr4_60429465_rs11723846_T	Arensbergen_single_seq
ACTGGCCGCTTGACGTCTCATGATAGAGAATAAGTCTCATGAGAGCTGATGGTTTTTAAAAGAGGAGTTCCCCTGCACAAACTCTTTCTTTTTTCCTGCCGCCATCCAGGTAAGATGTGACTTGCTCCGCCTCACTTTCTGTCATGATTGTGAGGCTTCCCCATCCACGTAGAACTCTGAGTTCTCACTGCGGCTCCTGC	chr4_60429525_rs11737731_C	Arensbergen_single_seq
ACTGGCCGCTTGACGACTGCACTGCTGTTCTGTGCCCACTGTCTGGCACTCCCTAGTGAGATGAACCCGGTACCTCAGATGGAAATGCAGAAATCACCCCTCTTCTGCGTCGCTCACGCTGGGAGCTGTAGACCGGAGCTGTTCCTATTCGGTCATCTTGGCTTCTCCCCGAGATGAATTTCTTGCACTGCGGCTCCTGC	chr6_102242166_rs60086103_C	Arensbergen_single_seq
ACTGGCCGCTTGACGGGTACCTCAGATGGAAATGCAGAAATCACCCCTCTTCTGCGTCGCTCACGCTGGGAGCTGTAGACCGGAGCTGTTCCTATTCGGTCATCTTGGCTTCTCCCCGAGATGAATTTCTTGTAGGCAGTATATAGTTGGGTCATTAAAAAAATCCATTCAGCTAGTCATATCTTCACTGCGGCTCCTGC	chr6_102242219_rs6930278_T	Arensbergen_single_seq
ACTGGCCGCTTGACGAGGACTCTTGTTATTTAACTCTGCGTCCTTAGCAACCAGCAAAGGGTCTGGGTTCTTGCACTTGTTTAATAAATATTTGCCGAAAGACTCAGACCTGGAGCAGACCACCCCAGGGAGGCAGATGTTGTGTTAGTAGAAGCAGACCATGATCAAGGGCAGAGGTGATTGGGCACTGCGGCTCCTGC	chr7_115946261_rs11771927_A	Arensbergen_single_seq
ACTGGCCGCTTGACGAGCAACCAGCAAAGGGTCTGGGTTCTTGCACTTGTTTAATAAATATTTGCCGAAAGACTCAGACCTGGAGCAGACCACCCCAGGGAGGCAGATGTTGTGTTAGTAGAAGCAGACCATGATCAAGGGCAGAGGTGATTGGGCAATCAGGGCAGGCAGTGAAAGAGAATTTCCACTGCGGCTCCTGC	chr7_115946291_rs11765158_G	Arensbergen_single_seq
ACTGGCCGCTTGACGCCCTGCCATTTGAAGTGGATAGGAGATCTTCCATTCCTGTGTGAAGCATTTACATAGACTTGCATCTGCTGAAGAGCGGCCATGTTGCTTCCCAAAAGCGGCAGCATGTCAGAGAACTAAGTCTAAAATAGAATATACCAGATCATCTGCATCACTCAATGAATAGTATGCACTGCGGCTCCTGC	chr3_116320333_rs9863866_T	Arensbergen_single_seq
ACTGGCCGCTTGACGATAGGAGATCTTCCATTCCTGTGTGAAGCATTTACATAGACTTGCATCTGCTGAAGAGCGGCCATGTTGCTTCCCAAAAGCGGCAGCATGTCAGAGAACTAAGTCTAAAATAGAATATACCAGATCATCTGCATCACTCAATGAATAGTATGTGAATATAACTTGTAACACACTGCGGCTCCTGC	chr3_116320351_rs1878714_A	Arensbergen_single_seq
ACTGGCCGCTTGACGCTGTAATGAAGTCTCTACTGGGGAAAGATCTGCTTGCAATATCATGCCTGTGGCTGTTAGCAGGTCACTATTCCTTGCTGACTACTGGTTGGAGGTGTCTCAGTTCCTTGGCACACGGGCCTCTAAAGGGCAGCTCACAAGATGGCGGCTGACTTCCCTCAGACAGAGCCCACTGCGGCTCCTGC	chrX_120447531_rs5957643_C	Arensbergen_single_seq
ACTGGCCGCTTGACGGGTCACTATTCCTTGCTGACTACTGGTTGGAGGTGTCTCAGTTCCTTGGCACACGGGCCTCTAAAGGGCAGCTCACAAGATGGCGGCTGACTTCCCTCAGACAGAGCCAATGAGAGAATGCTAACAACAATGGAAATCCCAGTCTTTTGTAACCTAATGATGACAGTGAACACTGCGGCTCCTGC	chrX_120447593_rs5956301_G	Arensbergen_single_seq
ACTGGCCGCTTGACGAATCACATCCTCCCAGCAGCAAAGCCCTCAACAAATACATAACAGATAGCACTGAGTACATCTCATGTTATTTTCATGCCTGGGGATGTCCGTGCAGTTGTGGGAGTAGAAATTGTGCCTGTATCACAACAAACAGGCCAGGGTGAGGAGGCAGGAATAGGGAGCCCTGTCACTGCGGCTCCTGC	chr3_124116103_rs1445629_G	Arensbergen_single_seq
ACTGGCCGCTTGACGCAACAAATACATAACAGATAGCACTGAGTACATCTCATGTTATTTTCATGCCTGGGGATGTCCGTGCAGTTGTGGGAGTAGAAATTGTGCCTGTATCACAACAAACAGGCCAGGGTGAGGAGGCAGGAATAGGGAGCCCTGTGACCGGTAGACGGAAGGGTGCTTGACAACACTGCGGCTCCTGC	chr3_124116131_rs1445628_T	Arensbergen_single_seq
ACTGGCCGCTTGACGTCATGGTTGTGGATCCTTCATGAATGGCTTCAGCCATCCCCTTGGTGGTAAGTGAGCTCTCACTCTGAGTTCACATGAGATGTGGATGGTTTAAAGTATGTGGCATCCGCCTCCCCACTTTCTGTCTCGCTTGCTCCTGCTTTTGCAATGTAACATGCCTGCTTCCCCTTCACTGCGGCTCCTGC	chr7_127098541_rs13244709_G	Arensbergen_single_seq
ACTGGCCGCTTGACGTCCCCTTGGTGGTAAGTGAGCTCTCACTCTGAGTTCACATGAGATGTGGATGGTTTAAAGTATGTGGCATCCGCCTCCCCACTTTCTGTCTCGCTTGCTCCTGCTTTTGCAATGTAACATGCCTGCTTCCCCTTTGCCTTCTGCCATGATTGGAAGCCTCCTAAAGCCTCCACTGCGGCTCCTGC	chr7_127098577_rs1582252_T	Arensbergen_single_seq
ACTGGCCGCTTGACGTACAGTCCAAGTATGTAACTTTCTGGGGACCAGACTTTGCTGAGAGTCATAATGGAGAGTCAAAGAGTCTGATGGCTGAGAGGGGTGTGCCTAGGCTTGCCTTCATAAATGTTCATTGTCTCAGCCAAGGTTTTGGCAGGAGCGAGAGCAGGCTCAGATCAGTGTCACAGCACTGCGGCTCCTGC	chr3_183530978_rs28650940_G	Arensbergen_single_seq
ACTGGCCGCTTGACGAAGTATGTAACTTTCTGGGGACCAGACTTTGCTGAGAGTCATAATGGAGAGTCAAAGAGTCTGATGGCTGAGAGGGGTGTGCCTAGGCTTGCCTTCATAAATGTTCATTGTCTCAGCCAAGGTTTTGGCAGGAGCGAGAGCAGGCTCAGATCAGTGTCACAGGCAGTACCCACTGCGGCTCCTGC	chr3_183530986_rs28546070_A	Arensbergen_single_seq
ACTGGCCGCTTGACGTACTAAATTCTTTCCCACTATTGCAGCCGGAAGCAATGCCACGCACAGCCAGATAATGTGGGCAGAGAGCACAGAGTCCAGGCACGGTTTAAATGCCGAGATAAGGGAACGTGAGTGCTTCTTTGCTTCAAATGTCCTAAATCAGCTTATTTTTAATTAGCAACAATCATCACTGCGGCTCCTGC	chr4_190480334_rs11722249_C	Arensbergen_single_seq
ACTGGCCGCTTGACGTCCCACTATTGCAGCCGGAAGCAATGCCACGCACAGCCAGATAATGTGGGCAGAGAGCACAGAGTCCAGGCACGGTTTAAATGCCGAGATAAGGGAACGTGAGTGCTTCTTTGCTTCAAATGTCCTAAATCAGCTTATTTTTAATTAGCAACAATCATCATACACACACACACTGCGGCTCCTGC	chr4_190480346_rs5028883_C	Arensbergen_single_seq
ACTGGCCGCTTGACGACAGAGTCCAGGCACGGTTTAAATGCCGAGATAAGGGAACGTGAGTGCTTCTTTGCTTCAAATGTCCTAAATCAGCTTATTTTTAATTAGCAACAATCATCATACACACACACATTGACATTGAAGCTTCCATAATAGTGTTCTTACGTTTTCAATCTGGTTAATTGAATCACTGCGGCTCCTGC	chr4_190480404_rs55820018_A	Arensbergen_single_seq
ACTGGCCGCTTGACGAGGTCCCGTGGAGTTTTGTCCATGTTAAAGGGACATAATTCCTTTCTCCCCAGGGCAGATCAAAGGAACCAGGTTTTGATGACTCACAGCTCACACAAGGTCATCCTGGGAAAACAGATCCTGAGAAGTACTGCAGAGCTTGTGAAGTACTGCACTGGCTGGTGTCTGGACACTGCGGCTCCTGC	chr1_60747523_rs1501226_C	Arensbergen_single_seq
ACTGGCCGCTTGACGCTTTTATCTTTTTGTGATGTAGAAGTTTTTTGTTTGTTTTTTGAGACAGGGTCTCACCCTGTCACCCACACTGGAGTGTAGAGGTGCCATCTTGGCTCACTGCAACCTCTGCCTCCCGGCCTGAAGCTATCCTCCTGCCTCATCCTCCCGAGTAGCTGGGACTACAGGTGCACTGCGGCTCCTGC	chr1_88080741_rs1125600_T	Arensbergen_single_seq
ACTGGCCGCTTGACGCAGAAACTCCAAGGTAAACATGCTTCTGTGAACTAACGTCTGCAGTTTGCTTTGCATGAATGCCTTTCAAGTTTCCTTTTCCTGGTTACTTATTTATTTCTCCCCATTAGCATGAGTCTGTGAGGGCAAGGTCCATTTCTTCCCCCTCCATTTTCGTTCCTAACGCAGACCACTGCGGCTCCTGC	chr1_99199207_rs9434444_G	Arensbergen_single_seq
ACTGGCCGCTTGACGTCAGGATGAAAGAGTTCAAATTCAATAGACTCACCATGAAGTTACTGGTTAATCTTCTCAAAGGACAATACTATATGGCAGACTGAACTTTAGTCCTTGCTGCTGACTGGTTATATATTTACCATAGCTCAGCCCTGATGTGTGAGATCACAGCTGTTGAGCCAAAGAAACACTGCGGCTCCTGC	chr1_105782591_rs1875655_G	Arensbergen_single_seq
ACTGGCCGCTTGACGTGGACATGGGCCTGGTGGGAGGTGTTTTGATCATGGGGGCAGGTCCCTCAGCGGCTTGGTGCTATCTTCATGATAGTGAGTTCTTGTGAGATCTGGGTGTTTAAAAGTATATGGCAACATCCCCCATCATCAACTCTCTCTTGCTCCTGCTTTTGCCATGTGATGTGCCTCACTGCGGCTCCTGC	chr1_160043589_rs6658419_T	Arensbergen_single_seq
ACTGGCCGCTTGACGGCGCACATGATGGGATTGCACTGCCGGGCCCCCTTGAGTGCAGCTGGTCAATAACTTGTGAGAGGACGTGATGGGTATCACTTCTGGGACAGGGCAGTTAATTGCCAGTTCAAGACCTGGATTGAGTTCCTGCCATAGCGACTAGCAGAATTCAAGAGGGCGGCTGACCTCACTGCGGCTCCTGC	chr10_12382704_rs4354614_T	Arensbergen_single_seq
ACTGGCCGCTTGACGTGCCCAGGCTGTTCTTGAAACTCCTGGGTTCAAGGGATCCTCCTCCTCAGCCTCCCAAACTGTTGGGATGACAGGCATGAGCCAACATGCCCAGCCATTGGCAAACTAAGATACTGATCATGGGCTTTTTTTGCAATTCAAACCATTGTTCTGTTTATATAGAATTCCAACACTGCGGCTCCTGC	chr10_18796992_rs4350266_A	Arensbergen_single_seq
ACTGGCCGCTTGACGTGGACTATGCATCTTAAAGGTCATGGTCATGGGCGGTCCTTATCAATCAAAGCATCAGGCGGAGAAAAAAACCCCATTCTGGGACATGGTGAGACATGTCGGTTTCAAAACATTGCAGATTGTTAAATGAGTAATGTTAATGTGATCTCAGAATAGTAAATACAACCCCACACTGCGGCTCCTGC	chr10_64397538_rs16917546_C	Arensbergen_single_seq
ACTGGCCGCTTGACGGGATGGGCTGGTCCCTGGTTCTGTTTGGGCTGGGATGGGGAATTCAGTCACCTGACATTACCAGAACTGTGTGTGTGTATGTGCGCATGCGTGTGTGCATGCATGGACGCACCTCTCCCGAGGGGCAAGGGCTATGTCCTGCTCATGCAATTTAATCCGCCCAAGCTCATCACTGCGGCTCCTGC	chr10_80941885_rs703983_G	Arensbergen_single_seq
ACTGGCCGCTTGACGTACCTCAGTTGGAAATGCAGAAATTACCCGTTTTCTGTGTCAGTCACACTGGGAGCAGCAGACTGGAGCTGTTCCTATTCGGCCATCTTGGAATGGACCACAAGGCTGAACATTTTTTATTTCTTCTTCAATTTGAAATATATTTTCATGGATATAGATTTCTGCATTGACACTGCGGCTCCTGC	chr10_99942922_rs10883049_A	Arensbergen_single_seq
ACTGGCCGCTTGACGAGACAAGTTACTCTGAGTCTCAGAGGATTTCTGAGAGGAAGATGAGTCAAGAATTAATCATCTGTGGTTTCCAAACCTTGTTCAGTCATTAACTGTGAACAGCTTGGTTTTCTCTTCTTGGGGATGACTTGTACAGAGTATGGCTGGAGCAGGGTATGTTTTCTATTTCCCACTGCGGCTCCTGC	chr10_105869915_rs10883966_G	Arensbergen_single_seq
ACTGGCCGCTTGACGACAATGTGAGAGAGATGTAGACACAAAAAGGTGTAACATGAAGCAGGACAGTCACGTGAGCAGCAAATGCAGTGCCAAGAGTGCCAGGGGCAAGAGAGCTCTTGGGGTGGGGGTGGGGACAGCCACACACAACAGCTAGACAGCCTAAGAGGGGCAGGGAAGGCGGAACCCACTGCGGCTCCTGC	chr11_17007062_rs10832707_C	Arensbergen_single_seq
ACTGGCCGCTTGACGAGAGGAAGCATAAAGGAAAGATCAGTTTCCTGCTTCCTCTGCCTGCCTTCCAGTGTCCAACTAGTATCACCGCCAATGAAAACCAGAAGTCCCATGTCAAAGGATATACCAGCCCCAGCATCACAAAGAGAGCATTAAAAGGTGGGATTTGAGCCAGGCGCGGTGGCTCACACTGCGGCTCCTGC	chr11_45750858_rs895724_A	Arensbergen_single_seq
ACTGGCCGCTTGACGGAGAATTGCTTGAACCTGGGAGGCAGAGGTTGCAGTAAGCCGAGATTGTGCCATTGCACTCTAGCCTGTGCAACAAGAGCGAAATGCCATCTTGAAAAGAAGAGAAAAATATCCCTTGGGTCTAGTCCCAGTGCTGCCACACAAAGGCCACCTCTCTTTCTGCTCTCCCACACTGCGGCTCCTGC	chr11_61827748_rs10897213_T	Arensbergen_single_seq
ACTGGCCGCTTGACGGGAGGCAACTCAACTACATGCTTTGCTTTCTGTACATGAACTGAATAACTGGTACCAGGTTCACTGTGACTGATCATCAACAGAAAGTGAAAGAAGTGACCTGGTTGGTCACTGATGGTGATGTACTTCTGTTATTTGTATACTGATTTGTGGACTTAAGATGTAGCAGTCACTGCGGCTCCTGC	chr11_76577471_rs11236987_A	Arensbergen_single_seq
ACTGGCCGCTTGACGGTCCCTTATACAAGATCACATGACTAGTAAAGAATGGAGTCAGGATTTGAACCCAGGTCTGCTCTTAGGTCAGTGCTGTGACTCGTGACATTGTATTGTCGCTTTGTCATCCTTCACATTGCAAGCCAAGGATTGCCTCCTCAGTCTGTACAGTGGAAATAACCAGTCCCCACTGCGGCTCCTGC	chr11_83160786_rs2507845_G	Arensbergen_single_seq
ACTGGCCGCTTGACGTTTTATAGATGAAACACTGGGGCCTAGAGAAGATAAGTAATCTCTCCAAGGCCACACAGCTAGGAAGTAGCAGAGCTTATGCCAGGTCAGGGTTTGTGACACTAAAGGCCATATTCACCACATGCTAGTGCTGCAGGGGAGCTTGGCCATTATTTAGTCTAGTCCTACCCCACTGCGGCTCCTGC	chr11_118514022_rs613243_G	Arensbergen_single_seq
ACTGGCCGCTTGACGCTTGAATCTTGACCTTCACCCTTCTCAGCTGTGGACTGTGAGCAGTCTTGCCAGCTCAGGGATACAGAGGGAGGACATGTGCATACATGTCCCAACTAGGAGACCATTGACCTAGGTTTCACAGCAGATCCTTTAATTGGACAGAAAAGGGGCTTCGACACTTCTCAGCTCACTGCGGCTCCTGC	chr12_10607467_rs60078099_A	Arensbergen_single_seq
ACTGGCCGCTTGACGTGAAAATTGTATTTGTAAGTGAAGACAATGTGACCCAGAGGTTACACAACTAGATGTCAAGCCCAGAACTGCCTGATTCCAAAGTTCATGGTTACCGCACTACACTATGCTGTTATTCCTACCTGTCTCCTCCCACGCAGTACCCCTGTTCTCGCTTTTGAACTCTTTCTCACTGCGGCTCCTGC	chr12_18797676_rs11044233_T	Arensbergen_single_seq
ACTGGCCGCTTGACGGAGTGGGAGTGTTAAAAAAGCCTGCAGAGACTGATCTGAGCTGGGTCTTGTGTGAATAGGAATTTACAGGAGAGAAGGGAATGGGAAATTACTGGCAATAGGAAGATCATGTGACCTCTGAAGAATGAGGCAAGCATATATTTAATAAATACACAAGGCCAGGCACAGTGCACTGCGGCTCCTGC	chr12_50421257_rs7972522_G	Arensbergen_single_seq
ACTGGCCGCTTGACGCTCCTGCTCAGCCCCATCACCCTCAGAGAGCTCTGTATGTGTGTGTGCGTGCGTGTGCGCGCTGCAGGTGCAGGCATGTTGGGGCGTGTCTCAGAGCCTGAACTTCCCTTCCAGTCAGTGCTGGAAGGAGGTGGGCAGGGGAATGATAGAAAGGAAGGAGTGGATTGGCTCACTGCGGCTCCTGC	chr12_57490100_rs324015_C	Arensbergen_single_seq
ACTGGCCGCTTGACGATATAACAGGGGTCCCCAGTTCCTGGGCTGTGGACCTAAAGTGGTCTGTGGCCTGTTAAGAATTGGGCCACACAGCAGGAGGTACGTGGCAGAAGGTAAGTGGCGGACAAGCGAGCATTCCCACTTGAGCTCCACCTCCTGTCAGATCAGCAAGCTGCATTAGATTCTCACACTGCGGCTCCTGC	chr12_70142928_rs7297901_C	Arensbergen_single_seq
ACTGGCCGCTTGACGAAAAGGGAAGGAGTTTGATCTTTTCTTCCAATTTCTTCCATTCTATTGATTGAAATGCAATTCTAATGTCTGGAGCGAGGGCAGTCATTTTGGACCATGACAGAGAAACAGAGGTGTGCTAGATCTGGCTTATATGAGCTTGGGAGAGCAGATGATTAAACATTGAGGAACACTGCGGCTCCTGC	chr12_79929642_rs10861991_T	Arensbergen_single_seq
ACTGGCCGCTTGACGCCTATGGGATGTAATTTCCAGTGGAGCTGCTCTACTTCACTAAGTACTCAGGAAATTAGGCTTCTTCCAGCTCATGGTCCAAGACGGCTGCTCCAGTTCTAGCCATTACATCTACATTCCAGACAGCAGGAAAGAGTAAGAGAAAGGAAGCTTCCCTCCTCTAGAACACACACTGCGGCTCCTGC	chr12_104453196_rs7961041_C	Arensbergen_single_seq
ACTGGCCGCTTGACGTTCTTTCAGAGATGCCCTGCCCAGAGAGGAGGAATCTAGAGAGGCAGTCTGGCTATGGCGGCTTTGTGGCACTGAGGTGGGCTCTGCCCAGTTTGAACTTCCCAGCAGCTTTGTTTACACTGTGAGGGGAAAACCACCTACTCAAGCCTCAGTAATGGTGGATACCCCTTCACTGCGGCTCCTGC	chr13_29777410_rs9508313_T	Arensbergen_single_seq
ACTGGCCGCTTGACGTATTTCAGTTGGAAATGCAGAAATCACTGGCCTTCTAAATTGGTCTCACTGGGAGCTGCAGACTGGAGCGTTTTCTATTCGGCCGTCTTGGAAAAACCTCATGGCTGTACAATTTACAGCTCACCAGTTTTACAAATTCCCACCAACAGTGCACAAGAGTTTCAGTTTTCCACTGCGGCTCCTGC	chr13_29790946_rs4769691_G	Arensbergen_single_seq
ACTGGCCGCTTGACGTCTTATGTCCCTCGAACCAGGCTCTGCAGAGCTGATAACCCAAGTTACCATTGCATTTGCTCTTTGGACAGCTACTGATGATTCATATTCTGTTTGTCATAAACCTAACATGTCTTTTTCACATGAACCACATCTCTATTTTGCATTTACATGGTTGACCTGTTTTTTAACACTGCGGCTCCTGC	chr13_30586284_rs73159399_A	Arensbergen_single_seq
ACTGGCCGCTTGACGGAAAACAGAATCAAACCAGCTGGTGCTTTGGACCCAAGCCCTCACATCGTGACCTGCCTCCCTCCTGGGGGCCCTGGCACTTCCGGGTTCCTTTGGCACTTCCTGGCCCCTGTGGGGGCAGGAACTTGGCCTCACAGTTAGCTGGCTTCTGCCTGTTGTGGTCATTTTTTCACTGCGGCTCCTGC	chr13_36829085_rs912928_G	Arensbergen_single_seq
ACTGGCCGCTTGACGACTGTCCTGCTCTGTCCCACCTGGGATATGAATCATTCCTTTGTTCAACATATTTATTCTGTATACTCTACCTGCCCATGAGTCGCTGAGTAGCCATCTCAGCTTTCAGATCAACAGATCCCAAAAAGGAGGGTGAATAGAGTATAATGATATGTTTTGGGAGAAAGACCCACTGCGGCTCCTGC	chr13_39527202_rs9548561_G	Arensbergen_single_seq
ACTGGCCGCTTGACGCACATGTCAGTCAGTCAGCCAGCAGCAGGCTTGTATGGGAGGGAGTAACTTCCCTAGTGAGGCAGTTTCCATTAGCCCAAAGGTCATTCTTTGGAAAACTAGTCAGCTGTAAGCTATCAGATGCCAACATTTAACTGCAGTGAGGCGTGCCTGCAAAGTGAAACAACAGCCACTGCGGCTCCTGC	chr13_49476824_rs12431188_C	Arensbergen_single_seq
ACTGGCCGCTTGACGAATGCTCAGCATGCCCAAGTATCATACTTTGGGGTATCATTCTCTGTGCCCTAACATAAGCAATAGAGTGACATGATCTGACTTGCCCTTTCAGGAAACATCATGGTTCTATATATGAGGTATTGCAGGGGAACTAGAAGCAGAGCTTCTCAACCTCAGCACTACTGACACACTGCGGCTCCTGC	chr13_96006041_rs11843128_G	Arensbergen_single_seq
ACTGGCCGCTTGACGAACCTTTGGGTCCCCATGCCCAGGCAGGCTGACTTCTCTTGGATCACAATAATCATGGTTTTGACTATGAATTGCCGATCCCAAATTAAATGATTAACCCAAGGTCAATGAGCTAGTCAGCTGCCAAACCAAGGACAGATTTTCAGTTCCCTGAACTCAAGGCAGATGCACACTGCGGCTCCTGC	chr14_62040475_rs798786_A	Arensbergen_single_seq
ACTGGCCGCTTGACGAGATGTATCCTTATTACAGAATTCTTTCTGTATCCTGTTCTGAAGATTTCTGCTCAGGAAATTACTCTGGCTCGTAAATTATTAGCTACAAATTGGTTTTCCGGTTTAGGCACCTACACCCTCATCAGTCCATCCCCATTCTCTGTTCTGTTTTCACCAGTAGGATGTCACACTGCGGCTCCTGC	chr14_72818033_rs2239230_G	Arensbergen_single_seq
ACTGGCCGCTTGACGCCCTGATAAGGGACCTGGTGGGAGGTAATTGAATCATGGGGGCAAGTCTTCCTTGTGCTGTTGTCGTAATAGTGAATAAGTCTCATGAGATCTGAGGGTTTTGAAAGGAGGAATTCCCAGCCGGCCGCAGTGGCTCATGCCTATAATCCCAACACTTTGGGAGGCTGAGGCACTGCGGCTCCTGC	chr14_78468342_rs9788484_A	Arensbergen_single_seq
ACTGGCCGCTTGACGTTTGGGAGGCCGAGGCGGGCAGATCACTTGAGGTCAGGAGTTTGAGACTAGCTGACCAACATGGTGAAACATTAGCTGGGCATGTTGGTGCATGCCTGTAATCCCAGCACTTTGGCAGGCTGGAGTGGCAGATCATTTGAGGTCAAGAGTTTGAGACCAGTCTGGCCAACCACTGCGGCTCCTGC	chr15_25784279_rs112107083_T	Arensbergen_single_seq
ACTGGCCGCTTGACGGGGTTTCCAAGCCATGTCTGATCCTCTGTGTTCCTTCTGCCTGCTGGGATGGAGCCCGCCCCCCAAATATGCCTGGCTCACTTATGACTCAGAGTCAGCTGCCCCCAGGGACTTCCCGGCTCTCGTGACCTTGCTGGGCATGACTTTCAGGGGAGCCCTCTGTCCAGGAGCACTGCGGCTCCTGC	chr15_29285380_rs57383781_T	Arensbergen_single_seq
ACTGGCCGCTTGACGTTTCATTTCTCTTGGCTAAATCCCCAGACGTGAAATGGCTGGGTCTGATTGATGTTTTTACAGAGTGATGGCATGTCTGGGCTCCTCTAAAAATCCCAGCCTCCTGCACAGAGCCTCCTCTCTTTGGCACTTTCCCATTTTTCCTCCTCTCATTTTCCTCTCTTCCTCTCCACTGCGGCTCCTGC	chr15_42323635_rs12909234_C	Arensbergen_single_seq
ACTGGCCGCTTGACGGGCCTCTGAAGTGATTAGATGTGGTTTAGTGAGTTTTAGCTACAGAGTAAGTCATGTGTTCACGGTGACCACACGTTAGAATTCCGGAAATGTGGGCCAGAACAAGTCCAAGTTAGATGCAATGGAAAAATCCCTCTGTCCGAGTCATCTCTAGGGAACAGAACTTGTTTCACTGCGGCTCCTGC	chr15_57768858_rs16977525_C	Arensbergen_single_seq
ACTGGCCGCTTGACGACATTACTCTCTACTGGCCTAGAGGTCTTTGTTCCAGAGGGAGGAACCCTGCCACGAGGAAACACAACAATGATTCCATTAAACAGGAAGTTAAGATTGCCACCTGGACTCTTTGGGCTCCTCCTAGCTTTAAGGCAACAGGCTAAGAATGGAGTTACAGTATTGGCTGGCACTGCGGCTCCTGC	chr15_58502058_rs4775023_A	Arensbergen_single_seq
ACTGGCCGCTTGACGGGATAATTTTTGTAATTTTTTAGAGATAAGGTTTCACCACATTGCCCAAGCTGGTCTCAAATTCATGGCCTCAAACAGTGCTTCCGGTTCAGCCTCCCAAAGTGCTGAGATTACAGGCATGAGTCACCGCACCCAGCTGGAATGCATTCTTTGAATTTTAAAAGACTGTACACTGCGGCTCCTGC	chr15_58762377_rs7162603_C	Arensbergen_single_seq
ACTGGCCGCTTGACGCAGGTGAAGGCAAAATTCCCCAGGTTCTTAGGCAAGATTTGATTCAGATCTGTGGCTGTGAAGCCAGGCCTTTTGCCCTTAACCGGAAGTCTCCAGACAATGGATTTGCAGCCATGACTCATAGAACCCTGTCCCCACTCTCACCAGCAGAGGCTTGGCTCTGGGAAAGACACTGCGGCTCCTGC	chr15_61132652_rs1224251_G	Arensbergen_single_seq
ACTGGCCGCTTGACGACACTCCTTGGAAGGAGTGTGTTCTACGAGCTTTGGGTCCCATGACCACAGACGAGTCTACATCGTCATAAGCTACGCCCATCACCTGATGTGGATGAAGCACACCCCAGAGAATCTGCCCGGAGGTTTCGCGACCCATAAGGAGTAAAGAATAGCTGAATGTGGTGAAACACTGCGGCTCCTGC	chr15_61308850_rs12592612_C	Arensbergen_single_seq
ACTGGCCGCTTGACGGAATCACATGGGATGGGAGTCAGCAACCCTGGGAGCCCCAGCCTGCTACCCATCGTTCTTGCAACACTGGGCAAGTCTGGACAAATTTGCTCATCTGCAGTTGGGCGGTAAGATGAACTGCCTCAGAGGCCATTGTATCAAATGAGAAGGCACATATTTCATTACTTAGCCACTGCGGCTCCTGC	chr15_71656628_rs1866921_A	Arensbergen_single_seq
ACTGGCCGCTTGACGTTAGATTTCACTCTCCCCCAACCTGGCTGCTCGGTTGTTGTCATCCAGGTGAACCCCTAGCAGAATCTGTGGAGTCCGGATGTGACTAACACCTAGTGCATTCCTCAGACCCACCCTGCCAGAGCTGGTGGATTTAGCCACGAGGGACTTTGGCACTGAGCTCAGACTTTCACTGCGGCTCCTGC	chr15_94472782_rs4435205_A	Arensbergen_single_seq
ACTGGCCGCTTGACGGAAAGCACTATTTTTTTTTAATTTATTACTTATTTATTTTAGAGACAAGATCTCACTCTCCCACCCAGACTGGAGTACAGTGGCACCATCTTTGCTCACTGCAACCTCCGCCTCCTGGGCTGAAGCGTTCCTGGATGAACAGACATAAGACTGAGACTGAAGTTCCAGCCCACTGCGGCTCCTGC	chr16_11554114_rs78550654_A	Arensbergen_single_seq
ACTGGCCGCTTGACGACTCCCTTGTCTCTTTCTAATCTATTTTATTTTATTTTTGAGATGGAGTCTTGCTCTGTCGCCCAGGCTGGAGTGCAGAGGCGCCATCTTGGCTCACTGCAACCTCTGCCTCCCAGATTCAAGCGATTCTCCTGCCTCAGTCTCCTGAGTAGCTGGGACTACAGGCACCCCACTGCGGCTCCTGC	chr16_12250094_rs28660528_C	Arensbergen_single_seq
ACTGGCCGCTTGACGCCTCCATAGTGGTATTCAAACAAGCAGAGGCAATCCCACTGTTGCGTGGGGAGAGTTGGGCCAGAGGTCCTTAAATGTCCTTCCCGGTCATGGATTCATTCTGTGGCTGTGATTAGGCTGGACTCAAGGGAAGGGGATGGATACAGGTCCCCAAGGGTTCAAGCTGGTCGCACTGCGGCTCCTGC	chr16_28545587_rs231976_C	Arensbergen_single_seq
ACTGGCCGCTTGACGCTGACCCCACAGTTCCTGTCCCATGACCAGGGCCAGCTCACCAAGGAGCTGCAGCAGCATGTAAAGTCAGTGACATGCCCATGCAAGTACCTGAGGAAGGTGAGTGAGTGCAGACAAGATGGGGCCTGGTGCCCTTGAGCAGTTCCCGGGTCTCAGCTGCCACACATCTCCACTGCGGCTCCTGC	chr16_28649787_rs35184893_A	Arensbergen_single_seq
ACTGGCCGCTTGACGGAATTAAATTTTCATGGCAAGCCTAAGAGGCCATGACTGTCCACATTTTGCCTCTGAGAGACGCAAGGCTTGGAGGCAGGAAATGACTCACTGAAGGCCACAGCACAAAGTGGGGACTTGAGTCCCGATCTCACTGATTCTAAAGTCCTTGCTCTCCAACCTCTGTCCATCACTGCGGCTCCTGC	chr16_78652037_rs2548848_G	Arensbergen_single_seq
ACTGGCCGCTTGACGACTGGACCTCTGGAGAATGTGCCCAGTCCAAGGACTTCCTGTCCCACACGGCTTAGGCACAGAGCAGGAAGGAAGGTGCTTAAGGGCGGGGCTTCTTTGTGGCCGACGGCAATCATTACCCACTCCCGGAGCTGGACCAGGCCCTTCAGGGCTGCGTAAGTGCTACCTGGCACTGCGGCTCCTGC	chr17_8646333_rs11078763_G	Arensbergen_single_seq
ACTGGCCGCTTGACGTTTAATCCTTTCAGCTCAGTAACTGCCATATGTAATGGCTTCAAAAGCATACCTTCAATGCTTCACCCAGTACTCACAGCTCTGGAATCTGGATGGTTTATAATTAGTAACTGAGTAAGATAAACTTGTTTTGAGTTGTAAGCAGCTCATGGCAGAATTTTAAGGGTGCACACTGCGGCTCCTGC	chr17_15144179_rs10521299_G	Arensbergen_single_seq
ACTGGCCGCTTGACGGGAGGATTGCTTGAGCCCAGGAGTTCAAGACCAGCCTCAGAAATATAGTGAGGCCTCATCTCTCAAAAAAATTATCTGGGCATGGTCATGCATGTCTGTAGTCCCAGCTATTTGGGAGGCTGAGCTGAGAGGATCGCTTGATCCCAGGAGGCAGAGGTGGCAGGTGAGCCCACTGCGGCTCCTGC	chr17_20733906_rs56933560_G	Arensbergen_single_seq
ACTGGCCGCTTGACGGTCACACAGCTTATGAGGGGCAGAGCTGGGATTTGAATCTAGGTCTGTGTGCCTCTAAACCACTGTCACCTGTCCCAGGAGGCTGATGAGGTGGGGGTGACTTACCAACATTTGCCTTAATTCCAGCCAGAAAAACCAGTGTGACAAACCAGCCTTGGCTGTAACCTTGGCACTGCGGCTCCTGC	chr17_21310041_rs11650875_G	Arensbergen_single_seq
ACTGGCCGCTTGACGAATCCCCATGTGTTGAGACAGGGAAGTGATTGGATTATGGGGGTGGTTTCCCCCTGGTGTTCTCTGAGATAGTGTGAATTCTCATGAGATCTGATGGTTTTATAAATGGTAGTTTTTTCTGTGCCCTCACACACTCTCCCTTTCCCGCCACTATGTGAAGAAGGTCTTTGCACTGCGGCTCCTGC	chr17_38946965_rs76843554_T	Arensbergen_single_seq
ACTGGCCGCTTGACGAGAAAATATTAGCCAGGCATGGTAGGACACGCCTGTGGTCCCAGCTACTTAGGAGGCTGAGGAGGGAGGATTATCTAAGCCCGGAAGTACAAGGCTGCAGTGAGGTGTAACTGGGCCACTGCACTCCAGCCTGGGCAACAGAGAAAGACTCTGTCTCTGGAGAAAAAAAACACTGCGGCTCCTGC	chr17_57228030_rs143332002_A	Arensbergen_single_seq
ACTGGCCGCTTGACGGGGCGGAGAAGTGGAAATATTTGTACGATGCAGTCTTTATGGGTAATGCAGAGAATATGGGCCAGAATGAGATCAACATGACTCGTAAGCCTGTGGGTCAATGTCAAACCATTGCTTAAAATTCCTCAATGGCTGCTCATTGCCCTCAGGACCCAGTCCAGAGAGCTTTGCACTGCGGCTCCTGC	chr17_62676149_rs6504249_G	Arensbergen_single_seq
ACTGGCCGCTTGACGTGTTGTTTATCTGTGCTTCACAGATACTGCCATCTTTTGCAAATTGAAGGTTTGCGGAAACCCTGCATGGAGGAAGTGTATCGGTGCCATTTTTCCAACAGCATGCGCTCACTTTGTGTCTTTTTTCACATTCCCCTAAAGAGGGAAACAGCACAGGACTGGGCAGTGCACACTGCGGCTCCTGC	chr18_9446277_rs7243158_T	Arensbergen_single_seq
ACTGGCCGCTTGACGTCCTCACCAATCTTGAGTTTACATCCTGGGAGAATGGGTGAGGCTACTGCAGAATCAATAGTTGGAGAAGGCAGTGAAGTCTCATGAGATTTGCTCTCTCTCATTCCCTGTGTGAGGCTTAGAATTCAGCTGGGAGTAAGAGGTTACTCATTTGTCCCTATGAGAATTAACACTGCGGCTCCTGC	chr18_49217929_rs1394350_T	Arensbergen_single_seq
ACTGGCCGCTTGACGGAGGGAGCCTGTAGGAGTGGAAGATAATTGAATCATGGGGCAGGTCTTTTCTGTGCTGTTCTCTTGAGAGTGAATAAGTCTCACGAGATCTGATGGTTTTAAAAATGGGAGTTTCCCTGCACAAGCTCTCTCTCTTTGCCTACTGCCATCCATGTAAGATGTGACTTGCTCACTGCGGCTCCTGC	chr18_50630744_rs4497765_G	Arensbergen_single_seq
ACTGGCCGCTTGACGACAGTGGAGGCAGGAAAAAGGAAACATGGTGAATCCCATGCTCACCCTTAAGGCTTCTGTCCGGAAGGACTCACGTCACTTCCCTTCACATTTCATTGATGAAACCAAATCACACAGCCATACCTAACTTCAGGGAGGTGGGGAAAATGACACTCTACTCTGTGCCCAGACACTGCGGCTCCTGC	chr19_13586291_rs12972559_T	Arensbergen_single_seq
ACTGGCCGCTTGACGCCTTCTGTTTCTCCCTCCGCCGTATATATGAGCTCATGGGAAGTGCTGTGACCTCTTACAGAGGAGGAAAGTGCATGGACTTCCGGCTTCTAGAACTGGGATACAATAAACTCCTCTTGCTTGTCTATTCCTCTGCAGTATTTTGTCATGGCAGCCCTAGCAAACTACTACACTGCGGCTCCTGC	chr19_43499306_rs117594537_G	Arensbergen_single_seq
ACTGGCCGCTTGACGGTCTCAATTCAGTGTTATTTCCGTTCCCAATTCCCTAAAAGGCTTTTGTCCCAGTCCATCGGTTCTCCTAGAGCCCCCTGCATGACTCAGCATTGGGCCAGTCTGCACACTGCGCTGAGATGAACTAACTGCATGACTTTATCCTCACCAGACAGAAAGGCAGGGACTATCACTGCGGCTCCTGC	chr2_6347737_rs539017160_A	Arensbergen_single_seq
ACTGGCCGCTTGACGGGGTGAAAGGCACATCTCACATGGTGGCAGACAAGAGAAGAGAGCTTGTGCAGGGAAACTCCCCTTTTTAAAACCATCAGATCTCGTGAGACTTATTCACTATCATGAGAACGGCTTGGGAAAGACCTGCCTCCATGATTCAATTACCTCCCACCGGGTCCCTCCCGCAACACTGCGGCTCCTGC	chr2_12786557_rs532344_C	Arensbergen_single_seq
ACTGGCCGCTTGACGTAATCTTGGTGGACAGCTCTGCCTGCATTGACAATGAGGCCACCCATGCTGTCGATTGATGTGGCCAGGGCAAGCCTGAGCATGTGTGGTCAGTCTCTCTGGCTGGCCGAGGTGTGGGTGTGTGGGAATCCGCTCCATACCCACACAACCCAGGATGCCAGTTCTTTCCTCACTGCGGCTCCTGC	chr2_16647996_rs1897097_T	Arensbergen_single_seq
ACTGGCCGCTTGACGCTCCAACAGAAAGTCCTCTCTAAGTAAGCAACCCTGAATGGCCTCCCATCTCCTTCCTTCTCACTCATTGACCACTAAGCATACCTAACTTCGTGATGACTCTCCATCTCTAATAGTCACTTCCACTAAACCATCAAATATTTGAAAACAAAATATCCTCTCCTGTTTCTCACTGCGGCTCCTGC	chr2_17479955_rs12710641_C	Arensbergen_single_seq
ACTGGCCGCTTGACGTGAGTTTTAATCCCTACAGTGAAAAAGAACAGCTCCCTCTTGTTGGAGTGGCAGGGGTTGGCAATGCTCCCTTGCCTTTAGAGCAGAAGTCCATCCCCATGAGCTGGAGGCAGTGAAAGGTCAACCCCCAAGTCCATGGGTAGTCCCTTGGCAGCTGGGCGGAAACCAGCCACTGCGGCTCCTGC	chr2_20621221_rs6736877_A	Arensbergen_single_seq
ACTGGCCGCTTGACGGCACTAAGGACTTGCCAAAGGGTCATCACATGTTGTTGGAGAGAAATAAAGAATGAGATGTTTGTAAAGTGCAGGGAGAAAGTACAAGGTTCAGCTTACACAATCCCTCCAGTTCTGGCTGCCAGGAAACCGGGGCCTGGGTCTATCCTTTCCAAAAATGCCACTTCCTCCACTGCGGCTCCTGC	chr2_60166686_rs78464362_C	Arensbergen_single_seq
ACTGGCCGCTTGACGAGCTGAAACCAGTTTTATCGAATGGTTACTGAAACAACCTCTTGCAACACTAAGACTAGTTTTACCCACCACTGTCCCTCACCTGTCAGAGCCTGCCAGCTCTCAAAAACCTTACTGGTGCCAGTGAACTTTCTCAAAGAGAAATACACACCATTTTTCTCTCTGTCTCCCACTGCGGCTCCTGC	chr2_132541702_rs7595569_G	Arensbergen_single_seq
ACTGGCCGCTTGACGTTTATGCCATTAAGAGTTACTGCACAGAGCAATCGATTCCCTAGCACTAGGGGGACAGCAACTCTGGCCTTTGAACCCACAATGTCAACAGTGATCAAAGTGAGGGGCCCATGGATCTATTGGGCAACTTTTGTGCCACATACTTGAGTTTTTATTTGTATATTTTTAACCACTGCGGCTCCTGC	chr2_138942217_rs34553151_T	Arensbergen_single_seq
ACTGGCCGCTTGACGCACCTGTAGTCCCAGCTGCTCAGGAGGCTGAGGCAGAAGAATCACTTGAATCCAGGAGACAGAGGTTGCAGTGAGCCAAGATGGAGCCGCTGCACTCCAGTCTGGGCGACACAGAGAGACTCTATCTCAAAAAAATAAAAAAATAAAAAAGTGACCAGATGTTAAATCATCACTGCGGCTCCTGC	chr2_190004755_rs13033421_A	Arensbergen_single_seq
ACTGGCCGCTTGACGCTGTGTGTATGCTGGGAAGGACTTGAGACCTGTCCCCTGCCCTGGTCTGGGGTTGGGAGTTTAGTCTGGTCAGCTGGAAGATGGCGGCTTGGGAAAAAGAGCCATCTGGTTACCTACACAGAGCTGGTCCCCTGGTGGCTGCAGGTAGGTTCTGCTGTTGAGGGAATTAGCACTGCGGCTCCTGC	chr2_232597475_rs8165_C	Arensbergen_single_seq
ACTGGCCGCTTGACGGGGCATGGTGGCATCTTGGTGGCCAGGTGTTCGTCACCCTGCACTGAGAGGGCCTGGTGAATGGCAAGGTCAGGGGATGCTGTCGGGACATGTCAGGATGGGAAACTGTCTTGTCTGTGGATCTTTGAGGCTGCTGAAAAGGATCTTTGAGCCTGAACTTCCAGGGAAGCCACTGCGGCTCCTGC	chr2_236610127_rs1018314_G	Arensbergen_single_seq
ACTGGCCGCTTGACGTAAGGCTTTTTGTCATGTTCTGAGAAGGTAAACATACATAAGGGATGTTGAAAGCTATTGCACATTGTTTAAGCTAATCATTTCTTATGACTCATTCATTTGCAAGAGGGACACCGGCAAGGTCTTTGTTTTCATCTGTCTGCTTGGATGTGTTTCTTTGGGCCAATCCTCACTGCGGCTCCTGC	chr20_5290826_rs6053288_T	Arensbergen_single_seq
ACTGGCCGCTTGACGCACCTCAGATGGAAATGCAGAAATCACCTGTCTTCTGCGTCGCTCAGGCTGGGAGCTGTAGACTGGAGCTGTTTCTATTCGGCCATCTTGGCTCAATGTAACATTGTTAAAGCCATACAAGGCTTGGAAAATTCTGACAAAGGGGTAGCGGTAGAGGCTGTGAAAGCCAGCACTGCGGCTCCTGC	chr20_12110339_rs13038002_A	Arensbergen_single_seq
ACTGGCCGCTTGACGACATGTTGATGGATTACTGTTGACTGGGGTGTCAGGCATTACAGGTTATGTGTCTTTCATCATCCAATAGGCTAGCCCGGGCTTGCTCACATGGAGCCTAGACAGGGTGGCAAGAGAAAGCAGAAAAGCCACATGGTCTCCTGAGGCCCAGGCTCATCACTTCTGCCACACACTGCGGCTCCTGC	chr20_17408503_rs742424_G	Arensbergen_single_seq
ACTGGCCGCTTGACGCACACCTGTGGTCCCAGCTACTCGGGAGGCTAAGGCATGAGAATCGCTTGAACCTGGGAGGCGAAGGTTGCAGTGAGCCAAGATGGCGCCACTGCACTCCAGCCTGGGTGACAGAGTGAGACTCCGTCTCAAACAAACAGACAGAAAAACAAAGATATATTGTGTGTGTCCACTGCGGCTCCTGC	chr20_46267108_rs182145557_G	Arensbergen_single_seq
ACTGGCCGCTTGACGGGAATGTAAAATCAGGATTATGTATGTCTGTTGACTCATAACATGCCTCCATAGAATCCAGTAATAACATGGATAGCTTTTCCACGAGCTCATCTGTATGATCAGGCAAATGGTGTCCTGTGAAACCCAATCACGCAGTGGAAAGCAGGATATACCATGCTGAGCAAACACACTGCGGCTCCTGC	chr20_57657429_rs6026686_C	Arensbergen_single_seq
ACTGGCCGCTTGACGTGTTCAGCTTCTCTATTCTTTGTTCTCCATTTTAAAGTTTAACTTCCTCATTATTTATGCATCCTTGCCCCTAGTTTCAGTAAACGACCCCCTCCTAGTCCCTATCACCTACTCTATCCTTAGCCATTCTTAGTCACCTGCTCTCTCCTTAGTCATCCTTAGTCGCCCGCCACTGCGGCTCCTGC	chr21_14432516_rs10432963_C	Arensbergen_single_seq
ACTGGCCGCTTGACGCTTGTGTGTGATTTCACCTCCGCAGTCAGCTTTCAGCTCTGAAGGGCAATGACTGAGGGCTCTTTGGGTACATAGAGGTGAGTCATTCTGATAAGACTGGGGAAGATCCAAGAAGACCCCTGGATGTGCCAGTGGACTCTGAACGTTTTGCTTGGCTAAGTTCTGATGTGCACTGCGGCTCCTGC	chr21_37084746_rs76806919_A	Arensbergen_single_seq
ACTGGCCGCTTGACGCTGGAGTTCGAAATCTGGCAAAGCAACTGAGAAGGGGTGGGGGTGGCGGTGCAAAAACTATGAGAAGAAAGGCATTACACACAGGAAGAGCTTGCTCAGTCAATATTTGTTGAATGAATGAATTCTAGCTTCCGATTATACCTTTGAGCTTTAATGTCTCTTGGCTGCAGCACTGCGGCTCCTGC	chr21_40289167_rs2836750_G	Arensbergen_single_seq
ACTGGCCGCTTGACGAAACCCGCCCTTGGGGGATGAAGTGCCTCTCCACCAGCTCCGGGGTCACAGTGTCGCTAAAACATCCGGCTGGGCTCTGCAAAACGGCGTCTTGGGGGCACAGCCTCTTCACAGCCACAGGGCCTCCCGGGAGGAGCACAGGCTTCTGGGTGTGCTCTGTCCCTGGGACCCACTGCGGCTCCTGC	chr21_46171399_rs689772_C	Arensbergen_single_seq
ACTGGCCGCTTGACGAATAACCAGGAAGTAAGCAAGAGAAAGACAAAGGATTTGGCAGTCAAAACAGATTTGACAGGCCAAGTCAGATCCTCCTCTGAATGAGTCAGAGGAACAAATAAAGACAGGATTGCCATAATGCCTCTGTGCTAAAAGCTTATCTTGTTTACTTAAATAAAGGGAGTGCCCACTGCGGCTCCTGC	chr22_21132154_rs165912_T	Arensbergen_single_seq
ACTGGCCGCTTGACGGAAGACATTAAATATTTTGTAAAATGCACAGCTTACCTCCAAGTGAAGTAAAAGAAATCCCCAAGAACCAAATGAAGAGGAACCCGGAAGCAGAAGTTCTGGGGCTTCCATGGGAGCTGGGATGGCTTGAGAGCTGCCTGCCAGTCTCAGTCACCAAGGGGCCTGGTTTTCACTGCGGCTCCTGC	chr22_49225497_rs11204486_C	Arensbergen_single_seq
ACTGGCCGCTTGACGGAAAAAGGACTTTAACATGACCTATTTCTAGTCAACCATCTCCATAGCAACTGTCTAGGGTTTAAGTTGAAACAGCTGTATGAGTCAGCCAGTGACCAATTACAATGTAAATAGGACCCACGTGAGTTTTGAGGTCCCCTTGAGAAATGGACTTCAGAGAGCAAAGACATCACTGCGGCTCCTGC	chr3_4468598_rs2322683_T	Arensbergen_single_seq
ACTGGCCGCTTGACGCCAGAGAGAGTGGGGTCTAGTGAGAAGGAAGCACAGTCTCTGGCCCTAAACCCAGAGTGGCTGCTGGGAATGCCCCATCCCCGGAAGTTCTTTTTACAGGACATAGAGTCATCATCACAGGATATTAGCAATGGAATCAGCCTTTGAGTCATTAATGGTTTTCAGAATCTCACTGCGGCTCCTGC	chr3_5343801_rs1995205_A	Arensbergen_single_seq
ACTGGCCGCTTGACGCTCCACACCCCCAGGAGAACACCAAGGCTGGCGGGAACATCAGGGCTGCAGCCTTCTGTGTGCTGTTTGCTCAGGCCCCACAAACATCCTGTCCAAACAGGGGCCTGGCGGAGATGGCCCTGTCACCACCCTCCTGCCAGGTGTGGAAACTTCTCTGCAGCATTTTCAAACACTGCGGCTCCTGC	chr3_13637116_rs2350310_C	Arensbergen_single_seq
ACTGGCCGCTTGACGGAGTTTAAAGTACTAGCAATTAAGAGAAAGTAGGTGGCACAGAGAGCATGATTTATTTTACTCACTCATGCAACAAATATTTATGGAATGCCAGTCACTGATCTAGGCATTGGGAAGACAGCCACAAACCAATAGTATCCTGATGGATGTTATGGTCTGGTGGGGTACAGCACTGCGGCTCCTGC	chr3_21041337_rs67570653_G	Arensbergen_single_seq
ACTGGCCGCTTGACGACATAATATTAATAACAAATTAGTCAACATTTGACAAAAAAAGGGGGAGGACTTTGCTCAAAGGTCCAAATTTCCAGTCCCTCAGGAAGTGACTCATTGAACTTACCCACCCAACCCTTGCTGGCATTTGCATTTGCAATCTTGGACTTGAGGCCTATGTGGCAGGAAGGCACTGCGGCTCCTGC	chr3_24362252_rs9814223_G	Arensbergen_single_seq
ACTGGCCGCTTGACGAAGCCAGAGAAGGTCAGTGCAGGTGGGAGGGTTATACCAGCGCTTAGCAATGGCCATTTCAGGTGGAGGAAACAGCATCAACCCAGAAATGGAGACAGTGAAGTCTGTAGTTTATGTGGGGAACAGTGATTAACCTGTTTGGCTGAAGCAAGGGGCCAGGAGAGTGGAGACACTGCGGCTCCTGC	chr3_142633446_rs2608077_A	Arensbergen_single_seq
ACTGGCCGCTTGACGCTACCAACAAAAGTTGAGATAGAAAGAATAATGTCATTTACAATAGCATCAAAAAATACTCAGTACTCAGGGATATGTCCGGGCATGATGGCTCACGCCTGTAATCCCAGCACTTTCAGAGGCTGAGGTGGGCAGATCATGAGGTCAGGAGATCAAGACCATCCTGGCTACACTGCGGCTCCTGC	chr3_147577960_rs12491344_A	Arensbergen_single_seq
ACTGGCCGCTTGACGCCATTCCAGCAGTTTTGTCTGGCCTTGCGGTTGGTTTCTGTGTGGAAGAGCCTGCCGCTTCAGGAAAGTCTTAGGATGTGAACTTCCGCCTTCACCTGCCCCTGACCTGCTCGTTGTGGGTGATTCACGCCATGGGAATGGTTCTTTACGTAAGGGCTTGAAAGCTGAACCACTGCGGCTCCTGC	chr3_156544584_rs344071_T	Arensbergen_single_seq
ACTGGCCGCTTGACGTTAGAAAAATCAGAAATAACTAATGTTTAAACAAAACCTAACACCGTAATACTTCAAGACCTTTGGGCTCATAGTCTGCCTGACACATAGGAAGTGGACAGGATGGCTCAGAGCACTGTCAAGGACCTCACTTGACCTCCTGCAAGTCAGTTCTTCTCAGGACAAAGTGGCACTGCGGCTCCTGC	chr3_159741439_rs505190_A	Arensbergen_single_seq
ACTGGCCGCTTGACGTGTTGGTCAGGCTGATCTCAAAGTCCTGAGCTTGGGTAATCTACCCGCCCCGGCCTCCCGAAGTGCTGGGATTACAGGCATGAGTCACCGTGCCCGGCCTACTTTAGTAAGGTTTATAATGGTTAACTAGCCAGCAGGAAGGAAAATTGGAGAAGTAAAGATCAAACCTGCACTGCGGCTCCTGC	chr3_176967114_rs4857831_T	Arensbergen_single_seq
ACTGGCCGCTTGACGGCAAATGGGCTTTCCACTTGGCCAGTGCCATCTTGTCTGCTCCTTGCTGTATGCATGGCTGGCAAAGAGAAGGGAAGATGGATCCGCCATTTTGATCATGCGTAGTCCCAGGTAGCCTTTTCCTATTGGCACGACTGGCGACATTCACCTGTGCAAGTTTCCAGCTTGCTCACTGCGGCTCCTGC	chr3_185673543_rs57491362_C	Arensbergen_single_seq
ACTGGCCGCTTGACGTCCATGGCTGACAGTGCACATGTGGATTCCAGGGCTCAGGATGCTGTTGCTGGGAGCTGTTCTACTGCTATTAGCTCTGCCCGGGCATGACCAGGAAACCACGACTCAAGGGCCCGGAGTCCTGCTTCCCCTGCCCAAGGGGGCCTGCACAGGTTGGATGGCGGGCATCCCACTGCGGCTCCTGC	chr3_186570892_rs2241766_G	Arensbergen_single_seq
ACTGGCCGCTTGACGTTAAAACTTGAAATAAATATGTTACAGGAGTTTTACTTCAGCAGAATCTGGGTTCATTCAAACATGTGGCTCTCTCTCAGAGACCGGAAATAGGGACGCTACGGGCCTCCCCGTGCCCCACCCGCCACCTGAGCAGTGTACACTGTACCAAATATGTAGTCTTGTATCCCCACTGCGGCTCCTGC	chr3_186821199_rs849755_C	Arensbergen_single_seq
ACTGGCCGCTTGACGCCGCCCCCAATATTTCAAAGTAGGTTCTTTCTATTTTCCCTAAGTGTCAGCCAGCTGAGAAATACAGAGAAAGAGTACAAAGAGAGGAATTTTACAGCTGGGCCTCCAGGGATGACATCACCTATCAGTAGGACCGTGATGCCCGCCTGAGCCGCAAAAGCAGCAGGTTTCACTGCGGCTCCTGC	chr3_197694201_rs9681778_A	Arensbergen_single_seq
ACTGGCCGCTTGACGCAGACTCAGAGAGACTCCAGGGATGCCCCATAGTCAGAACAAATTTATAGACAAAAAAGGGAAGTGGCGTACAGAAATCAGAAGGGAGGTACAGAAACAGCTGGATTGGTTACAGGTTGGCATTTGCCTTATTGAACACAGCTTGAACACTTAGCAGTGTATGAGTGGCTCACTGCGGCTCCTGC	chr4_13026028_rs113768842_G	Arensbergen_single_seq
ACTGGCCGCTTGACGTCCATGTGAGACGGGAGGGTAGCGGAAACTTCATGGTAAGGTCAAAAGCAGAGTGGGGTTTGCCTCTTTCTCTGTTTCAGCTCTTGCGGGAGTCAGCCATGATGTGGGCCCTGCTTGCTGCCAAGTGAGGAAACCAGTTAAAATGGCAGTGAGAGGTGGCCAAGAAGATACACTGCGGCTCCTGC	chr4_42388920_rs3103215_T	Arensbergen_single_seq
ACTGGCCGCTTGACGCATGAGACATCAATCAACATATGTAAGATGAACATTGGTTCGGTCTGGAAAGGAGGGACAACTTGAAGCAGGGAAAGGTCTTCCGGGTCATAGGTAGATAAAAGACAAATGGTTGCATTCTTTTGAGTTTCTGATTAGCATCTCCAAAGGAGGCAATCAGATATGCATTTCACTGCGGCTCCTGC	chr4_47416424_rs185513634_G	Arensbergen_single_seq
ACTGGCCGCTTGACGGCCTGCTGGAGAATCATGTGGATTAGGAACGAGTCAACCGAACTGAGGCCCAGACCCCAAACCTGCTGACCACACATGCCCGGGCGAGCCCAGTCAAATTTAGCTAAGCCCAGTACAGGTAAGCAGAACTGTCTAGCTGAGAAATCATACCTAATTGCTATTTAAGCAAGCACTGCGGCTCCTGC	chr4_55218232_rs12641623_C	Arensbergen_single_seq
ACTGGCCGCTTGACGTTTTTTTTTTTTTTTTTTTTTAAGATTGAGTCTCGCTCTGTCACCCAGGCTGGAATGCAGTGGTGCAATAACGGATCACTGCAGTCTTGACCTCCTGGGCTAAATCAATCCTTCCGCTTCAACCTCCCGAGTTGCTAGGATTATAGGCACAGACCACCAGGCCCAGCTAACACTGCGGCTCCTGC	chr4_57242271_rs11133438_T	Arensbergen_single_seq
ACTGGCCGCTTGACGACTCGCATGCTCTGTAGAGATCTCCGATCAATTAGAAAGCCGTGTGGGCAAAGTACCTTCAAGATAACTCCTGAATGACTCATTTCCTCTTGGCTCATTTCTAACCCAAAGAAAATGCATATGCTTTTAAAAAAATCCCAACAAGTTCTGGTGTAGACTAATTCTAATGTCACTGCGGCTCCTGC	chr4_61351184_rs2340699_T	Arensbergen_single_seq
ACTGGCCGCTTGACGATAAAATGTGAACTCATCTTGTGTCTGAAGCTGAGGAAAGCCCATAGTTACTCATTACCACAATCTGGATCTGTCTGATGCTACCGCCAAGCATAAACAGGGCAGATGCACACTCAGGATGAAGTCACCTTACCACATACACAGGCAAAACATTCAAATATCCACAGGTCCACTGCGGCTCCTGC	chr4_76468170_rs17000622_C	Arensbergen_single_seq
ACTGGCCGCTTGACGTTGTCAGTAGCCTTGAATTCCCTAGACCTCATTTATGCCATGGACACTAACGTGGCCTTTATCCATCAAACAGGAAGCTTGGGCGTGGCTTAATTGGCAGGAATCAGCCACGATCACCTGTGCTGTGCCTTTTAACCTCTGTTGTTGTCTACCTCTGGATCCCTTAGATCCACTGCGGCTCCTGC	chr4_77152052_rs4321663_G	Arensbergen_single_seq
ACTGGCCGCTTGACGCCACAGTCCCCTGCCCTCCGCCATGACCTGTGCTTACAGTGATCTGCGCCTTGCAGAGCCCCACGGCCTCCTTCGGTGAGGACAGGAAGTGGTAGTTGGTCGGGCTCAGGAGTTCATGGTCAGCTGAAAGGTAAAAGGAAACCACACAGCTTTCCCGTGTGCAATTCCCACACTGCGGCTCCTGC	chr4_103555992_rs2272697_G	Arensbergen_single_seq
ACTGGCCGCTTGACGAAACATACGCTCCATGTCTCAACTTCCTCTGCCTATTCCCTTTGTAACCTCTGAGTGCCTGACCGTGGCCATTTGTGTTCTACCGGAAGTCCTGAACCTTGCCATTTTGTCTCGCCTGTTTCTGCCCCAGTGAACCCTGCATATACAGTGCAGCCTGACTTCAATCATGACACTGCGGCTCCTGC	chr4_160193240_rs56111306_G	Arensbergen_single_seq
ACTGGCCGCTTGACGATACAAATTTTAAAAAGGAAAAAACAAGTATTGACTCATAGCCAGGAATGGAAGCTATCTCAGGACTGTTTCCAGGGGTTCAAAGGGCACCTGCCTGGACGTCTCTCCTATTTCCATCTCTTTCTTCATTTCCCGCCTATGTGCATTGCCTCATCATTTTATTCCACTCACACTGCGGCTCCTGC	chr5_4226631_rs12515677_G	Arensbergen_single_seq
ACTGGCCGCTTGACGCAAATATTTATTGCTGTCTGCTATATGCCACATACATTCTAAGCCCTGGGCACAGCAGAAAATTAAATGGGCATGTTTCTACTTGCCTGGAGGTCCTAGTCAATTGACAGTGCTCCAAGGATTGTAAGCAGCATGGTAAAGTTGGCGTCGGACAGGGAGCAGGTGTCACACACTGCGGCTCCTGC	chr5_10937994_rs59521545_G	Arensbergen_single_seq
ACTGGCCGCTTGACGTTGATCTATCGTGGCCTGCTCGTCGCAGTCCAAACCCGCCCAAGACTGCAGCCCAATCAACGCCTGGAGCCTCATTCTGTTTCCGGCTTTGTCCAGGGCAGCCTGTTTTACCCAGATGGGCCTGCACCTCCAGCTTCTTTCTGAAGCATGACCCATCTCCAGAGATGGGACACTGCGGCTCCTGC	chr5_132151071_rs757537_G	Arensbergen_single_seq
ACTGGCCGCTTGACGTTGGTATCACAGTAACCAACTTGGCTGCCAATGCTGGGAATCTTACCTCCTCCTTAAGATCAAGGCCCCAGGAGGAGCCAAGATAGCCGAATAGGAACAGCTCCGGTCTACAGCTCCCAGCGTGAGCGACGCAGAAGACGGGTGATTTCTGCATTTCCATCTGAGGTACCCACTGCGGCTCCTGC	chr5_132918994_rs256266_A	Arensbergen_single_seq
ACTGGCCGCTTGACGAGATGCCATGTGGCTCCATGTTACTTAGCACAATAGGCTTATACTGGGTATTCATGGGCCCGTGTGTTCTGGCAGGAGAGTCTCGCGTTACATGAGACTTCATGGTGCTAGGTGCTGGGTTGTCTACTGCTACTGGAATATGAAGAGGAAATGAGTATTTAGATGCTCCACACTGCGGCTCCTGC	chr5_145691322_rs17104404_G	Arensbergen_single_seq
ACTGGCCGCTTGACGCTGTGATCACACCACTGCACTCCAGCCTGGGTGACAGAGCAAGACCCTGTCTCGAAAAAAACAAAACAGATTGGGTTCCAAGATGGCCGAATAGGAACAGCTCCAGTCTACATCTCCCAGCGTGAGCGACACAGAAGACGGGTGATTTCTGCCTTTCCAACTGAGGTACCCACTGCGGCTCCTGC	chr5_169246656_rs155071_G	Arensbergen_single_seq
ACTGGCCGCTTGACGCTTCCCATCCAGATGTCCCCATGAGGCAGCACGTTGCCACAGGTACTTGGGTTGGATCTAGCCCCGCTGCTGAGCTTCCTGGGCGAGCCCGGGCAAGTCAGCCAGCACCGTGGGCCTCAGATCCCCCTTTTAAAAGGTGAAGAGGAGAGTACCTGCATCACAGAGCTGTCCACTGCGGCTCCTGC	chr5_172996803_rs7705853_G	Arensbergen_single_seq
ACTGGCCGCTTGACGAAGAAGAAGTAAAAACTAAAAAGCAGAAATGAAATCCACAGGCAGACAGCCCGGCGCCACGCCCTGGGCCTGGTAGTTAAAGATCAACCCCTGACCTAACACTGGTTATGTTATCTATAGTTTCCAGACATTGTATGGAAAAGCATTGTAAAAATCCCTGTCCTGTTCTGCACTGCGGCTCCTGC	chr6_27741825_rs2179094_C	Arensbergen_single_seq
ACTGGCCGCTTGACGCATCTCGTATGCTGGTTGCATGGTTCAACTTTACTTTGTTCTTGCACTGGGAATCACAGAGTGTGTCCTACTGGTGGTGATGTCGTATGATCGTTATGTAGCTGTGTGTAGACCTTTGCATTACACTGTCCTCATGCACCCTCGTTTCTGCCACTTGTTGGTTGCGGCTTCACTGCGGCTCCTGC	chr6_29141772_rs3129158_G	Arensbergen_single_seq
ACTGGCCGCTTGACGCCCTCCTTTGAGTCTCTCAATCATTTTCTTTTTTTTCTTTTGAGAAGGAGTCTCACTCTGTGGCCCAGACTGGAATGCAGTGGCACCATCTTGGCTCACTGCAAGCTCCACCTCCCAGGTTCAAGTGATTCTCCTGCCTCAGCCTCCCAAGTAGCTGGGACTACAGGCACCACTGCGGCTCCTGC	chr6_32809076_rs2071464_A	Arensbergen_single_seq
ACTGGCCGCTTGACGCTCAGTTGGTAATGCAGAAATCACCCGTCTTCTGCGTTGCTCATGCTGGGAGCTTCAGACTGGAGCTGTTCCTGTTCGGCCATCTTGGAACCTCTCCTACCTAGTTTATTGAGAGTTTTTCTCATTAAGGGATATTGAATTTTACCCAAAGTCTTTTATATAGCTATTGACACTGCGGCTCCTGC	chr6_52313479_rs628471_T	Arensbergen_single_seq
ACTGGCCGCTTGACGACTTGTGGGAGGAACCCAACGGGAGGCAATTGAATCATGGGGTGGGTCTTTCCTGTGCTGTTCACATGATAGTGAATAAGTCTCATGAGATCTGATCGTTTTAAAAATGGGAGTTTCCCTGCACAAGCTCTTTCTCTTTGCCTGCTGCCATCCATGTAAGACATGACTTGCACTGCGGCTCCTGC	chr6_55999537_rs62413470_A	Arensbergen_single_seq
ACTGGCCGCTTGACGAATAAAGTGATATCAACAGACATATTTTTCTGGGAGGTCAGGCCTCAGGAATTCCAGAAGACCTTTCTCAGAGTGGCAAAATGGCGGCTGGCAGCCATATTAATTTTATTGTTAAAATTCATATGACTATATTTTCTACCCCAGACTGGGGATGTGAGAGATCTTAGTTACACTGCGGCTCCTGC	chr6_77135711_rs9352326_C	Arensbergen_single_seq
ACTGGCCGCTTGACGGGGGAAGTGCCAAGGTCAGGCTGGTTGGCCAGTTTGAAATCTGATTGCCCATCCAAATAAGGTTAGGCAAAAGAGTTCAAGGATGAAAGTCAATGTGGACAGAGATTAAGGAAAAACTGAAGAGAGAGGAAATGTGAAGCACAAGCAATGGGAAACAAAGGCTGTTTTGTCACTGCGGCTCCTGC	chr6_104946937_rs6919462_G	Arensbergen_single_seq
ACTGGCCGCTTGACGAAATGGCGTTTAACCCAGCTTTTATGTATGCGTCAGGTTATGAGAAAAGTTGCTGACCAACCTATCGATTGGCTGTCTTTTTGTCAGGTGTCAACCATGAACCAATCTGCTCTAGGGACGGGGTCATACAGGGCAAAGTATCCTCACTTAGAGCTGCTCCTTTGGGCTGTCACTGCGGCTCCTGC	chr6_107191289_rs2236020_C	Arensbergen_single_seq
ACTGGCCGCTTGACGTTTGCTTGTTGGCTGGTGGGCAACTCCATCATGTGATAGCTCAAAATATACGTTTATCAGCTGATGTAGACAAGTCCAAACTTGTCATATGAACAGTGGTTTATGGGCTGGTGAACAAGGCCAGAAAAGGCATGGGTTTTATGAAACTAGAACTTACAGAAGCAAAATGTCACTGCGGCTCCTGC	chr6_110724718_rs11963644_T	Arensbergen_single_seq
ACTGGCCGCTTGACGGGGACCGTTGCACTAGCTCAGTAATGCCGGAGCCAGAATCTGTGTAGTAAGACTTTTTTGTTTTTCTCTCATGGTTTCAAGATGGCTGCCAGAGCTTCAAATAGCATGCCTATTTTCAAAAGGAATGGAGAAGAGAGTTGCACAGAGACCTTTAACACATTTATCAGGAACACTGCGGCTCCTGC	chr6_124290725_rs9482492_G	Arensbergen_single_seq
ACTGGCCGCTTGACGTGACTGAGGTAAGGCAGGACAACTCTAAACTTCTGTGGGGGAGGGTGGTGGGGAGGCAGGAGGTGGATGTAGGGGAGTTCTTCCAGGTCACAGGTAGATAATAGACAAAAGGTTGCATTCTTTTGAGTACCTCATCAGCCTTCTACTGAATACACAATTTAGTCTGGCTCCACTGCGGCTCCTGC	chr6_127653758_rs13218061_A	Arensbergen_single_seq
ACTGGCCGCTTGACGTTAAGCATTTCAGCCCAGCCCCTCCAACCTCCAGGGAAGGCGAGAGGCTGAAGGTTAAGTCAATCACCAATGGATAATGATTCAATCAATCATGCCTACGTAATGAAGTCACCATAAAAGCCCAAGGACAATGTTCAGATGAGCTTTCAGATAGCTGAATACACAGAGGTCACTGCGGCTCCTGC	chr7_12367783_rs4721085_A	Arensbergen_single_seq
ACTGGCCGCTTGACGCCCAGTACCTCAGTTGGAAATGCAGAAATCATTCGTCTTCTGCATTGCTCACACTGGGAGCTGTAGACTGGAGCTATTCCTATTCGGCCATCTTGGCTCCACCACCCCATGTTAACTCTTTTGTGAGTTGAGATACAACCCTATTTCTCTAAACGTGGGTGGCAAGTTATCACTGCGGCTCCTGC	chr7_19946286_rs2214319_C	Arensbergen_single_seq
ACTGGCCGCTTGACGACGCGGTTCATTGTCCTGGATCCTGACCGAGGCTGGTGCACCTGCAGCGACGCGCTCTTTTTCCGCTTCCTGGGGTTTTTGATCTTCCGGAATCTGGGCGGATGGGAAGTCCTGGAGAGGACCGCCTGAGGACGCGGAGTTGGGGCGGGAGGATGTGTGTGTACAAGCGGCACTGCGGCTCCTGC	chr7_23720488_rs12700456_T	Arensbergen_single_seq
ACTGGCCGCTTGACGAAATAAAATACAATTTTTTAAAAAGGGGCACGTCCTTTCATCTTCCCAAGAGGTACTTCCTACCTCCTGTCCTGCCTGGACATGATCTCAGGAGTCTTGGAGAGCAAGGAAAAATGCAAAAAAAACAAACAAAAAAGGTACCGTTATATCCTAAAATGAGATCCAAGCACCACTGCGGCTCCTGC	chr7_71853322_rs553878708_A	Arensbergen_single_seq
ACTGGCCGCTTGACGGGCCTCTGTGCCTGTCAGCAGCTGACTTTCCGAAACAGGCTGGACCCTGCAGTACAGATGAGCTGTTTCACCTTCAATTAATCATTTGCAGGTAGCAGCATCCAGTTTGTGGCCCACTGTGTCCACACCCAGGCTTGCTCAGGAAACCCAGGCTTGGGCTTGTGGGAGGGCACTGCGGCTCCTGC	chr7_75855519_rs11767259_T	Arensbergen_single_seq
ACTGGCCGCTTGACGGCACAAAACACAGATTATAAAGACCTTGCTGATAAAACAGGTTGCAGTAAAGAAGCTGGCCAAAACCCACCAAAACCAAGATGGTGACAAAAGTGACCTCTGGTCATCCTCACTGCTACACTCCCACCAGCACCATAACAGTTTACGAACGCCACAGCAATGTAAGGAATCACTGCGGCTCCTGC	chr7_121144190_rs3847092_T	Arensbergen_single_seq
ACTGGCCGCTTGACGCAAAATTCAAGTGGCTAAAACATTGCTTGTTTTACTTATTGCTCATGCAACATGCTCATCTCACCTCAGTCACACAGGAACTCAGGATGGCGGAGCTTCCACCATCTGGGACTTTGCCAGTCACCAGGGAGAGAGGAACATAACAAAACACGTAATTGCTATTAAATACTCACTGCGGCTCCTGC	chr7_136804676_rs1477525_G	Arensbergen_single_seq
ACTGGCCGCTTGACGTTTGTTCCACAAGTTGGGAGGCTACACTCTCTCCTTCTGAATATGCCCCGGGAAGCCTGCTGCCCTCATTGCTGCCAGCAGCCATTTTGTGTCCATGAGGCAAGCCCATCCGCAGATAGAATGGCACTCAGAGGGGGCAAAGCCAAGATGATCACAGAGCAGGTGAGACACACTGCGGCTCCTGC	chr7_152739128_rs6954002_T	Arensbergen_single_seq
ACTGGCCGCTTGACGGAAATGGTGTTGAGGTAGTTCTGAGCTGTCCAGCTTCACTTCTGCTCTCATTCTTGGAATCCTGTCCAGCCACAGTGAAAACAACCCTGGGCTAGCCTGTCTGATAATGAGGAACAAAGGGGTTCTATCATCTTGTTGCCCCAGCTGGCAGCCAGCCAACAGCCGAATATCACTGCGGCTCCTGC	chr8_8483470_rs4841001_C	Arensbergen_single_seq
ACTGGCCGCTTGACGACCAGGTACCTCAGTTGGAAATGCAGAAATCACCATCTTCTGCGTCTGTTACACTGGGAGCTGCAGACCGGAGCTGTTCCTATTTGGCCATCTTGGAATGGCCACACGGTCTTGATTACTGCAGCTTTAGAGTAAGTCTTGAAGTCAGGTAGCACCAGTCCTCCAACTTTCACTGCGGCTCCTGC	chr8_38890309_rs7835604_T	Arensbergen_single_seq
ACTGGCCGCTTGACGTTTTCCAACAAAGAGCAGCCTGCAAGCTGGGAGCTTGCATGGGTGAATGCTGGCAGGAACTAAGGACTAGACATTTTCAAAATGGCAGCTCAGTCTTCCCTTCTCTGTAAGGCCTGTGTACTGTAAAGGAGCAGAGAAGGTGGTACCAATCAACTGGAAAGCCCATTTGCCACTGCGGCTCCTGC	chr8_49137698_rs56267309_G	Arensbergen_single_seq
ACTGGCCGCTTGACGGGCTTGAACAATAGCAATTTATATGCTAACAGTTCTAGAGGCTGCAAAGTCCAAGATCAAGGTCTGGCACTGTTTGGTTTCTGACGTCTCTCTTCCTGGCTCGCAGATAGCCACTTTGTCACTGTGCCCTTACATGGCACAGAGAGAGCGAGAGCAAGCCCCCATGTCTCCACTGCGGCTCCTGC	chr8_52475848_rs6473623_C	Arensbergen_single_seq
ACTGGCCGCTTGACGCAAGATCAAGGTGCCAATAGGGTTGGTTTCTGGTGAAGCCTCTCTTCTTGGGTTGCAGACAGCTGTTTCCTTGCTGCATGCTTACGTGGCCTTTCCTCTGTGCACACATAATGGTGGGTGGGGATGAGTAAGGAGGAGGGAGAGGAAGAGGAGGGGAGAGAGATTTCTAACACTGCGGCTCCTGC	chr8_71626275_rs727377_C	Arensbergen_single_seq
ACTGGCCGCTTGACGGACATATTCCTCCTGACTTACAATTCCTACCTCAGAGTTTTATTCTTTTAAGAATATCAGCATTTTTCGGGTTCCAAGATGGCCGAATAGGAACAGCTCCAGTCTGCAGCTCCCAGCATGAGCAACACAGAAGACCAGTGATTTCTGCATTTCCAACTGAGGTACCAGTTCACTGCGGCTCCTGC	chr8_79357135_rs13438972_G	Arensbergen_single_seq
ACTGGCCGCTTGACGAAGTCATGTTGGGGCAAATGCAATCTTCAGTGAGGCATGGAGCTCATAACTAAATATATGTTAGCCCATATTTACATTAGGGATGAGTCAGCACCTCCTGATATGTGCCAAAGATGGCAAGATACCTTGTTGAGGCTAGGCATGGTGGCTCATACCTGTAATCCCAGCACCACTGCGGCTCCTGC	chr8_99298706_rs6468628_G	Arensbergen_single_seq
ACTGGCCGCTTGACGAGGATCCCGGGCAAGTGCACCTAAGTAGAGGGAGCAGCTAAGGCAGTCTTACAGCAGGAAGGACCTGGCCCCATGGGATGCAATATGGCTGGAGGTGCAGAGGGTGTCAGGGAGAGTGGGAGGGGATGAGGCTGGAAAGTAAAGCGGGAGGAGCTAGACTACTGAGGAAGCACTGCGGCTCCTGC	chr8_103671019_rs117868471_A	Arensbergen_single_seq
ACTGGCCGCTTGACGGTCTTATGCCCAATTTCTGCCTCCAAAGAAAGAAGAAGTAAAAACTAAAAGTCAGAAATGGAATTCACAAGCAGACAGCCTGGCACCACACTCTGGGTCTGGTAGTTAAAGATCAACCCCTGACCTAATTGGTTATTTGCATAAGAAAAAGCACTGTGAAGATCCCTGTCCACTGCGGCTCCTGC	chr8_104013643_rs571301_A	Arensbergen_single_seq
ACTGGCCGCTTGACGTGAGTAGGACAGTTCCTCATTGTGTGGGACTGTCTCGTGTGCGGCAGGGTATTCTGCATTCCTGGCCCTTGCCCACTAAATGCCAGAAGTGCCCCTCAGACATGACTGCCCAGTAACACTCCCATGCATTTCCGTGTGCCTCCTGGGGTGGGGCCAGTACTCTCTAGTGTCACTGCGGCTCCTGC	chr9_614630_rs58960694_A	Arensbergen_single_seq
ACTGGCCGCTTGACGGACACTATGGCCTAGTTCAATGTTAAAGAAATGTTTCTGCTCAAACAAGGCCAGGAAGAAAACCCTTCCCATTGTTAGCCCTCCTGGAAGTGACAGCAAGGGTTCTCATGTGACTGGCACCTAATTCCACTGTATTGTTTAGCTTATTCAAAATGCTAACAGTACGTGGACACTGCGGCTCCTGC	chr9_7167577_rs913584_T	Arensbergen_single_seq
ACTGGCCGCTTGACGAAGGGGAGCAGGCATATCACATGGCAGGAGCAGGAGCAAGAGAGGGCAAGGGAGGTGCCACATACTTTTAAACAACCAGATCTCGTGAGAACTCACTCACTATGGCAAGAACACCACCAAGAGGATGGCACTAAACCATTCATGAGAAACTCACTCCCATGATCCAATCACACTGCGGCTCCTGC	chr9_19816765_rs7855870_G	Arensbergen_single_seq
ACTGGCCGCTTGACGTGTGGCCAACGTGTCTGGGTATATACTTGATTCTTATTTACTGGCAGAAACTCCCTATTGCCTAAGACAATAGGCTGATTCATGACGTGTACAGTGGTCTGAGCTCCCTGACCAGCCCCAGAGCAGCAAAGACCATAAAGGGTCAGGGGATGACTGGGCAGGTCCACCTACACTGCGGCTCCTGC	chr9_22256602_rs10965303_A	Arensbergen_single_seq
ACTGGCCGCTTGACGTGTTTTCCTCTCTTCCTCCATTCTCCAACATGCTGTGCTCCAGTCAGGCCAGCTCACTTGCAGTTTCACAAACACACAAAGCTGGGTCATGCCTCTATGCCATGGCTCTGGCAGAGCCTGATGGCTGGTGAGCTTCAGCCTGATCCTGGTTTCTGCACAGAGAACACTCACACTGCGGCTCCTGC	chr9_37061958_rs1969992_G	Arensbergen_single_seq
ACTGGCCGCTTGACGTGGCCAGGCTGGTCTCGAATTCTCGGCCTCAAGTGATCTGCCTGCCTCGGCCTCCCAAAGTGCTGGGATTATGGGCATGAGCCAACATGCCCAGCCAGGCTTAAGTACATTTTGAACAGCTAGTTTAATCTGCAGATGTGGAACTGTACATCCATCTCTGTGTTTACGAACACTGCGGCTCCTGC	chr9_88698591_rs1928227_A	Arensbergen_single_seq
ACTGGCCGCTTGACGGGAGGAAACCTTTCTTCTTCCAAGCCCAAGCCCTGGGAGGGCTGAGCTGAACTAGAAATGACAAGCACTCTGGTCATGTCTGAATATGCACAGATGGAATTTTAAGCACATAAAATGTTGAAGCACTAGTGCCAAAAGCCAGCTTTAGCAACAGATTTCTGCTGGCCCTCCACTGCGGCTCCTGC	chr9_89959135_rs1923782_T	Arensbergen_single_seq
ACTGGCCGCTTGACGATGAAGCAGGGAGAGAAAGACGTGAGTGGCGGCGGTGGGGGACCCTTCTCTGAGCTTATTAAGAATCTTTTGTGCGCCATAGAACAAGTCCAGTCTTGTCCGTCCTGCTCCCCCTGCACTTAACTTTTTCAGGCCTGATGAGCTTAAATGCTTCAGTTAGTCCATGAAACCACTGCGGCTCCTGC	chrX_39764374_rs12689787_C	Arensbergen_single_seq
ACTGGCCGCTTGACGGGGTCCCTGGAGAATCTCTGACCCACCCCACAAGTGTTTATACCAGATGTTTTTGTGCAGATAAGGGAACCTGCACAGGGTCTTGCCTGGGCATGCTCACAGTGGACTGGAGGCCCAAATGCACTGTGGGAATGGGGTAGAGCTACCAGGAATTCAGGCCCTATGCAGTGCACTGCGGCTCCTGC	chrX_46055666_rs1207278_G	Arensbergen_single_seq
ACTGGCCGCTTGACGATGGTCCCCGGCTTCCCCGATCACTGAAGGCCCTGCAGTCAGGAACAGTCAGGACTTTGCACCCAGTTGTTGTGGTTGTTTGGCAGACACTTCCTCTTGTGTGATTCATGGACCCGCAGCATTGCGTTACCTGGGAGCTTTTGGAATTGAAGACTCTCAGGGCTCACCCGCACTGCGGCTCCTGC	chr11_3507174_rs10834236_A	Arensbergen_single_seq
ACTGGCCGCTTGACGTCCCCGGCTTCCCCGATCACTGAAGGCCCTGCAGTCAGGAACAGTCAGGACTTTGCACCCAGTTGTTGTGGTTGTTTGGCCGACCCTTCCTCTTGTGTGATTCATGGACCCGCAGCATTGCGTTACCTGGGAGCTTTTGGAATTGAAGACTCTCAGGGCTCACCCGGAAGCACTGCGGCTCCTGC	chr11_3507178_rs10834237_C	Arensbergen_single_seq
ACTGGCCGCTTGACGCAGCTGTTGCAGTAAAGTGTTCATTGAATGCAGGCGCCTGGGAGAAGTAACTTCCTGGGCATGTGCATGAAGAGACAAAATGGCAGAGTATGACCCACTCGGGGCACTCCACAGGAAAAGGGAAGAAAGCCTCAGACCGGCATGTGCACAGCTTCTTAAACACACTGCCTCACTGCGGCTCCTGC	chr5_5752275_rs385428_A	Arensbergen_single_seq
ACTGGCCGCTTGACGAGCTGTTGCAGTAAAGTGTTCATTGAATGCAGGCGCCTGGGAGAAGTAACTTCCTGGGCATGTGCATGAAGAGACAAAATGGCGCAGTATGACCCACTCGGGGCACTCCACAGGAAAAGGGAAGAAAGCCTCAGACCGGCATGTGCACAGCTTCTTAAACACACTGCCTGCACTGCGGCTCCTGC	chr5_5752276_rs451119_C	Arensbergen_single_seq
ACTGGCCGCTTGACGTCATGGCAGCCCTGGACGACAAGTTCAGGCATCAGGCACACATGGAGTCTTTCTATTCTTTCTTCTCTGAAGCTGTGGAAGGACCAGTGTGGGCATAACCTGGACCTGTAGGGACAACTGCCCTCGGCCAATGGGGGATGGTAGTGGGTGGATAGAGGCCGCCACCTCCTCACTGCGGCTCCTGC	chr20_16749081_rs6075108_C	Arensbergen_single_seq
ACTGGCCGCTTGACGATGGAGTCTTTCTATTCTTTCTTCTCTGAAGCTGTGGAAGGACAAGTGTGGGCATAACCTGGACCTGTAGGGACAACTGCCCTCAGCCAATGGGGGATGGTAGTGGGTGGATAGAGGCCGCCACCTCCTCTTCCTTAGATGGACTAATTCTGAGCTGTGTTCTACAAGGTCACTGCGGCTCCTGC	chr20_16749122_rs6075109_A	Arensbergen_single_seq
ACTGGCCGCTTGACGGGAAGGACAAGTGTGGGCATAACCTGGACCTGTAGGGACAACTGCCCTCGGCCAATGGGGGATGGTAGTGGGTGGATAGAGGCCACCACCTCCTCTTCCTTAGATGGACTAATTCTGAGCTGTGTTCTACAAGGTTCCCCAAAGGCCTCCTGTGGGATTGAACCCCAGATCACTGCGGCTCCTGC	chr20_16749157_rs6075110_A	Arensbergen_single_seq
ACTGGCCGCTTGACGTTTTTTTTTCCACCAAAGAGGTTTCTGTAGTGTTTCTACATAGAAAAAGACAGCGGCATGAGGGAGAATGCACTGTCATGGAAAGTAGTCATTTGTGTATTCAGCAAACATTTAAGTAGTCAAGCATAGTGGCTAAAAGCATGGACTCTGAACCTAAATTGCCAAAGAGCCACTGCGGCTCCTGC	chr11_22702338_rs2928345_G	Arensbergen_single_seq
ACTGGCCGCTTGACGGAGGGAGAATGCACTGTCATGGAAAATAGTCATTTGTGTATTCAGCAAACATTTAAGTAGTCAAGCATAGTGGCTAAAAGCATGCACTCTGAACCTAAATTGCCAAAGAGCCAAGTTCCTCTACCCTCGAATTGGGTGACCTGAGGCAAGTTACTTAATCTACACATCTGCACTGCGGCTCCTGC	chr11_22702397_rs7125750_C	Arensbergen_single_seq
ACTGGCCGCTTGACGACAATATGGAAGAATCTCATAGTAAATATGCCGAGTGAAATAAATCAGACCAAAAAGAGTACATAGGCAGGAGAGCTGGCAAGACGGCCGAATAGGAACAGCTCTGGTCTGCAGCTCCCAGCGAGATGAACAGAGAAGGCAGGTGATTTCTACATTTCCAACTGAGGTACCACTGCGGCTCCTGC	chrX_22884509_rs66666501_C	Arensbergen_single_seq
ACTGGCCGCTTGACGCAAAAAGAGTACATAGGCAGGAGAGCTGGCAAGATGGCCGAATAGGAACAGCTCTGGTCTGCAGCTCCCAGCGAGATGAACAGAAAAGGCAGGTGATTTCTACATTTCCAACTGAGGTACCCAGCTCATCTCATTGGGACTTGGTTAGACAGTCAGGGCAGCCCACAGAGCACTGCGGCTCCTGC	chrX_22884559_rs6633686_A	Arensbergen_single_seq
ACTGGCCGCTTGACGCCAACCCTTTCAATGTGCCTGCCAGCCCATACACTGAGATGCTCCATATTGATTTATTTCCCTTACTGTGCATGAATTAAGGAATGGAATTTTCCACTGTGGGCATGTTTAGGCAAGTCCCCTGTGCAAGTTCCCTTATACACAAAATGTCTGGTTTAAACATTTGTGGGCACTGCGGCTCCTGC	chr3_30135253_rs1368858_T	Arensbergen_single_seq
ACTGGCCGCTTGACGTGCCAGCCCATACACTGAGATGCTCCATATTGATTTATTTCCCTTACTGTGCATGAATTAAGGAACGGAATTTTCCACTGTGGGTATGTTTAGGCAAGTCCCCTGTGCAAGTTCCCTTATACACAAAATGTCTGGTTTAAACATTTGTGGGGTGGGGGGACCCTGCCCTTCACTGCGGCTCCTGC	chr3_30135272_rs1821390_T	Arensbergen_single_seq
ACTGGCCGCTTGACGTGAACTCCTTTCTGACTTAGATACCTGTAGTAGTCTACCGGGGCTGCCATAACAAATACCATAGACTGGATGACTTAAACAACAGAAATTTATTTCTCAATGTCCTGGAGGCTGGGAAGTCCAAGATCAAGGTGCCGGTCATTTACATTCCTGGTGATGGCCCTCTTCCCCACTGCGGCTCCTGC	chr11_36427273_rs7924917_G	Arensbergen_single_seq
ACTGGCCGCTTGACGGATACCTGTAGTAGTCTACCGGGGCTGCCATAACAAATACCATAGACTGGATGACTTAAACAACAAAAATTTATTTCTCAATGTTCTGGAGGCTGGGAAGTCCAAGATCAAGGTGCCGGTCATTTACATTCCTGGTGATGGCCCTCTTCCCGACTGGAAGATGTGTACTGCACTGCGGCTCCTGC	chr11_36427292_rs6484847_T	Arensbergen_single_seq
ACTGGCCGCTTGACGACCTGTAGTAGTCTACCGGGGCTGCCATAACAAATACCATAGACTGGATGACTTAAACAACAAAAATTTATTTCTCAATGTCCTAGAGGCTGGGAAGTCCAAGATCAAGGTGCCGGTCATTTACATTCCTGGTGATGGCCCTCTTCCCGACTGGAAGATGTGTACTGTGTCACTGCGGCTCCTGC	chr11_36427295_rs7925254_A	Arensbergen_single_seq
ACTGGCCGCTTGACGATAGACTGGATGACTTAAACAACAAAAATTTATTTCTCAATGTCCTGGAGGCTGGGAAGTCCAAGATCAAGGTGCCGGTCATTTCCATTCCTGGTGATGGCCCTCTTCCCGACTGGAAGATGTGTACTGTGTGTACACATGACCTCTTTTGTACTTGATGGGGAGAGAGACACTGCGGCTCCTGC	chr11_36427333_rs6484848_C	Arensbergen_single_seq
ACTGGCCGCTTGACGAATTTATTTCTCAATGTCCTGGAGGCTGGGAAGTCCAAGATCAAGGTGCCGGTCATTTACATTCCTGGTGATGGCCCTCTTCCCAACTGGAAGATGTGTACTGTGTGTACACATGACCTCTTTTGTACTTGATGGGGAGAGAGAGCTCTCTGATGTCCCTTATAAGGACACACTGCGGCTCCTGC	chr11_36427359_rs6484849_A	Arensbergen_single_seq
ACTGGCCGCTTGACGACAAAAAAAAATTAGCTGAGCGTGGTGGGGGCGCCTGTAGTCCCAGCTGCTCGGGAGGCTGAAGCAGGAGAATGGTGTGAGCCCGGGAGGCGGAGCTTGCAGTGAGCCGAGATCACGCCACTGCACTCCAGCCTGGGTGAGACTCCCTCTCAAAAAAACAAACAAACAAACACTGCGGCTCCTGC	chr10_37040950_rs7914391_G	Arensbergen_single_seq
ACTGGCCGCTTGACGAAAATTAGCTGAGCGTGGTGGGGGCGCCTGTAGTCCCAGCTGCTCGGGAGGCTGAAGCAGGAGAATGGTGTGAGCCCAGGAGGCAGAGCTTGCAGTGAGCCGAGATCACGCCACTGCACTCCAGCCTGGGTGAGACTCCCTCTCAAAAAAACAAACAAACAAAAAAAACTCACTGCGGCTCCTGC	chr10_37040957_rs11010825_A	Arensbergen_single_seq
ACTGGCCGCTTGACGGGTGGTGTATCAGCTAGCTTTAAAATAGGGAGATGATTGTGGATTATCTGGGTGGGACCGAGGTAATCACGAGAGTCCTTATAAGTAGATAAGGGAGGTAGCACCAGAGAGCTGGCACCATGAGAAGAACTTGTCCTGACATGACTGACATATGGAGGGAGGGGGCCATGCACTGCGGCTCCTGC	chr20_46735274_rs962735_G	Arensbergen_single_seq
ACTGGCCGCTTGACGGGGTGGGACCGAGGTAATCACGAGAGTCCTTATAAATAGATAAGGGAGGTAGCACCAGAGAGCTGGCACCATGAGAAGAACTTGGCCTGACATGACTGACATATGGAGGGAGGGGGCCATGAGCCAAGGAATGTGGGTGGCTCCTAGAAGCTGAGCTAGGCAGGGAAACACACTGCGGCTCCTGC	chr20_46735323_rs962736_G	Arensbergen_single_seq
ACTGGCCGCTTGACGGCAGAGCAGGCGCTGGCTCCCTTCATCTACCTCCTCTTTGGCCCTACTCACCTCTGTGTGTTGCTTGTCTTCCAGCTGGGAGCAGGATGGCTGCCAAGCCACCCAAGCACAACTATATCCAATGGAGAAGAAGGGCTTTTCTTTCTTTGTGATCATTTGCAGGATTCCACCACTGCGGCTCCTGC	chr5_54253555_rs3815922_G	Arensbergen_single_seq
ACTGGCCGCTTGACGCTACCTCCTCTTTGGCCCTACTCACCTCTGTGTGTTGCTTGTCTTCCAGCTGGGAGCAAGATGGCTGCCAAGCCACCCAAGCACGACTATATCCAATGGAGAAGAAGGGCTTTTCTTTCTTTGTGATCATTTGCAGGATTCCACACCACCACACTTCTAGTAGGTCTCATCACTGCGGCTCCTGC	chr5_54253581_rs3815923_G	Arensbergen_single_seq
ACTGGCCGCTTGACGTGCTACATTCTTCTGATCCAGAAGATCACTAAGGGCAGCTCACACTCAAAGGGAGGGGAACTGGACACCATGCCATGATGTGTGGAACACAATGCACATACAGAGAGGAAAGGAAGTAACAGCAGCCGTCTTGGAGGCTAGTCCCACAGCACAATACTCAGGAATTACAGCACTGCGGCTCCTGC	chr12_58873595_rs3913092_G	Arensbergen_single_seq
ACTGGCCGCTTGACGACTCAAAGGGAGGGGAACTGGACACCATGCCATGATGTGTGAAACACAATGCACATACAGAGAGGAAAGGAAGTAACAGCAGCCATCTTGGAGGCTAGTCCCACAGCACAATACTCAGGAATTACAGTCAGAACTGCTGTCCATTATCACGGAACGTTCTTAACACCTTTCACTGCGGCTCCTGC	chr12_58873638_rs11172628_A	Arensbergen_single_seq
ACTGGCCGCTTGACGATTGTGGGAGACACCTGGTGGGAGGTAATTCAATCACGGGGGCAGGTCTTTCAGGGCTGTTCTCATGATAGAGAATAAGTCTCACGAGAGCTGATGGTTTTTAAAAGAGGAGTTCCCCTGCACAAACTCTTTCTTTTTTCCTGCCGCCATCCAGGTAAGATGTGACTTGCCACTGCGGCTCCTGC	chr4_60429465_rs11723846_C	Arensbergen_single_seq
ACTGGCCGCTTGACGTCTCATGATAGAGAATAAGTCTCATGAGAGCTGATGGTTTTTAAAAGAGGAGTTCCCCTGCACAAACTCTTTCTTTTTTCCTGCTGCCATCCAGGTAAGATGTGACTTGCTCCGCCTCACTTTCTGTCATGATTGTGAGGCTTCCCCATCCACGTAGAACTCTGAGTTCTCACTGCGGCTCCTGC	chr4_60429525_rs11737731_T	Arensbergen_single_seq
ACTGGCCGCTTGACGACTGCACTGCTGTTCTGTGCCCACTGTCTGGCACTCCCTAGTGAGATGAACCCGGTACCTCAGATGGAAATGCAGAAATCACCCGTCTTCTGCGTCGCTCACGCTGGGAGCTGTAGACCGGAGCTGTTCCTATTCGGTCATCTTGGCTTCTCCCCGAGATGAATTTCTTGCACTGCGGCTCCTGC	chr6_102242166_rs60086103_G	Arensbergen_single_seq
ACTGGCCGCTTGACGGGTACCTCAGATGGAAATGCAGAAATCACCCCTCTTCTGCGTCGCTCACGCTGGGAGCTGTAGACCGGAGCTGTTCCTATTCGGCCATCTTGGCTTCTCCCCGAGATGAATTTCTTGTAGGCAGTATATAGTTGGGTCATTAAAAAAATCCATTCAGCTAGTCATATCTTCACTGCGGCTCCTGC	chr6_102242219_rs6930278_C	Arensbergen_single_seq
ACTGGCCGCTTGACGAGGACTCTTGTTATTTAACTCTGCGTCCTTAGCAACCAGCAAAGGGTCTGGGTTCTTGCACTTGTTTAATAAATATTTGCCGAATGACTCAGACCTGGAGCAGACCACCCCAGGGAGGCAGATGTTGTGTTAGTAGAAGCAGACCATGATCAAGGGCAGAGGTGATTGGGCACTGCGGCTCCTGC	chr7_115946261_rs11771927_T	Arensbergen_single_seq
ACTGGCCGCTTGACGAGCAACCAGCAAAGGGTCTGGGTTCTTGCACTTGTTTAATAAATATTTGCCGAAAGACTCAGACCTGGAGCAGACCACCCCAGGTAGGCAGATGTTGTGTTAGTAGAAGCAGACCATGATCAAGGGCAGAGGTGATTGGGCAATCAGGGCAGGCAGTGAAAGAGAATTTCCACTGCGGCTCCTGC	chr7_115946291_rs11765158_T	Arensbergen_single_seq
ACTGGCCGCTTGACGCCCTGCCATTTGAAGTGGATAGGAGATCTTCCATTCCTGTGTGAAGCATTTACATAGACTTGCATCTGCTGAAGAGCGGCCATGGTGCTTCCCAAAAGCGGCAGCATGTCAGAGAACTAAGTCTAAAATAGAATATACCAGATCATCTGCATCACTCAATGAATAGTATGCACTGCGGCTCCTGC	chr3_116320333_rs9863866_G	Arensbergen_single_seq
ACTGGCCGCTTGACGATAGGAGATCTTCCATTCCTGTGTGAAGCATTTACATAGACTTGCATCTGCTGAAGAGCGGCCATGTTGCTTCCCAAAAGCGGCTGCATGTCAGAGAACTAAGTCTAAAATAGAATATACCAGATCATCTGCATCACTCAATGAATAGTATGTGAATATAACTTGTAACACACTGCGGCTCCTGC	chr3_116320351_rs1878714_T	Arensbergen_single_seq
ACTGGCCGCTTGACGCTGTAATGAAGTCTCTACTGGGGAAAGATCTGCTTGCAATATCATGCCTGTGGCTGTTAGCAGGTCACTATTCCTTGCTGACTATTGGTTGGAGGTGTCTCAGTTCCTTGGCACACGGGCCTCTAAAGGGCAGCTCACAAGATGGCGGCTGACTTCCCTCAGACAGAGCCCACTGCGGCTCCTGC	chrX_120447531_rs5957643_T	Arensbergen_single_seq
ACTGGCCGCTTGACGGGTCACTATTCCTTGCTGACTACTGGTTGGAGGTGTCTCAGTTCCTTGGCACACGGGCCTCTAAAGGGCAGCTCACAAGATGGCAGCTGACTTCCCTCAGACAGAGCCAATGAGAGAATGCTAACAACAATGGAAATCCCAGTCTTTTGTAACCTAATGATGACAGTGAACACTGCGGCTCCTGC	chrX_120447593_rs5956301_A	Arensbergen_single_seq
ACTGGCCGCTTGACGAATCACATCCTCCCAGCAGCAAAGCCCTCAACAAATACATAACAGATAGCACTGAGTACATCTCATGTTATTTTCATGCCTGGGCATGTCCGTGCAGTTGTGGGAGTAGAAATTGTGCCTGTATCACAACAAACAGGCCAGGGTGAGGAGGCAGGAATAGGGAGCCCTGTCACTGCGGCTCCTGC	chr3_124116103_rs1445629_C	Arensbergen_single_seq
ACTGGCCGCTTGACGCAACAAATACATAACAGATAGCACTGAGTACATCTCATGTTATTTTCATGCCTGGGGATGTCCGTGCAGTTGTGGGAGTAGAAACTGTGCCTGTATCACAACAAACAGGCCAGGGTGAGGAGGCAGGAATAGGGAGCCCTGTGACCGGTAGACGGAAGGGTGCTTGACAACACTGCGGCTCCTGC	chr3_124116131_rs1445628_C	Arensbergen_single_seq
ACTGGCCGCTTGACGTCATGGTTGTGGATCCTTCATGAATGGCTTCAGCCATCCCCTTGGTGGTAAGTGAGCTCTCACTCTGAGTTCACATGAGATGTGAATGGTTTAAAGTATGTGGCATCCGCCTCCCCACTTTCTGTCTCGCTTGCTCCTGCTTTTGCAATGTAACATGCCTGCTTCCCCTTCACTGCGGCTCCTGC	chr7_127098541_rs13244709_A	Arensbergen_single_seq
ACTGGCCGCTTGACGTCCCCTTGGTGGTAAGTGAGCTCTCACTCTGAGTTCACATGAGATGTGGATGGTTTAAAGTATGTGGCATCCGCCTCCCCACTTCCTGTCTCGCTTGCTCCTGCTTTTGCAATGTAACATGCCTGCTTCCCCTTTGCCTTCTGCCATGATTGGAAGCCTCCTAAAGCCTCCACTGCGGCTCCTGC	chr7_127098577_rs1582252_C	Arensbergen_single_seq
ACTGGCCGCTTGACGTACAGTCCAAGTATGTAACTTTCTGGGGACCAGACTTTGCTGAGAGTCATAATGGAGAGTCAAAGAGTCTGATGGCTGAGAGGGATGTGCCTAGGCTTGCCTTCATAAATGTTCATTGTCTCAGCCAAGGTTTTGGCAGGAGCGAGAGCAGGCTCAGATCAGTGTCACAGCACTGCGGCTCCTGC	chr3_183530978_rs28650940_A	Arensbergen_single_seq
ACTGGCCGCTTGACGAAGTATGTAACTTTCTGGGGACCAGACTTTGCTGAGAGTCATAATGGAGAGTCAAAGAGTCTGATGGCTGAGAGGGGTGTGCCTGGGCTTGCCTTCATAAATGTTCATTGTCTCAGCCAAGGTTTTGGCAGGAGCGAGAGCAGGCTCAGATCAGTGTCACAGGCAGTACCCACTGCGGCTCCTGC	chr3_183530986_rs28546070_G	Arensbergen_single_seq
ACTGGCCGCTTGACGTACTAAATTCTTTCCCACTATTGCAGCCGGAAGCAATGCCACGCACAGCCAGATAATGTGGGCAGAGAGCACAGAGTCCAGGCATGGTTTAAATGCCGAGATAAGGGAACGTGAGTGCTTCTTTGCTTCAAATGTCCTAAATCAGCTTATTTTTAATTAGCAACAATCATCACTGCGGCTCCTGC	chr4_190480334_rs11722249_T	Arensbergen_single_seq
ACTGGCCGCTTGACGTCCCACTATTGCAGCCGGAAGCAATGCCACGCACAGCCAGATAATGTGGGCAGAGAGCACAGAGTCCAGGCACGGTTTAAATGCTGAGATAAGGGAACGTGAGTGCTTCTTTGCTTCAAATGTCCTAAATCAGCTTATTTTTAATTAGCAACAATCATCATACACACACACACTGCGGCTCCTGC	chr4_190480346_rs5028883_T	Arensbergen_single_seq
ACTGGCCGCTTGACGACAGAGTCCAGGCACGGTTTAAATGCCGAGATAAGGGAACGTGAGTGCTTCTTTGCTTCAAATGTCCTAAATCAGCTTATTTTTCATTAGCAACAATCATCATACACACACACATTGACATTGAAGCTTCCATAATAGTGTTCTTACGTTTTCAATCTGGTTAATTGAATCACTGCGGCTCCTGC	chr4_190480404_rs55820018_C	Arensbergen_single_seq
ACTGGCCGCTTGACGACAAACCTACACTCTCCCATGTCCATCATGGTGAAGGTGCCGACATGATGCTAATGACTCACACGCACCAGAGGAGGGTGACACTAGACGCACTCGTGGAGCCACTCATGCTCGGTTTCCTAATTATGGGAAAGACTTGTGTTGAGCCACCTTCACGTTCTCACCTTCTCCACTGCGGCTCCTGC	chr6_246540_246709_pos_40_C_pos_133_A	Denisova_haplotype
ACTGGCCGCTTGACGACAAACCTACACTCTCCCATGTCCATCATGGTGAAGGTGCCGACATGATGCTAATGACTCACACGCACCAGAGGAGGGTGACACTAGACGCACTCGTGGAGCCACTCATGCTCGGTTTCCTAATTATGGGAACGACTTGTGTTGAGCCACCTTCACGTTCTCACCTTCTCCACTGCGGCTCCTGC	chr6_246540_246709_pos_40_C_pos_133_C	Denisova_haplotype
ACTGGCCGCTTGACGACAAACCTACACTCTCCCATGTCCATCATGGTGAAGGTGTCGACATGATGCTAATGACTCACACGCACCAGAGGAGGGTGACACTAGACGCACTCGTGGAGCCACTCATGCTCGGTTTCCTAATTATGGGAAAGACTTGTGTTGAGCCACCTTCACGTTCTCACCTTCTCCACTGCGGCTCCTGC	chr6_246540_246709_pos_40_T_pos_133_A	Denisova_haplotype
ACTGGCCGCTTGACGACAAACCTACACTCTCCCATGTCCATCATGGTGAAGGTGTCGACATGATGCTAATGACTCACACGCACCAGAGGAGGGTGACACTAGACGCACTCGTGGAGCCACTCATGCTCGGTTTCCTAATTATGGGAACGACTTGTGTTGAGCCACCTTCACGTTCTCACCTTCTCCACTGCGGCTCCTGC	chr6_246540_246709_pos_40_T_pos_133_C	Denisova_haplotype
ACTGGCCGCTTGACGATGGTCTGATACAGCATGTGGTCTTTTGCGCCTGGCTTCTTTCACTTCACATTTTCAAGGTCTTTGGGGGTCATTAGCGCCATGCCATGGATAAGAACTTCATTTGCTTTTGTGGCTAATAGTCTCTTGTATGGATAGACCACATTCTGTTTAGTCACTCATCAGTTGATCACTGCGGCTCCTGC	chr6_247523_247692_pos_82_A_pos_91_A	Denisova_haplotype
ACTGGCCGCTTGACGATGGTCTGATACAGCATGTGGTCTTTTGCGCCTGGCTTCTTTCACTTCACATTTTCAAGGTCTTTGGGGGTCATTAGCGCCATGCCATGGGTAAGAACTTCATTTGCTTTTGTGGCTAATAGTCTCTTGTATGGATAGACCACATTCTGTTTAGTCACTCATCAGTTGATCACTGCGGCTCCTGC	chr6_247523_247692_pos_82_A_pos_91_G	Denisova_haplotype
ACTGGCCGCTTGACGATGGTCTGATACAGCATGTGGTCTTTTGCGCCTGGCTTCTTTCACTTCACATTTTCAAGGTCTTTGGGGGTCATTAGCGCCGTGCCATGGATAAGAACTTCATTTGCTTTTGTGGCTAATAGTCTCTTGTATGGATAGACCACATTCTGTTTAGTCACTCATCAGTTGATCACTGCGGCTCCTGC	chr6_247523_247692_pos_82_G_pos_91_A	Denisova_haplotype
ACTGGCCGCTTGACGATGGTCTGATACAGCATGTGGTCTTTTGCGCCTGGCTTCTTTCACTTCACATTTTCAAGGTCTTTGGGGGTCATTAGCGCCGTGCCATGGGTAAGAACTTCATTTGCTTTTGTGGCTAATAGTCTCTTGTATGGATAGACCACATTCTGTTTAGTCACTCATCAGTTGATCACTGCGGCTCCTGC	chr6_247523_247692_pos_82_G_pos_91_G	Denisova_haplotype
ACTGGCCGCTTGACGGCACCATTTTACATTCCCATGGTAAACTAAGAGGGTTCCAATTTTTCGTGTCCTTGCCAATACTTACTATTTTTTTTGAGATGGAGTCTCACTCTATTTGGAGTGCAATGGCGTGATCTCAGCTCACTGCAAACTCCGCCTCCCGGGTTCAAGCGATTCTCCTGCTTCAGCACTGCGGCTCCTGC	chr6_247881_248050_pos_35_G_pos_108_A_pos_137_C	Denisova_haplotype
ACTGGCCGCTTGACGGCACCATTTTACATTCCCATGGTAAACTAAGAGGGTTCCAATTTTTCGTGTCCTTGCCAATACTTACTATTTTTTTTGAGATGGAGTCTCACTCTATTTGGAGTGCAATGGCGTGATCTCAGCTCACTGCAAACTCTGCCTCCCGGGTTCAAGCGATTCTCCTGCTTCAGCACTGCGGCTCCTGC	chr6_247881_248050_pos_35_G_pos_108_A_pos_137_T	Denisova_haplotype
ACTGGCCGCTTGACGGCACCATTTTACATTCCCATGGTAAACTAAGAGGGTTCCAATTTTTCGTGTCCTTGCCAATACTTACTATTTTTTTTGAGATGGAGTCTCACTCTATTTGGAGTGCAGTGGCGTGATCTCAGCTCACTGCAAACTCCGCCTCCCGGGTTCAAGCGATTCTCCTGCTTCAGCACTGCGGCTCCTGC	chr6_247881_248050_pos_35_G_pos_108_G_pos_137_C	Denisova_haplotype
ACTGGCCGCTTGACGGCACCATTTTACATTCCCATGGTAAACTAAGAGGGTTCCAATTTTTCGTGTCCTTGCCAATACTTACTATTTTTTTTGAGATGGAGTCTCACTCTATTTGGAGTGCAGTGGCGTGATCTCAGCTCACTGCAAACTCTGCCTCCCGGGTTCAAGCGATTCTCCTGCTTCAGCACTGCGGCTCCTGC	chr6_247881_248050_pos_35_G_pos_108_G_pos_137_T	Denisova_haplotype
ACTGGCCGCTTGACGGCACCATTTTACATTCCCATGGTAAACTAAGAGGTTTCCAATTTTTCGTGTCCTTGCCAATACTTACTATTTTTTTTGAGATGGAGTCTCACTCTATTTGGAGTGCAATGGCGTGATCTCAGCTCACTGCAAACTCCGCCTCCCGGGTTCAAGCGATTCTCCTGCTTCAGCACTGCGGCTCCTGC	chr6_247881_248050_pos_35_T_pos_108_A_pos_137_C	Denisova_haplotype
ACTGGCCGCTTGACGGCACCATTTTACATTCCCATGGTAAACTAAGAGGTTTCCAATTTTTCGTGTCCTTGCCAATACTTACTATTTTTTTTGAGATGGAGTCTCACTCTATTTGGAGTGCAATGGCGTGATCTCAGCTCACTGCAAACTCTGCCTCCCGGGTTCAAGCGATTCTCCTGCTTCAGCACTGCGGCTCCTGC	chr6_247881_248050_pos_35_T_pos_108_A_pos_137_T	Denisova_haplotype
ACTGGCCGCTTGACGGCACCATTTTACATTCCCATGGTAAACTAAGAGGTTTCCAATTTTTCGTGTCCTTGCCAATACTTACTATTTTTTTTGAGATGGAGTCTCACTCTATTTGGAGTGCAGTGGCGTGATCTCAGCTCACTGCAAACTCCGCCTCCCGGGTTCAAGCGATTCTCCTGCTTCAGCACTGCGGCTCCTGC	chr6_247881_248050_pos_35_T_pos_108_G_pos_137_C	Denisova_haplotype
ACTGGCCGCTTGACGGCACCATTTTACATTCCCATGGTAAACTAAGAGGTTTCCAATTTTTCGTGTCCTTGCCAATACTTACTATTTTTTTTGAGATGGAGTCTCACTCTATTTGGAGTGCAGTGGCGTGATCTCAGCTCACTGCAAACTCTGCCTCCCGGGTTCAAGCGATTCTCCTGCTTCAGCACTGCGGCTCCTGC	chr6_247881_248050_pos_35_T_pos_108_G_pos_137_T	Denisova_haplotype
ACTGGCCGCTTGACGAAAAGCCAGAAGAAGTTTATTGATGAATATTGTACCCATCACCTAGAAGAAGGCCTCAGTTCAAATGTATTTCTCTCCCAGGGCAGAGTAGATGAGGAATCTTTCTTAAGTAGTATTTTAACAAAAAACAATAAATCTTAGCATAGAGACAAAGCAAAGGAGGGGGCAGTCACTGCGGCTCCTGC	chr6_416277_416446_pos_86_G_pos_87_A	Denisova_haplotype
ACTGGCCGCTTGACGAAAAGCCAGAAGAAGTTTATTGATGAATATTGTACCCATCACCTAGAAGAAGGCCTCAGTTCAAATGTATTTCTCTCCCAGGGCAGTGTAGATGAGGAATCTTTCTTAAGTAGTATTTTAACAAAAAACAATAAATCTTAGCATAGAGACAAAGCAAAGGAGGGGGCAGTCACTGCGGCTCCTGC	chr6_416277_416446_pos_86_G_pos_87_T	Denisova_haplotype
ACTGGCCGCTTGACGAAAAGCCAGAAGAAGTTTATTGATGAATATTGTACCCATCACCTAGAAGAAGGCCTCAGTTCAAATGTATTTCTCTCCCAGGGCATAGTAGATGAGGAATCTTTCTTAAGTAGTATTTTAACAAAAAACAATAAATCTTAGCATAGAGACAAAGCAAAGGAGGGGGCAGTCACTGCGGCTCCTGC	chr6_416277_416446_pos_86_T_pos_87_A	Denisova_haplotype
ACTGGCCGCTTGACGAAAAGCCAGAAGAAGTTTATTGATGAATATTGTACCCATCACCTAGAAGAAGGCCTCAGTTCAAATGTATTTCTCTCCCAGGGCATTGTAGATGAGGAATCTTTCTTAAGTAGTATTTTAACAAAAAACAATAAATCTTAGCATAGAGACAAAGCAAAGGAGGGGGCAGTCACTGCGGCTCCTGC	chr6_416277_416446_pos_86_T_pos_87_T	Denisova_haplotype
ACTGGCCGCTTGACGCCCCCTCCAAACTCATATGTTGAAGTCCTAACCCCCATGATATGGTTTGAAGATTTGTCCCCACAAAACTCATGTTGAAAAGTAATCCTCAGTGTGGAAGTCTTGAGAGGTGGGGCCTTTAATAGATGGTTCATGCATTAATGGGCTAATGGATTTAATGGTTTATCATGCACTGCGGCTCCTGC	chr6_448236_448405_pos_40_A_pos_132_C	Denisova_haplotype
ACTGGCCGCTTGACGCCCCCTCCAAACTCATATGTTGAAGTCCTAACCCCCATGATATGGTTTGAAGATTTGTCCCCACAAAACTCATGTTGAAAAGTAATCCTCAGTGTGGAAGTCTTGAGAGGTGGGGCCTTTAATAGATGGTTTATGCATTAATGGGCTAATGGATTTAATGGTTTATCATGCACTGCGGCTCCTGC	chr6_448236_448405_pos_40_A_pos_132_T	Denisova_haplotype
ACTGGCCGCTTGACGCCCCCTCCAAACTCATATGTTGAAGTCCTAACCCCCATGCTATGGTTTGAAGATTTGTCCCCACAAAACTCATGTTGAAAAGTAATCCTCAGTGTGGAAGTCTTGAGAGGTGGGGCCTTTAATAGATGGTTCATGCATTAATGGGCTAATGGATTTAATGGTTTATCATGCACTGCGGCTCCTGC	chr6_448236_448405_pos_40_C_pos_132_C	Denisova_haplotype
ACTGGCCGCTTGACGCCCCCTCCAAACTCATATGTTGAAGTCCTAACCCCCATGCTATGGTTTGAAGATTTGTCCCCACAAAACTCATGTTGAAAAGTAATCCTCAGTGTGGAAGTCTTGAGAGGTGGGGCCTTTAATAGATGGTTTATGCATTAATGGGCTAATGGATTTAATGGTTTATCATGCACTGCGGCTCCTGC	chr6_448236_448405_pos_40_C_pos_132_T	Denisova_haplotype
ACTGGCCGCTTGACGAAACGTGTGTTGCTGAAGCCCGGAGTGCACGCCCAGCGCGTGGTGCTCATTAAGGCAATCAGAGCAAAGTGACCCAGCACCCTTCTAGAGAAATGGTTTCATATCGAAGCTTGGAAGTCACCAAGCCCCCTGATTTTATAACTGAGGAAATGGAGGCACCCCGTGTTGGGCACTGCGGCTCCTGC	chr6_448923_449092_pos_49_A_pos_123_A	Denisova_haplotype
ACTGGCCGCTTGACGAAACGTGTGTTGCTGAAGCCCGGAGTGCACGCCCAGCGCGTGGTGCTCATTAAGGCAATCAGAGCAAAGTGACCCAGCACCCTTCTAGAGAAATGGTTTCATATCGAAGCTTGGAAGTCACCGAGCCCCCTGATTTTATAACTGAGGAAATGGAGGCACCCCGTGTTGGGCACTGCGGCTCCTGC	chr6_448923_449092_pos_49_A_pos_123_G	Denisova_haplotype
ACTGGCCGCTTGACGAAACGTGTGTTGCTGAAGCCCGGAGTGCACGCCCAGCGCGTGGTGCTCGTTAAGGCAATCAGAGCAAAGTGACCCAGCACCCTTCTAGAGAAATGGTTTCATATCGAAGCTTGGAAGTCACCAAGCCCCCTGATTTTATAACTGAGGAAATGGAGGCACCCCGTGTTGGGCACTGCGGCTCCTGC	chr6_448923_449092_pos_49_G_pos_123_A	Denisova_haplotype
ACTGGCCGCTTGACGAAACGTGTGTTGCTGAAGCCCGGAGTGCACGCCCAGCGCGTGGTGCTCGTTAAGGCAATCAGAGCAAAGTGACCCAGCACCCTTCTAGAGAAATGGTTTCATATCGAAGCTTGGAAGTCACCGAGCCCCCTGATTTTATAACTGAGGAAATGGAGGCACCCCGTGTTGGGCACTGCGGCTCCTGC	chr6_448923_449092_pos_49_G_pos_123_G	Denisova_haplotype
ACTGGCCGCTTGACGGTGGTGGTGGTGAGTGGTGCAGGGAGGAAGGCTTAGTCTTCATGTCTGGTGACAGGCGAAGGTGAATCGTCTGACAGCCACCCCTCACCTGTCCAGCCTCAAAGCTCTTTATCAAGTGTGTTTTTGTTTCAAATGTCACACTTTCTGCTTTTTAGTGGCCACAGACCTCACACTGCGGCTCCTGC	chr6_455157_455326_pos_57_C_pos_115_A_pos_116_G	Denisova_haplotype
ACTGGCCGCTTGACGGTGGTGGTGGTGAGTGGTGCAGGGAGGAAGGCTTAGTCTTCATGTCTGGTGACAGGCGAAGGTGAATCGTCTGACAGCCACCCCTCACCTGTCCAGCCTCAAAGCTCTTTATCAATTGTGTTTTTGTTTCAAATGTCACACTTTCTGCTTTTTAGTGGCCACAGACCTCACACTGCGGCTCCTGC	chr6_455157_455326_pos_57_C_pos_115_A_pos_116_T	Denisova_haplotype
ACTGGCCGCTTGACGGTGGTGGTGGTGAGTGGTGCAGGGAGGAAGGCTTAGTCTTCATGTCTGGTGACAGGCGAAGGTGAATCGTCTGACAGCCACCCCTCACCTGTCCAGCCTCAAAGCTCTTTATCACGTGTGTTTTTGTTTCAAATGTCACACTTTCTGCTTTTTAGTGGCCACAGACCTCACACTGCGGCTCCTGC	chr6_455157_455326_pos_57_C_pos_115_C_pos_116_G	Denisova_haplotype
ACTGGCCGCTTGACGGTGGTGGTGGTGAGTGGTGCAGGGAGGAAGGCTTAGTCTTCATGTCTGGTGACAGGCGAAGGTGAATCGTCTGACAGCCACCCCTCACCTGTCCAGCCTCAAAGCTCTTTATCACTTGTGTTTTTGTTTCAAATGTCACACTTTCTGCTTTTTAGTGGCCACAGACCTCACACTGCGGCTCCTGC	chr6_455157_455326_pos_57_C_pos_115_C_pos_116_T	Denisova_haplotype
ACTGGCCGCTTGACGGTGGTGGTGGTGAGTGGTGCAGGGAGGAAGGCTTAGTCTTCATGTCTGGTGACAGGTGAAGGTGAATCGTCTGACAGCCACCCCTCACCTGTCCAGCCTCAAAGCTCTTTATCAAGTGTGTTTTTGTTTCAAATGTCACACTTTCTGCTTTTTAGTGGCCACAGACCTCACACTGCGGCTCCTGC	chr6_455157_455326_pos_57_T_pos_115_A_pos_116_G	Denisova_haplotype
ACTGGCCGCTTGACGGTGGTGGTGGTGAGTGGTGCAGGGAGGAAGGCTTAGTCTTCATGTCTGGTGACAGGTGAAGGTGAATCGTCTGACAGCCACCCCTCACCTGTCCAGCCTCAAAGCTCTTTATCAATTGTGTTTTTGTTTCAAATGTCACACTTTCTGCTTTTTAGTGGCCACAGACCTCACACTGCGGCTCCTGC	chr6_455157_455326_pos_57_T_pos_115_A_pos_116_T	Denisova_haplotype
ACTGGCCGCTTGACGGTGGTGGTGGTGAGTGGTGCAGGGAGGAAGGCTTAGTCTTCATGTCTGGTGACAGGTGAAGGTGAATCGTCTGACAGCCACCCCTCACCTGTCCAGCCTCAAAGCTCTTTATCACGTGTGTTTTTGTTTCAAATGTCACACTTTCTGCTTTTTAGTGGCCACAGACCTCACACTGCGGCTCCTGC	chr6_455157_455326_pos_57_T_pos_115_C_pos_116_G	Denisova_haplotype
ACTGGCCGCTTGACGGTGGTGGTGGTGAGTGGTGCAGGGAGGAAGGCTTAGTCTTCATGTCTGGTGACAGGTGAAGGTGAATCGTCTGACAGCCACCCCTCACCTGTCCAGCCTCAAAGCTCTTTATCACTTGTGTTTTTGTTTCAAATGTCACACTTTCTGCTTTTTAGTGGCCACAGACCTCACACTGCGGCTCCTGC	chr6_455157_455326_pos_57_T_pos_115_C_pos_116_T	Denisova_haplotype
ACTGGCCGCTTGACGGTACATCTTGGTTTCCTTGCCTTTCTGTCACGAGCTCTTTTGTGATTATAACTAACGAACTAAATGTCTGCTAGCCTCAGCTTTCTCCTTGGTAAAGTCCAGATGTGAAAATAGTCTGCTCACTTCACAGGAACTCAACAACGTTATACATGAAGGTTCTTGGAAAAGCACACTGCGGCTCCTGC	chr6_472896_473065_pos_31_C_pos_142_C	Denisova_haplotype
ACTGGCCGCTTGACGGTACATCTTGGTTTCCTTGCCTTTCTGTCACGAGCTCTTTTGTGATTATAACTAACGAACTAAATGTCTGCTAGCCTCAGCTTTCTCCTTGGTAAAGTCCAGATGTGAAAATAGTCTGCTCACTTCACAGGAACTCAACAATGTTATACATGAAGGTTCTTGGAAAAGCACACTGCGGCTCCTGC	chr6_472896_473065_pos_31_C_pos_142_T	Denisova_haplotype
ACTGGCCGCTTGACGGTACATCTTGGTTTCCTTGCCTTTCTGTCATGAGCTCTTTTGTGATTATAACTAACGAACTAAATGTCTGCTAGCCTCAGCTTTCTCCTTGGTAAAGTCCAGATGTGAAAATAGTCTGCTCACTTCACAGGAACTCAACAACGTTATACATGAAGGTTCTTGGAAAAGCACACTGCGGCTCCTGC	chr6_472896_473065_pos_31_T_pos_142_C	Denisova_haplotype
ACTGGCCGCTTGACGGTACATCTTGGTTTCCTTGCCTTTCTGTCATGAGCTCTTTTGTGATTATAACTAACGAACTAAATGTCTGCTAGCCTCAGCTTTCTCCTTGGTAAAGTCCAGATGTGAAAATAGTCTGCTCACTTCACAGGAACTCAACAATGTTATACATGAAGGTTCTTGGAAAAGCACACTGCGGCTCCTGC	chr6_472896_473065_pos_31_T_pos_142_T	Denisova_haplotype
ACTGGCCGCTTGACGTTAAAGTAGTCTCCCATTTCACACATGTAAGATGGGTTAACAAAAGCCGCAGAGATAAATTTTTAAAGTACCAAGTCTTCAAAGAGATGCCAGCCTACTCTGCAACAAATATTTATAGCACAATTGAGATCTCTACTTTGATAAAAACAGACCGAGTGTCACACCCTGTACACTGCGGCTCCTGC	chr6_617471_617640_pos_49_G_pos_123_A	Denisova_haplotype
ACTGGCCGCTTGACGTTAAAGTAGTCTCCCATTTCACACATGTAAGATGGGTTAACAAAAGCCGCAGAGATAAATTTTTAAAGTACCAAGTCTTCAAAGAGATGCCAGCCTACTCTGCAACAAATATTTATAGCACATTTGAGATCTCTACTTTGATAAAAACAGACCGAGTGTCACACCCTGTACACTGCGGCTCCTGC	chr6_617471_617640_pos_49_G_pos_123_T	Denisova_haplotype
ACTGGCCGCTTGACGTTAAAGTAGTCTCCCATTTCACACATGTAAGATGGGTTAACAAAAGCCTCAGAGATAAATTTTTAAAGTACCAAGTCTTCAAAGAGATGCCAGCCTACTCTGCAACAAATATTTATAGCACAATTGAGATCTCTACTTTGATAAAAACAGACCGAGTGTCACACCCTGTACACTGCGGCTCCTGC	chr6_617471_617640_pos_49_T_pos_123_A	Denisova_haplotype
ACTGGCCGCTTGACGTTAAAGTAGTCTCCCATTTCACACATGTAAGATGGGTTAACAAAAGCCTCAGAGATAAATTTTTAAAGTACCAAGTCTTCAAAGAGATGCCAGCCTACTCTGCAACAAATATTTATAGCACATTTGAGATCTCTACTTTGATAAAAACAGACCGAGTGTCACACCCTGTACACTGCGGCTCCTGC	chr6_617471_617640_pos_49_T_pos_123_T	Denisova_haplotype
ACTGGCCGCTTGACGAGGTGGCTCATCTCAGTATTCCCAACGGGAAGCAGCAGTAATAAGCAGTGGCTAAGAGCACAGGCTCTGGGTTCAATCTCGATGTTTGCTCAATCCACCTGTATAATCTCGAGAAGTTATTCCATTACGAATGGATCACCATACCTTCCTCTTAGGAATGTTTTGAAGATCACTGCGGCTCCTGC	chr6_624227_624396_pos_44_A_pos_128_C	Denisova_haplotype
ACTGGCCGCTTGACGAGGTGGCTCATCTCAGTATTCCCAACGGGAAGCAGCAGTAATAAGCAGTGGCTAAGAGCACAGGCTCTGGGTTCAATCTCGATGTTTGCTCAATCCACCTGTATAATCTCGAGAAGTTATTCCATTATGAATGGATCACCATACCTTCCTCTTAGGAATGTTTTGAAGATCACTGCGGCTCCTGC	chr6_624227_624396_pos_44_A_pos_128_T	Denisova_haplotype
ACTGGCCGCTTGACGAGGTGGCTCATCTCAGTATTCCCAACGGGAAGCAGCAGTAATAGGCAGTGGCTAAGAGCACAGGCTCTGGGTTCAATCTCGATGTTTGCTCAATCCACCTGTATAATCTCGAGAAGTTATTCCATTACGAATGGATCACCATACCTTCCTCTTAGGAATGTTTTGAAGATCACTGCGGCTCCTGC	chr6_624227_624396_pos_44_G_pos_128_C	Denisova_haplotype
ACTGGCCGCTTGACGAGGTGGCTCATCTCAGTATTCCCAACGGGAAGCAGCAGTAATAGGCAGTGGCTAAGAGCACAGGCTCTGGGTTCAATCTCGATGTTTGCTCAATCCACCTGTATAATCTCGAGAAGTTATTCCATTATGAATGGATCACCATACCTTCCTCTTAGGAATGTTTTGAAGATCACTGCGGCTCCTGC	chr6_624227_624396_pos_44_G_pos_128_T	Denisova_haplotype
ACTGGCCGCTTGACGCATGGAGCGCCACTGCACGTAAGATTACTCTTTATACCACACGCGACTTTTAACCTCTAGATGATGAGAACAGAATATGCTTCATAGCACAGTGGCACAGACACGAGGGTTAGTGATTGACACGCCCGCCGGGTCGTCTTTGTGGACATTCAGACTCATTGTGTCCCGGCCACTGCGGCTCCTGC	chr5_628126_628295_pos_44_C_pos_128_G	Denisova_haplotype
ACTGGCCGCTTGACGCATGGAGCGCCACTGCACGTAAGATTACTCTTTATACCACACGCGACTTTTAACCTCTAGATGATGAGAACAGAATATGCTTCATAGCACAGTGGCACAGACACGAGGGTTAGTGATTGACACGCCCTCCGGGTCGTCTTTGTGGACATTCAGACTCATTGTGTCCCGGCCACTGCGGCTCCTGC	chr5_628126_628295_pos_44_C_pos_128_T	Denisova_haplotype
ACTGGCCGCTTGACGCATGGAGCGCCACTGCACGTAAGATTACTCTTTATACCACACGTGACTTTTAACCTCTAGATGATGAGAACAGAATATGCTTCATAGCACAGTGGCACAGACACGAGGGTTAGTGATTGACACGCCCGCCGGGTCGTCTTTGTGGACATTCAGACTCATTGTGTCCCGGCCACTGCGGCTCCTGC	chr5_628126_628295_pos_44_T_pos_128_G	Denisova_haplotype
ACTGGCCGCTTGACGCATGGAGCGCCACTGCACGTAAGATTACTCTTTATACCACACGTGACTTTTAACCTCTAGATGATGAGAACAGAATATGCTTCATAGCACAGTGGCACAGACACGAGGGTTAGTGATTGACACGCCCTCCGGGTCGTCTTTGTGGACATTCAGACTCATTGTGTCCCGGCCACTGCGGCTCCTGC	chr5_628126_628295_pos_44_T_pos_128_T	Denisova_haplotype
ACTGGCCGCTTGACGGGGGCCTCAGGGCACCTGTCCTCCCCTTCGTGGTGCGAGGGCATCCCAGGGTGCGCTTGGGCACCTGCTGGCATTCAGGACCTCAGTTACTGACTCGCTGGCCTCATGCTGTTGTTTCCATCACAGCCGTCTCCCGGGTCACACTCGGCTCTACCCGGGAAGAAGACGGCCACTGCGGCTCCTGC	chr5_639078_639247_pos_76_C_pos_96_C	Denisova_haplotype
ACTGGCCGCTTGACGGGGGCCTCAGGGCACCTGTCCTCCCCTTCGTGGTGCGAGGGCATCCCAGGGTGCGCTTGGGCACCTGCTGGCATTCAGGACCTCAGTTACTGACTTGCTGGCCTCATGCTGTTGTTTCCATCACAGCCGTCTCCCGGGTCACACTCGGCTCTACCCGGGAAGAAGACGGCCACTGCGGCTCCTGC	chr5_639078_639247_pos_76_C_pos_96_T	Denisova_haplotype
ACTGGCCGCTTGACGGGGGCCTCAGGGCACCTGTCCTCCCCTTCGTGGTGCGAGGGCATCCCAGGGTGCGCTTGGGCACCTGCTGGCATTGAGGACCTCAGTTACTGACTCGCTGGCCTCATGCTGTTGTTTCCATCACAGCCGTCTCCCGGGTCACACTCGGCTCTACCCGGGAAGAAGACGGCCACTGCGGCTCCTGC	chr5_639078_639247_pos_76_G_pos_96_C	Denisova_haplotype
ACTGGCCGCTTGACGGGGGCCTCAGGGCACCTGTCCTCCCCTTCGTGGTGCGAGGGCATCCCAGGGTGCGCTTGGGCACCTGCTGGCATTGAGGACCTCAGTTACTGACTTGCTGGCCTCATGCTGTTGTTTCCATCACAGCCGTCTCCCGGGTCACACTCGGCTCTACCCGGGAAGAAGACGGCCACTGCGGCTCCTGC	chr5_639078_639247_pos_76_G_pos_96_T	Denisova_haplotype
ACTGGCCGCTTGACGCCGCTGATGCGGGGGTATGTGGGGAGGGAGGGAAGAAATGAGATGGACCGGACGTGGTGGCTCAGCCTGTAATCCCGGCACTTTGGGAGGCCGAGGTGGGTGGATCACCTGAGGTCAGGGGATCGAAACCAGCCTGGCCAACATGGAGAAACCCCGTCTCTACTAAAAATCACTGCGGCTCCTGC	chr19_733661_733830_pos_48_C_pos_72_A_pos_124_C	Denisova_haplotype
ACTGGCCGCTTGACGCCGCTGATGCGGGGGTATGTGGGGAGGGAGGGAAGAAATGAGATGGACCGGACGTGGTGGCTCAGCCTGTAATCCCGGCACTTTGGGAGGCCGAGGTGGGTGGATCACCTGAGGTCAGGGGATTGAAACCAGCCTGGCCAACATGGAGAAACCCCGTCTCTACTAAAAATCACTGCGGCTCCTGC	chr19_733661_733830_pos_48_C_pos_72_A_pos_124_T	Denisova_haplotype
ACTGGCCGCTTGACGCCGCTGATGCGGGGGTATGTGGGGAGGGAGGGAAGAAATGAGATGGACCGGACGTGGTGGCTCAGCCTGTATTCCCGGCACTTTGGGAGGCCGAGGTGGGTGGATCACCTGAGGTCAGGGGATCGAAACCAGCCTGGCCAACATGGAGAAACCCCGTCTCTACTAAAAATCACTGCGGCTCCTGC	chr19_733661_733830_pos_48_C_pos_72_T_pos_124_C	Denisova_haplotype
ACTGGCCGCTTGACGCCGCTGATGCGGGGGTATGTGGGGAGGGAGGGAAGAAATGAGATGGACCGGACGTGGTGGCTCAGCCTGTATTCCCGGCACTTTGGGAGGCCGAGGTGGGTGGATCACCTGAGGTCAGGGGATTGAAACCAGCCTGGCCAACATGGAGAAACCCCGTCTCTACTAAAAATCACTGCGGCTCCTGC	chr19_733661_733830_pos_48_C_pos_72_T_pos_124_T	Denisova_haplotype
ACTGGCCGCTTGACGCCGCTGATGCGGGGGTATGTGGGGAGGGAGGGAAGAAATGAGATGGAGCGGACGTGGTGGCTCAGCCTGTAATCCCGGCACTTTGGGAGGCCGAGGTGGGTGGATCACCTGAGGTCAGGGGATCGAAACCAGCCTGGCCAACATGGAGAAACCCCGTCTCTACTAAAAATCACTGCGGCTCCTGC	chr19_733661_733830_pos_48_G_pos_72_A_pos_124_C	Denisova_haplotype
ACTGGCCGCTTGACGCCGCTGATGCGGGGGTATGTGGGGAGGGAGGGAAGAAATGAGATGGAGCGGACGTGGTGGCTCAGCCTGTAATCCCGGCACTTTGGGAGGCCGAGGTGGGTGGATCACCTGAGGTCAGGGGATTGAAACCAGCCTGGCCAACATGGAGAAACCCCGTCTCTACTAAAAATCACTGCGGCTCCTGC	chr19_733661_733830_pos_48_G_pos_72_A_pos_124_T	Denisova_haplotype
ACTGGCCGCTTGACGCCGCTGATGCGGGGGTATGTGGGGAGGGAGGGAAGAAATGAGATGGAGCGGACGTGGTGGCTCAGCCTGTATTCCCGGCACTTTGGGAGGCCGAGGTGGGTGGATCACCTGAGGTCAGGGGATCGAAACCAGCCTGGCCAACATGGAGAAACCCCGTCTCTACTAAAAATCACTGCGGCTCCTGC	chr19_733661_733830_pos_48_G_pos_72_T_pos_124_C	Denisova_haplotype
ACTGGCCGCTTGACGCCGCTGATGCGGGGGTATGTGGGGAGGGAGGGAAGAAATGAGATGGAGCGGACGTGGTGGCTCAGCCTGTATTCCCGGCACTTTGGGAGGCCGAGGTGGGTGGATCACCTGAGGTCAGGGGATTGAAACCAGCCTGGCCAACATGGAGAAACCCCGTCTCTACTAAAAATCACTGCGGCTCCTGC	chr19_733661_733830_pos_48_G_pos_72_T_pos_124_T	Denisova_haplotype
ACTGGCCGCTTGACGGTTCCTGCATCACGGGCACCAGTCCAGCCCAGCTCCTAGGCTGTTTCCTGACATAGACGACGCCCTTGAGCTGGTGCGACCGCAGGGCCAGATGAGCAGCCAGCGTGCTCCTGGACGTTCAGCTCCTCAGAAGAGCCAGCGCATGGACCCCGCAACGCAGAGGGGCCGCACACTGCGGCTCCTGC	chr4_881936_882105_pos_57_A_pos_115_A	Denisova_haplotype
ACTGGCCGCTTGACGGTTCCTGCATCACGGGCACCAGTCCAGCCCAGCTCCTAGGCTGTTTCCTGACATAGACGACGCCCTTGAGCTGGTGCGACCGCAGGGCCAGATGAGCAGCCAGCGTGCTCCTGGGCGTTCAGCTCCTCAGAAGAGCCAGCGCATGGACCCCGCAACGCAGAGGGGCCGCACACTGCGGCTCCTGC	chr4_881936_882105_pos_57_A_pos_115_G	Denisova_haplotype
ACTGGCCGCTTGACGGTTCCTGCATCACGGGCACCAGTCCAGCCCAGCTCCTAGGCTGTTTCCTGACATAGCCGACGCCCTTGAGCTGGTGCGACCGCAGGGCCAGATGAGCAGCCAGCGTGCTCCTGGACGTTCAGCTCCTCAGAAGAGCCAGCGCATGGACCCCGCAACGCAGAGGGGCCGCACACTGCGGCTCCTGC	chr4_881936_882105_pos_57_C_pos_115_A	Denisova_haplotype
ACTGGCCGCTTGACGGTTCCTGCATCACGGGCACCAGTCCAGCCCAGCTCCTAGGCTGTTTCCTGACATAGCCGACGCCCTTGAGCTGGTGCGACCGCAGGGCCAGATGAGCAGCCAGCGTGCTCCTGGGCGTTCAGCTCCTCAGAAGAGCCAGCGCATGGACCCCGCAACGCAGAGGGGCCGCACACTGCGGCTCCTGC	chr4_881936_882105_pos_57_C_pos_115_G	Denisova_haplotype
ACTGGCCGCTTGACGCGTGAATCAGGAACTGGAACAAGGGCACTCAAAGGGCTACGCCATCAGGAGAGATGTGAATGAGTGTGCCCACAGGAACAGGAAGACAACAGGATGGTTCTGTGTTTGCCTGCCTGTTGTGGTTCTGTGAGACAGAAACAGTTTTGATGACAATTGATAATCAGGACTCACACTGCGGCTCCTGC	chr4_1247751_1247920_pos_26_C_pos_147_A	Denisova_haplotype
ACTGGCCGCTTGACGCGTGAATCAGGAACTGGAACAAGGGCACTCAAAGGGCTACGCCATCAGGAGAGATGTGAATGAGTGTGCCCACAGGAACAGGAAGACAACAGGATGGTTCTGTGTTTGCCTGCCTGTTGTGGTTCTGTGAGACAGAAACAGTTTTGTTGACAATTGATAATCAGGACTCACACTGCGGCTCCTGC	chr4_1247751_1247920_pos_26_C_pos_147_T	Denisova_haplotype
ACTGGCCGCTTGACGCGTGAATCAGGAACTGGAACAAGGGGACTCAAAGGGCTACGCCATCAGGAGAGATGTGAATGAGTGTGCCCACAGGAACAGGAAGACAACAGGATGGTTCTGTGTTTGCCTGCCTGTTGTGGTTCTGTGAGACAGAAACAGTTTTGATGACAATTGATAATCAGGACTCACACTGCGGCTCCTGC	chr4_1247751_1247920_pos_26_G_pos_147_A	Denisova_haplotype
ACTGGCCGCTTGACGCGTGAATCAGGAACTGGAACAAGGGGACTCAAAGGGCTACGCCATCAGGAGAGATGTGAATGAGTGTGCCCACAGGAACAGGAAGACAACAGGATGGTTCTGTGTTTGCCTGCCTGTTGTGGTTCTGTGAGACAGAAACAGTTTTGTTGACAATTGATAATCAGGACTCACACTGCGGCTCCTGC	chr4_1247751_1247920_pos_26_G_pos_147_T	Denisova_haplotype
ACTGGCCGCTTGACGACTTGATATAAAACCTGGGCCCAGGCTAGTAATACCCTTGAAGCCCATGACAGAAGCAGGCACAGTGATAGAAGCAAAATCACGTAGACATTATCAATCTAGCCCCCTCCAATTCCTACCCATAAAGCCCACTGAAGATGAATTTACAATCATAAAGTACAAAACATGCCCACTGCGGCTCCTGC	chr4_1248131_1248300_pos_83_C_pos_90_A	Denisova_haplotype
ACTGGCCGCTTGACGACTTGATATAAAACCTGGGCCCAGGCTAGTAATACCCTTGAAGCCCATGACAGAAGCAGGCACAGTGATAGAAGCAAAATCACGTAGACGTTATCAATCTAGCCCCCTCCAATTCCTACCCATAAAGCCCACTGAAGATGAATTTACAATCATAAAGTACAAAACATGCCCACTGCGGCTCCTGC	chr4_1248131_1248300_pos_83_C_pos_90_G	Denisova_haplotype
ACTGGCCGCTTGACGACTTGATATAAAACCTGGGCCCAGGCTAGTAATACCCTTGAAGCCCATGACAGAAGCAGGCACAGTGATAGAAGCAAAATCATGTAGACATTATCAATCTAGCCCCCTCCAATTCCTACCCATAAAGCCCACTGAAGATGAATTTACAATCATAAAGTACAAAACATGCCCACTGCGGCTCCTGC	chr4_1248131_1248300_pos_83_T_pos_90_A	Denisova_haplotype
ACTGGCCGCTTGACGACTTGATATAAAACCTGGGCCCAGGCTAGTAATACCCTTGAAGCCCATGACAGAAGCAGGCACAGTGATAGAAGCAAAATCATGTAGACGTTATCAATCTAGCCCCCTCCAATTCCTACCCATAAAGCCCACTGAAGATGAATTTACAATCATAAAGTACAAAACATGCCCACTGCGGCTCCTGC	chr4_1248131_1248300_pos_83_T_pos_90_G	Denisova_haplotype
ACTGGCCGCTTGACGTGCCTCGCTGCTCTACACGCTGCGCCGGGCACGTTCCCTGGCACTGCACGCGTGTCCCGCTGCTCCGCTTCCTGCCGTGGCATAGCTTTCGGTGTTGAGTGATCGCCGTCCTAACGGGCACAAGGTGATGCCTCACGTCTGCACTTGTGTCTCCTGAGCAGTGGTTGGTCCACTGCGGCTCCTGC	chr4_1302287_1302456_pos_51_C_pos_122_A	Denisova_haplotype
ACTGGCCGCTTGACGTGCCTCGCTGCTCTACACGCTGCGCCGGGCACGTTCCCTGGCACTGCACGCGTGTCCCGCTGCTCCGCTTCCTGCCGTGGCATAGCTTTCGGTGTTGAGTGATCGCCGTCCTAACGGGCACGAGGTGATGCCTCACGTCTGCACTTGTGTCTCCTGAGCAGTGGTTGGTCCACTGCGGCTCCTGC	chr4_1302287_1302456_pos_51_C_pos_122_G	Denisova_haplotype
ACTGGCCGCTTGACGTGCCTCGCTGCTCTACACGCTGCGCCGGGCACGTTCCCTGGCACTGCACGTGTGTCCCGCTGCTCCGCTTCCTGCCGTGGCATAGCTTTCGGTGTTGAGTGATCGCCGTCCTAACGGGCACAAGGTGATGCCTCACGTCTGCACTTGTGTCTCCTGAGCAGTGGTTGGTCCACTGCGGCTCCTGC	chr4_1302287_1302456_pos_51_T_pos_122_A	Denisova_haplotype
ACTGGCCGCTTGACGTGCCTCGCTGCTCTACACGCTGCGCCGGGCACGTTCCCTGGCACTGCACGTGTGTCCCGCTGCTCCGCTTCCTGCCGTGGCATAGCTTTCGGTGTTGAGTGATCGCCGTCCTAACGGGCACGAGGTGATGCCTCACGTCTGCACTTGTGTCTCCTGAGCAGTGGTTGGTCCACTGCGGCTCCTGC	chr4_1302287_1302456_pos_51_T_pos_122_G	Denisova_haplotype
ACTGGCCGCTTGACGTGGGAAGCCCAAGCGCTGAGCTGCGTCCAGGTCTCCCTCACTGCAGCCCTGCCTTCCTCACATGGCCTCACGGCTAAGCACAGTGGCTGACACGAGGTCGAGGCGTGCCCAGGGCCGGGGGAGCAGGCGGTACCCGAGAGTCTGTCCTCCCATGGTTGGGCACGGCTGGACACTGCGGCTCCTGC	chr4_1304709_1304878_pos_62_A_pos_111_A	Denisova_haplotype
ACTGGCCGCTTGACGTGGGAAGCCCAAGCGCTGAGCTGCGTCCAGGTCTCCCTCACTGCAGCCCTGCCTTCCTCACATGGCCTCACGGCTAAGCACAGTGGCTGACACGAGGTCGAGGCGTGCCCGGGGCCGGGGGAGCAGGCGGTACCCGAGAGTCTGTCCTCCCATGGTTGGGCACGGCTGGACACTGCGGCTCCTGC	chr4_1304709_1304878_pos_62_A_pos_111_G	Denisova_haplotype
ACTGGCCGCTTGACGTGGGAAGCCCAAGCGCTGAGCTGCGTCCAGGTCTCCCTCACTGCAGCCCTGCCTTCCTCACGTGGCCTCACGGCTAAGCACAGTGGCTGACACGAGGTCGAGGCGTGCCCAGGGCCGGGGGAGCAGGCGGTACCCGAGAGTCTGTCCTCCCATGGTTGGGCACGGCTGGACACTGCGGCTCCTGC	chr4_1304709_1304878_pos_62_G_pos_111_A	Denisova_haplotype
ACTGGCCGCTTGACGTGGGAAGCCCAAGCGCTGAGCTGCGTCCAGGTCTCCCTCACTGCAGCCCTGCCTTCCTCACGTGGCCTCACGGCTAAGCACAGTGGCTGACACGAGGTCGAGGCGTGCCCGGGGCCGGGGGAGCAGGCGGTACCCGAGAGTCTGTCCTCCCATGGTTGGGCACGGCTGGACACTGCGGCTCCTGC	chr4_1304709_1304878_pos_62_G_pos_111_G	Denisova_haplotype
ACTGGCCGCTTGACGTGGCGTCTCGGTTCACAAGCGTGAATGTGATATGTCACAGCTGTGCCATGAGTTGATCTGCCAGATGGCAAAGTGCACTGATCCTCTGCGGTGACCGGGGCTGGTGCCCCTGGGTGCCCTGCAGTCTTGTTGAGTTTCCAAAGTCTCCAGGTCATGACTCGCAGCCACTCCACTGCGGCTCCTGC	chr4_1311485_1311654_pos_32_A_pos_140_A	Denisova_haplotype
ACTGGCCGCTTGACGTGGCGTCTCGGTTCACAAGCGTGAATGTGATATGTCACAGCTGTGCCATGAGTTGATCTGCCAGATGGCAAAGTGCACTGATCCTCTGCGGTGACCGGGGCTGGTGCCCCTGGGTGCCCTGCAGTCTTGTTGAGTTTCCGAAGTCTCCAGGTCATGACTCGCAGCCACTCCACTGCGGCTCCTGC	chr4_1311485_1311654_pos_32_A_pos_140_G	Denisova_haplotype
ACTGGCCGCTTGACGTGGCGTCTCGGTTCACAAGCGTGAATGTGATGTGTCACAGCTGTGCCATGAGTTGATCTGCCAGATGGCAAAGTGCACTGATCCTCTGCGGTGACCGGGGCTGGTGCCCCTGGGTGCCCTGCAGTCTTGTTGAGTTTCCAAAGTCTCCAGGTCATGACTCGCAGCCACTCCACTGCGGCTCCTGC	chr4_1311485_1311654_pos_32_G_pos_140_A	Denisova_haplotype
ACTGGCCGCTTGACGTGGCGTCTCGGTTCACAAGCGTGAATGTGATGTGTCACAGCTGTGCCATGAGTTGATCTGCCAGATGGCAAAGTGCACTGATCCTCTGCGGTGACCGGGGCTGGTGCCCCTGGGTGCCCTGCAGTCTTGTTGAGTTTCCGAAGTCTCCAGGTCATGACTCGCAGCCACTCCACTGCGGCTCCTGC	chr4_1311485_1311654_pos_32_G_pos_140_G	Denisova_haplotype
ACTGGCCGCTTGACGCACAGAAATGCAGATGGGGCTGGACGCGGGGGCTCAAGCCTGTGAGCCCAGCACTTCGGGAGGCCGAGGAGGGCGGATCACAAAGTCAATACATTGAGACCATCCTGCCCAACATGGTGAAACCCCATCTCTACCAAAACTACAAAAATTAGCTGGGCTTGGTGGCACGCCACTGCGGCTCCTGC	chr1_1323604_1323773_pos_37_A_pos_135_C	Denisova_haplotype
ACTGGCCGCTTGACGCACAGAAATGCAGATGGGGCTGGACGCGGGGGCTCAAGCCTGTGAGCCCAGCACTTCGGGAGGCCGAGGAGGGCGGATCACAAAGTCAATACATTGAGACCATCCTGCCCAACATGGTGAAACCCCATCTCTACTAAAACTACAAAAATTAGCTGGGCTTGGTGGCACGCCACTGCGGCTCCTGC	chr1_1323604_1323773_pos_37_A_pos_135_T	Denisova_haplotype
ACTGGCCGCTTGACGCACAGAAATGCAGATGGGGCTGGACGCGGGGGCTCACGCCTGTGAGCCCAGCACTTCGGGAGGCCGAGGAGGGCGGATCACAAAGTCAATACATTGAGACCATCCTGCCCAACATGGTGAAACCCCATCTCTACCAAAACTACAAAAATTAGCTGGGCTTGGTGGCACGCCACTGCGGCTCCTGC	chr1_1323604_1323773_pos_37_C_pos_135_C	Denisova_haplotype
ACTGGCCGCTTGACGCACAGAAATGCAGATGGGGCTGGACGCGGGGGCTCACGCCTGTGAGCCCAGCACTTCGGGAGGCCGAGGAGGGCGGATCACAAAGTCAATACATTGAGACCATCCTGCCCAACATGGTGAAACCCCATCTCTACTAAAACTACAAAAATTAGCTGGGCTTGGTGGCACGCCACTGCGGCTCCTGC	chr1_1323604_1323773_pos_37_C_pos_135_T	Denisova_haplotype
ACTGGCCGCTTGACGTCCCAGGTTCAAGCAATTCTCCTGCCTCAGCCTCCCAAGTAGCTGGTATTACAGGCATGCACCACCACGACCAGCTAATTTTATATTTGTAGTAGAGATGGGGTTTCTACATGTTGGTCAGGCTGGTCTCGAACTCCCGACCTCAGATGATCCACCCGCCTTGGCCTCCCCACTGCGGCTCCTGC	chr1_1331736_1331905_pos_83_A_pos_89_G	Denisova_haplotype
ACTGGCCGCTTGACGTCCCAGGTTCAAGCAATTCTCCTGCCTCAGCCTCCCAAGTAGCTGGTATTACAGGCATGCACCACCACGACCAGCTAATTTTATATTTTTAGTAGAGATGGGGTTTCTACATGTTGGTCAGGCTGGTCTCGAACTCCCGACCTCAGATGATCCACCCGCCTTGGCCTCCCCACTGCGGCTCCTGC	chr1_1331736_1331905_pos_83_A_pos_89_T	Denisova_haplotype
ACTGGCCGCTTGACGTCCCAGGTTCAAGCAATTCTCCTGCCTCAGCCTCCCAAGTAGCTGGTATTACAGGCATGCACCACCACGACCAGCTAATTTTGTATTTGTAGTAGAGATGGGGTTTCTACATGTTGGTCAGGCTGGTCTCGAACTCCCGACCTCAGATGATCCACCCGCCTTGGCCTCCCCACTGCGGCTCCTGC	chr1_1331736_1331905_pos_83_G_pos_89_G	Denisova_haplotype
ACTGGCCGCTTGACGTCCCAGGTTCAAGCAATTCTCCTGCCTCAGCCTCCCAAGTAGCTGGTATTACAGGCATGCACCACCACGACCAGCTAATTTTGTATTTTTAGTAGAGATGGGGTTTCTACATGTTGGTCAGGCTGGTCTCGAACTCCCGACCTCAGATGATCCACCCGCCTTGGCCTCCCCACTGCGGCTCCTGC	chr1_1331736_1331905_pos_83_G_pos_89_T	Denisova_haplotype
ACTGGCCGCTTGACGGACCCGGAAGCATGTCTGTCCCTAGCGGAGGCGCGGGTGCCGTGCTGAGAGCGCCTGCCTGTGCGCCCCGAGCGGGGCAGGGACTCTTCCAACATGCCCACGTTCGCACAGAGACCCCGGATCGCGGAAGCTCGCGTCTCGAAAGGCCTGTGGGTCAAGGGGGGCCATCTCACTGCGGCTCCTGC	chr1_1334921_1335090_pos_79_A_pos_93_C	Denisova_haplotype
ACTGGCCGCTTGACGGACCCGGAAGCATGTCTGTCCCTAGCGGAGGCGCGGGTGCCGTGCTGAGAGCGCCTGCCTGTGCGCCCCGAGCGGGGCAGGGACTCTTCCAAGATGCCCACGTTCGCACAGAGACCCCGGATCGCGGAAGCTCGCGTCTCGAAAGGCCTGTGGGTCAAGGGGGGCCATCTCACTGCGGCTCCTGC	chr1_1334921_1335090_pos_79_A_pos_93_G	Denisova_haplotype
ACTGGCCGCTTGACGGACCCGGAAGCATGTCTGTCCCTAGCGGAGGCGCGGGTGCCGTGCTGAGAGCGCCTGCCTGTGCGCCCCGAGCGGGGCTGGGACTCTTCCAACATGCCCACGTTCGCACAGAGACCCCGGATCGCGGAAGCTCGCGTCTCGAAAGGCCTGTGGGTCAAGGGGGGCCATCTCACTGCGGCTCCTGC	chr1_1334921_1335090_pos_79_T_pos_93_C	Denisova_haplotype
ACTGGCCGCTTGACGGACCCGGAAGCATGTCTGTCCCTAGCGGAGGCGCGGGTGCCGTGCTGAGAGCGCCTGCCTGTGCGCCCCGAGCGGGGCTGGGACTCTTCCAAGATGCCCACGTTCGCACAGAGACCCCGGATCGCGGAAGCTCGCGTCTCGAAAGGCCTGTGGGTCAAGGGGGGCCATCTCACTGCGGCTCCTGC	chr1_1334921_1335090_pos_79_T_pos_93_G	Denisova_haplotype
ACTGGCCGCTTGACGATGGTGGGGAAGCCTGCGTGGGGCAGGGAACGGTGAGGCAGGAAGAGGGAAGGGCAGCAGAGGCCTGAGTGGTTGCAGGTTCACACACTGAGCTGCCAGTAACTGCCCAGCTCAAACGGGCTCAAATTCAGAAGCCACCATTGCTCCTCACCCCCACCCCCAGGTCAGCTCACTGCGGCTCCTGC	chr1_1335690_1335859_pos_58_C_pos_115_A	Denisova_haplotype
ACTGGCCGCTTGACGATGGTGGGGAAGCCTGCGTGGGGCAGGGAACGGTGAGGCAGGAAGAGGGAAGGGCAGCAGAGGCCTGAGTGGTTGCAGGTTCACACACTGAGCTGCCAGTAACTGCCCAGCTCAGACGGGCTCAAATTCAGAAGCCACCATTGCTCCTCACCCCCACCCCCAGGTCAGCTCACTGCGGCTCCTGC	chr1_1335690_1335859_pos_58_C_pos_115_G	Denisova_haplotype
ACTGGCCGCTTGACGATGGTGGGGAAGCCTGCGTGGGGCAGGGAACGGTGAGGCAGGAAGAGGGAAGGGCAGTAGAGGCCTGAGTGGTTGCAGGTTCACACACTGAGCTGCCAGTAACTGCCCAGCTCAAACGGGCTCAAATTCAGAAGCCACCATTGCTCCTCACCCCCACCCCCAGGTCAGCTCACTGCGGCTCCTGC	chr1_1335690_1335859_pos_58_T_pos_115_A	Denisova_haplotype
ACTGGCCGCTTGACGATGGTGGGGAAGCCTGCGTGGGGCAGGGAACGGTGAGGCAGGAAGAGGGAAGGGCAGTAGAGGCCTGAGTGGTTGCAGGTTCACACACTGAGCTGCCAGTAACTGCCCAGCTCAGACGGGCTCAAATTCAGAAGCCACCATTGCTCCTCACCCCCACCCCCAGGTCAGCTCACTGCGGCTCCTGC	chr1_1335690_1335859_pos_58_T_pos_115_G	Denisova_haplotype
ACTGGCCGCTTGACGGGAGGACTATGGCACAAACCGAGTGAGTGATGGGAGCAACCCGCAGGGCTCTGCCACATCCCTGTCTTCCTTCACTGACATGAAACGCAGAAAAGGCAGCTTTGCCACAACACAGCAGCACGCACCGAATGTGGCCGCCCAGGGCTCTGTCCTTGACCCTGTTGTCCAGGCACTGCGGCTCCTGC	chr1_1336193_1336362_pos_56_A_pos_116_C	Denisova_haplotype
ACTGGCCGCTTGACGGGAGGACTATGGCACAAACCGAGTGAGTGATGGGAGCAACCCGCAGGGCTCTGCCACATCCCTGTCTTCCTTCACTGACATGAAACGCAGAAAAGGCAGCTTTGCCACAACACAGGAGCACGCACCGAATGTGGCCGCCCAGGGCTCTGTCCTTGACCCTGTTGTCCAGGCACTGCGGCTCCTGC	chr1_1336193_1336362_pos_56_A_pos_116_G	Denisova_haplotype
ACTGGCCGCTTGACGGGAGGACTATGGCACAAACCGAGTGAGTGATGGGAGCAACCCGCAGGGCTCTGCCGCATCCCTGTCTTCCTTCACTGACATGAAACGCAGAAAAGGCAGCTTTGCCACAACACAGCAGCACGCACCGAATGTGGCCGCCCAGGGCTCTGTCCTTGACCCTGTTGTCCAGGCACTGCGGCTCCTGC	chr1_1336193_1336362_pos_56_G_pos_116_C	Denisova_haplotype
ACTGGCCGCTTGACGGGAGGACTATGGCACAAACCGAGTGAGTGATGGGAGCAACCCGCAGGGCTCTGCCGCATCCCTGTCTTCCTTCACTGACATGAAACGCAGAAAAGGCAGCTTTGCCACAACACAGGAGCACGCACCGAATGTGGCCGCCCAGGGCTCTGTCCTTGACCCTGTTGTCCAGGCACTGCGGCTCCTGC	chr1_1336193_1336362_pos_56_G_pos_116_G	Denisova_haplotype
ACTGGCCGCTTGACGCAGCACTTTGGGAGGCCAAGGCAGGCAGGTCACCTGAGGTCGGAAGTTCGAGACTAGTCTGACCAACATGGAGAAACCCCGTCTGTACTAAAAAATACAAGAAAAAAAACCACAAGGCCAGGCGCGGTGGCTCATGCCTGTAATCTGAGCACTTTGGGAGGCTGAGGCAGCACTGCGGCTCCTGC	chr1_1338112_1338281_pos_49_C_pos_80_C_pos_123_C	Denisova_haplotype
ACTGGCCGCTTGACGCAGCACTTTGGGAGGCCAAGGCAGGCAGGTCACCTGAGGTCGGAAGTTCGAGACTAGTCTGACCAACATGGAGAAACCCCGTCTGTACTAAAAAATACAAGAAAAAAAACCACAAGGCCAGGTGCGGTGGCTCATGCCTGTAATCTGAGCACTTTGGGAGGCTGAGGCAGCACTGCGGCTCCTGC	chr1_1338112_1338281_pos_49_C_pos_80_C_pos_123_T	Denisova_haplotype
ACTGGCCGCTTGACGCAGCACTTTGGGAGGCCAAGGCAGGCAGGTCACCTGAGGTCGGAAGTTCGAGACTAGTCTGACCAACATGGAGAAACCCTGTCTGTACTAAAAAATACAAGAAAAAAAACCACAAGGCCAGGCGCGGTGGCTCATGCCTGTAATCTGAGCACTTTGGGAGGCTGAGGCAGCACTGCGGCTCCTGC	chr1_1338112_1338281_pos_49_C_pos_80_T_pos_123_C	Denisova_haplotype
ACTGGCCGCTTGACGCAGCACTTTGGGAGGCCAAGGCAGGCAGGTCACCTGAGGTCGGAAGTTCGAGACTAGTCTGACCAACATGGAGAAACCCTGTCTGTACTAAAAAATACAAGAAAAAAAACCACAAGGCCAGGTGCGGTGGCTCATGCCTGTAATCTGAGCACTTTGGGAGGCTGAGGCAGCACTGCGGCTCCTGC	chr1_1338112_1338281_pos_49_C_pos_80_T_pos_123_T	Denisova_haplotype
ACTGGCCGCTTGACGCAGCACTTTGGGAGGCCAAGGCAGGCAGGTCACCTGAGGTCGGAAGTTTGAGACTAGTCTGACCAACATGGAGAAACCCCGTCTGTACTAAAAAATACAAGAAAAAAAACCACAAGGCCAGGCGCGGTGGCTCATGCCTGTAATCTGAGCACTTTGGGAGGCTGAGGCAGCACTGCGGCTCCTGC	chr1_1338112_1338281_pos_49_T_pos_80_C_pos_123_C	Denisova_haplotype
ACTGGCCGCTTGACGCAGCACTTTGGGAGGCCAAGGCAGGCAGGTCACCTGAGGTCGGAAGTTTGAGACTAGTCTGACCAACATGGAGAAACCCCGTCTGTACTAAAAAATACAAGAAAAAAAACCACAAGGCCAGGTGCGGTGGCTCATGCCTGTAATCTGAGCACTTTGGGAGGCTGAGGCAGCACTGCGGCTCCTGC	chr1_1338112_1338281_pos_49_T_pos_80_C_pos_123_T	Denisova_haplotype
ACTGGCCGCTTGACGCAGCACTTTGGGAGGCCAAGGCAGGCAGGTCACCTGAGGTCGGAAGTTTGAGACTAGTCTGACCAACATGGAGAAACCCTGTCTGTACTAAAAAATACAAGAAAAAAAACCACAAGGCCAGGCGCGGTGGCTCATGCCTGTAATCTGAGCACTTTGGGAGGCTGAGGCAGCACTGCGGCTCCTGC	chr1_1338112_1338281_pos_49_T_pos_80_T_pos_123_C	Denisova_haplotype
ACTGGCCGCTTGACGCAGCACTTTGGGAGGCCAAGGCAGGCAGGTCACCTGAGGTCGGAAGTTTGAGACTAGTCTGACCAACATGGAGAAACCCTGTCTGTACTAAAAAATACAAGAAAAAAAACCACAAGGCCAGGTGCGGTGGCTCATGCCTGTAATCTGAGCACTTTGGGAGGCTGAGGCAGCACTGCGGCTCCTGC	chr1_1338112_1338281_pos_49_T_pos_80_T_pos_123_T	Denisova_haplotype
ACTGGCCGCTTGACGTGCTGGGATTACAGGCGTGAGCCACCGTGCCCGGCCAAGTATGTCTCCTTTCTTAACTACAGTTCCCTGAGTAAAATGGGAAAGTCAAACCTCCTAAGCCTACCCTGAAGATCTTTGTAAAGCACCAAAGACTGCCTTCTGCAAAATACCCACCCCCTCAACCTTTTAGGCACTGCGGCTCCTGC	chr1_1338886_1339055_pos_41_A_pos_132_C	Denisova_haplotype
ACTGGCCGCTTGACGTGCTGGGATTACAGGCGTGAGCCACCGTGCCCGGCCAAGTATGTCTCCTTTCTTAACTACAGTTCCCTGAGTAAAATGGGAAAGTCAAACCTCCTAAGCCTACCCTGAAGATCTTTGTAAAGCACCAAAGAGTGCCTTCTGCAAAATACCCACCCCCTCAACCTTTTAGGCACTGCGGCTCCTGC	chr1_1338886_1339055_pos_41_A_pos_132_G	Denisova_haplotype
ACTGGCCGCTTGACGTGCTGGGATTACAGGCGTGAGCCACCGTGCCCGGCCAAGTCTGTCTCCTTTCTTAACTACAGTTCCCTGAGTAAAATGGGAAAGTCAAACCTCCTAAGCCTACCCTGAAGATCTTTGTAAAGCACCAAAGACTGCCTTCTGCAAAATACCCACCCCCTCAACCTTTTAGGCACTGCGGCTCCTGC	chr1_1338886_1339055_pos_41_C_pos_132_C	Denisova_haplotype
ACTGGCCGCTTGACGTGCTGGGATTACAGGCGTGAGCCACCGTGCCCGGCCAAGTCTGTCTCCTTTCTTAACTACAGTTCCCTGAGTAAAATGGGAAAGTCAAACCTCCTAAGCCTACCCTGAAGATCTTTGTAAAGCACCAAAGAGTGCCTTCTGCAAAATACCCACCCCCTCAACCTTTTAGGCACTGCGGCTCCTGC	chr1_1338886_1339055_pos_41_C_pos_132_G	Denisova_haplotype
ACTGGCCGCTTGACGCCCGAGTAGCTGGGACTACAGATGCCCGCCACCACGCCTGGCTAATTTTTTTGTATTTTTAGTAGAGTCGGGGTTTCACCATGTTAGCCAGCATGGTCTCGATCTCCTGACCTTGTGATCCACCTGCCTCAGCCTCCCAAAGTGCTGGGATTACAGGTGTGAGCCACCGCCACTGCGGCTCCTGC	chr1_1339656_1339825_pos_81_A_pos_92_C	Denisova_haplotype
ACTGGCCGCTTGACGCCCGAGTAGCTGGGACTACAGATGCCCGCCACCACGCCTGGCTAATTTTTTTGTATTTTTAGTAGAGTCGGGGTTTCACCATGTTAGCCAGGATGGTCTCGATCTCCTGACCTTGTGATCCACCTGCCTCAGCCTCCCAAAGTGCTGGGATTACAGGTGTGAGCCACCGCCACTGCGGCTCCTGC	chr1_1339656_1339825_pos_81_A_pos_92_G	Denisova_haplotype
ACTGGCCGCTTGACGCCCGAGTAGCTGGGACTACAGATGCCCGCCACCACGCCTGGCTAATTTTTTTGTATTTTTAGTAGAGTCGGGGTTTCACCGTGTTAGCCAGCATGGTCTCGATCTCCTGACCTTGTGATCCACCTGCCTCAGCCTCCCAAAGTGCTGGGATTACAGGTGTGAGCCACCGCCACTGCGGCTCCTGC	chr1_1339656_1339825_pos_81_G_pos_92_C	Denisova_haplotype
ACTGGCCGCTTGACGCCCGAGTAGCTGGGACTACAGATGCCCGCCACCACGCCTGGCTAATTTTTTTGTATTTTTAGTAGAGTCGGGGTTTCACCGTGTTAGCCAGGATGGTCTCGATCTCCTGACCTTGTGATCCACCTGCCTCAGCCTCCCAAAGTGCTGGGATTACAGGTGTGAGCCACCGCCACTGCGGCTCCTGC	chr1_1339656_1339825_pos_81_G_pos_92_G	Denisova_haplotype
ACTGGCCGCTTGACGCTACTAAAAATACAAAAAATAGCTTGGTGGCGCACACCTGCAGTCACAGTTACTCGGGAGACTGGGGCGGGAAAATCGCTTGAACCCGGGAGACGAGGTTGCATTAAGCCTAGATCGCGCCATTGCACTCCAGCCTGGGCGACAGCGCGAGACTCCGTCTCGGGGTAAGACACTGCGGCTCCTGC	chr1_1341569_1341738_pos_32_G_pos_140_C	Denisova_haplotype
ACTGGCCGCTTGACGCTACTAAAAATACAAAAAATAGCTTGGTGGCGCACACCTGCAGTCACAGTTACTCGGGAGACTGGGGCGGGAAAATCGCTTGAACCCGGGAGACGAGGTTGCATTAAGCCTAGATCGCGCCATTGCACTCCAGCCTGGGTGACAGCGCGAGACTCCGTCTCGGGGTAAGACACTGCGGCTCCTGC	chr1_1341569_1341738_pos_32_G_pos_140_T	Denisova_haplotype
ACTGGCCGCTTGACGCTACTAAAAATACAAAAAATAGCTTGGTGGCTCACACCTGCAGTCACAGTTACTCGGGAGACTGGGGCGGGAAAATCGCTTGAACCCGGGAGACGAGGTTGCATTAAGCCTAGATCGCGCCATTGCACTCCAGCCTGGGCGACAGCGCGAGACTCCGTCTCGGGGTAAGACACTGCGGCTCCTGC	chr1_1341569_1341738_pos_32_T_pos_140_C	Denisova_haplotype
ACTGGCCGCTTGACGCTACTAAAAATACAAAAAATAGCTTGGTGGCTCACACCTGCAGTCACAGTTACTCGGGAGACTGGGGCGGGAAAATCGCTTGAACCCGGGAGACGAGGTTGCATTAAGCCTAGATCGCGCCATTGCACTCCAGCCTGGGTGACAGCGCGAGACTCCGTCTCGGGGTAAGACACTGCGGCTCCTGC	chr1_1341569_1341738_pos_32_T_pos_140_T	Denisova_haplotype
ACTGGCCGCTTGACGGGGTACGTTAGATGCTAGGTTCATGAGGCTGAGACGGGAGTGGTGAGGCGCAGTAATGAGGCGGCACGTGGACAGAGTGGAGGCGCCAGCCTCCCAGAAATGCGGGGGGTTCCGGGTGGGCAGAGCTTGGCAGCAGGCGTGGTCTCTTCGAGGAGCACCACGGCAGCAGACACTGCGGCTCCTGC	chr1_1341750_1341919_pos_34_A_pos_138_C	Denisova_haplotype
ACTGGCCGCTTGACGGGGTACGTTAGATGCTAGGTTCATGAGGCTGAGACGGGAGTGGTGAGGCGCAGTAATGAGGCGGCACGTGGACAGAGTGGAGGCGCCAGCCTCCCAGAAATGCGGGGGGTTCCGGGTGGGCAGAGCTTGGCAGCAGGGGTGGTCTCTTCGAGGAGCACCACGGCAGCAGACACTGCGGCTCCTGC	chr1_1341750_1341919_pos_34_A_pos_138_G	Denisova_haplotype
ACTGGCCGCTTGACGGGGTACGTTAGATGCTAGGTTCATGAGGCTGAGGCGGGAGTGGTGAGGCGCAGTAATGAGGCGGCACGTGGACAGAGTGGAGGCGCCAGCCTCCCAGAAATGCGGGGGGTTCCGGGTGGGCAGAGCTTGGCAGCAGGCGTGGTCTCTTCGAGGAGCACCACGGCAGCAGACACTGCGGCTCCTGC	chr1_1341750_1341919_pos_34_G_pos_138_C	Denisova_haplotype
ACTGGCCGCTTGACGGGGTACGTTAGATGCTAGGTTCATGAGGCTGAGGCGGGAGTGGTGAGGCGCAGTAATGAGGCGGCACGTGGACAGAGTGGAGGCGCCAGCCTCCCAGAAATGCGGGGGGTTCCGGGTGGGCAGAGCTTGGCAGCAGGGGTGGTCTCTTCGAGGAGCACCACGGCAGCAGACACTGCGGCTCCTGC	chr1_1341750_1341919_pos_34_G_pos_138_G	Denisova_haplotype
ACTGGCCGCTTGACGGACAGTGGGGGTGACGGCGGGGCGGGAGAACGGATGTCCCACAGTTTGCCTGCGGGGCGACATAATTTGTCGGAGTTTCGAAGCAAGGTATGAAAGGAAGGGGCTGAGGGTGGCCGGGCGGCTGCACACTAGCTGGGTCGCGGCGCAGAAACGCAGGGACCGCGAGTGCGCACTGCGGCTCCTGC	chr1_1342087_1342256_pos_14_A_pos_159_A	Denisova_haplotype
ACTGGCCGCTTGACGGACAGTGGGGGTGACGGCGGGGCGGGAGAACGGATGTCCCACAGTTTGCCTGCGGGGCGACATAATTTGTCGGAGTTTCGAAGCAAGGTATGAAAGGAAGGGGCTGAGGGTGGCCGGGCGGCTGCACACTAGCTGGGTCGCGGCGCAGAAACGCAGGGGCCGCGAGTGCGCACTGCGGCTCCTGC	chr1_1342087_1342256_pos_14_A_pos_159_G	Denisova_haplotype
ACTGGCCGCTTGACGGACAGTGGGGGTGGCGGCGGGGCGGGAGAACGGATGTCCCACAGTTTGCCTGCGGGGCGACATAATTTGTCGGAGTTTCGAAGCAAGGTATGAAAGGAAGGGGCTGAGGGTGGCCGGGCGGCTGCACACTAGCTGGGTCGCGGCGCAGAAACGCAGGGACCGCGAGTGCGCACTGCGGCTCCTGC	chr1_1342087_1342256_pos_14_G_pos_159_A	Denisova_haplotype
ACTGGCCGCTTGACGGACAGTGGGGGTGGCGGCGGGGCGGGAGAACGGATGTCCCACAGTTTGCCTGCGGGGCGACATAATTTGTCGGAGTTTCGAAGCAAGGTATGAAAGGAAGGGGCTGAGGGTGGCCGGGCGGCTGCACACTAGCTGGGTCGCGGCGCAGAAACGCAGGGGCCGCGAGTGCGCACTGCGGCTCCTGC	chr1_1342087_1342256_pos_14_G_pos_159_G	Denisova_haplotype
ACTGGCCGCTTGACGACAGAAAACGAGAAACCAGGGTTGTCAGCGGGGCCCGCGCCGGCCGCCCCTTGGCCCGCGGGATACCCCGGGCGCCCAATGCCCAGGCCGGGCAGGCGGCACTCACCCTGGCGTGCTTCAGCACCTCCTGGATCCGAAAGTAGCGGTCGGTGACGCGATTCCGCAGCCAGCACTGCGGCTCCTGC	chr1_1342405_1342574_pos_79_A_pos_94_A	Denisova_haplotype
ACTGGCCGCTTGACGACAGAAAACGAGAAACCAGGGTTGTCAGCGGGGCCCGCGCCGGCCGCCCCTTGGCCCGCGGGATACCCCGGGCGCCCAATGCCCAGGCCGGGCGGGCGGCACTCACCCTGGCGTGCTTCAGCACCTCCTGGATCCGAAAGTAGCGGTCGGTGACGCGATTCCGCAGCCAGCACTGCGGCTCCTGC	chr1_1342405_1342574_pos_79_A_pos_94_G	Denisova_haplotype
ACTGGCCGCTTGACGACAGAAAACGAGAAACCAGGGTTGTCAGCGGGGCCCGCGCCGGCCGCCCCTTGGCCCGCGGGATACCCCGGGCGCCCAGTGCCCAGGCCGGGCAGGCGGCACTCACCCTGGCGTGCTTCAGCACCTCCTGGATCCGAAAGTAGCGGTCGGTGACGCGATTCCGCAGCCAGCACTGCGGCTCCTGC	chr1_1342405_1342574_pos_79_G_pos_94_A	Denisova_haplotype
ACTGGCCGCTTGACGACAGAAAACGAGAAACCAGGGTTGTCAGCGGGGCCCGCGCCGGCCGCCCCTTGGCCCGCGGGATACCCCGGGCGCCCAGTGCCCAGGCCGGGCGGGCGGCACTCACCCTGGCGTGCTTCAGCACCTCCTGGATCCGAAAGTAGCGGTCGGTGACGCGATTCCGCAGCCAGCACTGCGGCTCCTGC	chr1_1342405_1342574_pos_79_G_pos_94_G	Denisova_haplotype
ACTGGCCGCTTGACGTTAAGTCACATCAGTTGCTGTAGCAGGATGAGCCACAGACAAAATCTCTCAAGACACCGAGTTGTAGAAGGAAGGGCTTTATTCAGCTGGGAGCATCAGCAAACTACTGCCTTAAAATCTGAGCTCCCCGAGTGCACAATTTCTGTCCCTTTTAAGGGCTCACAACACTACACTGCGGCTCCTGC	chr1_1347614_1347783_pos_35_A_pos_138_A	Denisova_haplotype
ACTGGCCGCTTGACGTTAAGTCACATCAGTTGCTGTAGCAGGATGAGCCACAGACAAAATCTCTCAAGACACCGAGTTGTAGAAGGAAGGGCTTTATTCAGCTGGGAGCATCAGCAAACTACTGCCTTAAAATCTGAGCTCCCCGAGTGCACGATTTCTGTCCCTTTTAAGGGCTCACAACACTACACTGCGGCTCCTGC	chr1_1347614_1347783_pos_35_A_pos_138_G	Denisova_haplotype
ACTGGCCGCTTGACGTTAAGTCACATCAGTTGCTGTAGCAGGATGAGCCGCAGACAAAATCTCTCAAGACACCGAGTTGTAGAAGGAAGGGCTTTATTCAGCTGGGAGCATCAGCAAACTACTGCCTTAAAATCTGAGCTCCCCGAGTGCACAATTTCTGTCCCTTTTAAGGGCTCACAACACTACACTGCGGCTCCTGC	chr1_1347614_1347783_pos_35_G_pos_138_A	Denisova_haplotype
ACTGGCCGCTTGACGTTAAGTCACATCAGTTGCTGTAGCAGGATGAGCCGCAGACAAAATCTCTCAAGACACCGAGTTGTAGAAGGAAGGGCTTTATTCAGCTGGGAGCATCAGCAAACTACTGCCTTAAAATCTGAGCTCCCCGAGTGCACGATTTCTGTCCCTTTTAAGGGCTCACAACACTACACTGCGGCTCCTGC	chr1_1347614_1347783_pos_35_G_pos_138_G	Denisova_haplotype
ACTGGCCGCTTGACGCACCCACCCTGGTCGCTGTTTGTGCCCAAGTCGTGGTGGTGGGGGGAGGTGGTCAAGGCAAGCGGACCCCTCCCCACCATCAGCCACCGTGTCCTCGCTGTGCAGTGCCCTTTCCATGGGAAGATTGTTCCACGGGACGACGAAGGACGGCCGCTCGACCCGGAAGACAGCACTGCGGCTCCTGC	chr4_1374563_1374732_pos_76_A_pos_96_C	Denisova_haplotype
ACTGGCCGCTTGACGCACCCACCCTGGTCGCTGTTTGTGCCCAAGTCGTGGTGGTGGGGGGAGGTGGTCAAGGCAAGCGGACCCCTCCCCACCATCAGCCACCGTGTCCTTGCTGTGCAGTGCCCTTTCCATGGGAAGATTGTTCCACGGGACGACGAAGGACGGCCGCTCGACCCGGAAGACAGCACTGCGGCTCCTGC	chr4_1374563_1374732_pos_76_A_pos_96_T	Denisova_haplotype
ACTGGCCGCTTGACGCACCCACCCTGGTCGCTGTTTGTGCCCAAGTCGTGGTGGTGGGGGGAGGTGGTCAAGGCAAGCGGACCCCTCCCCGCCATCAGCCACCGTGTCCTCGCTGTGCAGTGCCCTTTCCATGGGAAGATTGTTCCACGGGACGACGAAGGACGGCCGCTCGACCCGGAAGACAGCACTGCGGCTCCTGC	chr4_1374563_1374732_pos_76_G_pos_96_C	Denisova_haplotype
ACTGGCCGCTTGACGCACCCACCCTGGTCGCTGTTTGTGCCCAAGTCGTGGTGGTGGGGGGAGGTGGTCAAGGCAAGCGGACCCCTCCCCGCCATCAGCCACCGTGTCCTTGCTGTGCAGTGCCCTTTCCATGGGAAGATTGTTCCACGGGACGACGAAGGACGGCCGCTCGACCCGGAAGACAGCACTGCGGCTCCTGC	chr4_1374563_1374732_pos_76_G_pos_96_T	Denisova_haplotype
ACTGGCCGCTTGACGTAGTGGCCCGGGGTGTGTCTGCAGAGTCACAGAGCACCCGCTCTGCCAGCTTCGTCCATGGAGCTACAAGCCTCTCGGTCATAACTGGCAGAATCAGGAGGGGATACTGCCCTGAGGGTCCTGGGTTTGGGGGCTCCAGAGGATGCTCCAGCTTTAGGGGGTCACGTGTTCACTGCGGCTCCTGC	chr4_1374832_1375001_pos_66_A_pos_106_A	Denisova_haplotype
ACTGGCCGCTTGACGTAGTGGCCCGGGGTGTGTCTGCAGAGTCACAGAGCACCCGCTCTGCCAGCTTCGTCCATGGAGCTACAAGCCTCTCGGTCATAACTGGCAGAATCAGGAGGGGATGCTGCCCTGAGGGTCCTGGGTTTGGGGGCTCCAGAGGATGCTCCAGCTTTAGGGGGTCACGTGTTCACTGCGGCTCCTGC	chr4_1374832_1375001_pos_66_A_pos_106_G	Denisova_haplotype
ACTGGCCGCTTGACGTAGTGGCCCGGGGTGTGTCTGCAGAGTCACAGAGCACCCGCTCTGCCAGCTTCGTCCATGGAGCTGCAAGCCTCTCGGTCATAACTGGCAGAATCAGGAGGGGATACTGCCCTGAGGGTCCTGGGTTTGGGGGCTCCAGAGGATGCTCCAGCTTTAGGGGGTCACGTGTTCACTGCGGCTCCTGC	chr4_1374832_1375001_pos_66_G_pos_106_A	Denisova_haplotype
ACTGGCCGCTTGACGTAGTGGCCCGGGGTGTGTCTGCAGAGTCACAGAGCACCCGCTCTGCCAGCTTCGTCCATGGAGCTGCAAGCCTCTCGGTCATAACTGGCAGAATCAGGAGGGGATGCTGCCCTGAGGGTCCTGGGTTTGGGGGCTCCAGAGGATGCTCCAGCTTTAGGGGGTCACGTGTTCACTGCGGCTCCTGC	chr4_1374832_1375001_pos_66_G_pos_106_G	Denisova_haplotype
ACTGGCCGCTTGACGGGACTCAGTGAAGGTCTCAAAACTGCCCAGGGCTGCCACGGCCAGAATTCCCTCACAAAGAGAAAGTAAACAGTCTCCTTTCAACTCTCTTCATTCAAGTTTTCTCTTACACGCAGCCAAACCCAGGCCTGACCCACACAGCAATGGACCACAGCACCATCGGCTGGTGGCACTGCGGCTCCTGC	chr4_1393586_1393755_pos_12_A_pos_98_A_pos_161_C	Denisova_haplotype
ACTGGCCGCTTGACGGGACTCAGTGAAGGTCTCAAAACTGCCCAGGGCTGCCACGGCCAGAATTCCCTCACAAAGAGAAAGTAAACAGTCTCCTTTCAACTCTCTTCATTCAAGTTTTCTCTTACACGCAGCCAAACCCAGGCCTGACCCACACAGCAATGGACCACAGCACCATTGGCTGGTGGCACTGCGGCTCCTGC	chr4_1393586_1393755_pos_12_A_pos_98_A_pos_161_T	Denisova_haplotype
ACTGGCCGCTTGACGGGACTCAGTGAAGGTCTCAAAACTGCCCAGGGCTGCCACGGCCAGAATTCCCTCACAAAGAGAAAGTAAACAGTCTCCTTTCAACTCTCTTCATTCAGGTTTTCTCTTACACGCAGCCAAACCCAGGCCTGACCCACACAGCAATGGACCACAGCACCATCGGCTGGTGGCACTGCGGCTCCTGC	chr4_1393586_1393755_pos_12_A_pos_98_G_pos_161_C	Denisova_haplotype
ACTGGCCGCTTGACGGGACTCAGTGAAGGTCTCAAAACTGCCCAGGGCTGCCACGGCCAGAATTCCCTCACAAAGAGAAAGTAAACAGTCTCCTTTCAACTCTCTTCATTCAGGTTTTCTCTTACACGCAGCCAAACCCAGGCCTGACCCACACAGCAATGGACCACAGCACCATTGGCTGGTGGCACTGCGGCTCCTGC	chr4_1393586_1393755_pos_12_A_pos_98_G_pos_161_T	Denisova_haplotype
ACTGGCCGCTTGACGGGACTCAGTGAGGGTCTCAAAACTGCCCAGGGCTGCCACGGCCAGAATTCCCTCACAAAGAGAAAGTAAACAGTCTCCTTTCAACTCTCTTCATTCAAGTTTTCTCTTACACGCAGCCAAACCCAGGCCTGACCCACACAGCAATGGACCACAGCACCATCGGCTGGTGGCACTGCGGCTCCTGC	chr4_1393586_1393755_pos_12_G_pos_98_A_pos_161_C	Denisova_haplotype
ACTGGCCGCTTGACGGGACTCAGTGAGGGTCTCAAAACTGCCCAGGGCTGCCACGGCCAGAATTCCCTCACAAAGAGAAAGTAAACAGTCTCCTTTCAACTCTCTTCATTCAAGTTTTCTCTTACACGCAGCCAAACCCAGGCCTGACCCACACAGCAATGGACCACAGCACCATTGGCTGGTGGCACTGCGGCTCCTGC	chr4_1393586_1393755_pos_12_G_pos_98_A_pos_161_T	Denisova_haplotype
ACTGGCCGCTTGACGGGACTCAGTGAGGGTCTCAAAACTGCCCAGGGCTGCCACGGCCAGAATTCCCTCACAAAGAGAAAGTAAACAGTCTCCTTTCAACTCTCTTCATTCAGGTTTTCTCTTACACGCAGCCAAACCCAGGCCTGACCCACACAGCAATGGACCACAGCACCATCGGCTGGTGGCACTGCGGCTCCTGC	chr4_1393586_1393755_pos_12_G_pos_98_G_pos_161_C	Denisova_haplotype
ACTGGCCGCTTGACGGGACTCAGTGAGGGTCTCAAAACTGCCCAGGGCTGCCACGGCCAGAATTCCCTCACAAAGAGAAAGTAAACAGTCTCCTTTCAACTCTCTTCATTCAGGTTTTCTCTTACACGCAGCCAAACCCAGGCCTGACCCACACAGCAATGGACCACAGCACCATTGGCTGGTGGCACTGCGGCTCCTGC	chr4_1393586_1393755_pos_12_G_pos_98_G_pos_161_T	Denisova_haplotype
ACTGGCCGCTTGACGTATTTCAGCTGTGAACATATGTGGCTTCTTAAAGCTGACCTAAAGCTGGAGTAACGCTCTCTCAAGTTTTGTTGATAACTCTGACACTTTTAATATCAAACTAGATGTTTTGATACAGGTGTCAATGAGTTTAAGAACAAATAAAAACCTTTTCACCTGCACTTTATTACCACTGCGGCTCCTGC	chr1_1740397_1740566_pos_75_A_pos_98_A	Denisova_haplotype
ACTGGCCGCTTGACGTATTTCAGCTGTGAACATATGTGGCTTCTTAAAGCTGACCTAAAGCTGGAGTAACGCTCTCTCAAGTTTTGTTGATAACTCTGACACTTTTAATATCCAACTAGATGTTTTGATACAGGTGTCAATGAGTTTAAGAACAAATAAAAACCTTTTCACCTGCACTTTATTACCACTGCGGCTCCTGC	chr1_1740397_1740566_pos_75_A_pos_98_C	Denisova_haplotype
ACTGGCCGCTTGACGTATTTCAGCTGTGAACATATGTGGCTTCTTAAAGCTGACCTAAAGCTGGAGTAACGCTCTCTCAAGTTTTGTTGCTAACTCTGACACTTTTAATATCAAACTAGATGTTTTGATACAGGTGTCAATGAGTTTAAGAACAAATAAAAACCTTTTCACCTGCACTTTATTACCACTGCGGCTCCTGC	chr1_1740397_1740566_pos_75_C_pos_98_A	Denisova_haplotype
ACTGGCCGCTTGACGTATTTCAGCTGTGAACATATGTGGCTTCTTAAAGCTGACCTAAAGCTGGAGTAACGCTCTCTCAAGTTTTGTTGCTAACTCTGACACTTTTAATATCCAACTAGATGTTTTGATACAGGTGTCAATGAGTTTAAGAACAAATAAAAACCTTTTCACCTGCACTTTATTACCACTGCGGCTCCTGC	chr1_1740397_1740566_pos_75_C_pos_98_C	Denisova_haplotype
ACTGGCCGCTTGACGAGACAGCAGGGTAGAGTGACGGGGTGGCAGGGCAGCAGCTCAAGCTTCCTCCATGCAGAGTGGCAAGGGGGTGAGGTCCATGGAGAGACCCTCATCGAAAGGGGGGAGCCGACCTTAGAGCATCCCACTCAAGAGAGATGACCACTGGCAAGAGGGCCTAGGAGTAAGAGCACTGCGGCTCCTGC	chr20_1764086_1764255_pos_76_G_pos_96_C	Denisova_haplotype
ACTGGCCGCTTGACGAGACAGCAGGGTAGAGTGACGGGGTGGCAGGGCAGCAGCTCAAGCTTCCTCCATGCAGAGTGGCAAGGGGGTGAGGTCCATGGAGAGACCCTCATTGAAAGGGGGGAGCCGACCTTAGAGCATCCCACTCAAGAGAGATGACCACTGGCAAGAGGGCCTAGGAGTAAGAGCACTGCGGCTCCTGC	chr20_1764086_1764255_pos_76_G_pos_96_T	Denisova_haplotype
ACTGGCCGCTTGACGAGACAGCAGGGTAGAGTGACGGGGTGGCAGGGCAGCAGCTCAAGCTTCCTCCATGCAGAGTGGCAAGGGGGTGAGTTCCATGGAGAGACCCTCATCGAAAGGGGGGAGCCGACCTTAGAGCATCCCACTCAAGAGAGATGACCACTGGCAAGAGGGCCTAGGAGTAAGAGCACTGCGGCTCCTGC	chr20_1764086_1764255_pos_76_T_pos_96_C	Denisova_haplotype
ACTGGCCGCTTGACGAGACAGCAGGGTAGAGTGACGGGGTGGCAGGGCAGCAGCTCAAGCTTCCTCCATGCAGAGTGGCAAGGGGGTGAGTTCCATGGAGAGACCCTCATTGAAAGGGGGGAGCCGACCTTAGAGCATCCCACTCAAGAGAGATGACCACTGGCAAGAGGGCCTAGGAGTAAGAGCACTGCGGCTCCTGC	chr20_1764086_1764255_pos_76_T_pos_96_T	Denisova_haplotype
ACTGGCCGCTTGACGTGGGAGACCAAGTTGGGCGGATCACAAGGTAAAGAGTTCGAGACCAGCCTGGCCAATATGGTGAAACCTCACCTCTACTAAAAATACAAAAAATTCGCCAAGCGTAGTGGCAGGCACCTGTAGTCCCAGCTACTCAGGAAGCTGAGGCAGGAGAATTGCTTGAACACAGGCACTGCGGCTCCTGC	chr1_1771725_1771894_pos_72_C_pos_100_A	Denisova_haplotype
ACTGGCCGCTTGACGTGGGAGACCAAGTTGGGCGGATCACAAGGTAAAGAGTTCGAGACCAGCCTGGCCAATATGGTGAAACCTCACCTCTACTAAAAATACAAAAAATTCGCCGAGCGTAGTGGCAGGCACCTGTAGTCCCAGCTACTCAGGAAGCTGAGGCAGGAGAATTGCTTGAACACAGGCACTGCGGCTCCTGC	chr1_1771725_1771894_pos_72_C_pos_100_G	Denisova_haplotype
ACTGGCCGCTTGACGTGGGAGACCAAGTTGGGCGGATCACAAGGTAAAGAGTTCGAGACCAGCCTGGCCAATATGGTGAAACCTCATCTCTACTAAAAATACAAAAAATTCGCCAAGCGTAGTGGCAGGCACCTGTAGTCCCAGCTACTCAGGAAGCTGAGGCAGGAGAATTGCTTGAACACAGGCACTGCGGCTCCTGC	chr1_1771725_1771894_pos_72_T_pos_100_A	Denisova_haplotype
ACTGGCCGCTTGACGTGGGAGACCAAGTTGGGCGGATCACAAGGTAAAGAGTTCGAGACCAGCCTGGCCAATATGGTGAAACCTCATCTCTACTAAAAATACAAAAAATTCGCCGAGCGTAGTGGCAGGCACCTGTAGTCCCAGCTACTCAGGAAGCTGAGGCAGGAGAATTGCTTGAACACAGGCACTGCGGCTCCTGC	chr1_1771725_1771894_pos_72_T_pos_100_G	Denisova_haplotype
ACTGGCCGCTTGACGGGCCTAGGTAGGCACCGGAGACATGAGCAGACCGAAACGGGGACGCAAGACCCTCAGTGCCCAGAAAGTGGGGGTCTGAGAGAGGGAGCTCAGTGGGCAGGGCCTGGGGGGTGAGAAGGACTGTCTCAGAGGCAGCCACCCCAGCTGGGCCTTGGGGCTCTGAACCCTCACACTGCGGCTCCTGC	chr1_1831453_1831622_pos_44_C_pos_128_A	Denisova_haplotype
ACTGGCCGCTTGACGGGCCTAGGTAGGCACCGGAGACATGAGCAGACCGAAACGGGGACGCAAGACCCTCAGTGCCCAGAAAGTGGGGGTCTGAGAGAGGGAGCTCAGTGGGCAGGGCCTGGGGGGTGAGAAGGACTGTCTCGGAGGCAGCCACCCCAGCTGGGCCTTGGGGCTCTGAACCCTCACACTGCGGCTCCTGC	chr1_1831453_1831622_pos_44_C_pos_128_G	Denisova_haplotype
ACTGGCCGCTTGACGGGCCTAGGTAGGCACCGGAGACATGAGCAGACCGAAACGGGGAGGCAAGACCCTCAGTGCCCAGAAAGTGGGGGTCTGAGAGAGGGAGCTCAGTGGGCAGGGCCTGGGGGGTGAGAAGGACTGTCTCAGAGGCAGCCACCCCAGCTGGGCCTTGGGGCTCTGAACCCTCACACTGCGGCTCCTGC	chr1_1831453_1831622_pos_44_G_pos_128_A	Denisova_haplotype
ACTGGCCGCTTGACGGGCCTAGGTAGGCACCGGAGACATGAGCAGACCGAAACGGGGAGGCAAGACCCTCAGTGCCCAGAAAGTGGGGGTCTGAGAGAGGGAGCTCAGTGGGCAGGGCCTGGGGGGTGAGAAGGACTGTCTCGGAGGCAGCCACCCCAGCTGGGCCTTGGGGCTCTGAACCCTCACACTGCGGCTCCTGC	chr1_1831453_1831622_pos_44_G_pos_128_G	Denisova_haplotype
ACTGGCCGCTTGACGACGACACCTGACACCACCCATTGCCCAGCTCAGGGCTAGGAATGCCAGCCTGAAACCTGGACTGGGTACAGGCCGGAGACCACACGCTCGCCCTGCCTGCTTGCACTGGGGGTTGGCTGCCCAAGGGTTCCTCCCAGAGCCCTGGAGTCCCAGAGTCCTTCCCACATAGGCACTGCGGCTCCTGC	chr1_1848854_1849023_pos_77_A_pos_95_G	Denisova_haplotype
ACTGGCCGCTTGACGACGACACCTGACACCACCCATTGCCCAGCTCAGGGCTAGGAATGCCAGCCTGAAACCTGGACTGGGTACAGGCCGGAGACCACACGCTCGCCCTTCCTGCTTGCACTGGGGGTTGGCTGCCCAAGGGTTCCTCCCAGAGCCCTGGAGTCCCAGAGTCCTTCCCACATAGGCACTGCGGCTCCTGC	chr1_1848854_1849023_pos_77_A_pos_95_T	Denisova_haplotype
ACTGGCCGCTTGACGACGACACCTGACACCACCCATTGCCCAGCTCAGGGCTAGGAATGCCAGCCTGAAACCTGGACTGGGTACAGGCCGGGGACCACACGCTCGCCCTGCCTGCTTGCACTGGGGGTTGGCTGCCCAAGGGTTCCTCCCAGAGCCCTGGAGTCCCAGAGTCCTTCCCACATAGGCACTGCGGCTCCTGC	chr1_1848854_1849023_pos_77_G_pos_95_G	Denisova_haplotype
ACTGGCCGCTTGACGACGACACCTGACACCACCCATTGCCCAGCTCAGGGCTAGGAATGCCAGCCTGAAACCTGGACTGGGTACAGGCCGGGGACCACACGCTCGCCCTTCCTGCTTGCACTGGGGGTTGGCTGCCCAAGGGTTCCTCCCAGAGCCCTGGAGTCCCAGAGTCCTTCCCACATAGGCACTGCGGCTCCTGC	chr1_1848854_1849023_pos_77_G_pos_95_T	Denisova_haplotype
ACTGGCCGCTTGACGACCCCGCTCAGCGCAATCCCCTCCCACTGGGCCACGCCCAACGTGTTCAGAGGGCTTGTCCGCCACAAGCCCTACCCCGCAGCTCCACCTGGCCCAGACTCGTGAGGCGACGGTGGGTCTCGTCCTCAGCCCGGGCACGGCGCCTTAACCTCGGCCGAGCGTGGCCTGCTCACTGCGGCTCCTGC	chr1_1851124_1851293_pos_72_C_pos_101_C	Denisova_haplotype
ACTGGCCGCTTGACGACCCCGCTCAGCGCAATCCCCTCCCACTGGGCCACGCCCAACGTGTTCAGAGGGCTTGTCCGCCACAAGCCCTACCCCGCAGCTCCACCTGGCCCAGACTTGTGAGGCGACGGTGGGTCTCGTCCTCAGCCCGGGCACGGCGCCTTAACCTCGGCCGAGCGTGGCCTGCTCACTGCGGCTCCTGC	chr1_1851124_1851293_pos_72_C_pos_101_T	Denisova_haplotype
ACTGGCCGCTTGACGACCCCGCTCAGCGCAATCCCCTCCCACTGGGCCACGCCCAACGTGTTCAGAGGGCTTGTCCGCCACAAGCCTTACCCCGCAGCTCCACCTGGCCCAGACTCGTGAGGCGACGGTGGGTCTCGTCCTCAGCCCGGGCACGGCGCCTTAACCTCGGCCGAGCGTGGCCTGCTCACTGCGGCTCCTGC	chr1_1851124_1851293_pos_72_T_pos_101_C	Denisova_haplotype
ACTGGCCGCTTGACGACCCCGCTCAGCGCAATCCCCTCCCACTGGGCCACGCCCAACGTGTTCAGAGGGCTTGTCCGCCACAAGCCTTACCCCGCAGCTCCACCTGGCCCAGACTTGTGAGGCGACGGTGGGTCTCGTCCTCAGCCCGGGCACGGCGCCTTAACCTCGGCCGAGCGTGGCCTGCTCACTGCGGCTCCTGC	chr1_1851124_1851293_pos_72_T_pos_101_T	Denisova_haplotype
ACTGGCCGCTTGACGGTCTGGGCCCTGGGGCAGCAGACGCCAGGAGGGCTCTGGCTGAGAACCCAGCCTCAGAAGCACCAGTCCTCAGCGGGCCACACAGCCTCTGCATCCCACCCTCCCTGTCCAGTCCCTTCTGCACTTAGTGACAAACACACACCCCAGTGCAGCAGGGAGCTGGGAGGGTTCACTGCGGCTCCTGC	chr4_2252541_2252710_pos_50_A_pos_123_A	Denisova_haplotype
ACTGGCCGCTTGACGGTCTGGGCCCTGGGGCAGCAGACGCCAGGAGGGCTCTGGCTGAGAACCCAGCCTCAGAAGCACCAGTCCTCAGCGGGCCACACAGCCTCTGCATCCCACCCTCCCTGTCCAGTCCCTTCTGCGCTTAGTGACAAACACACACCCCAGTGCAGCAGGGAGCTGGGAGGGTTCACTGCGGCTCCTGC	chr4_2252541_2252710_pos_50_A_pos_123_G	Denisova_haplotype
ACTGGCCGCTTGACGGTCTGGGCCCTGGGGCAGCAGACGCCAGGAGGGCTCTGGCTGAGAACCCGGCCTCAGAAGCACCAGTCCTCAGCGGGCCACACAGCCTCTGCATCCCACCCTCCCTGTCCAGTCCCTTCTGCACTTAGTGACAAACACACACCCCAGTGCAGCAGGGAGCTGGGAGGGTTCACTGCGGCTCCTGC	chr4_2252541_2252710_pos_50_G_pos_123_A	Denisova_haplotype
ACTGGCCGCTTGACGGTCTGGGCCCTGGGGCAGCAGACGCCAGGAGGGCTCTGGCTGAGAACCCGGCCTCAGAAGCACCAGTCCTCAGCGGGCCACACAGCCTCTGCATCCCACCCTCCCTGTCCAGTCCCTTCTGCGCTTAGTGACAAACACACACCCCAGTGCAGCAGGGAGCTGGGAGGGTTCACTGCGGCTCCTGC	chr4_2252541_2252710_pos_50_G_pos_123_G	Denisova_haplotype
ACTGGCCGCTTGACGTACCTTGGGCCCTTTCTCCCTGGGTGTCTCACACCCTGCTTTTCTAAAACTACACTCAGCACCTGTTTCTGTTCTCCCTTCCCTCATTGGGTTTTATGGCCTCATTCTTGCAGAGTAAGAAGCTAGATACCTTGGCGTGAGTTGTTTCTCCTTTCACCTTGGAAGCTTTACACTGCGGCTCCTGC	chr4_2487181_2487350_pos_61_A_pos_111_C	Denisova_haplotype
ACTGGCCGCTTGACGTACCTTGGGCCCTTTCTCCCTGGGTGTCTCACACCCTGCTTTTCTAAAACTACACTCAGCACCTGTTTCTGTTCTCCCTTCCCTCATTGGGTTTTATGGCCTCATTCTTGTAGAGTAAGAAGCTAGATACCTTGGCGTGAGTTGTTTCTCCTTTCACCTTGGAAGCTTTACACTGCGGCTCCTGC	chr4_2487181_2487350_pos_61_A_pos_111_T	Denisova_haplotype
ACTGGCCGCTTGACGTACCTTGGGCCCTTTCTCCCTGGGTGTCTCACACCCTGCTTTTCTAAAACTACACTCAGCCCCTGTTTCTGTTCTCCCTTCCCTCATTGGGTTTTATGGCCTCATTCTTGCAGAGTAAGAAGCTAGATACCTTGGCGTGAGTTGTTTCTCCTTTCACCTTGGAAGCTTTACACTGCGGCTCCTGC	chr4_2487181_2487350_pos_61_C_pos_111_C	Denisova_haplotype
ACTGGCCGCTTGACGTACCTTGGGCCCTTTCTCCCTGGGTGTCTCACACCCTGCTTTTCTAAAACTACACTCAGCCCCTGTTTCTGTTCTCCCTTCCCTCATTGGGTTTTATGGCCTCATTCTTGTAGAGTAAGAAGCTAGATACCTTGGCGTGAGTTGTTTCTCCTTTCACCTTGGAAGCTTTACACTGCGGCTCCTGC	chr4_2487181_2487350_pos_61_C_pos_111_T	Denisova_haplotype
ACTGGCCGCTTGACGTATATTTATTTCTTATTTTACAAAAAGAAAAGATCTAGCTTCCTGGCACATTCTAGTAATGGCTAGATAATGTTATTGAAGTAGCTAAGCCACATCTACGTCTTGTCTTCTAGAGAGAAAACTGTTCTGATAAGCCCTGAGGATTGCGAAATCAGTGGACATTCGGTCACCACTGCGGCTCCTGC	chr4_2954160_2954329_pos_67_A_pos_105_G	Denisova_haplotype
ACTGGCCGCTTGACGTATATTTATTTCTTATTTTACAAAAAGAAAAGATCTAGCTTCCTGGCACATTCTAGTAATGGCTAGATAATGTTATTGAAGTAGCTAAGCCACATCTACGTCTTTTCTTCTAGAGAGAAAACTGTTCTGATAAGCCCTGAGGATTGCGAAATCAGTGGACATTCGGTCACCACTGCGGCTCCTGC	chr4_2954160_2954329_pos_67_A_pos_105_T	Denisova_haplotype
ACTGGCCGCTTGACGTATATTTATTTCTTATTTTACAAAAAGAAAAGATCTAGCTTCCTGGCACATTCTAGTAATGGCTAGGTAATGTTATTGAAGTAGCTAAGCCACATCTACGTCTTGTCTTCTAGAGAGAAAACTGTTCTGATAAGCCCTGAGGATTGCGAAATCAGTGGACATTCGGTCACCACTGCGGCTCCTGC	chr4_2954160_2954329_pos_67_G_pos_105_G	Denisova_haplotype
ACTGGCCGCTTGACGTATATTTATTTCTTATTTTACAAAAAGAAAAGATCTAGCTTCCTGGCACATTCTAGTAATGGCTAGGTAATGTTATTGAAGTAGCTAAGCCACATCTACGTCTTTTCTTCTAGAGAGAAAACTGTTCTGATAAGCCCTGAGGATTGCGAAATCAGTGGACATTCGGTCACCACTGCGGCTCCTGC	chr4_2954160_2954329_pos_67_G_pos_105_T	Denisova_haplotype
ACTGGCCGCTTGACGTCAAGCTTGGAGTCAACTGGACGACCTGCTGTCCCTCAGACAGCTGTGAGTGCCACACTTCACCATACCGGGACAATGTGCCTTTACATGTGTGTCCTCTGCCCACCCTGGGCCCATGAACAGCTCACTCCCCTTGCAAAACTTGACTGTAACTCCCTCTAGAAGAATTTCACTGCGGCTCCTGC	chr4_2963290_2963459_pos_86_A_pos_87_C	Denisova_haplotype
ACTGGCCGCTTGACGTCAAGCTTGGAGTCAACTGGACGACCTGCTGTCCCTCAGACAGCTGTGAGTGCCACACTTCACCATACCGGGACAATGTGCCTTTAGATGTGTGTCCTCTGCCCACCCTGGGCCCATGAACAGCTCACTCCCCTTGCAAAACTTGACTGTAACTCCCTCTAGAAGAATTTCACTGCGGCTCCTGC	chr4_2963290_2963459_pos_86_A_pos_87_G	Denisova_haplotype
ACTGGCCGCTTGACGTCAAGCTTGGAGTCAACTGGACGACCTGCTGTCCCTCAGACAGCTGTGAGTGCCACACTTCACCATACCGGGACAATGTGCCTTTGCATGTGTGTCCTCTGCCCACCCTGGGCCCATGAACAGCTCACTCCCCTTGCAAAACTTGACTGTAACTCCCTCTAGAAGAATTTCACTGCGGCTCCTGC	chr4_2963290_2963459_pos_86_G_pos_87_C	Denisova_haplotype
ACTGGCCGCTTGACGTCAAGCTTGGAGTCAACTGGACGACCTGCTGTCCCTCAGACAGCTGTGAGTGCCACACTTCACCATACCGGGACAATGTGCCTTTGGATGTGTGTCCTCTGCCCACCCTGGGCCCATGAACAGCTCACTCCCCTTGCAAAACTTGACTGTAACTCCCTCTAGAAGAATTTCACTGCGGCTCCTGC	chr4_2963290_2963459_pos_86_G_pos_87_G	Denisova_haplotype
ACTGGCCGCTTGACGCTGAGTAGCTGGGACTACAGGTGCACACCACCATGCCTGAGTAATTTTTTTTTTAGAGATGGGGTCTCAGTATGTTGCCCAGGCTACATTCTGTTTTTTAGAAGGAGGTGTTGCCCAATTCTAGCATTGCAAATAAAAGCCAACTAGATTCCAATTTGAAATTTGATGTACACTGCGGCTCCTGC	chr4_2978082_2978251_pos_86_A_pos_87_C	Denisova_haplotype
ACTGGCCGCTTGACGCTGAGTAGCTGGGACTACAGGTGCACACCACCATGCCTGAGTAATTTTTTTTTTAGAGATGGGGTCTCAGTATGTTGCCCAGGCTATATTCTGTTTTTTAGAAGGAGGTGTTGCCCAATTCTAGCATTGCAAATAAAAGCCAACTAGATTCCAATTTGAAATTTGATGTACACTGCGGCTCCTGC	chr4_2978082_2978251_pos_86_A_pos_87_T	Denisova_haplotype
ACTGGCCGCTTGACGCTGAGTAGCTGGGACTACAGGTGCACACCACCATGCCTGAGTAATTTTTTTTTTAGAGATGGGGTCTCAGTATGTTGCCCAGGCTGCATTCTGTTTTTTAGAAGGAGGTGTTGCCCAATTCTAGCATTGCAAATAAAAGCCAACTAGATTCCAATTTGAAATTTGATGTACACTGCGGCTCCTGC	chr4_2978082_2978251_pos_86_G_pos_87_C	Denisova_haplotype
ACTGGCCGCTTGACGCTGAGTAGCTGGGACTACAGGTGCACACCACCATGCCTGAGTAATTTTTTTTTTAGAGATGGGGTCTCAGTATGTTGCCCAGGCTGTATTCTGTTTTTTAGAAGGAGGTGTTGCCCAATTCTAGCATTGCAAATAAAAGCCAACTAGATTCCAATTTGAAATTTGATGTACACTGCGGCTCCTGC	chr4_2978082_2978251_pos_86_G_pos_87_T	Denisova_haplotype
ACTGGCCGCTTGACGACGAGGGTGGTGGGCAGCCAGCGCTAGCCCAAGCTCCCGGGGTCACTCCAAGGAGTAGTGAGGGCTCCCCTGCAGGTGCAGTGAGAGGCGTGGTAGTATTAGGGCGGTTAGAGGAGGGGCGTCTCCCTTCCCTTCCTTCTGAGTTTTCTTTGACACTGTCATCTTTCAGTCACTGCGGCTCCTGC	chr1_3199390_3199559_pos_78_G_pos_95_A	Denisova_haplotype
ACTGGCCGCTTGACGACGAGGGTGGTGGGCAGCCAGCGCTAGCCCAAGCTCCCGGGGTCACTCCAAGGAGTAGTGAGGGCTCCCCTGCAGGTGCAGTGAGAGGCGTGGTCGTATTAGGGCGGTTAGAGGAGGGGCGTCTCCCTTCCCTTCCTTCTGAGTTTTCTTTGACACTGTCATCTTTCAGTCACTGCGGCTCCTGC	chr1_3199390_3199559_pos_78_G_pos_95_C	Denisova_haplotype
ACTGGCCGCTTGACGACGAGGGTGGTGGGCAGCCAGCGCTAGCCCAAGCTCCCGGGGTCACTCCAAGGAGTAGTGAGGGCTCCCCTGCAGGTTCAGTGAGAGGCGTGGTAGTATTAGGGCGGTTAGAGGAGGGGCGTCTCCCTTCCCTTCCTTCTGAGTTTTCTTTGACACTGTCATCTTTCAGTCACTGCGGCTCCTGC	chr1_3199390_3199559_pos_78_T_pos_95_A	Denisova_haplotype
ACTGGCCGCTTGACGACGAGGGTGGTGGGCAGCCAGCGCTAGCCCAAGCTCCCGGGGTCACTCCAAGGAGTAGTGAGGGCTCCCCTGCAGGTTCAGTGAGAGGCGTGGTCGTATTAGGGCGGTTAGAGGAGGGGCGTCTCCCTTCCCTTCCTTCTGAGTTTTCTTTGACACTGTCATCTTTCAGTCACTGCGGCTCCTGC	chr1_3199390_3199559_pos_78_T_pos_95_C	Denisova_haplotype
ACTGGCCGCTTGACGAAGCCGAACCACGTTTTGTGGGATACTGCCCCCAAGGGAGACAGCTCACCCACCCACCACAGTACCATCAAAGACAGACGTCCTGCTTGTCTCGGTATCCCTGGCCCTTGCCCAGGGTGAGGCACAGGGTGGGCCTCCGCGCATCCGTGCCCGGAAGCAGGAACAGAGGGCACTGCGGCTCCTGC	chr1_3255769_3255938_pos_34_A_pos_138_C	Denisova_haplotype
ACTGGCCGCTTGACGAAGCCGAACCACGTTTTGTGGGATACTGCCCCCAAGGGAGACAGCTCACCCACCCACCACAGTACCATCAAAGACAGACGTCCTGCTTGTCTCGGTATCCCTGGCCCTTGCCCAGGGTGAGGCACAGGGTGGGCCTCTGCGCATCCGTGCCCGGAAGCAGGAACAGAGGGCACTGCGGCTCCTGC	chr1_3255769_3255938_pos_34_A_pos_138_T	Denisova_haplotype
ACTGGCCGCTTGACGAAGCCGAACCACGTTTTGTGGGATACTGCCCCCGAGGGAGACAGCTCACCCACCCACCACAGTACCATCAAAGACAGACGTCCTGCTTGTCTCGGTATCCCTGGCCCTTGCCCAGGGTGAGGCACAGGGTGGGCCTCCGCGCATCCGTGCCCGGAAGCAGGAACAGAGGGCACTGCGGCTCCTGC	chr1_3255769_3255938_pos_34_G_pos_138_C	Denisova_haplotype
ACTGGCCGCTTGACGAAGCCGAACCACGTTTTGTGGGATACTGCCCCCGAGGGAGACAGCTCACCCACCCACCACAGTACCATCAAAGACAGACGTCCTGCTTGTCTCGGTATCCCTGGCCCTTGCCCAGGGTGAGGCACAGGGTGGGCCTCTGCGCATCCGTGCCCGGAAGCAGGAACAGAGGGCACTGCGGCTCCTGC	chr1_3255769_3255938_pos_34_G_pos_138_T	Denisova_haplotype
ACTGGCCGCTTGACGTAGTTGAGAACCTTCCATTTCCCCCTGGTTAAAATACATTAGTTGCTATGGAAACTGCGATCCCCCCGGTGTGGATGGAGCTGAATGACACCTACAATTGCAGAGCACGGTTGGCGTTGCCAGGGCTGGGAAATGGGCGTCGTGGCTGGAGAGGGCACTGAAGGGCACAGCACTGCGGCTCCTGC	chr10_3373561_3373730_pos_31_A_pos_141_C	Denisova_haplotype
ACTGGCCGCTTGACGTAGTTGAGAACCTTCCATTTCCCCCTGGTTAAAATACATTAGTTGCTATGGAAACTGCGATCCCCCCGGTGTGGATGGAGCTGAATGACACCTACAATTGCAGAGCACGGTTGGCGTTGCCAGGGCTGGGAAATGGGCGTTGTGGCTGGAGAGGGCACTGAAGGGCACAGCACTGCGGCTCCTGC	chr10_3373561_3373730_pos_31_A_pos_141_T	Denisova_haplotype
ACTGGCCGCTTGACGTAGTTGAGAACCTTCCATTTCCCCCTGGTTGAAATACATTAGTTGCTATGGAAACTGCGATCCCCCCGGTGTGGATGGAGCTGAATGACACCTACAATTGCAGAGCACGGTTGGCGTTGCCAGGGCTGGGAAATGGGCGTCGTGGCTGGAGAGGGCACTGAAGGGCACAGCACTGCGGCTCCTGC	chr10_3373561_3373730_pos_31_G_pos_141_C	Denisova_haplotype
ACTGGCCGCTTGACGTAGTTGAGAACCTTCCATTTCCCCCTGGTTGAAATACATTAGTTGCTATGGAAACTGCGATCCCCCCGGTGTGGATGGAGCTGAATGACACCTACAATTGCAGAGCACGGTTGGCGTTGCCAGGGCTGGGAAATGGGCGTTGTGGCTGGAGAGGGCACTGAAGGGCACAGCACTGCGGCTCCTGC	chr10_3373561_3373730_pos_31_G_pos_141_T	Denisova_haplotype
ACTGGCCGCTTGACGCCGGGGAAGGGGACAGGGCTGAAGGAAGGTGAGTGGAAGAGCTCCAGCCACCACTTCCAGCCCTCCTCCTGACTGTCCCAGTGGATTCCCCTCTCTAGGACCTCATTGTACACCAATTTCCTTTTCCCTGGAGAGTGATATATCAGGGGAGGTAGGTGGGGGAACATGGCCACTGCGGCTCCTGC	chr12_3450988_3451157_pos_60_G_pos_97_A_pos_112_A	Denisova_haplotype
ACTGGCCGCTTGACGCCGGGGAAGGGGACAGGGCTGAAGGAAGGTGAGTGGAAGAGCTCCAGCCACCACTTCCAGCCCTCCTCCTGACTGTCCCAGTGGATTCCCCTCTCTAGGACCTCATTGTACCCCAATTTCCTTTTCCCTGGAGAGTGATATATCAGGGGAGGTAGGTGGGGGAACATGGCCACTGCGGCTCCTGC	chr12_3450988_3451157_pos_60_G_pos_97_A_pos_112_C	Denisova_haplotype
ACTGGCCGCTTGACGCCGGGGAAGGGGACAGGGCTGAAGGAAGGTGAGTGGAAGAGCTCCAGCCACCACTTCCAGCCCTCCTCCTGACTGTCCCAGTGGATTCCCCTCTCTGGGACCTCATTGTACACCAATTTCCTTTTCCCTGGAGAGTGATATATCAGGGGAGGTAGGTGGGGGAACATGGCCACTGCGGCTCCTGC	chr12_3450988_3451157_pos_60_G_pos_97_G_pos_112_A	Denisova_haplotype
ACTGGCCGCTTGACGCCGGGGAAGGGGACAGGGCTGAAGGAAGGTGAGTGGAAGAGCTCCAGCCACCACTTCCAGCCCTCCTCCTGACTGTCCCAGTGGATTCCCCTCTCTGGGACCTCATTGTACCCCAATTTCCTTTTCCCTGGAGAGTGATATATCAGGGGAGGTAGGTGGGGGAACATGGCCACTGCGGCTCCTGC	chr12_3450988_3451157_pos_60_G_pos_97_G_pos_112_C	Denisova_haplotype
ACTGGCCGCTTGACGCCGGGGAAGGGGACAGGGCTGAAGGAAGGTGAGTGGAAGAGCTCCAGCCACCACTTCCATCCCTCCTCCTGACTGTCCCAGTGGATTCCCCTCTCTAGGACCTCATTGTACACCAATTTCCTTTTCCCTGGAGAGTGATATATCAGGGGAGGTAGGTGGGGGAACATGGCCACTGCGGCTCCTGC	chr12_3450988_3451157_pos_60_T_pos_97_A_pos_112_A	Denisova_haplotype
ACTGGCCGCTTGACGCCGGGGAAGGGGACAGGGCTGAAGGAAGGTGAGTGGAAGAGCTCCAGCCACCACTTCCATCCCTCCTCCTGACTGTCCCAGTGGATTCCCCTCTCTAGGACCTCATTGTACCCCAATTTCCTTTTCCCTGGAGAGTGATATATCAGGGGAGGTAGGTGGGGGAACATGGCCACTGCGGCTCCTGC	chr12_3450988_3451157_pos_60_T_pos_97_A_pos_112_C	Denisova_haplotype
ACTGGCCGCTTGACGCCGGGGAAGGGGACAGGGCTGAAGGAAGGTGAGTGGAAGAGCTCCAGCCACCACTTCCATCCCTCCTCCTGACTGTCCCAGTGGATTCCCCTCTCTGGGACCTCATTGTACACCAATTTCCTTTTCCCTGGAGAGTGATATATCAGGGGAGGTAGGTGGGGGAACATGGCCACTGCGGCTCCTGC	chr12_3450988_3451157_pos_60_T_pos_97_G_pos_112_A	Denisova_haplotype
ACTGGCCGCTTGACGCCGGGGAAGGGGACAGGGCTGAAGGAAGGTGAGTGGAAGAGCTCCAGCCACCACTTCCATCCCTCCTCCTGACTGTCCCAGTGGATTCCCCTCTCTGGGACCTCATTGTACCCCAATTTCCTTTTCCCTGGAGAGTGATATATCAGGGGAGGTAGGTGGGGGAACATGGCCACTGCGGCTCCTGC	chr12_3450988_3451157_pos_60_T_pos_97_G_pos_112_C	Denisova_haplotype
ACTGGCCGCTTGACGTTAAAGGAAATAATGTATACAGTGGTCCACTTCCAAGACAAAGGGCCTTGATTTGGCCTAGGTCAGCAAACTACAGAAGAAACAGGATATACTAGGCCCCTGCTTCGATAGCCGATGCTTGTTTGTTGGCCTCCCCCTCCCAACCTTCCCCCTCGCCCCTTAGTTGCGCTCACTGCGGCTCCTGC	chr12_3625822_3625991_pos_30_C_pos_142_A	Denisova_haplotype
ACTGGCCGCTTGACGTTAAAGGAAATAATGTATACAGTGGTCCACTTCCAAGACAAAGGGCCTTGATTTGGCCTAGGTCAGCAAACTACAGAAGAAACAGGATATACTAGGCCCCTGCTTCGATAGCCGATGCTTGTTTGTTGGCCTCCCCCTCCCCACCTTCCCCCTCGCCCCTTAGTTGCGCTCACTGCGGCTCCTGC	chr12_3625822_3625991_pos_30_C_pos_142_C	Denisova_haplotype
ACTGGCCGCTTGACGTTAAAGGAAATAATGTATACAGTGGTCCATTTCCAAGACAAAGGGCCTTGATTTGGCCTAGGTCAGCAAACTACAGAAGAAACAGGATATACTAGGCCCCTGCTTCGATAGCCGATGCTTGTTTGTTGGCCTCCCCCTCCCAACCTTCCCCCTCGCCCCTTAGTTGCGCTCACTGCGGCTCCTGC	chr12_3625822_3625991_pos_30_T_pos_142_A	Denisova_haplotype
ACTGGCCGCTTGACGTTAAAGGAAATAATGTATACAGTGGTCCATTTCCAAGACAAAGGGCCTTGATTTGGCCTAGGTCAGCAAACTACAGAAGAAACAGGATATACTAGGCCCCTGCTTCGATAGCCGATGCTTGTTTGTTGGCCTCCCCCTCCCCACCTTCCCCCTCGCCCCTTAGTTGCGCTCACTGCGGCTCCTGC	chr12_3625822_3625991_pos_30_T_pos_142_C	Denisova_haplotype
ACTGGCCGCTTGACGAGAGTACAAGAGGAAGTGAGAGGATGCGGAGAGGTTGGCAGGGCTGGGGGAAGGTTCCAGAGGCTCAAGCAACAAAGAGGTGCCGGGAAAGGATGCAGTGTGGCCACTGAGGCGAGACAGGGCCCAGGAACTGGGGGATGCAAGTGAGAAAGGGATGTGGAGGAGAGTTTCACTGCGGCTCCTGC	chr12_3628508_3628677_pos_58_C_pos_115_A	Denisova_haplotype
ACTGGCCGCTTGACGAGAGTACAAGAGGAAGTGAGAGGATGCGGAGAGGTTGGCAGGGCTGGGGGAAGGTTCCAGAGGCTCAAGCAACAAAGAGGTGCCGGGAAAGGATGCAGTGTGGCCACTGAGGCGGGACAGGGCCCAGGAACTGGGGGATGCAAGTGAGAAAGGGATGTGGAGGAGAGTTTCACTGCGGCTCCTGC	chr12_3628508_3628677_pos_58_C_pos_115_G	Denisova_haplotype
ACTGGCCGCTTGACGAGAGTACAAGAGGAAGTGAGAGGATGCGGAGAGGTTGGCAGGGCTGGGGGAAGGTTCTAGAGGCTCAAGCAACAAAGAGGTGCCGGGAAAGGATGCAGTGTGGCCACTGAGGCGAGACAGGGCCCAGGAACTGGGGGATGCAAGTGAGAAAGGGATGTGGAGGAGAGTTTCACTGCGGCTCCTGC	chr12_3628508_3628677_pos_58_T_pos_115_A	Denisova_haplotype
ACTGGCCGCTTGACGAGAGTACAAGAGGAAGTGAGAGGATGCGGAGAGGTTGGCAGGGCTGGGGGAAGGTTCTAGAGGCTCAAGCAACAAAGAGGTGCCGGGAAAGGATGCAGTGTGGCCACTGAGGCGGGACAGGGCCCAGGAACTGGGGGATGCAAGTGAGAAAGGGATGTGGAGGAGAGTTTCACTGCGGCTCCTGC	chr12_3628508_3628677_pos_58_T_pos_115_G	Denisova_haplotype
ACTGGCCGCTTGACGTTACTTTCTTAAAATCATTTCATTGCTGGCCGGGTGCAGTGGCTCACGCCTGTAATCCTAGCACTTGGGAGGCAGAGGCCGGCAGATTACCTAAGGTCAGGAGTTCAAGACCAGCCTGGCTAACATGGCAAAACCCCGTCTCTACTAAAAAATACAAAAATTAGCCGGGCCACTGCGGCTCCTGC	chr18_4007347_4007516_pos_80_C_pos_93_A	Denisova_haplotype
ACTGGCCGCTTGACGTTACTTTCTTAAAATCATTTCATTGCTGGCCGGGTGCAGTGGCTCACGCCTGTAATCCTAGCACTTGGGAGGCAGAGGCCGGCAGATTACCTGAGGTCAGGAGTTCAAGACCAGCCTGGCTAACATGGCAAAACCCCGTCTCTACTAAAAAATACAAAAATTAGCCGGGCCACTGCGGCTCCTGC	chr18_4007347_4007516_pos_80_C_pos_93_G	Denisova_haplotype
ACTGGCCGCTTGACGTTACTTTCTTAAAATCATTTCATTGCTGGCCGGGTGCAGTGGCTCACGCCTGTAATCCTAGCACTTGGGAGGCAGAGGCTGGCAGATTACCTAAGGTCAGGAGTTCAAGACCAGCCTGGCTAACATGGCAAAACCCCGTCTCTACTAAAAAATACAAAAATTAGCCGGGCCACTGCGGCTCCTGC	chr18_4007347_4007516_pos_80_T_pos_93_A	Denisova_haplotype
ACTGGCCGCTTGACGTTACTTTCTTAAAATCATTTCATTGCTGGCCGGGTGCAGTGGCTCACGCCTGTAATCCTAGCACTTGGGAGGCAGAGGCTGGCAGATTACCTGAGGTCAGGAGTTCAAGACCAGCCTGGCTAACATGGCAAAACCCCGTCTCTACTAAAAAATACAAAAATTAGCCGGGCCACTGCGGCTCCTGC	chr18_4007347_4007516_pos_80_T_pos_93_G	Denisova_haplotype
ACTGGCCGCTTGACGCATCTGAGACCTTTCATAACTTGTTTGGGCAACTAATCTCTTATGAGGATAAAAGTATCATCATTCTCAGTAAACGACCACAAGAACAAAAAACCAAACACCGCATATCCTCACTCATAGGTGGGAATTGAACAATGAGATCACATGGACACAGGAAGGGGAACATCACACACTGCGGCTCCTGC	chr3_4012856_4013025_pos_80_A_pos_92_A	Denisova_haplotype
ACTGGCCGCTTGACGCATCTGAGACCTTTCATAACTTGTTTGGGCAACTAATCTCTTATGAGGATAAAAGTATCATCATTCTCAGTAAACGACCACAAGAACAAAAGACCAAACACCGCATATCCTCACTCATAGGTGGGAATTGAACAATGAGATCACATGGACACAGGAAGGGGAACATCACACACTGCGGCTCCTGC	chr3_4012856_4013025_pos_80_A_pos_92_G	Denisova_haplotype
ACTGGCCGCTTGACGCATCTGAGACCTTTCATAACTTGTTTGGGCAACTAATCTCTTATGAGGATAAAAGTATCATCATTCTCAGTAAACGACCGCAAGAACAAAAAACCAAACACCGCATATCCTCACTCATAGGTGGGAATTGAACAATGAGATCACATGGACACAGGAAGGGGAACATCACACACTGCGGCTCCTGC	chr3_4012856_4013025_pos_80_G_pos_92_A	Denisova_haplotype
ACTGGCCGCTTGACGCATCTGAGACCTTTCATAACTTGTTTGGGCAACTAATCTCTTATGAGGATAAAAGTATCATCATTCTCAGTAAACGACCGCAAGAACAAAAGACCAAACACCGCATATCCTCACTCATAGGTGGGAATTGAACAATGAGATCACATGGACACAGGAAGGGGAACATCACACACTGCGGCTCCTGC	chr3_4012856_4013025_pos_80_G_pos_92_G	Denisova_haplotype
ACTGGCCGCTTGACGGTTCAAAGTAATTGGAAAATGAGCCTAATACCAAGAGAATTACAGAATATTGGTGATGGAAGAGAATTAGAGAATAATTTTTACCTTAAAGTGTAGATCCTGAGTTCAGGAAGAAGCAGTTACTTGCTCAAGGTCAGTGTCTAAAACTAAAACGGGATTAGAACCCACACCACTGCGGCTCCTGC	chr3_4020977_4021146_pos_74_A_pos_99_C	Denisova_haplotype
ACTGGCCGCTTGACGGTTCAAAGTAATTGGAAAATGAGCCTAATACCAAGAGAATTACAGAATATTGGTGATGGAAGAGAATTAGAGAATAATTTTTACCTTAAAGTGTAGATGCTGAGTTCAGGAAGAAGCAGTTACTTGCTCAAGGTCAGTGTCTAAAACTAAAACGGGATTAGAACCCACACCACTGCGGCTCCTGC	chr3_4020977_4021146_pos_74_A_pos_99_G	Denisova_haplotype
ACTGGCCGCTTGACGGTTCAAAGTAATTGGAAAATGAGCCTAATACCAAGAGAATTACAGAATATTGGTGATGGAAGAGAATTAGAGAGTAATTTTTACCTTAAAGTGTAGATCCTGAGTTCAGGAAGAAGCAGTTACTTGCTCAAGGTCAGTGTCTAAAACTAAAACGGGATTAGAACCCACACCACTGCGGCTCCTGC	chr3_4020977_4021146_pos_74_G_pos_99_C	Denisova_haplotype
ACTGGCCGCTTGACGGTTCAAAGTAATTGGAAAATGAGCCTAATACCAAGAGAATTACAGAATATTGGTGATGGAAGAGAATTAGAGAGTAATTTTTACCTTAAAGTGTAGATGCTGAGTTCAGGAAGAAGCAGTTACTTGCTCAAGGTCAGTGTCTAAAACTAAAACGGGATTAGAACCCACACCACTGCGGCTCCTGC	chr3_4020977_4021146_pos_74_G_pos_99_G	Denisova_haplotype
ACTGGCCGCTTGACGCCAAAGATTTTGAAGTGGAAAGAGCGCTGGACGTGGAAGTTGGAGAGTATGGTTCAGAGCTTAGACATCTTAGCTACTTCCCAGAGCCTGAGTTTCTTCATCTGCAAAATGAAAACAATAATTTAAAAATGCATAGCCCCTTTAACATCCATTATCAACAATGAACCCTACACTGCGGCTCCTGC	chr3_4346186_4346355_pos_56_A_pos_116_C	Denisova_haplotype
ACTGGCCGCTTGACGCCAAAGATTTTGAAGTGGAAAGAGCGCTGGACGTGGAAGTTGGAGAGTATGGTTCAGAGCTTAGACATCTTAGCTACTTCCCAGAGCCTGAGTTTCTTCATCTGCAAAATGAAAATAATAATTTAAAAATGCATAGCCCCTTTAACATCCATTATCAACAATGAACCCTACACTGCGGCTCCTGC	chr3_4346186_4346355_pos_56_A_pos_116_T	Denisova_haplotype
ACTGGCCGCTTGACGCCAAAGATTTTGAAGTGGAAAGAGCGCTGGACGTGGAAGTTGGAGAGTATGGTTCGGAGCTTAGACATCTTAGCTACTTCCCAGAGCCTGAGTTTCTTCATCTGCAAAATGAAAACAATAATTTAAAAATGCATAGCCCCTTTAACATCCATTATCAACAATGAACCCTACACTGCGGCTCCTGC	chr3_4346186_4346355_pos_56_G_pos_116_C	Denisova_haplotype
ACTGGCCGCTTGACGCCAAAGATTTTGAAGTGGAAAGAGCGCTGGACGTGGAAGTTGGAGAGTATGGTTCGGAGCTTAGACATCTTAGCTACTTCCCAGAGCCTGAGTTTCTTCATCTGCAAAATGAAAATAATAATTTAAAAATGCATAGCCCCTTTAACATCCATTATCAACAATGAACCCTACACTGCGGCTCCTGC	chr3_4346186_4346355_pos_56_G_pos_116_T	Denisova_haplotype
ACTGGCCGCTTGACGACCCAAGTTTTAATTGTGGGGAGGAGACTCCCAGCTGACTTCAGAGGGAGCAGGTTGTAAAATGTTTCTTATCGAACTTAAAAAGGTGCCTCGGTCTTAGTTGATTATCTCCTTGTTGTGGAAAGAAAGAAAAAGAGGGGGAAAGGGGATTCTCTATAGAATGTGGATTTCACTGCGGCTCCTGC	chr3_4347078_4347247_pos_74_G_pos_99_A	Denisova_haplotype
ACTGGCCGCTTGACGACCCAAGTTTTAATTGTGGGGAGGAGACTCCCAGCTGACTTCAGAGGGAGCAGGTTGTAAAATGTTTCTTATCGAACTTAAAAAGGTGCCTCGGTCTTGGTTGATTATCTCCTTGTTGTGGAAAGAAAGAAAAAGAGGGGGAAAGGGGATTCTCTATAGAATGTGGATTTCACTGCGGCTCCTGC	chr3_4347078_4347247_pos_74_G_pos_99_G	Denisova_haplotype
ACTGGCCGCTTGACGACCCAAGTTTTAATTGTGGGGAGGAGACTCCCAGCTGACTTCAGAGGGAGCAGGTTGTAAAATGTTTCTTATCTAACTTAAAAAGGTGCCTCGGTCTTAGTTGATTATCTCCTTGTTGTGGAAAGAAAGAAAAAGAGGGGGAAAGGGGATTCTCTATAGAATGTGGATTTCACTGCGGCTCCTGC	chr3_4347078_4347247_pos_74_T_pos_99_A	Denisova_haplotype
ACTGGCCGCTTGACGACCCAAGTTTTAATTGTGGGGAGGAGACTCCCAGCTGACTTCAGAGGGAGCAGGTTGTAAAATGTTTCTTATCTAACTTAAAAAGGTGCCTCGGTCTTGGTTGATTATCTCCTTGTTGTGGAAAGAAAGAAAAAGAGGGGGAAAGGGGATTCTCTATAGAATGTGGATTTCACTGCGGCTCCTGC	chr3_4347078_4347247_pos_74_T_pos_99_G	Denisova_haplotype
ACTGGCCGCTTGACGAATGCCACTTCTGAACAATGAGATTATACCTTACAGGCAGGGCAAGCTATGTATCTAATCATATATCCTTCTCTGAATTGGCAGCTCTCAGGCAGAGCCAAATATCCAGTCTACTTCTACCACATACTGTGTGTCTAAGCTCACTAGACCTGTTTGTTCTATTTCCCTTTCACTGCGGCTCCTGC	chr3_4353256_4353425_pos_28_A_pos_144_C	Denisova_haplotype
ACTGGCCGCTTGACGAATGCCACTTCTGAACAATGAGATTATACCTTACAGGCAGGGCAAGCTATGTATCTAATCATATATCCTTCTCTGAATTGGCAGCTCTCAGGCAGAGCCAAATATCCAGTCTACTTCTACCACATACTGTGTGTCTAAGCTCAGTAGACCTGTTTGTTCTATTTCCCTTTCACTGCGGCTCCTGC	chr3_4353256_4353425_pos_28_A_pos_144_G	Denisova_haplotype
ACTGGCCGCTTGACGAATGCCACTTCTGAACAATGAGATTATTCCTTACAGGCAGGGCAAGCTATGTATCTAATCATATATCCTTCTCTGAATTGGCAGCTCTCAGGCAGAGCCAAATATCCAGTCTACTTCTACCACATACTGTGTGTCTAAGCTCACTAGACCTGTTTGTTCTATTTCCCTTTCACTGCGGCTCCTGC	chr3_4353256_4353425_pos_28_T_pos_144_C	Denisova_haplotype
ACTGGCCGCTTGACGAATGCCACTTCTGAACAATGAGATTATTCCTTACAGGCAGGGCAAGCTATGTATCTAATCATATATCCTTCTCTGAATTGGCAGCTCTCAGGCAGAGCCAAATATCCAGTCTACTTCTACCACATACTGTGTGTCTAAGCTCAGTAGACCTGTTTGTTCTATTTCCCTTTCACTGCGGCTCCTGC	chr3_4353256_4353425_pos_28_T_pos_144_G	Denisova_haplotype
ACTGGCCGCTTGACGTTAAATCCTTTTAGGAATAAAGCAGGTATAAAATGGATTGAGTTCTATGTAAGCAAGAATTACTATATACATAAAAAAATCTGCTGGATTCATGAGAGATACTTTAATCTGAAATCAGTTTGAAAATATGCTTCACGATGCTAATGAGGATCTAACCAGAGATCAGGCTTCACTGCGGCTCCTGC	chr3_4353476_4353645_pos_37_A_pos_88_A_pos_136_C	Denisova_haplotype
ACTGGCCGCTTGACGTTAAATCCTTTTAGGAATAAAGCAGGTATAAAATGGATTGAGTTCTATGTAAGCAAGAATTACTATATACATAAAAAAATCTGCTGGATTCATGAGAGATACTTTAATCTGAAATCAGTTTGAAAATATGCTTCATGATGCTAATGAGGATCTAACCAGAGATCAGGCTTCACTGCGGCTCCTGC	chr3_4353476_4353645_pos_37_A_pos_88_A_pos_136_T	Denisova_haplotype
ACTGGCCGCTTGACGTTAAATCCTTTTAGGAATAAAGCAGGTATAAAATGGATTGAGTTCTATGTAAGCAAGAATTACTATATACATAAAAAAATCTGCTGGGTTCATGAGAGATACTTTAATCTGAAATCAGTTTGAAAATATGCTTCACGATGCTAATGAGGATCTAACCAGAGATCAGGCTTCACTGCGGCTCCTGC	chr3_4353476_4353645_pos_37_A_pos_88_G_pos_136_C	Denisova_haplotype
ACTGGCCGCTTGACGTTAAATCCTTTTAGGAATAAAGCAGGTATAAAATGGATTGAGTTCTATGTAAGCAAGAATTACTATATACATAAAAAAATCTGCTGGGTTCATGAGAGATACTTTAATCTGAAATCAGTTTGAAAATATGCTTCATGATGCTAATGAGGATCTAACCAGAGATCAGGCTTCACTGCGGCTCCTGC	chr3_4353476_4353645_pos_37_A_pos_88_G_pos_136_T	Denisova_haplotype
ACTGGCCGCTTGACGTTAAATCCTTTTAGGAATAAAGCAGGTATAAAATGGTTTGAGTTCTATGTAAGCAAGAATTACTATATACATAAAAAAATCTGCTGGATTCATGAGAGATACTTTAATCTGAAATCAGTTTGAAAATATGCTTCACGATGCTAATGAGGATCTAACCAGAGATCAGGCTTCACTGCGGCTCCTGC	chr3_4353476_4353645_pos_37_T_pos_88_A_pos_136_C	Denisova_haplotype
ACTGGCCGCTTGACGTTAAATCCTTTTAGGAATAAAGCAGGTATAAAATGGTTTGAGTTCTATGTAAGCAAGAATTACTATATACATAAAAAAATCTGCTGGATTCATGAGAGATACTTTAATCTGAAATCAGTTTGAAAATATGCTTCATGATGCTAATGAGGATCTAACCAGAGATCAGGCTTCACTGCGGCTCCTGC	chr3_4353476_4353645_pos_37_T_pos_88_A_pos_136_T	Denisova_haplotype
ACTGGCCGCTTGACGTTAAATCCTTTTAGGAATAAAGCAGGTATAAAATGGTTTGAGTTCTATGTAAGCAAGAATTACTATATACATAAAAAAATCTGCTGGGTTCATGAGAGATACTTTAATCTGAAATCAGTTTGAAAATATGCTTCACGATGCTAATGAGGATCTAACCAGAGATCAGGCTTCACTGCGGCTCCTGC	chr3_4353476_4353645_pos_37_T_pos_88_G_pos_136_C	Denisova_haplotype
ACTGGCCGCTTGACGTTAAATCCTTTTAGGAATAAAGCAGGTATAAAATGGTTTGAGTTCTATGTAAGCAAGAATTACTATATACATAAAAAAATCTGCTGGGTTCATGAGAGATACTTTAATCTGAAATCAGTTTGAAAATATGCTTCATGATGCTAATGAGGATCTAACCAGAGATCAGGCTTCACTGCGGCTCCTGC	chr3_4353476_4353645_pos_37_T_pos_88_G_pos_136_T	Denisova_haplotype
ACTGGCCGCTTGACGAAAAAAAAAAAAACTTGTTTTATTGAAGAGAGATGTTTTTGGACAATATCTTAGTACGCTGTGTTTTGACAGTTTTGTCCTGTTTTTATATATGTTAGAATTAGAATGGGTCCCAATCAGAAGCTACTTGGAATATATAGGAAATATATGACATGCCGTGCTGACTTACACACTGCGGCTCCTGC	chr3_4354393_4354562_pos_57_C_pos_116_A	Denisova_haplotype
ACTGGCCGCTTGACGAAAAAAAAAAAAACTTGTTTTATTGAAGAGAGATGTTTTTGGACAATATCTTAGTACGCTGTGTTTTGACAGTTTTGTCCTGTTTTTATATATGTTAGAATTAGAATGGGTCCCAGTCAGAAGCTACTTGGAATATATAGGAAATATATGACATGCCGTGCTGACTTACACACTGCGGCTCCTGC	chr3_4354393_4354562_pos_57_C_pos_116_G	Denisova_haplotype
ACTGGCCGCTTGACGAAAAAAAAAAAAACTTGTTTTATTGAAGAGAGATGTTTTTGGACAATATCTTAGTATGCTGTGTTTTGACAGTTTTGTCCTGTTTTTATATATGTTAGAATTAGAATGGGTCCCAATCAGAAGCTACTTGGAATATATAGGAAATATATGACATGCCGTGCTGACTTACACACTGCGGCTCCTGC	chr3_4354393_4354562_pos_57_T_pos_116_A	Denisova_haplotype
ACTGGCCGCTTGACGAAAAAAAAAAAAACTTGTTTTATTGAAGAGAGATGTTTTTGGACAATATCTTAGTATGCTGTGTTTTGACAGTTTTGTCCTGTTTTTATATATGTTAGAATTAGAATGGGTCCCAGTCAGAAGCTACTTGGAATATATAGGAAATATATGACATGCCGTGCTGACTTACACACTGCGGCTCCTGC	chr3_4354393_4354562_pos_57_T_pos_116_G	Denisova_haplotype
ACTGGCCGCTTGACGATCCTGCCCTTCACCTCCTCTTTCTTCCTGCTGGCTGGAATGTATACATGATGACTGGAACTGGAGCAGTCATCCTAGACCCCAGGATGACCCTGGGAAAGGAAGCCATTGCATAGAAAAATCAACAAGGTTAAAAGGAGTCTAGGTGTCTAGTACTGTAGAACATCCTGCACTGCGGCTCCTGC	chr3_4355721_4355890_pos_20_C_pos_152_A	Denisova_haplotype
ACTGGCCGCTTGACGATCCTGCCCTTCACCTCCTCTTTCTTCCTGCTGGCTGGAATGTATACATGATGACTGGAACTGGAGCAGTCATCCTAGACCCCAGGATGACCCTGGGAAAGGAAGCCATTGCATAGAAAAATCAACAAGGTTAAAAGGAGTCTAGGTGTCTGGTACTGTAGAACATCCTGCACTGCGGCTCCTGC	chr3_4355721_4355890_pos_20_C_pos_152_G	Denisova_haplotype
ACTGGCCGCTTGACGATCCTGCCCTTCACCTCCTTTTTCTTCCTGCTGGCTGGAATGTATACATGATGACTGGAACTGGAGCAGTCATCCTAGACCCCAGGATGACCCTGGGAAAGGAAGCCATTGCATAGAAAAATCAACAAGGTTAAAAGGAGTCTAGGTGTCTAGTACTGTAGAACATCCTGCACTGCGGCTCCTGC	chr3_4355721_4355890_pos_20_T_pos_152_A	Denisova_haplotype
ACTGGCCGCTTGACGATCCTGCCCTTCACCTCCTTTTTCTTCCTGCTGGCTGGAATGTATACATGATGACTGGAACTGGAGCAGTCATCCTAGACCCCAGGATGACCCTGGGAAAGGAAGCCATTGCATAGAAAAATCAACAAGGTTAAAAGGAGTCTAGGTGTCTGGTACTGTAGAACATCCTGCACTGCGGCTCCTGC	chr3_4355721_4355890_pos_20_T_pos_152_G	Denisova_haplotype
ACTGGCCGCTTGACGAACCCTTGTGGCTGCATACCTAAACCCTGCTTGCCAACCAATTTTAACAGTAATAAAGCTGACTTTTTGATTTCTCTCTGACTCCTGCGTCCTACTGAATTGTTTCTAAGCATGGATCAAGGAAAAAGGCATTATTAACTATCACCTGCTAAAACCCTAATAAGTACTACCACTGCGGCTCCTGC	chr3_4356006_4356175_pos_76_C_pos_97_G	Denisova_haplotype
ACTGGCCGCTTGACGAACCCTTGTGGCTGCATACCTAAACCCTGCTTGCCAACCAATTTTAACAGTAATAAAGCTGACTTTTTGATTTCTCTCTGACTCCTGCGTCCTACTTAATTGTTTCTAAGCATGGATCAAGGAAAAAGGCATTATTAACTATCACCTGCTAAAACCCTAATAAGTACTACCACTGCGGCTCCTGC	chr3_4356006_4356175_pos_76_C_pos_97_T	Denisova_haplotype
ACTGGCCGCTTGACGAACCCTTGTGGCTGCATACCTAAACCCTGCTTGCCAACCAATTTTAACAGTAATAAAGCTGACTTTTTGATTTCTGTCTGACTCCTGCGTCCTACTGAATTGTTTCTAAGCATGGATCAAGGAAAAAGGCATTATTAACTATCACCTGCTAAAACCCTAATAAGTACTACCACTGCGGCTCCTGC	chr3_4356006_4356175_pos_76_G_pos_97_G	Denisova_haplotype
ACTGGCCGCTTGACGAACCCTTGTGGCTGCATACCTAAACCCTGCTTGCCAACCAATTTTAACAGTAATAAAGCTGACTTTTTGATTTCTGTCTGACTCCTGCGTCCTACTTAATTGTTTCTAAGCATGGATCAAGGAAAAAGGCATTATTAACTATCACCTGCTAAAACCCTAATAAGTACTACCACTGCGGCTCCTGC	chr3_4356006_4356175_pos_76_G_pos_97_T	Denisova_haplotype
ACTGGCCGCTTGACGATTCCTCTGTAATATAAGTACATTGTACACTTTAAATGAGTGAAATATACAGCGTGTGAATTATATCTCAATAAAGCTAGGTCGTTTTTAAGTATCTTAGGATTTATAATGTTCATATAACATTACATGGAATGGTTCCCTGTGAACAAATGGTACTAGAGTACACATAACACTGCGGCTCCTGC	chr3_4356624_4356793_pos_71_A_pos_102_A	Denisova_haplotype
ACTGGCCGCTTGACGATTCCTCTGTAATATAAGTACATTGTACACTTTAAATGAGTGAAATATACAGCGTGTGAATTATATCTCAATAAAGCTAGGTCGTTTTTAAGTATCTTAGGGTTTATAATGTTCATATAACATTACATGGAATGGTTCCCTGTGAACAAATGGTACTAGAGTACACATAACACTGCGGCTCCTGC	chr3_4356624_4356793_pos_71_A_pos_102_G	Denisova_haplotype
ACTGGCCGCTTGACGATTCCTCTGTAATATAAGTACATTGTACACTTTAAATGAGTGAAATATACAGCGTGTGAATTATATCTCAGTAAAGCTAGGTCGTTTTTAAGTATCTTAGGATTTATAATGTTCATATAACATTACATGGAATGGTTCCCTGTGAACAAATGGTACTAGAGTACACATAACACTGCGGCTCCTGC	chr3_4356624_4356793_pos_71_G_pos_102_A	Denisova_haplotype
ACTGGCCGCTTGACGATTCCTCTGTAATATAAGTACATTGTACACTTTAAATGAGTGAAATATACAGCGTGTGAATTATATCTCAGTAAAGCTAGGTCGTTTTTAAGTATCTTAGGGTTTATAATGTTCATATAACATTACATGGAATGGTTCCCTGTGAACAAATGGTACTAGAGTACACATAACACTGCGGCTCCTGC	chr3_4356624_4356793_pos_71_G_pos_102_G	Denisova_haplotype
ACTGGCCGCTTGACGCACAAGCTCACCTAATAACTGAGCTGCTTCAGACGCAATATGGAAGTGGTCAGAAGGAAAATGATTGGCTCACCATTTGATTCTGCAGATACCCTTTTCTATGTCCTTTTGCCTTTCTATAGTGAACAGCAGAGATATTCCCAGAGGACAATCTTCCATTCAGAGACAAGCACTGCGGCTCCTGC	chr3_4356951_4357120_pos_51_C_pos_122_G	Denisova_haplotype
ACTGGCCGCTTGACGCACAAGCTCACCTAATAACTGAGCTGCTTCAGACGCAATATGGAAGTGGTCAGAAGGAAAATGATTGGCTCACCATTTGATTCTGCAGATACCCTTTTCTATGTCCTTTTGCCTTTCTATATTGAACAGCAGAGATATTCCCAGAGGACAATCTTCCATTCAGAGACAAGCACTGCGGCTCCTGC	chr3_4356951_4357120_pos_51_C_pos_122_T	Denisova_haplotype
ACTGGCCGCTTGACGCACAAGCTCACCTAATAACTGAGCTGCTTCAGACGCAATATGGAAGTGGTTAGAAGGAAAATGATTGGCTCACCATTTGATTCTGCAGATACCCTTTTCTATGTCCTTTTGCCTTTCTATAGTGAACAGCAGAGATATTCCCAGAGGACAATCTTCCATTCAGAGACAAGCACTGCGGCTCCTGC	chr3_4356951_4357120_pos_51_T_pos_122_G	Denisova_haplotype
ACTGGCCGCTTGACGCACAAGCTCACCTAATAACTGAGCTGCTTCAGACGCAATATGGAAGTGGTTAGAAGGAAAATGATTGGCTCACCATTTGATTCTGCAGATACCCTTTTCTATGTCCTTTTGCCTTTCTATATTGAACAGCAGAGATATTCCCAGAGGACAATCTTCCATTCAGAGACAAGCACTGCGGCTCCTGC	chr3_4356951_4357120_pos_51_T_pos_122_T	Denisova_haplotype
ACTGGCCGCTTGACGTAAGATTCAAATTTTAAAAGATGGGGCTGGGTGCAGTGGCTCACACCTGTAATCCCAGCACTTTGGGAGGCCGAGGCAGGCAGAACACTTGAGCTTGGGAGTTTGAGACCACCCTGGCCAACATGGTGAAACCCCATCTCTACTAAAAATACAAAAATTAGTTAGATGTGCACTGCGGCTCCTGC	chr3_4357425_4357594_pos_72_C_pos_101_G	Denisova_haplotype
ACTGGCCGCTTGACGTAAGATTCAAATTTTAAAAGATGGGGCTGGGTGCAGTGGCTCACACCTGTAATCCCAGCACTTTGGGAGGCCGAGGCAGGCAGAACACTTGAGCTTGGGATTTTGAGACCACCCTGGCCAACATGGTGAAACCCCATCTCTACTAAAAATACAAAAATTAGTTAGATGTGCACTGCGGCTCCTGC	chr3_4357425_4357594_pos_72_C_pos_101_T	Denisova_haplotype
ACTGGCCGCTTGACGTAAGATTCAAATTTTAAAAGATGGGGCTGGGTGCAGTGGCTCACACCTGTAATCCCAGCACTTTGGGAGGCTGAGGCAGGCAGAACACTTGAGCTTGGGAGTTTGAGACCACCCTGGCCAACATGGTGAAACCCCATCTCTACTAAAAATACAAAAATTAGTTAGATGTGCACTGCGGCTCCTGC	chr3_4357425_4357594_pos_72_T_pos_101_G	Denisova_haplotype
ACTGGCCGCTTGACGTAAGATTCAAATTTTAAAAGATGGGGCTGGGTGCAGTGGCTCACACCTGTAATCCCAGCACTTTGGGAGGCTGAGGCAGGCAGAACACTTGAGCTTGGGATTTTGAGACCACCCTGGCCAACATGGTGAAACCCCATCTCTACTAAAAATACAAAAATTAGTTAGATGTGCACTGCGGCTCCTGC	chr3_4357425_4357594_pos_72_T_pos_101_T	Denisova_haplotype
ACTGGCCGCTTGACGCAGATCACTTGAGTCCAATTGTTCAGGACCAGCCTGGGCAACATAGTGAGACCCTGACTCTAACAAAATAATTTTTTAAAAAAAGATTAAAACATGTACCTTGAAAAACATTTTGGCCCAAGAATAATAACGATCACACTTGAAGAACAAAGCTTTTCTTTAAAAAAATTCACTGCGGCTCCTGC	chr3_4359141_4359310_pos_64_C_pos_108_A	Denisova_haplotype
ACTGGCCGCTTGACGCAGATCACTTGAGTCCAATTGTTCAGGACCAGCCTGGGCAACATAGTGAGACCCTGACTCTAACAAAATAATTTTTTAAAAAAAGATTAAAACATGTACCTTGAAAAGCATTTTGGCCCAAGAATAATAACGATCACACTTGAAGAACAAAGCTTTTCTTTAAAAAAATTCACTGCGGCTCCTGC	chr3_4359141_4359310_pos_64_C_pos_108_G	Denisova_haplotype
ACTGGCCGCTTGACGCAGATCACTTGAGTCCAATTGTTCAGGACCAGCCTGGGCAACATAGTGAGACCCTGACTCTAATAAAATAATTTTTTAAAAAAAGATTAAAACATGTACCTTGAAAAACATTTTGGCCCAAGAATAATAACGATCACACTTGAAGAACAAAGCTTTTCTTTAAAAAAATTCACTGCGGCTCCTGC	chr3_4359141_4359310_pos_64_T_pos_108_A	Denisova_haplotype
ACTGGCCGCTTGACGCAGATCACTTGAGTCCAATTGTTCAGGACCAGCCTGGGCAACATAGTGAGACCCTGACTCTAATAAAATAATTTTTTAAAAAAAGATTAAAACATGTACCTTGAAAAGCATTTTGGCCCAAGAATAATAACGATCACACTTGAAGAACAAAGCTTTTCTTTAAAAAAATTCACTGCGGCTCCTGC	chr3_4359141_4359310_pos_64_T_pos_108_G	Denisova_haplotype
ACTGGCCGCTTGACGGTAATTAGGATATAATGTCCTTCAAATGGCAGACTTAAAGGGGGAAAAAGTCACTAAGAGGTGACCAGAAGGGTTAGAGCTGAGCAAGACAGGTTCCTGCCCTGAGCCCTGCATTTTAGAGTGCCTAAGGTTACATACATACACACACACACGAGTTAAAGAAGACATGGCACTGCGGCTCCTGC	chr3_4359605_4359774_pos_83_A_pos_90_C	Denisova_haplotype
ACTGGCCGCTTGACGGTAATTAGGATATAATGTCCTTCAAATGGCAGACTTAAAGGGGGAAAAAGTCACTAAGAGGTGACCAGAAGGGTTAGAGCTGAGCAAGAGAGGTTCCTGCCCTGAGCCCTGCATTTTAGAGTGCCTAAGGTTACATACATACACACACACACGAGTTAAAGAAGACATGGCACTGCGGCTCCTGC	chr3_4359605_4359774_pos_83_A_pos_90_G	Denisova_haplotype
ACTGGCCGCTTGACGGTAATTAGGATATAATGTCCTTCAAATGGCAGACTTAAAGGGGGAAAAAGTCACTAAGAGGTGACCAGAAGGGTTAGAGCTGGGCAAGACAGGTTCCTGCCCTGAGCCCTGCATTTTAGAGTGCCTAAGGTTACATACATACACACACACACGAGTTAAAGAAGACATGGCACTGCGGCTCCTGC	chr3_4359605_4359774_pos_83_G_pos_90_C	Denisova_haplotype
ACTGGCCGCTTGACGGTAATTAGGATATAATGTCCTTCAAATGGCAGACTTAAAGGGGGAAAAAGTCACTAAGAGGTGACCAGAAGGGTTAGAGCTGGGCAAGAGAGGTTCCTGCCCTGAGCCCTGCATTTTAGAGTGCCTAAGGTTACATACATACACACACACACGAGTTAAAGAAGACATGGCACTGCGGCTCCTGC	chr3_4359605_4359774_pos_83_G_pos_90_G	Denisova_haplotype
ACTGGCCGCTTGACGAAAAGAAAACAGATTCTTGCTGAACTTATGCAAATAACTATATTGTTATAAGTTAAGAATACTTACAAATAGTTTCTAAATTCTGGAGAAATCAGGTAGAGAAAAGGAAATATGCTTCAAATTTGGCTCACAAGGGTATACTTTACAAAACTGTTAAAAGCTAAAAATAGCACTGCGGCTCCTGC	chr3_4368634_4368803_pos_25_C_pos_147_A	Denisova_haplotype
ACTGGCCGCTTGACGAAAAGAAAACAGATTCTTGCTGAACTTATGCAAATAACTATATTGTTATAAGTTAAGAATACTTACAAATAGTTTCTAAATTCTGGAGAAATCAGGTAGAGAAAAGGAAATATGCTTCAAATTTGGCTCACAAGGGTATACTTTACGAAACTGTTAAAAGCTAAAAATAGCACTGCGGCTCCTGC	chr3_4368634_4368803_pos_25_C_pos_147_G	Denisova_haplotype
ACTGGCCGCTTGACGAAAAGAAAACAGATTCTTGCTGAATTTATGCAAATAACTATATTGTTATAAGTTAAGAATACTTACAAATAGTTTCTAAATTCTGGAGAAATCAGGTAGAGAAAAGGAAATATGCTTCAAATTTGGCTCACAAGGGTATACTTTACAAAACTGTTAAAAGCTAAAAATAGCACTGCGGCTCCTGC	chr3_4368634_4368803_pos_25_T_pos_147_A	Denisova_haplotype
ACTGGCCGCTTGACGAAAAGAAAACAGATTCTTGCTGAATTTATGCAAATAACTATATTGTTATAAGTTAAGAATACTTACAAATAGTTTCTAAATTCTGGAGAAATCAGGTAGAGAAAAGGAAATATGCTTCAAATTTGGCTCACAAGGGTATACTTTACGAAACTGTTAAAAGCTAAAAATAGCACTGCGGCTCCTGC	chr3_4368634_4368803_pos_25_T_pos_147_G	Denisova_haplotype
ACTGGCCGCTTGACGGCCTCACAATCATGGCTGAAGGCAAAGGAGGAGCATGCACATCTTACATGGTGGCAGGCAAGAGAACTTGTGCAAATAAAATCATCAGATCTCATGAGACTTGTTCACTACCACGAGAACAGTATGGGGGAAACTGCCTCCATGATTCAATTTTCTCCACTTGGTCCCGCCACTGCGGCTCCTGC	chr3_4370134_4370303_pos_58_G_pos_114_C	Denisova_haplotype
ACTGGCCGCTTGACGGCCTCACAATCATGGCTGAAGGCAAAGGAGGAGCATGCACATCTTACATGGTGGCAGGCAAGAGAACTTGTGCAAATAAAATCATCAGATCTCATGAGACTTGTTCACTACCATGAGAACAGTATGGGGGAAACTGCCTCCATGATTCAATTTTCTCCACTTGGTCCCGCCACTGCGGCTCCTGC	chr3_4370134_4370303_pos_58_G_pos_114_T	Denisova_haplotype
ACTGGCCGCTTGACGGCCTCACAATCATGGCTGAAGGCAAAGGAGGAGCATGCACATCTTACATGGTGGCAGTCAAGAGAACTTGTGCAAATAAAATCATCAGATCTCATGAGACTTGTTCACTACCACGAGAACAGTATGGGGGAAACTGCCTCCATGATTCAATTTTCTCCACTTGGTCCCGCCACTGCGGCTCCTGC	chr3_4370134_4370303_pos_58_T_pos_114_C	Denisova_haplotype
ACTGGCCGCTTGACGGCCTCACAATCATGGCTGAAGGCAAAGGAGGAGCATGCACATCTTACATGGTGGCAGTCAAGAGAACTTGTGCAAATAAAATCATCAGATCTCATGAGACTTGTTCACTACCATGAGAACAGTATGGGGGAAACTGCCTCCATGATTCAATTTTCTCCACTTGGTCCCGCCACTGCGGCTCCTGC	chr3_4370134_4370303_pos_58_T_pos_114_T	Denisova_haplotype
ACTGGCCGCTTGACGACATCCAGGTCATGCTGATGCAAGAGGTGGGTTCACATGGTCTTGGGCATCTCTGCCTCTGTGGCTTTGCAGCGTACAGCCCTTCTCCTGGCTGCTTTAACAGGCTGGTATTGTCTGTGGCTTTTCCAGGTGCATGGTGCAAGCTGTTGGTGGATCTACCATTCTGGGGTCACTGCGGCTCCTGC	chr3_4370718_4370887_pos_73_C_pos_99_A	Denisova_haplotype
ACTGGCCGCTTGACGACATCCAGGTCATGCTGATGCAAGAGGTGGGTTCACATGGTCTTGGGCATCTCTGCCTCTGTGGCTTTGCAGCGTACAGCCCTTCTCCTGGCTGCTTTCACAGGCTGGTATTGTCTGTGGCTTTTCCAGGTGCATGGTGCAAGCTGTTGGTGGATCTACCATTCTGGGGTCACTGCGGCTCCTGC	chr3_4370718_4370887_pos_73_C_pos_99_C	Denisova_haplotype
ACTGGCCGCTTGACGACATCCAGGTCATGCTGATGCAAGAGGTGGGTTCACATGGTCTTGGGCATCTCTGCCTCTGTGGCTTTGCAGGGTACAGCCCTTCTCCTGGCTGCTTTAACAGGCTGGTATTGTCTGTGGCTTTTCCAGGTGCATGGTGCAAGCTGTTGGTGGATCTACCATTCTGGGGTCACTGCGGCTCCTGC	chr3_4370718_4370887_pos_73_G_pos_99_A	Denisova_haplotype
ACTGGCCGCTTGACGACATCCAGGTCATGCTGATGCAAGAGGTGGGTTCACATGGTCTTGGGCATCTCTGCCTCTGTGGCTTTGCAGGGTACAGCCCTTCTCCTGGCTGCTTTCACAGGCTGGTATTGTCTGTGGCTTTTCCAGGTGCATGGTGCAAGCTGTTGGTGGATCTACCATTCTGGGGTCACTGCGGCTCCTGC	chr3_4370718_4370887_pos_73_G_pos_99_C	Denisova_haplotype
ACTGGCCGCTTGACGGAAAAATCATTATTGCACAGCTCAATGAATTTTCAGAGTGAATATGCTGGTGTACCATCACCAAACCCCAGAAACCCCTTATACCCACCTCAGTCACTATATCCCCCTCCCTAAAGACAACTACCCTTCAGACTTCTATGAGAATAATCTCCACTGACTAATTTTGTCTGCACTGCGGCTCCTGC	chr3_4938543_4938712_pos_29_A_pos_143_A	Denisova_haplotype
ACTGGCCGCTTGACGGAAAAATCATTATTGCACAGCTCAATGAATTTTCAGAGTGAATATGCTGGTGTACCATCACCAAACCCCAGAAACCCCTTATACCCACCTCAGTCACTATATCCCCCTCCCTAAAGACAACTACCCTTCAGACTTCTATGAGCATAATCTCCACTGACTAATTTTGTCTGCACTGCGGCTCCTGC	chr3_4938543_4938712_pos_29_A_pos_143_C	Denisova_haplotype
ACTGGCCGCTTGACGGAAAAATCATTATTGCACAGCTCAATGAGTTTTCAGAGTGAATATGCTGGTGTACCATCACCAAACCCCAGAAACCCCTTATACCCACCTCAGTCACTATATCCCCCTCCCTAAAGACAACTACCCTTCAGACTTCTATGAGAATAATCTCCACTGACTAATTTTGTCTGCACTGCGGCTCCTGC	chr3_4938543_4938712_pos_29_G_pos_143_A	Denisova_haplotype
ACTGGCCGCTTGACGGAAAAATCATTATTGCACAGCTCAATGAGTTTTCAGAGTGAATATGCTGGTGTACCATCACCAAACCCCAGAAACCCCTTATACCCACCTCAGTCACTATATCCCCCTCCCTAAAGACAACTACCCTTCAGACTTCTATGAGCATAATCTCCACTGACTAATTTTGTCTGCACTGCGGCTCCTGC	chr3_4938543_4938712_pos_29_G_pos_143_C	Denisova_haplotype
ACTGGCCGCTTGACGCCAGGCATGGTGGCTCATGCTTGTAATCCCAGCACTTTGAGAGGCCAAGGTTGAGGTCAGGAGTTCGAGACCAGCTTGGCCAAGAGGGTGAAACTCCATCTTTACTAAAAATACAAAAATTAGCCAGGCATGGTGGCGGGCGCGTGTAATCCCAGCTACACAGGAGGCTGCACTGCGGCTCCTGC	chr3_4939423_4939592_pos_29_C_pos_138_G_pos_143_C	Denisova_haplotype
ACTGGCCGCTTGACGCCAGGCATGGTGGCTCATGCTTGTAATCCCAGCACTTTGAGAGGCCAAGGTTGAGGTCAGGAGTTCGAGACCAGCTTGGCCAAGAGGGTGAAACTCCATCTTTACTAAAAATACAAAAATTAGCCAGGCATGGTGGCGGGCGTGTGTAATCCCAGCTACACAGGAGGCTGCACTGCGGCTCCTGC	chr3_4939423_4939592_pos_29_C_pos_138_G_pos_143_T	Denisova_haplotype
ACTGGCCGCTTGACGCCAGGCATGGTGGCTCATGCTTGTAATCCCAGCACTTTGAGAGGCCAAGGTTGAGGTCAGGAGTTCGAGACCAGCTTGGCCAAGAGGGTGAAACTCCATCTTTACTAAAAATACAAAAATTAGCCAGGCATGGTGGCTGGCGCGTGTAATCCCAGCTACACAGGAGGCTGCACTGCGGCTCCTGC	chr3_4939423_4939592_pos_29_C_pos_138_T_pos_143_C	Denisova_haplotype
ACTGGCCGCTTGACGCCAGGCATGGTGGCTCATGCTTGTAATCCCAGCACTTTGAGAGGCCAAGGTTGAGGTCAGGAGTTCGAGACCAGCTTGGCCAAGAGGGTGAAACTCCATCTTTACTAAAAATACAAAAATTAGCCAGGCATGGTGGCTGGCGTGTGTAATCCCAGCTACACAGGAGGCTGCACTGCGGCTCCTGC	chr3_4939423_4939592_pos_29_C_pos_138_T_pos_143_T	Denisova_haplotype
ACTGGCCGCTTGACGCCAGGCATGGTGGCTCATGCTTGTAATCTCAGCACTTTGAGAGGCCAAGGTTGAGGTCAGGAGTTCGAGACCAGCTTGGCCAAGAGGGTGAAACTCCATCTTTACTAAAAATACAAAAATTAGCCAGGCATGGTGGCGGGCGCGTGTAATCCCAGCTACACAGGAGGCTGCACTGCGGCTCCTGC	chr3_4939423_4939592_pos_29_T_pos_138_G_pos_143_C	Denisova_haplotype
ACTGGCCGCTTGACGCCAGGCATGGTGGCTCATGCTTGTAATCTCAGCACTTTGAGAGGCCAAGGTTGAGGTCAGGAGTTCGAGACCAGCTTGGCCAAGAGGGTGAAACTCCATCTTTACTAAAAATACAAAAATTAGCCAGGCATGGTGGCGGGCGTGTGTAATCCCAGCTACACAGGAGGCTGCACTGCGGCTCCTGC	chr3_4939423_4939592_pos_29_T_pos_138_G_pos_143_T	Denisova_haplotype
ACTGGCCGCTTGACGCCAGGCATGGTGGCTCATGCTTGTAATCTCAGCACTTTGAGAGGCCAAGGTTGAGGTCAGGAGTTCGAGACCAGCTTGGCCAAGAGGGTGAAACTCCATCTTTACTAAAAATACAAAAATTAGCCAGGCATGGTGGCTGGCGCGTGTAATCCCAGCTACACAGGAGGCTGCACTGCGGCTCCTGC	chr3_4939423_4939592_pos_29_T_pos_138_T_pos_143_C	Denisova_haplotype
ACTGGCCGCTTGACGCCAGGCATGGTGGCTCATGCTTGTAATCTCAGCACTTTGAGAGGCCAAGGTTGAGGTCAGGAGTTCGAGACCAGCTTGGCCAAGAGGGTGAAACTCCATCTTTACTAAAAATACAAAAATTAGCCAGGCATGGTGGCTGGCGTGTGTAATCCCAGCTACACAGGAGGCTGCACTGCGGCTCCTGC	chr3_4939423_4939592_pos_29_T_pos_138_T_pos_143_T	Denisova_haplotype
ACTGGCCGCTTGACGTAGCAGAGTATTGGGCTCAAAAGATCATATATAATCAAGCGGCAAATGAATTGAATGAAAAATTAAAACAATTAAAAACAAACCAATTTCCCCTCCAAAGCCTAAACTATTGCTGTAAGGAAGTTTCAAGCTGCCTGCTTAGAGACTGGTTTTTTAAGCAGCTGAATTCACACTGCGGCTCCTGC	chr3_4939761_4939930_pos_38_A_pos_134_C	Denisova_haplotype
ACTGGCCGCTTGACGTAGCAGAGTATTGGGCTCAAAAGATCATATATAATCAAGCGGCAAATGAATTGAATGAAAAATTAAAACAATTAAAAACAAACCAATTTCCCCTCCAAAGCCTAAACTATTGCTGTAAGGAAGTTTCAAGCTGTCTGCTTAGAGACTGGTTTTTTAAGCAGCTGAATTCACACTGCGGCTCCTGC	chr3_4939761_4939930_pos_38_A_pos_134_T	Denisova_haplotype
ACTGGCCGCTTGACGTAGCAGAGTATTGGGCTCAAAAGATCATATATAATCAGGCGGCAAATGAATTGAATGAAAAATTAAAACAATTAAAAACAAACCAATTTCCCCTCCAAAGCCTAAACTATTGCTGTAAGGAAGTTTCAAGCTGCCTGCTTAGAGACTGGTTTTTTAAGCAGCTGAATTCACACTGCGGCTCCTGC	chr3_4939761_4939930_pos_38_G_pos_134_C	Denisova_haplotype
ACTGGCCGCTTGACGTAGCAGAGTATTGGGCTCAAAAGATCATATATAATCAGGCGGCAAATGAATTGAATGAAAAATTAAAACAATTAAAAACAAACCAATTTCCCCTCCAAAGCCTAAACTATTGCTGTAAGGAAGTTTCAAGCTGTCTGCTTAGAGACTGGTTTTTTAAGCAGCTGAATTCACACTGCGGCTCCTGC	chr3_4939761_4939930_pos_38_G_pos_134_T	Denisova_haplotype
ACTGGCCGCTTGACGTTTTAACTGGTAGACTATGGGTACCTTTAATCATCTGTCGGCTTTGCATCATTCATCCACAATCATTTCTGTTTCACAAAGTAGTCTCCTATTTTAATTTTGATAACCTCATTTTCCCACCTAGACGATTGAAAAAGAACCCTCCCCACCTTGTCCGTTTCCAGGAGCACCACTGCGGCTCCTGC	chr3_4941195_4941364_pos_54_C_pos_119_A	Denisova_haplotype
ACTGGCCGCTTGACGTTTTAACTGGTAGACTATGGGTACCTTTAATCATCTGTCGGCTTTGCATCATTCATCCACAATCATTTCTGTTTCACAAAGTAGTCTCCTATTTTAATTTTGATAACCTCATTTTCCCGCCTAGACGATTGAAAAAGAACCCTCCCCACCTTGTCCGTTTCCAGGAGCACCACTGCGGCTCCTGC	chr3_4941195_4941364_pos_54_C_pos_119_G	Denisova_haplotype
ACTGGCCGCTTGACGTTTTAACTGGTAGACTATGGGTACCTTTAATCATCTGTCGGCTTTGCATCATTTATCCACAATCATTTCTGTTTCACAAAGTAGTCTCCTATTTTAATTTTGATAACCTCATTTTCCCACCTAGACGATTGAAAAAGAACCCTCCCCACCTTGTCCGTTTCCAGGAGCACCACTGCGGCTCCTGC	chr3_4941195_4941364_pos_54_T_pos_119_A	Denisova_haplotype
ACTGGCCGCTTGACGTTTTAACTGGTAGACTATGGGTACCTTTAATCATCTGTCGGCTTTGCATCATTTATCCACAATCATTTCTGTTTCACAAAGTAGTCTCCTATTTTAATTTTGATAACCTCATTTTCCCGCCTAGACGATTGAAAAAGAACCCTCCCCACCTTGTCCGTTTCCAGGAGCACCACTGCGGCTCCTGC	chr3_4941195_4941364_pos_54_T_pos_119_G	Denisova_haplotype
ACTGGCCGCTTGACGCAGTAGGGGAGCTGCTGACTACAGGAGTGGGCGAACTTTTTTTGCAAAGGATCGGTTAGGAAATATTTTAAGCTTTGCTGGCCACAAATGCTCTCTGCTGATTCTTCTTCCTTTTCTACAACCCTTTAAAAATGTAAAAAATCATTCTTAACTCCAAAAAATCAGCTGGGCACTGCGGCTCCTGC	chr3_4942260_4942429_pos_32_C_pos_118_A_pos_141_A	Denisova_haplotype
ACTGGCCGCTTGACGCAGTAGGGGAGCTGCTGACTACAGGAGTGGGCGAACTTTTTTTGCAAAGGATCGGTTAGGAAATATTTTAAGCTTTGCTGGCCACAAATGCTCTCTGCTGATTCTTCTTCCTTTTCTACAACCCTTTAAAAATGTAAAAAGTCATTCTTAACTCCAAAAAATCAGCTGGGCACTGCGGCTCCTGC	chr3_4942260_4942429_pos_32_C_pos_118_A_pos_141_G	Denisova_haplotype
ACTGGCCGCTTGACGCAGTAGGGGAGCTGCTGACTACAGGAGTGGGCGAACTTTTTTTGCAAAGGATCGGTTAGGAAATATTTTAAGCTTTGCTGGCCACAAATGCTCTCTGCTGATTCTTCTTCCTTTTCTGCAACCCTTTAAAAATGTAAAAAATCATTCTTAACTCCAAAAAATCAGCTGGGCACTGCGGCTCCTGC	chr3_4942260_4942429_pos_32_C_pos_118_G_pos_141_A	Denisova_haplotype
ACTGGCCGCTTGACGCAGTAGGGGAGCTGCTGACTACAGGAGTGGGCGAACTTTTTTTGCAAAGGATCGGTTAGGAAATATTTTAAGCTTTGCTGGCCACAAATGCTCTCTGCTGATTCTTCTTCCTTTTCTGCAACCCTTTAAAAATGTAAAAAGTCATTCTTAACTCCAAAAAATCAGCTGGGCACTGCGGCTCCTGC	chr3_4942260_4942429_pos_32_C_pos_118_G_pos_141_G	Denisova_haplotype
ACTGGCCGCTTGACGCAGTAGGGGAGCTGCTGACTACAGGAGTGGGTGAACTTTTTTTGCAAAGGATCGGTTAGGAAATATTTTAAGCTTTGCTGGCCACAAATGCTCTCTGCTGATTCTTCTTCCTTTTCTACAACCCTTTAAAAATGTAAAAAATCATTCTTAACTCCAAAAAATCAGCTGGGCACTGCGGCTCCTGC	chr3_4942260_4942429_pos_32_T_pos_118_A_pos_141_A	Denisova_haplotype
ACTGGCCGCTTGACGCAGTAGGGGAGCTGCTGACTACAGGAGTGGGTGAACTTTTTTTGCAAAGGATCGGTTAGGAAATATTTTAAGCTTTGCTGGCCACAAATGCTCTCTGCTGATTCTTCTTCCTTTTCTACAACCCTTTAAAAATGTAAAAAGTCATTCTTAACTCCAAAAAATCAGCTGGGCACTGCGGCTCCTGC	chr3_4942260_4942429_pos_32_T_pos_118_A_pos_141_G	Denisova_haplotype
ACTGGCCGCTTGACGCAGTAGGGGAGCTGCTGACTACAGGAGTGGGTGAACTTTTTTTGCAAAGGATCGGTTAGGAAATATTTTAAGCTTTGCTGGCCACAAATGCTCTCTGCTGATTCTTCTTCCTTTTCTGCAACCCTTTAAAAATGTAAAAAATCATTCTTAACTCCAAAAAATCAGCTGGGCACTGCGGCTCCTGC	chr3_4942260_4942429_pos_32_T_pos_118_G_pos_141_A	Denisova_haplotype
ACTGGCCGCTTGACGCAGTAGGGGAGCTGCTGACTACAGGAGTGGGTGAACTTTTTTTGCAAAGGATCGGTTAGGAAATATTTTAAGCTTTGCTGGCCACAAATGCTCTCTGCTGATTCTTCTTCCTTTTCTGCAACCCTTTAAAAATGTAAAAAGTCATTCTTAACTCCAAAAAATCAGCTGGGCACTGCGGCTCCTGC	chr3_4942260_4942429_pos_32_T_pos_118_G_pos_141_G	Denisova_haplotype
ACTGGCCGCTTGACGAAATTATCAATTTATCTTGCCTCTTAAACATTTTCAATATTCCATCTCTTTTGGTATTTGCATTTCATTAGACCAGACCATTTTAAGTAACAATACCTATTTTCCCTTGATGACAAAACATTTCGACCAGCGCATAAGATGTTTGTAATACATTTAATAATTTCTATAATCACTGCGGCTCCTGC	chr3_4994373_4994542_pos_86_A_pos_87_G	Denisova_haplotype
ACTGGCCGCTTGACGAAATTATCAATTTATCTTGCCTCTTAAACATTTTCAATATTCCATCTCTTTTGGTATTTGCATTTCATTAGACCAGACCATTTTAATTAACAATACCTATTTTCCCTTGATGACAAAACATTTCGACCAGCGCATAAGATGTTTGTAATACATTTAATAATTTCTATAATCACTGCGGCTCCTGC	chr3_4994373_4994542_pos_86_A_pos_87_T	Denisova_haplotype
ACTGGCCGCTTGACGAAATTATCAATTTATCTTGCCTCTTAAACATTTTCAATATTCCATCTCTTTTGGTATTTGCATTTCATTAGACCAGACCATTTTACGTAACAATACCTATTTTCCCTTGATGACAAAACATTTCGACCAGCGCATAAGATGTTTGTAATACATTTAATAATTTCTATAATCACTGCGGCTCCTGC	chr3_4994373_4994542_pos_86_C_pos_87_G	Denisova_haplotype
ACTGGCCGCTTGACGAAATTATCAATTTATCTTGCCTCTTAAACATTTTCAATATTCCATCTCTTTTGGTATTTGCATTTCATTAGACCAGACCATTTTACTTAACAATACCTATTTTCCCTTGATGACAAAACATTTCGACCAGCGCATAAGATGTTTGTAATACATTTAATAATTTCTATAATCACTGCGGCTCCTGC	chr3_4994373_4994542_pos_86_C_pos_87_T	Denisova_haplotype
ACTGGCCGCTTGACGTTCAGAATAATTATATTACTAGAGATAAAGAGGAAAAGTATTAATGATAAAAGAGAAACTCATCAAAAGGATCTATCAATACTAAGTGTGTATGCAATTACGAACAGACTTCCAGCCGGGTGCGGTGGCTCATGCCTGTAATCCCAGCACTTAAAGATGCTGAGGTGGGTCACTGCGGCTCCTGC	chr3_5003993_5004162_pos_19_C_pos_35_A_pos_105_C_pos_106_A_pos_153_A	Denisova_haplotype
ACTGGCCGCTTGACGTTCAGAATAATTATATTACTAGAGATAAAGAGGAAAAGTATTAATGATAAAAGAGAAACTCATCAAAAGGATCTATCAATACTAAGTGTGTATGCAATTACGAACAGACTTCCAGCCGGGTGCGGTGGCTCATGCCTGTAATCCCAGCACTTTAAGATGCTGAGGTGGGTCACTGCGGCTCCTGC	chr3_5003993_5004162_pos_19_C_pos_35_A_pos_105_C_pos_106_A_pos_153_T	Denisova_haplotype
ACTGGCCGCTTGACGTTCAGAATAATTATATTACTAGAGATAAAGAGGAAAAGTATTAATGATAAAAGAGAAACTCATCAAAAGGATCTATCAATACTAAGTGTGTATGCAATTACGAACGGACTTCCAGCCGGGTGCGGTGGCTCATGCCTGTAATCCCAGCACTTAAAGATGCTGAGGTGGGTCACTGCGGCTCCTGC	chr3_5003993_5004162_pos_19_C_pos_35_A_pos_105_C_pos_106_G_pos_153_A	Denisova_haplotype
ACTGGCCGCTTGACGTTCAGAATAATTATATTACTAGAGATAAAGAGGAAAAGTATTAATGATAAAAGAGAAACTCATCAAAAGGATCTATCAATACTAAGTGTGTATGCAATTACGAACGGACTTCCAGCCGGGTGCGGTGGCTCATGCCTGTAATCCCAGCACTTTAAGATGCTGAGGTGGGTCACTGCGGCTCCTGC	chr3_5003993_5004162_pos_19_C_pos_35_A_pos_105_C_pos_106_G_pos_153_T	Denisova_haplotype
ACTGGCCGCTTGACGTTCAGAATAATTATATTACTAGAGATAAAGAGGAAAAGTATTAATGATAAAAGAGAAACTCATCAAAAGGATCTATCAATACTAAGTGTGTATGCAATTACGAATAGACTTCCAGCCGGGTGCGGTGGCTCATGCCTGTAATCCCAGCACTTAAAGATGCTGAGGTGGGTCACTGCGGCTCCTGC	chr3_5003993_5004162_pos_19_C_pos_35_A_pos_105_T_pos_106_A_pos_153_A	Denisova_haplotype
ACTGGCCGCTTGACGTTCAGAATAATTATATTACTAGAGATAAAGAGGAAAAGTATTAATGATAAAAGAGAAACTCATCAAAAGGATCTATCAATACTAAGTGTGTATGCAATTACGAATAGACTTCCAGCCGGGTGCGGTGGCTCATGCCTGTAATCCCAGCACTTTAAGATGCTGAGGTGGGTCACTGCGGCTCCTGC	chr3_5003993_5004162_pos_19_C_pos_35_A_pos_105_T_pos_106_A_pos_153_T	Denisova_haplotype
ACTGGCCGCTTGACGTTCAGAATAATTATATTACTAGAGATAAAGAGGAAAAGTATTAATGATAAAAGAGAAACTCATCAAAAGGATCTATCAATACTAAGTGTGTATGCAATTACGAATGGACTTCCAGCCGGGTGCGGTGGCTCATGCCTGTAATCCCAGCACTTAAAGATGCTGAGGTGGGTCACTGCGGCTCCTGC	chr3_5003993_5004162_pos_19_C_pos_35_A_pos_105_T_pos_106_G_pos_153_A	Denisova_haplotype
ACTGGCCGCTTGACGTTCAGAATAATTATATTACTAGAGATAAAGAGGAAAAGTATTAATGATAAAAGAGAAACTCATCAAAAGGATCTATCAATACTAAGTGTGTATGCAATTACGAATGGACTTCCAGCCGGGTGCGGTGGCTCATGCCTGTAATCCCAGCACTTTAAGATGCTGAGGTGGGTCACTGCGGCTCCTGC	chr3_5003993_5004162_pos_19_C_pos_35_A_pos_105_T_pos_106_G_pos_153_T	Denisova_haplotype
ACTGGCCGCTTGACGTTCAGAATAATTATATTACTAGAGATAAAGAGGAGAAGTATTAATGATAAAAGAGAAACTCATCAAAAGGATCTATCAATACTAAGTGTGTATGCAATTACGAACAGACTTCCAGCCGGGTGCGGTGGCTCATGCCTGTAATCCCAGCACTTAAAGATGCTGAGGTGGGTCACTGCGGCTCCTGC	chr3_5003993_5004162_pos_19_C_pos_35_G_pos_105_C_pos_106_A_pos_153_A	Denisova_haplotype
ACTGGCCGCTTGACGTTCAGAATAATTATATTACTAGAGATAAAGAGGAGAAGTATTAATGATAAAAGAGAAACTCATCAAAAGGATCTATCAATACTAAGTGTGTATGCAATTACGAACAGACTTCCAGCCGGGTGCGGTGGCTCATGCCTGTAATCCCAGCACTTTAAGATGCTGAGGTGGGTCACTGCGGCTCCTGC	chr3_5003993_5004162_pos_19_C_pos_35_G_pos_105_C_pos_106_A_pos_153_T	Denisova_haplotype
ACTGGCCGCTTGACGTTCAGAATAATTATATTACTAGAGATAAAGAGGAGAAGTATTAATGATAAAAGAGAAACTCATCAAAAGGATCTATCAATACTAAGTGTGTATGCAATTACGAACGGACTTCCAGCCGGGTGCGGTGGCTCATGCCTGTAATCCCAGCACTTAAAGATGCTGAGGTGGGTCACTGCGGCTCCTGC	chr3_5003993_5004162_pos_19_C_pos_35_G_pos_105_C_pos_106_G_pos_153_A	Denisova_haplotype
ACTGGCCGCTTGACGTTCAGAATAATTATATTACTAGAGATAAAGAGGAGAAGTATTAATGATAAAAGAGAAACTCATCAAAAGGATCTATCAATACTAAGTGTGTATGCAATTACGAACGGACTTCCAGCCGGGTGCGGTGGCTCATGCCTGTAATCCCAGCACTTTAAGATGCTGAGGTGGGTCACTGCGGCTCCTGC	chr3_5003993_5004162_pos_19_C_pos_35_G_pos_105_C_pos_106_G_pos_153_T	Denisova_haplotype
ACTGGCCGCTTGACGTTCAGAATAATTATATTACTAGAGATAAAGAGGAGAAGTATTAATGATAAAAGAGAAACTCATCAAAAGGATCTATCAATACTAAGTGTGTATGCAATTACGAATAGACTTCCAGCCGGGTGCGGTGGCTCATGCCTGTAATCCCAGCACTTAAAGATGCTGAGGTGGGTCACTGCGGCTCCTGC	chr3_5003993_5004162_pos_19_C_pos_35_G_pos_105_T_pos_106_A_pos_153_A	Denisova_haplotype
ACTGGCCGCTTGACGTTCAGAATAATTATATTACTAGAGATAAAGAGGAGAAGTATTAATGATAAAAGAGAAACTCATCAAAAGGATCTATCAATACTAAGTGTGTATGCAATTACGAATAGACTTCCAGCCGGGTGCGGTGGCTCATGCCTGTAATCCCAGCACTTTAAGATGCTGAGGTGGGTCACTGCGGCTCCTGC	chr3_5003993_5004162_pos_19_C_pos_35_G_pos_105_T_pos_106_A_pos_153_T	Denisova_haplotype
ACTGGCCGCTTGACGTTCAGAATAATTATATTACTAGAGATAAAGAGGAGAAGTATTAATGATAAAAGAGAAACTCATCAAAAGGATCTATCAATACTAAGTGTGTATGCAATTACGAATGGACTTCCAGCCGGGTGCGGTGGCTCATGCCTGTAATCCCAGCACTTAAAGATGCTGAGGTGGGTCACTGCGGCTCCTGC	chr3_5003993_5004162_pos_19_C_pos_35_G_pos_105_T_pos_106_G_pos_153_A	Denisova_haplotype
ACTGGCCGCTTGACGTTCAGAATAATTATATTACTAGAGATAAAGAGGAGAAGTATTAATGATAAAAGAGAAACTCATCAAAAGGATCTATCAATACTAAGTGTGTATGCAATTACGAATGGACTTCCAGCCGGGTGCGGTGGCTCATGCCTGTAATCCCAGCACTTTAAGATGCTGAGGTGGGTCACTGCGGCTCCTGC	chr3_5003993_5004162_pos_19_C_pos_35_G_pos_105_T_pos_106_G_pos_153_T	Denisova_haplotype
ACTGGCCGCTTGACGTTCAGAATAATTATATTAGTAGAGATAAAGAGGAAAAGTATTAATGATAAAAGAGAAACTCATCAAAAGGATCTATCAATACTAAGTGTGTATGCAATTACGAACAGACTTCCAGCCGGGTGCGGTGGCTCATGCCTGTAATCCCAGCACTTAAAGATGCTGAGGTGGGTCACTGCGGCTCCTGC	chr3_5003993_5004162_pos_19_G_pos_35_A_pos_105_C_pos_106_A_pos_153_A	Denisova_haplotype
ACTGGCCGCTTGACGTTCAGAATAATTATATTAGTAGAGATAAAGAGGAAAAGTATTAATGATAAAAGAGAAACTCATCAAAAGGATCTATCAATACTAAGTGTGTATGCAATTACGAACAGACTTCCAGCCGGGTGCGGTGGCTCATGCCTGTAATCCCAGCACTTTAAGATGCTGAGGTGGGTCACTGCGGCTCCTGC	chr3_5003993_5004162_pos_19_G_pos_35_A_pos_105_C_pos_106_A_pos_153_T	Denisova_haplotype
ACTGGCCGCTTGACGTTCAGAATAATTATATTAGTAGAGATAAAGAGGAAAAGTATTAATGATAAAAGAGAAACTCATCAAAAGGATCTATCAATACTAAGTGTGTATGCAATTACGAACGGACTTCCAGCCGGGTGCGGTGGCTCATGCCTGTAATCCCAGCACTTAAAGATGCTGAGGTGGGTCACTGCGGCTCCTGC	chr3_5003993_5004162_pos_19_G_pos_35_A_pos_105_C_pos_106_G_pos_153_A	Denisova_haplotype
ACTGGCCGCTTGACGTTCAGAATAATTATATTAGTAGAGATAAAGAGGAAAAGTATTAATGATAAAAGAGAAACTCATCAAAAGGATCTATCAATACTAAGTGTGTATGCAATTACGAACGGACTTCCAGCCGGGTGCGGTGGCTCATGCCTGTAATCCCAGCACTTTAAGATGCTGAGGTGGGTCACTGCGGCTCCTGC	chr3_5003993_5004162_pos_19_G_pos_35_A_pos_105_C_pos_106_G_pos_153_T	Denisova_haplotype
ACTGGCCGCTTGACGTTCAGAATAATTATATTAGTAGAGATAAAGAGGAAAAGTATTAATGATAAAAGAGAAACTCATCAAAAGGATCTATCAATACTAAGTGTGTATGCAATTACGAATAGACTTCCAGCCGGGTGCGGTGGCTCATGCCTGTAATCCCAGCACTTAAAGATGCTGAGGTGGGTCACTGCGGCTCCTGC	chr3_5003993_5004162_pos_19_G_pos_35_A_pos_105_T_pos_106_A_pos_153_A	Denisova_haplotype
ACTGGCCGCTTGACGTTCAGAATAATTATATTAGTAGAGATAAAGAGGAAAAGTATTAATGATAAAAGAGAAACTCATCAAAAGGATCTATCAATACTAAGTGTGTATGCAATTACGAATAGACTTCCAGCCGGGTGCGGTGGCTCATGCCTGTAATCCCAGCACTTTAAGATGCTGAGGTGGGTCACTGCGGCTCCTGC	chr3_5003993_5004162_pos_19_G_pos_35_A_pos_105_T_pos_106_A_pos_153_T	Denisova_haplotype
ACTGGCCGCTTGACGTTCAGAATAATTATATTAGTAGAGATAAAGAGGAAAAGTATTAATGATAAAAGAGAAACTCATCAAAAGGATCTATCAATACTAAGTGTGTATGCAATTACGAATGGACTTCCAGCCGGGTGCGGTGGCTCATGCCTGTAATCCCAGCACTTAAAGATGCTGAGGTGGGTCACTGCGGCTCCTGC	chr3_5003993_5004162_pos_19_G_pos_35_A_pos_105_T_pos_106_G_pos_153_A	Denisova_haplotype
ACTGGCCGCTTGACGTTCAGAATAATTATATTAGTAGAGATAAAGAGGAAAAGTATTAATGATAAAAGAGAAACTCATCAAAAGGATCTATCAATACTAAGTGTGTATGCAATTACGAATGGACTTCCAGCCGGGTGCGGTGGCTCATGCCTGTAATCCCAGCACTTTAAGATGCTGAGGTGGGTCACTGCGGCTCCTGC	chr3_5003993_5004162_pos_19_G_pos_35_A_pos_105_T_pos_106_G_pos_153_T	Denisova_haplotype
ACTGGCCGCTTGACGTTCAGAATAATTATATTAGTAGAGATAAAGAGGAGAAGTATTAATGATAAAAGAGAAACTCATCAAAAGGATCTATCAATACTAAGTGTGTATGCAATTACGAACAGACTTCCAGCCGGGTGCGGTGGCTCATGCCTGTAATCCCAGCACTTAAAGATGCTGAGGTGGGTCACTGCGGCTCCTGC	chr3_5003993_5004162_pos_19_G_pos_35_G_pos_105_C_pos_106_A_pos_153_A	Denisova_haplotype
ACTGGCCGCTTGACGTTCAGAATAATTATATTAGTAGAGATAAAGAGGAGAAGTATTAATGATAAAAGAGAAACTCATCAAAAGGATCTATCAATACTAAGTGTGTATGCAATTACGAACAGACTTCCAGCCGGGTGCGGTGGCTCATGCCTGTAATCCCAGCACTTTAAGATGCTGAGGTGGGTCACTGCGGCTCCTGC	chr3_5003993_5004162_pos_19_G_pos_35_G_pos_105_C_pos_106_A_pos_153_T	Denisova_haplotype
ACTGGCCGCTTGACGTTCAGAATAATTATATTAGTAGAGATAAAGAGGAGAAGTATTAATGATAAAAGAGAAACTCATCAAAAGGATCTATCAATACTAAGTGTGTATGCAATTACGAACGGACTTCCAGCCGGGTGCGGTGGCTCATGCCTGTAATCCCAGCACTTAAAGATGCTGAGGTGGGTCACTGCGGCTCCTGC	chr3_5003993_5004162_pos_19_G_pos_35_G_pos_105_C_pos_106_G_pos_153_A	Denisova_haplotype
ACTGGCCGCTTGACGTTCAGAATAATTATATTAGTAGAGATAAAGAGGAGAAGTATTAATGATAAAAGAGAAACTCATCAAAAGGATCTATCAATACTAAGTGTGTATGCAATTACGAACGGACTTCCAGCCGGGTGCGGTGGCTCATGCCTGTAATCCCAGCACTTTAAGATGCTGAGGTGGGTCACTGCGGCTCCTGC	chr3_5003993_5004162_pos_19_G_pos_35_G_pos_105_C_pos_106_G_pos_153_T	Denisova_haplotype
ACTGGCCGCTTGACGTTCAGAATAATTATATTAGTAGAGATAAAGAGGAGAAGTATTAATGATAAAAGAGAAACTCATCAAAAGGATCTATCAATACTAAGTGTGTATGCAATTACGAATAGACTTCCAGCCGGGTGCGGTGGCTCATGCCTGTAATCCCAGCACTTAAAGATGCTGAGGTGGGTCACTGCGGCTCCTGC	chr3_5003993_5004162_pos_19_G_pos_35_G_pos_105_T_pos_106_A_pos_153_A	Denisova_haplotype
ACTGGCCGCTTGACGTTCAGAATAATTATATTAGTAGAGATAAAGAGGAGAAGTATTAATGATAAAAGAGAAACTCATCAAAAGGATCTATCAATACTAAGTGTGTATGCAATTACGAATAGACTTCCAGCCGGGTGCGGTGGCTCATGCCTGTAATCCCAGCACTTTAAGATGCTGAGGTGGGTCACTGCGGCTCCTGC	chr3_5003993_5004162_pos_19_G_pos_35_G_pos_105_T_pos_106_A_pos_153_T	Denisova_haplotype
ACTGGCCGCTTGACGTTCAGAATAATTATATTAGTAGAGATAAAGAGGAGAAGTATTAATGATAAAAGAGAAACTCATCAAAAGGATCTATCAATACTAAGTGTGTATGCAATTACGAATGGACTTCCAGCCGGGTGCGGTGGCTCATGCCTGTAATCCCAGCACTTAAAGATGCTGAGGTGGGTCACTGCGGCTCCTGC	chr3_5003993_5004162_pos_19_G_pos_35_G_pos_105_T_pos_106_G_pos_153_A	Denisova_haplotype
ACTGGCCGCTTGACGTTCAGAATAATTATATTAGTAGAGATAAAGAGGAGAAGTATTAATGATAAAAGAGAAACTCATCAAAAGGATCTATCAATACTAAGTGTGTATGCAATTACGAATGGACTTCCAGCCGGGTGCGGTGGCTCATGCCTGTAATCCCAGCACTTTAAGATGCTGAGGTGGGTCACTGCGGCTCCTGC	chr3_5003993_5004162_pos_19_G_pos_35_G_pos_105_T_pos_106_G_pos_153_T	Denisova_haplotype
ACTGGCCGCTTGACGACGAGTTTGAAGTTATGGTGAGCTATGATTGCACCACTGCACCCCAGGCTGGGTGACAGAGTGAGATCCCATCTTAAAAAAAAAAATAGAAAGAAAACAGAAAAGAAAAGAAAGAAATGGACAAATCTACAATCATAGTTGGAGTGATTTTTAAGACTCTTGTCTCAGTACACTGCGGCTCCTGC	chr3_5004686_5004855_pos_35_C_pos_138_G	Denisova_haplotype
ACTGGCCGCTTGACGACGAGTTTGAAGTTATGGTGAGCTATGATTGCACCACTGCACCCCAGGCTGGGTGACAGAGTGAGATCCCATCTTAAAAAAAAAAATAGAAAGAAAACAGAAAAGAAAAGAAAGAAATGGACAAATCTACAATCATATTTGGAGTGATTTTTAAGACTCTTGTCTCAGTACACTGCGGCTCCTGC	chr3_5004686_5004855_pos_35_C_pos_138_T	Denisova_haplotype
ACTGGCCGCTTGACGACGAGTTTGAAGTTATGGTGAGCTATGATTGCACTACTGCACCCCAGGCTGGGTGACAGAGTGAGATCCCATCTTAAAAAAAAAAATAGAAAGAAAACAGAAAAGAAAAGAAAGAAATGGACAAATCTACAATCATAGTTGGAGTGATTTTTAAGACTCTTGTCTCAGTACACTGCGGCTCCTGC	chr3_5004686_5004855_pos_35_T_pos_138_G	Denisova_haplotype
ACTGGCCGCTTGACGACGAGTTTGAAGTTATGGTGAGCTATGATTGCACTACTGCACCCCAGGCTGGGTGACAGAGTGAGATCCCATCTTAAAAAAAAAAATAGAAAGAAAACAGAAAAGAAAAGAAAGAAATGGACAAATCTACAATCATATTTGGAGTGATTTTTAAGACTCTTGTCTCAGTACACTGCGGCTCCTGC	chr3_5004686_5004855_pos_35_T_pos_138_T	Denisova_haplotype
ACTGGCCGCTTGACGCAATGATAAAAGAGAAACTTACTACTGATACACAAAACCACTTGGATAAATCTCAAGAGAACTATACTGAGTGAAACAAAGTCCATCTAAAAGGTTATATATGATGTGACTCTATTTATATAACATTCTTCTTAAATTTTTTAATATTTATTTTTAATTTTTTAATATACCACTGCGGCTCCTGC	chr3_5006230_5006399_pos_62_C_pos_89_A_pos_110_C	Denisova_haplotype
ACTGGCCGCTTGACGCAATGATAAAAGAGAAACTTACTACTGATACACAAAACCACTTGGATAAATCTCAAGAGAACTATACTGAGTGAAACAAAGTCCATCTAAAAGGTTATATATGATGTGATTCTATTTATATAACATTCTTCTTAAATTTTTTAATATTTATTTTTAATTTTTTAATATACCACTGCGGCTCCTGC	chr3_5006230_5006399_pos_62_C_pos_89_A_pos_110_T	Denisova_haplotype
ACTGGCCGCTTGACGCAATGATAAAAGAGAAACTTACTACTGATACACAAAACCACTTGGATAAATCTCAAGAGAACTATACTGAGTGAAACAAAGTCCATCTCAAAGGTTATATATGATGTGACTCTATTTATATAACATTCTTCTTAAATTTTTTAATATTTATTTTTAATTTTTTAATATACCACTGCGGCTCCTGC	chr3_5006230_5006399_pos_62_C_pos_89_C_pos_110_C	Denisova_haplotype
ACTGGCCGCTTGACGCAATGATAAAAGAGAAACTTACTACTGATACACAAAACCACTTGGATAAATCTCAAGAGAACTATACTGAGTGAAACAAAGTCCATCTCAAAGGTTATATATGATGTGATTCTATTTATATAACATTCTTCTTAAATTTTTTAATATTTATTTTTAATTTTTTAATATACCACTGCGGCTCCTGC	chr3_5006230_5006399_pos_62_C_pos_89_C_pos_110_T	Denisova_haplotype
ACTGGCCGCTTGACGCAATGATAAAAGAGAAACTTACTACTGATACACAAAACCACTTGGATAAATCTCAAGAGAATTATACTGAGTGAAACAAAGTCCATCTAAAAGGTTATATATGATGTGACTCTATTTATATAACATTCTTCTTAAATTTTTTAATATTTATTTTTAATTTTTTAATATACCACTGCGGCTCCTGC	chr3_5006230_5006399_pos_62_T_pos_89_A_pos_110_C	Denisova_haplotype
ACTGGCCGCTTGACGCAATGATAAAAGAGAAACTTACTACTGATACACAAAACCACTTGGATAAATCTCAAGAGAATTATACTGAGTGAAACAAAGTCCATCTAAAAGGTTATATATGATGTGATTCTATTTATATAACATTCTTCTTAAATTTTTTAATATTTATTTTTAATTTTTTAATATACCACTGCGGCTCCTGC	chr3_5006230_5006399_pos_62_T_pos_89_A_pos_110_T	Denisova_haplotype
ACTGGCCGCTTGACGCAATGATAAAAGAGAAACTTACTACTGATACACAAAACCACTTGGATAAATCTCAAGAGAATTATACTGAGTGAAACAAAGTCCATCTCAAAGGTTATATATGATGTGACTCTATTTATATAACATTCTTCTTAAATTTTTTAATATTTATTTTTAATTTTTTAATATACCACTGCGGCTCCTGC	chr3_5006230_5006399_pos_62_T_pos_89_C_pos_110_C	Denisova_haplotype
ACTGGCCGCTTGACGCAATGATAAAAGAGAAACTTACTACTGATACACAAAACCACTTGGATAAATCTCAAGAGAATTATACTGAGTGAAACAAAGTCCATCTCAAAGGTTATATATGATGTGATTCTATTTATATAACATTCTTCTTAAATTTTTTAATATTTATTTTTAATTTTTTAATATACCACTGCGGCTCCTGC	chr3_5006230_5006399_pos_62_T_pos_89_C_pos_110_T	Denisova_haplotype
ACTGGCCGCTTGACGCATACAAGTTGAATGCATGTAAAACTGGTGAAATATGAATATATACCTGTGGATTGCACCAATGTCAATGTCCTTGTTTTGACATTGTATTATAGTCATGTAAGATTTTTACCATTGGACGAAACTGAGTGAAGATACATGGAAATTCTCTGTATTATGTTTGTAATTTCCACTGCGGCTCCTGC	chr3_5006727_5006896_pos_23_A_pos_150_C	Denisova_haplotype
ACTGGCCGCTTGACGCATACAAGTTGAATGCATGTAAAACTGGTGAAATATGAATATATACCTGTGGATTGCACCAATGTCAATGTCCTTGTTTTGACATTGTATTATAGTCATGTAAGATTTTTACCATTGGACGAAACTGAGTGAAGATACATGGAAATTCTGTGTATTATGTTTGTAATTTCCACTGCGGCTCCTGC	chr3_5006727_5006896_pos_23_A_pos_150_G	Denisova_haplotype
ACTGGCCGCTTGACGCATACAAGTTGAATGCATGTAAGACTGGTGAAATATGAATATATACCTGTGGATTGCACCAATGTCAATGTCCTTGTTTTGACATTGTATTATAGTCATGTAAGATTTTTACCATTGGACGAAACTGAGTGAAGATACATGGAAATTCTCTGTATTATGTTTGTAATTTCCACTGCGGCTCCTGC	chr3_5006727_5006896_pos_23_G_pos_150_C	Denisova_haplotype
ACTGGCCGCTTGACGCATACAAGTTGAATGCATGTAAGACTGGTGAAATATGAATATATACCTGTGGATTGCACCAATGTCAATGTCCTTGTTTTGACATTGTATTATAGTCATGTAAGATTTTTACCATTGGACGAAACTGAGTGAAGATACATGGAAATTCTGTGTATTATGTTTGTAATTTCCACTGCGGCTCCTGC	chr3_5006727_5006896_pos_23_G_pos_150_G	Denisova_haplotype
ACTGGCCGCTTGACGAAATTCTGTGTATTATGTTTGTAATTTCTTGTGATATTATTATCATTATCATTTGAGACAGGGTCTAGCTCTGTCACCCAGGCTGGAGTGCAGCGGCATGATCTCGGCTCACTGCAACCTCTACCTCCTGGGTTCAAGTAATCCTCTCATCTCAGCCTCCTGAGTAGCTGCACTGCGGCTCCTGC	chr3_5006869_5007038_pos_50_C_pos_123_A	Denisova_haplotype
ACTGGCCGCTTGACGAAATTCTGTGTATTATGTTTGTAATTTCTTGTGATATTATTATCATTATCATTTGAGACAGGGTCTAGCTCTGTCACCCAGGCTGGAGTGCAGCGGCATGATCTCGGCTCACTGCAACCTCTGCCTCCTGGGTTCAAGTAATCCTCTCATCTCAGCCTCCTGAGTAGCTGCACTGCGGCTCCTGC	chr3_5006869_5007038_pos_50_C_pos_123_G	Denisova_haplotype
ACTGGCCGCTTGACGAAATTCTGTGTATTATGTTTGTAATTTCTTGTGATATTATTATCATTATTATTTGAGACAGGGTCTAGCTCTGTCACCCAGGCTGGAGTGCAGCGGCATGATCTCGGCTCACTGCAACCTCTACCTCCTGGGTTCAAGTAATCCTCTCATCTCAGCCTCCTGAGTAGCTGCACTGCGGCTCCTGC	chr3_5006869_5007038_pos_50_T_pos_123_A	Denisova_haplotype
ACTGGCCGCTTGACGAAATTCTGTGTATTATGTTTGTAATTTCTTGTGATATTATTATCATTATTATTTGAGACAGGGTCTAGCTCTGTCACCCAGGCTGGAGTGCAGCGGCATGATCTCGGCTCACTGCAACCTCTGCCTCCTGGGTTCAAGTAATCCTCTCATCTCAGCCTCCTGAGTAGCTGCACTGCGGCTCCTGC	chr3_5006869_5007038_pos_50_T_pos_123_G	Denisova_haplotype
ACTGGCCGCTTGACGTCCTCTCATCTCAGCCTCCTGAGTAGCTGGGACTATAGGTGCGTGCTGCTATACCTGGCTAATTTTTTTTTTATTTTTTCAGAAACAATGTTTCACCATATTGCCCAGCTGGTCTCAAACTCCTGAGCTCAAGCAATCTGTCCGCTTTGACCTCCCAAAGTGCTGGGATTCACTGCGGCTCCTGC	chr3_5007010_5007179_pos_42_C_pos_131_A	Denisova_haplotype
ACTGGCCGCTTGACGTCCTCTCATCTCAGCCTCCTGAGTAGCTGGGACTATAGGTGCGTGCTGCTATACCTGGCTAATTTTTTTTTTATTTTTTCAGAAACAATGTTTCACCATATTGCCCAGCTGGTCTCAAACTCCTGAGCTCTAGCAATCTGTCCGCTTTGACCTCCCAAAGTGCTGGGATTCACTGCGGCTCCTGC	chr3_5007010_5007179_pos_42_C_pos_131_T	Denisova_haplotype
ACTGGCCGCTTGACGTCCTCTCATCTCAGCCTCCTGAGTAGCTGGGACTATAGGTGTGTGCTGCTATACCTGGCTAATTTTTTTTTTATTTTTTCAGAAACAATGTTTCACCATATTGCCCAGCTGGTCTCAAACTCCTGAGCTCAAGCAATCTGTCCGCTTTGACCTCCCAAAGTGCTGGGATTCACTGCGGCTCCTGC	chr3_5007010_5007179_pos_42_T_pos_131_A	Denisova_haplotype
ACTGGCCGCTTGACGTCCTCTCATCTCAGCCTCCTGAGTAGCTGGGACTATAGGTGTGTGCTGCTATACCTGGCTAATTTTTTTTTTATTTTTTCAGAAACAATGTTTCACCATATTGCCCAGCTGGTCTCAAACTCCTGAGCTCTAGCAATCTGTCCGCTTTGACCTCCCAAAGTGCTGGGATTCACTGCGGCTCCTGC	chr3_5007010_5007179_pos_42_T_pos_131_T	Denisova_haplotype
ACTGGCCGCTTGACGGCCATGACAGATGGTACCTGGAAAATCAGGACACTCCCACCCTAATACTGCGCTCTTCCAACAGTCTTAGCAAAGGCCACACCAGGAGATTATATTCCATGCCTGGTTCGGTGGGTCCCATGCCCACAGAGCCTTGCTCACTGCTGGCACAGCAGTCCAAGAATGGACTGCACTGCGGCTCCTGC	chr3_5007667_5007836_pos_63_A_pos_109_C	Denisova_haplotype
ACTGGCCGCTTGACGGCCATGACAGATGGTACCTGGAAAATCAGGACACTCCCACCCTAATACTGCGCTCTTCCAACAGTCTTAGCAAAGGCCACACCAGGAGATTATATTCCATGCCTGGTTTGGTGGGTCCCATGCCCACAGAGCCTTGCTCACTGCTGGCACAGCAGTCCAAGAATGGACTGCACTGCGGCTCCTGC	chr3_5007667_5007836_pos_63_A_pos_109_T	Denisova_haplotype
ACTGGCCGCTTGACGGCCATGACAGATGGTACCTGGAAAATCAGGACACTCCCACCCTAATACTGCGCTCTTCCAACGGTCTTAGCAAAGGCCACACCAGGAGATTATATTCCATGCCTGGTTCGGTGGGTCCCATGCCCACAGAGCCTTGCTCACTGCTGGCACAGCAGTCCAAGAATGGACTGCACTGCGGCTCCTGC	chr3_5007667_5007836_pos_63_G_pos_109_C	Denisova_haplotype
ACTGGCCGCTTGACGGCCATGACAGATGGTACCTGGAAAATCAGGACACTCCCACCCTAATACTGCGCTCTTCCAACGGTCTTAGCAAAGGCCACACCAGGAGATTATATTCCATGCCTGGTTTGGTGGGTCCCATGCCCACAGAGCCTTGCTCACTGCTGGCACAGCAGTCCAAGAATGGACTGCACTGCGGCTCCTGC	chr3_5007667_5007836_pos_63_G_pos_109_T	Denisova_haplotype
ACTGGCCGCTTGACGCAGCAAGGCTGGGGGAGGGGTGTCTGCCATTGGTGAGGATTTACTATGTAAACAAAGCTGCCAGGAAGCTCGAACTGGGTGGAGCCCACCACAGCTCAAGGAGGCCTGTGTGCCTCTGTAGACTCCACCTCTGGGGGCAGGGCATAGCTGAACAAAAGGCAGCAGAAACTCACTGCGGCTCCTGC	chr3_5007845_5008014_pos_39_A_pos_133_G	Denisova_haplotype
ACTGGCCGCTTGACGCAGCAAGGCTGGGGGAGGGGTGTCTGCCATTGGTGAGGATTTACTATGTAAACAAAGCTGCCAGGAAGCTCGAACTGGGTGGAGCCCACCACAGCTCAAGGAGGCCTGTGTGCCTCTGTAGACTCCACCTCTTGGGGCAGGGCATAGCTGAACAAAAGGCAGCAGAAACTCACTGCGGCTCCTGC	chr3_5007845_5008014_pos_39_A_pos_133_T	Denisova_haplotype
ACTGGCCGCTTGACGCAGCAAGGCTGGGGGAGGGGTGTCTGCCATTGGTGAGGCTTTACTATGTAAACAAAGCTGCCAGGAAGCTCGAACTGGGTGGAGCCCACCACAGCTCAAGGAGGCCTGTGTGCCTCTGTAGACTCCACCTCTGGGGGCAGGGCATAGCTGAACAAAAGGCAGCAGAAACTCACTGCGGCTCCTGC	chr3_5007845_5008014_pos_39_C_pos_133_G	Denisova_haplotype
ACTGGCCGCTTGACGCAGCAAGGCTGGGGGAGGGGTGTCTGCCATTGGTGAGGCTTTACTATGTAAACAAAGCTGCCAGGAAGCTCGAACTGGGTGGAGCCCACCACAGCTCAAGGAGGCCTGTGTGCCTCTGTAGACTCCACCTCTTGGGGCAGGGCATAGCTGAACAAAAGGCAGCAGAAACTCACTGCGGCTCCTGC	chr3_5007845_5008014_pos_39_C_pos_133_T	Denisova_haplotype
ACTGGCCGCTTGACGATTGCAAAGAAGCTAAAAACCTTGAAAAAAGATTACACGAATGGCTGACTAGAATAAAGAGCATAGAGAAGACCTTAAAGGACCTGATGGAGCTGAAAACCATGGCACAAAAACTATGTGACGCATGCACAAGCTTCAGGAGCCAATCCGATCAAGTGGAAGAAAGGGTACACTGCGGCTCCTGC	chr3_5008668_5008837_pos_63_A_pos_110_A	Denisova_haplotype
ACTGGCCGCTTGACGATTGCAAAGAAGCTAAAAACCTTGAAAAAAGATTACACGAATGGCTGACTAGAATAAAGAGCATAGAGAAGACCTTAAAGGACCTGATGGAGCTGAAAACCATGGCACAGAAACTATGTGACGCATGCACAAGCTTCAGGAGCCAATCCGATCAAGTGGAAGAAAGGGTACACTGCGGCTCCTGC	chr3_5008668_5008837_pos_63_A_pos_110_G	Denisova_haplotype
ACTGGCCGCTTGACGATTGCAAAGAAGCTAAAAACCTTGAAAAAAGATTACACGAATGGCTGACTAGAATAAAGAGCGTAGAGAAGACCTTAAAGGACCTGATGGAGCTGAAAACCATGGCACAAAAACTATGTGACGCATGCACAAGCTTCAGGAGCCAATCCGATCAAGTGGAAGAAAGGGTACACTGCGGCTCCTGC	chr3_5008668_5008837_pos_63_G_pos_110_A	Denisova_haplotype
ACTGGCCGCTTGACGATTGCAAAGAAGCTAAAAACCTTGAAAAAAGATTACACGAATGGCTGACTAGAATAAAGAGCGTAGAGAAGACCTTAAAGGACCTGATGGAGCTGAAAACCATGGCACAGAAACTATGTGACGCATGCACAAGCTTCAGGAGCCAATCCGATCAAGTGGAAGAAAGGGTACACTGCGGCTCCTGC	chr3_5008668_5008837_pos_63_G_pos_110_G	Denisova_haplotype
ACTGGCCGCTTGACGATTCAGGAAATACAGAGAACGCCACAAAGACACTCCTTGAGAAGACCAACCCCAAGACACATAATTGTCAGATTCACCAAGGTTGAAATGAAGGAAAAAATGTTAAGGGCAGCCAGAAAGAAAGGTTGGGTTACCCACAAAGGAAAGCCCATCAGACTAACAGTGGATCTCACTGCGGCTCCTGC	chr3_5009071_5009240_pos_54_A_pos_119_A	Denisova_haplotype
ACTGGCCGCTTGACGATTCAGGAAATACAGAGAACGCCACAAAGACACTCCTTGAGAAGACCAACCCCAAGACACATAATTGTCAGATTCACCAAGGTTGAAATGAAGGAAAAAATGTTAAGGGCAGCCAGAAGGAAAGGTTGGGTTACCCACAAAGGAAAGCCCATCAGACTAACAGTGGATCTCACTGCGGCTCCTGC	chr3_5009071_5009240_pos_54_A_pos_119_G	Denisova_haplotype
ACTGGCCGCTTGACGATTCAGGAAATACAGAGAACGCCACAAAGACACTCCTTGAGAAGACCAACCCCGAGACACATAATTGTCAGATTCACCAAGGTTGAAATGAAGGAAAAAATGTTAAGGGCAGCCAGAAAGAAAGGTTGGGTTACCCACAAAGGAAAGCCCATCAGACTAACAGTGGATCTCACTGCGGCTCCTGC	chr3_5009071_5009240_pos_54_G_pos_119_A	Denisova_haplotype
ACTGGCCGCTTGACGATTCAGGAAATACAGAGAACGCCACAAAGACACTCCTTGAGAAGACCAACCCCGAGACACATAATTGTCAGATTCACCAAGGTTGAAATGAAGGAAAAAATGTTAAGGGCAGCCAGAAGGAAAGGTTGGGTTACCCACAAAGGAAAGCCCATCAGACTAACAGTGGATCTCACTGCGGCTCCTGC	chr3_5009071_5009240_pos_54_G_pos_119_G	Denisova_haplotype
ACTGGCCGCTTGACGAGGATTAAGAAACTCACTCAAAACCACGCAGCTACATGGAAACTGAACAACCTGCTCCTGAATGACTACTGGGTAAATAACGAAATGAAGGCACAAATAAAGATGTTCTTTGAAACCAATGAGAACAAAGACACAATATACTAGAACCTCTGGGACACACTTAAAGCAGTCACTGCGGCTCCTGC	chr3_5010268_5010437_pos_76_A_pos_97_A	Denisova_haplotype
ACTGGCCGCTTGACGAGGATTAAGAAACTCACTCAAAACCACGCAGCTACATGGAAACTGAACAACCTGCTCCTGAATGACTACTGGGTAAATAACGAAATGAAGGCACAAGTAAAGATGTTCTTTGAAACCAATGAGAACAAAGACACAATATACTAGAACCTCTGGGACACACTTAAAGCAGTCACTGCGGCTCCTGC	chr3_5010268_5010437_pos_76_A_pos_97_G	Denisova_haplotype
ACTGGCCGCTTGACGAGGATTAAGAAACTCACTCAAAACCACGCAGCTACATGGAAACTGAACAACCTGCTCCTGAATGACTACTGGGTACATAACGAAATGAAGGCACAAATAAAGATGTTCTTTGAAACCAATGAGAACAAAGACACAATATACTAGAACCTCTGGGACACACTTAAAGCAGTCACTGCGGCTCCTGC	chr3_5010268_5010437_pos_76_C_pos_97_A	Denisova_haplotype
ACTGGCCGCTTGACGAGGATTAAGAAACTCACTCAAAACCACGCAGCTACATGGAAACTGAACAACCTGCTCCTGAATGACTACTGGGTACATAACGAAATGAAGGCACAAGTAAAGATGTTCTTTGAAACCAATGAGAACAAAGACACAATATACTAGAACCTCTGGGACACACTTAAAGCAGTCACTGCGGCTCCTGC	chr3_5010268_5010437_pos_76_C_pos_97_G	Denisova_haplotype
ACTGGCCGCTTGACGGGTACAAAAAGGAGCTGGTACCATTCCTACTGAAACTATTCCAATAAATAGAAAAAGAGGAATCCTCCCTAACTCATATTATGAGGCCAGCATCATCTTGATACCGAAGCCTGGCAGAGACACAACAAAAAAAGAGAATTTTAGACCAATATCCCTGACGAACATTGATGCACTGCGGCTCCTGC	chr3_5011005_5011174_pos_46_A_pos_78_A_pos_127_A	Denisova_haplotype
ACTGGCCGCTTGACGGGTACAAAAAGGAGCTGGTACCATTCCTACTGAAACTATTCCAATAAATAGAAAAAGAGGAATCCTCCCTAACTCATATTATGAGGCCAGCATCATCTTGATACCGAAGCCTGGCAGAGACACAACCAAAAAAGAGAATTTTAGACCAATATCCCTGACGAACATTGATGCACTGCGGCTCCTGC	chr3_5011005_5011174_pos_46_A_pos_78_A_pos_127_C	Denisova_haplotype
ACTGGCCGCTTGACGGGTACAAAAAGGAGCTGGTACCATTCCTACTGAAACTATTCCAATAAATAGAAAAAGAGGAATCCTCCCTAACTCATTTTATGAGGCCAGCATCATCTTGATACCGAAGCCTGGCAGAGACACAACAAAAAAAGAGAATTTTAGACCAATATCCCTGACGAACATTGATGCACTGCGGCTCCTGC	chr3_5011005_5011174_pos_46_A_pos_78_T_pos_127_A	Denisova_haplotype
ACTGGCCGCTTGACGGGTACAAAAAGGAGCTGGTACCATTCCTACTGAAACTATTCCAATAAATAGAAAAAGAGGAATCCTCCCTAACTCATTTTATGAGGCCAGCATCATCTTGATACCGAAGCCTGGCAGAGACACAACCAAAAAAGAGAATTTTAGACCAATATCCCTGACGAACATTGATGCACTGCGGCTCCTGC	chr3_5011005_5011174_pos_46_A_pos_78_T_pos_127_C	Denisova_haplotype
ACTGGCCGCTTGACGGGTACAAAAAGGAGCTGGTACCATTCCTACTGAAACTATTCCAATCAATAGAAAAAGAGGAATCCTCCCTAACTCATATTATGAGGCCAGCATCATCTTGATACCGAAGCCTGGCAGAGACACAACAAAAAAAGAGAATTTTAGACCAATATCCCTGACGAACATTGATGCACTGCGGCTCCTGC	chr3_5011005_5011174_pos_46_C_pos_78_A_pos_127_A	Denisova_haplotype
ACTGGCCGCTTGACGGGTACAAAAAGGAGCTGGTACCATTCCTACTGAAACTATTCCAATCAATAGAAAAAGAGGAATCCTCCCTAACTCATATTATGAGGCCAGCATCATCTTGATACCGAAGCCTGGCAGAGACACAACCAAAAAAGAGAATTTTAGACCAATATCCCTGACGAACATTGATGCACTGCGGCTCCTGC	chr3_5011005_5011174_pos_46_C_pos_78_A_pos_127_C	Denisova_haplotype
ACTGGCCGCTTGACGGGTACAAAAAGGAGCTGGTACCATTCCTACTGAAACTATTCCAATCAATAGAAAAAGAGGAATCCTCCCTAACTCATTTTATGAGGCCAGCATCATCTTGATACCGAAGCCTGGCAGAGACACAACAAAAAAAGAGAATTTTAGACCAATATCCCTGACGAACATTGATGCACTGCGGCTCCTGC	chr3_5011005_5011174_pos_46_C_pos_78_T_pos_127_A	Denisova_haplotype
ACTGGCCGCTTGACGGGTACAAAAAGGAGCTGGTACCATTCCTACTGAAACTATTCCAATCAATAGAAAAAGAGGAATCCTCCCTAACTCATTTTATGAGGCCAGCATCATCTTGATACCGAAGCCTGGCAGAGACACAACCAAAAAAGAGAATTTTAGACCAATATCCCTGACGAACATTGATGCACTGCGGCTCCTGC	chr3_5011005_5011174_pos_46_C_pos_78_T_pos_127_C	Denisova_haplotype
ACTGGCCGCTTGACGCGCAAATCAATAAACGTAACCCGTCATATAAACAGAACCAAAGACAAAAACCACATGATTATCTCAATAGATGCAGAAAAGGCCTTTTGACAAAATTCAACAGCCCTTCAGGCTAAAAACTCTCAATAAACTAGGTATTGATTGGACATATATCAAAATAATGAGAGCTACACTGCGGCTCCTGC	chr3_5011285_5011454_pos_20_C_pos_111_G_pos_152_A	Denisova_haplotype
ACTGGCCGCTTGACGCGCAAATCAATAAACGTAACCCGTCATATAAACAGAACCAAAGACAAAAACCACATGATTATCTCAATAGATGCAGAAAAGGCCTTTTGACAAAATTCAACAGCCCTTCAGGCTAAAAACTCTCAATAAACTAGGTATTGATTGGACATATCTCAAAATAATGAGAGCTACACTGCGGCTCCTGC	chr3_5011285_5011454_pos_20_C_pos_111_G_pos_152_C	Denisova_haplotype
ACTGGCCGCTTGACGCGCAAATCAATAAACGTAACCCGTCATATAAACAGAACCAAAGACAAAAACCACATGATTATCTCAATAGATGCAGAAAAGGCCTTTTGACAAAATTCAACAGCCCTTCATGCTAAAAACTCTCAATAAACTAGGTATTGATTGGACATATATCAAAATAATGAGAGCTACACTGCGGCTCCTGC	chr3_5011285_5011454_pos_20_C_pos_111_T_pos_152_A	Denisova_haplotype
ACTGGCCGCTTGACGCGCAAATCAATAAACGTAACCCGTCATATAAACAGAACCAAAGACAAAAACCACATGATTATCTCAATAGATGCAGAAAAGGCCTTTTGACAAAATTCAACAGCCCTTCATGCTAAAAACTCTCAATAAACTAGGTATTGATTGGACATATCTCAAAATAATGAGAGCTACACTGCGGCTCCTGC	chr3_5011285_5011454_pos_20_C_pos_111_T_pos_152_C	Denisova_haplotype
ACTGGCCGCTTGACGCGCAAATCAATAAACGTAATCCGTCATATAAACAGAACCAAAGACAAAAACCACATGATTATCTCAATAGATGCAGAAAAGGCCTTTTGACAAAATTCAACAGCCCTTCAGGCTAAAAACTCTCAATAAACTAGGTATTGATTGGACATATATCAAAATAATGAGAGCTACACTGCGGCTCCTGC	chr3_5011285_5011454_pos_20_T_pos_111_G_pos_152_A	Denisova_haplotype
ACTGGCCGCTTGACGCGCAAATCAATAAACGTAATCCGTCATATAAACAGAACCAAAGACAAAAACCACATGATTATCTCAATAGATGCAGAAAAGGCCTTTTGACAAAATTCAACAGCCCTTCAGGCTAAAAACTCTCAATAAACTAGGTATTGATTGGACATATCTCAAAATAATGAGAGCTACACTGCGGCTCCTGC	chr3_5011285_5011454_pos_20_T_pos_111_G_pos_152_C	Denisova_haplotype
ACTGGCCGCTTGACGCGCAAATCAATAAACGTAATCCGTCATATAAACAGAACCAAAGACAAAAACCACATGATTATCTCAATAGATGCAGAAAAGGCCTTTTGACAAAATTCAACAGCCCTTCATGCTAAAAACTCTCAATAAACTAGGTATTGATTGGACATATATCAAAATAATGAGAGCTACACTGCGGCTCCTGC	chr3_5011285_5011454_pos_20_T_pos_111_T_pos_152_A	Denisova_haplotype
ACTGGCCGCTTGACGCGCAAATCAATAAACGTAATCCGTCATATAAACAGAACCAAAGACAAAAACCACATGATTATCTCAATAGATGCAGAAAAGGCCTTTTGACAAAATTCAACAGCCCTTCATGCTAAAAACTCTCAATAAACTAGGTATTGATTGGACATATCTCAAAATAATGAGAGCTACACTGCGGCTCCTGC	chr3_5011285_5011454_pos_20_T_pos_111_T_pos_152_C	Denisova_haplotype
ACTGGCCGCTTGACGTGCCACATATCTACAACTATCTGATCTCTGACAAACCCGACAAAAACAAGCAATGGGGAAGGGATTCCTTATTTAATAAATGGTGCTGGGAAAACTGGCTAGCCATATGTAGAAAGCTGAAACTGGATCCTTTCCTTACACTTTATACAAAAATTAATTCAAGATGGATTCACTGCGGCTCCTGC	chr3_5012280_5012449_pos_34_A_pos_38_C_pos_138_A	Denisova_haplotype
ACTGGCCGCTTGACGTGCCACATATCTACAACTATCTGATCTCTGACAAACCCGACAAAAACAAGCAATGGGGAAGGGATTCCTTATTTAATAAATGGTGCTGGGAAAACTGGCTAGCCATATGTAGAAAGCTGAAACTGGATCCTTTCCTTTCACTTTATACAAAAATTAATTCAAGATGGATTCACTGCGGCTCCTGC	chr3_5012280_5012449_pos_34_A_pos_38_C_pos_138_T	Denisova_haplotype
ACTGGCCGCTTGACGTGCCACATATCTACAACTATCTGATCTCTGACAAACCTGACAAAAACAAGCAATGGGGAAGGGATTCCTTATTTAATAAATGGTGCTGGGAAAACTGGCTAGCCATATGTAGAAAGCTGAAACTGGATCCTTTCCTTACACTTTATACAAAAATTAATTCAAGATGGATTCACTGCGGCTCCTGC	chr3_5012280_5012449_pos_34_A_pos_38_T_pos_138_A	Denisova_haplotype
ACTGGCCGCTTGACGTGCCACATATCTACAACTATCTGATCTCTGACAAACCTGACAAAAACAAGCAATGGGGAAGGGATTCCTTATTTAATAAATGGTGCTGGGAAAACTGGCTAGCCATATGTAGAAAGCTGAAACTGGATCCTTTCCTTTCACTTTATACAAAAATTAATTCAAGATGGATTCACTGCGGCTCCTGC	chr3_5012280_5012449_pos_34_A_pos_38_T_pos_138_T	Denisova_haplotype
ACTGGCCGCTTGACGTGCCACATATCTACAACTATCTGATCTCTGACACACCCGACAAAAACAAGCAATGGGGAAGGGATTCCTTATTTAATAAATGGTGCTGGGAAAACTGGCTAGCCATATGTAGAAAGCTGAAACTGGATCCTTTCCTTACACTTTATACAAAAATTAATTCAAGATGGATTCACTGCGGCTCCTGC	chr3_5012280_5012449_pos_34_C_pos_38_C_pos_138_A	Denisova_haplotype
ACTGGCCGCTTGACGTGCCACATATCTACAACTATCTGATCTCTGACACACCCGACAAAAACAAGCAATGGGGAAGGGATTCCTTATTTAATAAATGGTGCTGGGAAAACTGGCTAGCCATATGTAGAAAGCTGAAACTGGATCCTTTCCTTTCACTTTATACAAAAATTAATTCAAGATGGATTCACTGCGGCTCCTGC	chr3_5012280_5012449_pos_34_C_pos_38_C_pos_138_T	Denisova_haplotype
ACTGGCCGCTTGACGTGCCACATATCTACAACTATCTGATCTCTGACACACCTGACAAAAACAAGCAATGGGGAAGGGATTCCTTATTTAATAAATGGTGCTGGGAAAACTGGCTAGCCATATGTAGAAAGCTGAAACTGGATCCTTTCCTTACACTTTATACAAAAATTAATTCAAGATGGATTCACTGCGGCTCCTGC	chr3_5012280_5012449_pos_34_C_pos_38_T_pos_138_A	Denisova_haplotype
ACTGGCCGCTTGACGTGCCACATATCTACAACTATCTGATCTCTGACACACCTGACAAAAACAAGCAATGGGGAAGGGATTCCTTATTTAATAAATGGTGCTGGGAAAACTGGCTAGCCATATGTAGAAAGCTGAAACTGGATCCTTTCCTTTCACTTTATACAAAAATTAATTCAAGATGGATTCACTGCGGCTCCTGC	chr3_5012280_5012449_pos_34_C_pos_38_T_pos_138_T	Denisova_haplotype
ACTGGCCGCTTGACGTAATGGAATTATACTCATAGTAAAAATCTTTCCCCCAAAGAAAACTTCAGGCTCAGGTGGCTTCTCCATTTAAGGAAGAAATATTACCAATCCTACACAAGCTCCTTCAGAAAAGAAGTAATATTTCTCAACTTGTTTTATAAGACCAGCATTATCCTAATAAAGTATTACACTGCGGCTCCTGC	chr3_5014021_5014190_pos_14_C_pos_159_A	Denisova_haplotype
ACTGGCCGCTTGACGTAATGGAATTATACTCATAGTAAAAATCTTTCCCCCAAAGAAAACTTCAGGCTCAGGTGGCTTCTCCATTTAAGGAAGAAATATTACCAATCCTACACAAGCTCCTTCAGAAAAGAAGTAATATTTCTCAACTTGTTTTATAAGACCAGCATTATCCTGATAAAGTATTACACTGCGGCTCCTGC	chr3_5014021_5014190_pos_14_C_pos_159_G	Denisova_haplotype
ACTGGCCGCTTGACGTAATGGAATTATATTCATAGTAAAAATCTTTCCCCCAAAGAAAACTTCAGGCTCAGGTGGCTTCTCCATTTAAGGAAGAAATATTACCAATCCTACACAAGCTCCTTCAGAAAAGAAGTAATATTTCTCAACTTGTTTTATAAGACCAGCATTATCCTAATAAAGTATTACACTGCGGCTCCTGC	chr3_5014021_5014190_pos_14_T_pos_159_A	Denisova_haplotype
ACTGGCCGCTTGACGTAATGGAATTATATTCATAGTAAAAATCTTTCCCCCAAAGAAAACTTCAGGCTCAGGTGGCTTCTCCATTTAAGGAAGAAATATTACCAATCCTACACAAGCTCCTTCAGAAAAGAAGTAATATTTCTCAACTTGTTTTATAAGACCAGCATTATCCTGATAAAGTATTACACTGCGGCTCCTGC	chr3_5014021_5014190_pos_14_T_pos_159_G	Denisova_haplotype
ACTGGCCGCTTGACGGTCACTATGTCCGGCTAATTTTTGGTATTTTTAGTAAAGCTGGGGTTTTACCATGTTGGCCAGACTGGTCTCGAACTCCTGACCTCAGACGATCCGCCCGCCTTGGCCTCCCAAAGTGCTGGGATTACAGGCATGAGCCACCACACTCGGCCTGACTGACTTCTTTCTAACACTGCGGCTCCTGC	chr3_5017271_5017440_pos_17_A_pos_156_C	Denisova_haplotype
ACTGGCCGCTTGACGGTCACTATGTCCGGCTAATTTTTGGTATTTTTAGTAAAGCTGGGGTTTTACCATGTTGGCCAGACTGGTCTCGAACTCCTGACCTCAGACGATCCGCCCGCCTTGGCCTCCCAAAGTGCTGGGATTACAGGCATGAGCCACCACACTCGGCCTGATTGACTTCTTTCTAACACTGCGGCTCCTGC	chr3_5017271_5017440_pos_17_A_pos_156_T	Denisova_haplotype
ACTGGCCGCTTGACGGTCACTATGTCCGGCTGATTTTTGGTATTTTTAGTAAAGCTGGGGTTTTACCATGTTGGCCAGACTGGTCTCGAACTCCTGACCTCAGACGATCCGCCCGCCTTGGCCTCCCAAAGTGCTGGGATTACAGGCATGAGCCACCACACTCGGCCTGACTGACTTCTTTCTAACACTGCGGCTCCTGC	chr3_5017271_5017440_pos_17_G_pos_156_C	Denisova_haplotype
ACTGGCCGCTTGACGGTCACTATGTCCGGCTGATTTTTGGTATTTTTAGTAAAGCTGGGGTTTTACCATGTTGGCCAGACTGGTCTCGAACTCCTGACCTCAGACGATCCGCCCGCCTTGGCCTCCCAAAGTGCTGGGATTACAGGCATGAGCCACCACACTCGGCCTGATTGACTTCTTTCTAACACTGCGGCTCCTGC	chr3_5017271_5017440_pos_17_G_pos_156_T	Denisova_haplotype
ACTGGCCGCTTGACGGTTTGTTCAAATTATTATTTTTTAAAAGCCATAAGCTATGGAGAGAATAACAGAGTTTTGTTTTGTTTTTTAATCCTGATACGGTGGAAGTCTGGTAGGATGGGAACAGTTCTTGAAGCTTGAGAATACATTCGGAACAAATAAAAAGTAGGAAATGCATACATTTTGTTCACTGCGGCTCCTGC	chr3_5018396_5018565_pos_65_G_pos_86_G_pos_108_A	Denisova_haplotype
ACTGGCCGCTTGACGGTTTGTTCAAATTATTATTTTTTAAAAGCCATAAGCTATGGAGAGAATAACAGAGTTTTGTTTTGTTTTTTAATCCTGATACGGTGGAAGTCTGGTAGGATGGGAACCGTTCTTGAAGCTTGAGAATACATTCGGAACAAATAAAAAGTAGGAAATGCATACATTTTGTTCACTGCGGCTCCTGC	chr3_5018396_5018565_pos_65_G_pos_86_G_pos_108_C	Denisova_haplotype
ACTGGCCGCTTGACGGTTTGTTCAAATTATTATTTTTTAAAAGCCATAAGCTATGGAGAGAATAACAGAGTTTTGTTTTGTTTTTTAATCCTGATACGGTTGAAGTCTGGTAGGATGGGAACAGTTCTTGAAGCTTGAGAATACATTCGGAACAAATAAAAAGTAGGAAATGCATACATTTTGTTCACTGCGGCTCCTGC	chr3_5018396_5018565_pos_65_G_pos_86_T_pos_108_A	Denisova_haplotype
ACTGGCCGCTTGACGGTTTGTTCAAATTATTATTTTTTAAAAGCCATAAGCTATGGAGAGAATAACAGAGTTTTGTTTTGTTTTTTAATCCTGATACGGTTGAAGTCTGGTAGGATGGGAACCGTTCTTGAAGCTTGAGAATACATTCGGAACAAATAAAAAGTAGGAAATGCATACATTTTGTTCACTGCGGCTCCTGC	chr3_5018396_5018565_pos_65_G_pos_86_T_pos_108_C	Denisova_haplotype
ACTGGCCGCTTGACGGTTTGTTCAAATTATTATTTTTTAAAAGCCATAAGCTATGGAGAGAATAACAGAGTTTTGTTTTTTTTTTTAATCCTGATACGGTGGAAGTCTGGTAGGATGGGAACAGTTCTTGAAGCTTGAGAATACATTCGGAACAAATAAAAAGTAGGAAATGCATACATTTTGTTCACTGCGGCTCCTGC	chr3_5018396_5018565_pos_65_T_pos_86_G_pos_108_A	Denisova_haplotype
ACTGGCCGCTTGACGGTTTGTTCAAATTATTATTTTTTAAAAGCCATAAGCTATGGAGAGAATAACAGAGTTTTGTTTTTTTTTTTAATCCTGATACGGTGGAAGTCTGGTAGGATGGGAACCGTTCTTGAAGCTTGAGAATACATTCGGAACAAATAAAAAGTAGGAAATGCATACATTTTGTTCACTGCGGCTCCTGC	chr3_5018396_5018565_pos_65_T_pos_86_G_pos_108_C	Denisova_haplotype
ACTGGCCGCTTGACGGTTTGTTCAAATTATTATTTTTTAAAAGCCATAAGCTATGGAGAGAATAACAGAGTTTTGTTTTTTTTTTTAATCCTGATACGGTTGAAGTCTGGTAGGATGGGAACAGTTCTTGAAGCTTGAGAATACATTCGGAACAAATAAAAAGTAGGAAATGCATACATTTTGTTCACTGCGGCTCCTGC	chr3_5018396_5018565_pos_65_T_pos_86_T_pos_108_A	Denisova_haplotype
ACTGGCCGCTTGACGGTTTGTTCAAATTATTATTTTTTAAAAGCCATAAGCTATGGAGAGAATAACAGAGTTTTGTTTTTTTTTTTAATCCTGATACGGTTGAAGTCTGGTAGGATGGGAACCGTTCTTGAAGCTTGAGAATACATTCGGAACAAATAAAAAGTAGGAAATGCATACATTTTGTTCACTGCGGCTCCTGC	chr3_5018396_5018565_pos_65_T_pos_86_T_pos_108_C	Denisova_haplotype
ACTGGCCGCTTGACGGTCATTCGGGTGGCATACTGTCCGGGTGGAAGACCGCCAAAATAATCCATTTGGAAGGGACGGAGGGCTTCGTCAGAAATTGCCTTCTTGTAGCTATGAGACATTGAGCAAAACAGATAAGAACTGGGGCAATGGAGGCATAAACATTAAGGCTAGGATGTATTTTTGGGCACTGCGGCTCCTGC	chr18_5237547_5237716_pos_33_A_pos_47_C_pos_64_A_pos_139_C	Denisova_haplotype
ACTGGCCGCTTGACGGTCATTCGGGTGGCATACTGTCCGGGTGGAAGACCGCCAAAATAATCCATTTGGAAGGGACGGAGGGCTTCGTCAGAAATTGCCTTCTTGTAGCTATGAGACATTGAGCAAAACAGATAAGAACTGGGGCAATGGAGGTATAAACATTAAGGCTAGGATGTATTTTTGGGCACTGCGGCTCCTGC	chr18_5237547_5237716_pos_33_A_pos_47_C_pos_64_A_pos_139_T	Denisova_haplotype
ACTGGCCGCTTGACGGTCATTCGGGTGGCATACTGTCCGGGTGGAAGACCGCCAAAATAATCCATTTGGAAGGGACGGGGGGCTTCGTCAGAAATTGCCTTCTTGTAGCTATGAGACATTGAGCAAAACAGATAAGAACTGGGGCAATGGAGGCATAAACATTAAGGCTAGGATGTATTTTTGGGCACTGCGGCTCCTGC	chr18_5237547_5237716_pos_33_A_pos_47_C_pos_64_G_pos_139_C	Denisova_haplotype
ACTGGCCGCTTGACGGTCATTCGGGTGGCATACTGTCCGGGTGGAAGACCGCCAAAATAATCCATTTGGAAGGGACGGGGGGCTTCGTCAGAAATTGCCTTCTTGTAGCTATGAGACATTGAGCAAAACAGATAAGAACTGGGGCAATGGAGGTATAAACATTAAGGCTAGGATGTATTTTTGGGCACTGCGGCTCCTGC	chr18_5237547_5237716_pos_33_A_pos_47_C_pos_64_G_pos_139_T	Denisova_haplotype
ACTGGCCGCTTGACGGTCATTCGGGTGGCATACTGTCCGGGTGGAAGACCGCCAAAATAATTCATTTGGAAGGGACGGAGGGCTTCGTCAGAAATTGCCTTCTTGTAGCTATGAGACATTGAGCAAAACAGATAAGAACTGGGGCAATGGAGGCATAAACATTAAGGCTAGGATGTATTTTTGGGCACTGCGGCTCCTGC	chr18_5237547_5237716_pos_33_A_pos_47_T_pos_64_A_pos_139_C	Denisova_haplotype
ACTGGCCGCTTGACGGTCATTCGGGTGGCATACTGTCCGGGTGGAAGACCGCCAAAATAATTCATTTGGAAGGGACGGAGGGCTTCGTCAGAAATTGCCTTCTTGTAGCTATGAGACATTGAGCAAAACAGATAAGAACTGGGGCAATGGAGGTATAAACATTAAGGCTAGGATGTATTTTTGGGCACTGCGGCTCCTGC	chr18_5237547_5237716_pos_33_A_pos_47_T_pos_64_A_pos_139_T	Denisova_haplotype
ACTGGCCGCTTGACGGTCATTCGGGTGGCATACTGTCCGGGTGGAAGACCGCCAAAATAATTCATTTGGAAGGGACGGGGGGCTTCGTCAGAAATTGCCTTCTTGTAGCTATGAGACATTGAGCAAAACAGATAAGAACTGGGGCAATGGAGGCATAAACATTAAGGCTAGGATGTATTTTTGGGCACTGCGGCTCCTGC	chr18_5237547_5237716_pos_33_A_pos_47_T_pos_64_G_pos_139_C	Denisova_haplotype
ACTGGCCGCTTGACGGTCATTCGGGTGGCATACTGTCCGGGTGGAAGACCGCCAAAATAATTCATTTGGAAGGGACGGGGGGCTTCGTCAGAAATTGCCTTCTTGTAGCTATGAGACATTGAGCAAAACAGATAAGAACTGGGGCAATGGAGGTATAAACATTAAGGCTAGGATGTATTTTTGGGCACTGCGGCTCCTGC	chr18_5237547_5237716_pos_33_A_pos_47_T_pos_64_G_pos_139_T	Denisova_haplotype
ACTGGCCGCTTGACGGTCATTCGGGTGGCATACTGTCCGGGTGGAAGCCCGCCAAAATAATCCATTTGGAAGGGACGGAGGGCTTCGTCAGAAATTGCCTTCTTGTAGCTATGAGACATTGAGCAAAACAGATAAGAACTGGGGCAATGGAGGCATAAACATTAAGGCTAGGATGTATTTTTGGGCACTGCGGCTCCTGC	chr18_5237547_5237716_pos_33_C_pos_47_C_pos_64_A_pos_139_C	Denisova_haplotype
ACTGGCCGCTTGACGGTCATTCGGGTGGCATACTGTCCGGGTGGAAGCCCGCCAAAATAATCCATTTGGAAGGGACGGAGGGCTTCGTCAGAAATTGCCTTCTTGTAGCTATGAGACATTGAGCAAAACAGATAAGAACTGGGGCAATGGAGGTATAAACATTAAGGCTAGGATGTATTTTTGGGCACTGCGGCTCCTGC	chr18_5237547_5237716_pos_33_C_pos_47_C_pos_64_A_pos_139_T	Denisova_haplotype
ACTGGCCGCTTGACGGTCATTCGGGTGGCATACTGTCCGGGTGGAAGCCCGCCAAAATAATCCATTTGGAAGGGACGGGGGGCTTCGTCAGAAATTGCCTTCTTGTAGCTATGAGACATTGAGCAAAACAGATAAGAACTGGGGCAATGGAGGCATAAACATTAAGGCTAGGATGTATTTTTGGGCACTGCGGCTCCTGC	chr18_5237547_5237716_pos_33_C_pos_47_C_pos_64_G_pos_139_C	Denisova_haplotype
ACTGGCCGCTTGACGGTCATTCGGGTGGCATACTGTCCGGGTGGAAGCCCGCCAAAATAATCCATTTGGAAGGGACGGGGGGCTTCGTCAGAAATTGCCTTCTTGTAGCTATGAGACATTGAGCAAAACAGATAAGAACTGGGGCAATGGAGGTATAAACATTAAGGCTAGGATGTATTTTTGGGCACTGCGGCTCCTGC	chr18_5237547_5237716_pos_33_C_pos_47_C_pos_64_G_pos_139_T	Denisova_haplotype
ACTGGCCGCTTGACGGTCATTCGGGTGGCATACTGTCCGGGTGGAAGCCCGCCAAAATAATTCATTTGGAAGGGACGGAGGGCTTCGTCAGAAATTGCCTTCTTGTAGCTATGAGACATTGAGCAAAACAGATAAGAACTGGGGCAATGGAGGCATAAACATTAAGGCTAGGATGTATTTTTGGGCACTGCGGCTCCTGC	chr18_5237547_5237716_pos_33_C_pos_47_T_pos_64_A_pos_139_C	Denisova_haplotype
ACTGGCCGCTTGACGGTCATTCGGGTGGCATACTGTCCGGGTGGAAGCCCGCCAAAATAATTCATTTGGAAGGGACGGAGGGCTTCGTCAGAAATTGCCTTCTTGTAGCTATGAGACATTGAGCAAAACAGATAAGAACTGGGGCAATGGAGGTATAAACATTAAGGCTAGGATGTATTTTTGGGCACTGCGGCTCCTGC	chr18_5237547_5237716_pos_33_C_pos_47_T_pos_64_A_pos_139_T	Denisova_haplotype
ACTGGCCGCTTGACGGTCATTCGGGTGGCATACTGTCCGGGTGGAAGCCCGCCAAAATAATTCATTTGGAAGGGACGGGGGGCTTCGTCAGAAATTGCCTTCTTGTAGCTATGAGACATTGAGCAAAACAGATAAGAACTGGGGCAATGGAGGCATAAACATTAAGGCTAGGATGTATTTTTGGGCACTGCGGCTCCTGC	chr18_5237547_5237716_pos_33_C_pos_47_T_pos_64_G_pos_139_C	Denisova_haplotype
ACTGGCCGCTTGACGGTCATTCGGGTGGCATACTGTCCGGGTGGAAGCCCGCCAAAATAATTCATTTGGAAGGGACGGGGGGCTTCGTCAGAAATTGCCTTCTTGTAGCTATGAGACATTGAGCAAAACAGATAAGAACTGGGGCAATGGAGGTATAAACATTAAGGCTAGGATGTATTTTTGGGCACTGCGGCTCCTGC	chr18_5237547_5237716_pos_33_C_pos_47_T_pos_64_G_pos_139_T	Denisova_haplotype
ACTGGCCGCTTGACGACTGGGCTAATAAATAAGGGGGTCAATGGGGTCAGATCCACTGAGCACCAAAATAAACAAAACAAAACCCTGAGTTTTAACTACAAAAAAACTCAACTAAATTCTTTAGAATAGTTTAATGTACTAGTTTGGAAGGGACTTCAAAAAGTAGTTCCAACAAGATTTTGAACCACTGCGGCTCCTGC	chr18_5557821_5557990_pos_84_C_pos_88_A	Denisova_haplotype
ACTGGCCGCTTGACGACTGGGCTAATAAATAAGGGGGTCAATGGGGTCAGATCCACTGAGCACCAAAATAAACAAAACAAAACCCTGAGTTTTAACTACAAACAAACTCAACTAAATTCTTTAGAATAGTTTAATGTACTAGTTTGGAAGGGACTTCAAAAAGTAGTTCCAACAAGATTTTGAACCACTGCGGCTCCTGC	chr18_5557821_5557990_pos_84_C_pos_88_C	Denisova_haplotype
ACTGGCCGCTTGACGACTGGGCTAATAAATAAGGGGGTCAATGGGGTCAGATCCACTGAGCACCAAAATAAACAAAACAAAACCCTGAGTTTTAACTATAAAAAAACTCAACTAAATTCTTTAGAATAGTTTAATGTACTAGTTTGGAAGGGACTTCAAAAAGTAGTTCCAACAAGATTTTGAACCACTGCGGCTCCTGC	chr18_5557821_5557990_pos_84_T_pos_88_A	Denisova_haplotype
ACTGGCCGCTTGACGACTGGGCTAATAAATAAGGGGGTCAATGGGGTCAGATCCACTGAGCACCAAAATAAACAAAACAAAACCCTGAGTTTTAACTATAAACAAACTCAACTAAATTCTTTAGAATAGTTTAATGTACTAGTTTGGAAGGGACTTCAAAAAGTAGTTCCAACAAGATTTTGAACCACTGCGGCTCCTGC	chr18_5557821_5557990_pos_84_T_pos_88_C	Denisova_haplotype
ACTGGCCGCTTGACGCTATGTCTTCCCAGTTGCAGGAAACTTCATAATTTACCTTATCTCTCTAAGACTCTATTTCCTTTTGGGTAAATTGGGAATGCCAGTAATATATGCCTATCAGTTAGGGCTGTTCTGAAGACAAGAGGTGGACCATATAATGCACTTGGAATTCAATAAATTATAGCAAACACTGCGGCTCCTGC	chr3_6113353_6113522_pos_53_C_pos_119_A	Denisova_haplotype
ACTGGCCGCTTGACGCTATGTCTTCCCAGTTGCAGGAAACTTCATAATTTACCTTATCTCTCTAAGACTCTATTTCCTTTTGGGTAAATTGGGAATGCCAGTAATATATGCCTATCAGTTAGGGCTGTTCTGAGGACAAGAGGTGGACCATATAATGCACTTGGAATTCAATAAATTATAGCAAACACTGCGGCTCCTGC	chr3_6113353_6113522_pos_53_C_pos_119_G	Denisova_haplotype
ACTGGCCGCTTGACGCTATGTCTTCCCAGTTGCAGGAAACTTCATAATTTACCTTATCTCTCTAAGATTCTATTTCCTTTTGGGTAAATTGGGAATGCCAGTAATATATGCCTATCAGTTAGGGCTGTTCTGAAGACAAGAGGTGGACCATATAATGCACTTGGAATTCAATAAATTATAGCAAACACTGCGGCTCCTGC	chr3_6113353_6113522_pos_53_T_pos_119_A	Denisova_haplotype
ACTGGCCGCTTGACGCTATGTCTTCCCAGTTGCAGGAAACTTCATAATTTACCTTATCTCTCTAAGATTCTATTTCCTTTTGGGTAAATTGGGAATGCCAGTAATATATGCCTATCAGTTAGGGCTGTTCTGAGGACAAGAGGTGGACCATATAATGCACTTGGAATTCAATAAATTATAGCAAACACTGCGGCTCCTGC	chr3_6113353_6113522_pos_53_T_pos_119_G	Denisova_haplotype
ACTGGCCGCTTGACGCCTGGCTTCAGGACATGAAACAAAATGTCTCCTTGGCTCTGCTCAGTTATGTGGCGAGGCAGCTGCACTATCAGCATGGGGACTCCTTCATCCACTGACTCATCTCCAGAGGGCACTGCGGGAAGAATGTGGTGGGTTAACCAAGTTACTAGTTTCCCACATGCCAGGGGCACTGCGGCTCCTGC	chr5_6118885_6119054_pos_57_A_pos_116_C	Denisova_haplotype
ACTGGCCGCTTGACGCCTGGCTTCAGGACATGAAACAAAATGTCTCCTTGGCTCTGCTCAGTTATGTGGCGAGGCAGCTGCACTATCAGCATGGGGACTCCTTCATCCACTGACTCATCTCCAGAGGGCATTGCGGGAAGAATGTGGTGGGTTAACCAAGTTACTAGTTTCCCACATGCCAGGGGCACTGCGGCTCCTGC	chr5_6118885_6119054_pos_57_A_pos_116_T	Denisova_haplotype
ACTGGCCGCTTGACGCCTGGCTTCAGGACATGAAACAAAATGTCTCCTTGGCTCTGCTCAGTTATGTGGCGGGGCAGCTGCACTATCAGCATGGGGACTCCTTCATCCACTGACTCATCTCCAGAGGGCACTGCGGGAAGAATGTGGTGGGTTAACCAAGTTACTAGTTTCCCACATGCCAGGGGCACTGCGGCTCCTGC	chr5_6118885_6119054_pos_57_G_pos_116_C	Denisova_haplotype
ACTGGCCGCTTGACGCCTGGCTTCAGGACATGAAACAAAATGTCTCCTTGGCTCTGCTCAGTTATGTGGCGGGGCAGCTGCACTATCAGCATGGGGACTCCTTCATCCACTGACTCATCTCCAGAGGGCATTGCGGGAAGAATGTGGTGGGTTAACCAAGTTACTAGTTTCCCACATGCCAGGGGCACTGCGGCTCCTGC	chr5_6118885_6119054_pos_57_G_pos_116_T	Denisova_haplotype
ACTGGCCGCTTGACGCCCTCTCCTGCAGCGCACATGTGCCTGCGTCTGACAGCACCTCTCGGGTGGGAGCCTTCCTCCTCCAGGTTGGGTGGGAGAGAAGAACACAGCAAAGCCAGGGGCCTTGTCCACAGTAGCGGGTTAGGATCCTCCAGGGGAAGTGCCTTCATCCAATGTGAACAATGCCTCACTGCGGCTCCTGC	chr5_6459030_6459199_pos_86_A_pos_87_A	Denisova_haplotype
ACTGGCCGCTTGACGCCCTCTCCTGCAGCGCACATGTGCCTGCGTCTGACAGCACCTCTCGGGTGGGAGCCTTCCTCCTCCAGGTTGGGTGGGAGAGAAGAGCACAGCAAAGCCAGGGGCCTTGTCCACAGTAGCGGGTTAGGATCCTCCAGGGGAAGTGCCTTCATCCAATGTGAACAATGCCTCACTGCGGCTCCTGC	chr5_6459030_6459199_pos_86_A_pos_87_G	Denisova_haplotype
ACTGGCCGCTTGACGCCCTCTCCTGCAGCGCACATGTGCCTGCGTCTGACAGCACCTCTCGGGTGGGAGCCTTCCTCCTCCAGGTTGGGTGGGAGAGAAGGACACAGCAAAGCCAGGGGCCTTGTCCACAGTAGCGGGTTAGGATCCTCCAGGGGAAGTGCCTTCATCCAATGTGAACAATGCCTCACTGCGGCTCCTGC	chr5_6459030_6459199_pos_86_G_pos_87_A	Denisova_haplotype
ACTGGCCGCTTGACGCCCTCTCCTGCAGCGCACATGTGCCTGCGTCTGACAGCACCTCTCGGGTGGGAGCCTTCCTCCTCCAGGTTGGGTGGGAGAGAAGGGCACAGCAAAGCCAGGGGCCTTGTCCACAGTAGCGGGTTAGGATCCTCCAGGGGAAGTGCCTTCATCCAATGTGAACAATGCCTCACTGCGGCTCCTGC	chr5_6459030_6459199_pos_86_G_pos_87_G	Denisova_haplotype
ACTGGCCGCTTGACGCGCCTTTACCAAATGCTGTGTATATTCCCACACATGTGCTTGGTTTCATTCCTGCCTGCCTTCTCTACAATGTGACTTCATTTCATGAATGTGGTTGCCATTACGACAATGCTAGGATGCTGATCTGTATACCTTGAGTCACTGCGAACTTTCAGACTCTCACTGCAATTCACTGCGGCTCCTGC	chr5_6499188_6499357_pos_85_A_pos_87_G	Denisova_haplotype
ACTGGCCGCTTGACGCGCCTTTACCAAATGCTGTGTATATTCCCACACATGTGCTTGGTTTCATTCCTGCCTGCCTTCTCTACAATGTGACTTCATTTCATTAATGTGGTTGCCATTACGACAATGCTAGGATGCTGATCTGTATACCTTGAGTCACTGCGAACTTTCAGACTCTCACTGCAATTCACTGCGGCTCCTGC	chr5_6499188_6499357_pos_85_A_pos_87_T	Denisova_haplotype
ACTGGCCGCTTGACGCGCCTTTACCAAATGCTGTGTATATTCCCACACATGTGCTTGGTTTCATTCCTGCCTGCCTTCTCTACAATGTGACTTCATTTCTTGAATGTGGTTGCCATTACGACAATGCTAGGATGCTGATCTGTATACCTTGAGTCACTGCGAACTTTCAGACTCTCACTGCAATTCACTGCGGCTCCTGC	chr5_6499188_6499357_pos_85_T_pos_87_G	Denisova_haplotype
ACTGGCCGCTTGACGCGCCTTTACCAAATGCTGTGTATATTCCCACACATGTGCTTGGTTTCATTCCTGCCTGCCTTCTCTACAATGTGACTTCATTTCTTTAATGTGGTTGCCATTACGACAATGCTAGGATGCTGATCTGTATACCTTGAGTCACTGCGAACTTTCAGACTCTCACTGCAATTCACTGCGGCTCCTGC	chr5_6499188_6499357_pos_85_T_pos_87_T	Denisova_haplotype
ACTGGCCGCTTGACGTACAGGCGCCTGCCAGCTCGCCAGGCTATTTTTGCATTTTTAGTAGAGACGGGGTTTCACCATGTTGGCCAGACTAGTCTTGAACCCCTGACCTCAAGTGATCCATCCACCTCGGCCTCCCAAAGTGCTGCGATTGCCGGTGTGAGCCACCATGCCCGGCCAATTTTCTCCACTGCGGCTCCTGC	chr19_6705824_6705993_pos_86_C_pos_87_C	Denisova_haplotype
ACTGGCCGCTTGACGTACAGGCGCCTGCCAGCTCGCCAGGCTATTTTTGCATTTTTAGTAGAGACGGGGTTTCACCATGTTGGCCAGACTAGTCTTGAACCTCTGACCTCAAGTGATCCATCCACCTCGGCCTCCCAAAGTGCTGCGATTGCCGGTGTGAGCCACCATGCCCGGCCAATTTTCTCCACTGCGGCTCCTGC	chr19_6705824_6705993_pos_86_C_pos_87_T	Denisova_haplotype
ACTGGCCGCTTGACGTACAGGCGCCTGCCAGCTCGCCAGGCTATTTTTGCATTTTTAGTAGAGACGGGGTTTCACCATGTTGGCCAGACTAGTCTTGAACTCCTGACCTCAAGTGATCCATCCACCTCGGCCTCCCAAAGTGCTGCGATTGCCGGTGTGAGCCACCATGCCCGGCCAATTTTCTCCACTGCGGCTCCTGC	chr19_6705824_6705993_pos_86_T_pos_87_C	Denisova_haplotype
ACTGGCCGCTTGACGTACAGGCGCCTGCCAGCTCGCCAGGCTATTTTTGCATTTTTAGTAGAGACGGGGTTTCACCATGTTGGCCAGACTAGTCTTGAACTTCTGACCTCAAGTGATCCATCCACCTCGGCCTCCCAAAGTGCTGCGATTGCCGGTGTGAGCCACCATGCCCGGCCAATTTTCTCCACTGCGGCTCCTGC	chr19_6705824_6705993_pos_86_T_pos_87_T	Denisova_haplotype
ACTGGCCGCTTGACGGTGTGTCCTCTGCCATGCGGAGAAAAAGACTTGAAGTATCTCTCGGCATAATCCAGATGTTTATGTAGTTGAGGTTTTACTATATTTGCACTCTTTTGTTCTGAAAATGTCAAAACGGAAGCAGTTTTGAATTATCTGTGAATCAAATTGAGTATCTGTGAATGTGAAAACACTGCGGCTCCTGC	chr5_6907619_6907788_pos_84_A_pos_89_C	Denisova_haplotype
ACTGGCCGCTTGACGGTGTGTCCTCTGCCATGCGGAGAAAAAGACTTGAAGTATCTCTCGGCATAATCCAGATGTTTATGTAGTTGAGGTTTTACTATATTTGTACTCTTTTGTTCTGAAAATGTCAAAACGGAAGCAGTTTTGAATTATCTGTGAATCAAATTGAGTATCTGTGAATGTGAAAACACTGCGGCTCCTGC	chr5_6907619_6907788_pos_84_A_pos_89_T	Denisova_haplotype
ACTGGCCGCTTGACGGTGTGTCCTCTGCCATGCGGAGAAAAAGACTTGAAGTATCTCTCGGCATAATCCAGATGTTTATGTAGTTGAGGTTTTACTATGTTTGCACTCTTTTGTTCTGAAAATGTCAAAACGGAAGCAGTTTTGAATTATCTGTGAATCAAATTGAGTATCTGTGAATGTGAAAACACTGCGGCTCCTGC	chr5_6907619_6907788_pos_84_G_pos_89_C	Denisova_haplotype
ACTGGCCGCTTGACGGTGTGTCCTCTGCCATGCGGAGAAAAAGACTTGAAGTATCTCTCGGCATAATCCAGATGTTTATGTAGTTGAGGTTTTACTATGTTTGTACTCTTTTGTTCTGAAAATGTCAAAACGGAAGCAGTTTTGAATTATCTGTGAATCAAATTGAGTATCTGTGAATGTGAAAACACTGCGGCTCCTGC	chr5_6907619_6907788_pos_84_G_pos_89_T	Denisova_haplotype
ACTGGCCGCTTGACGGCCTAGTCTGCCCACACTTTTTGTAAGGGCTTCGTGTTTCAATTCATTAGTATCCATAGTCACCTCTCTCTAATATCCACCTATGATACACTGTCCAGACCTGGTTATTATTTAAAACTTCTACATCTGCATTTTTATCTATCATTCATCTCTTTCCCCACATGTAATAGCACTGCGGCTCCTGC	chr12_7080915_7081084_pos_52_A_pos_121_C	Denisova_haplotype
ACTGGCCGCTTGACGGCCTAGTCTGCCCACACTTTTTGTAAGGGCTTCGTGTTTCAATTCATTAGTATCCATAGTCACCTCTCTCTAATATCCACCTATGATACACTGTCCAGACCTGGTTATTATTTAAAACTTTTACATCTGCATTTTTATCTATCATTCATCTCTTTCCCCACATGTAATAGCACTGCGGCTCCTGC	chr12_7080915_7081084_pos_52_A_pos_121_T	Denisova_haplotype
ACTGGCCGCTTGACGGCCTAGTCTGCCCACACTTTTTGTAAGGGCTTCGTGTTTCAATTCATTAGTGTCCATAGTCACCTCTCTCTAATATCCACCTATGATACACTGTCCAGACCTGGTTATTATTTAAAACTTCTACATCTGCATTTTTATCTATCATTCATCTCTTTCCCCACATGTAATAGCACTGCGGCTCCTGC	chr12_7080915_7081084_pos_52_G_pos_121_C	Denisova_haplotype
ACTGGCCGCTTGACGGCCTAGTCTGCCCACACTTTTTGTAAGGGCTTCGTGTTTCAATTCATTAGTGTCCATAGTCACCTCTCTCTAATATCCACCTATGATACACTGTCCAGACCTGGTTATTATTTAAAACTTTTACATCTGCATTTTTATCTATCATTCATCTCTTTCCCCACATGTAATAGCACTGCGGCTCCTGC	chr12_7080915_7081084_pos_52_G_pos_121_T	Denisova_haplotype
ACTGGCCGCTTGACGGAATGGACGGGACCCTGGGGAAGCGCGGCCAGACATCACCCACCAGGTAACTCCAGGGACAGTGCTCACAACCCTTTGAGCCTCTGTATGGAAGGGTTGGCAGCTGAGTGCTGCCTCTCTTCAGCCTTAACCATGTCTCGGTTTCTGCTTTGCTCAGAGTTTGCTGATGCCACTGCGGCTCCTGC	chr12_7083557_7083726_pos_34_C_pos_139_C	Denisova_haplotype
ACTGGCCGCTTGACGGAATGGACGGGACCCTGGGGAAGCGCGGCCAGACATCACCCACCAGGTAACTCCAGGGACAGTGCTCACAACCCTTTGAGCCTCTGTATGGAAGGGTTGGCAGCTGAGTGCTGCCTCTCTTCAGCCTTAACCATGTCTTGGTTTCTGCTTTGCTCAGAGTTTGCTGATGCCACTGCGGCTCCTGC	chr12_7083557_7083726_pos_34_C_pos_139_T	Denisova_haplotype
ACTGGCCGCTTGACGGAATGGACGGGACCCTGGGGAAGCGCGGCCAGATATCACCCACCAGGTAACTCCAGGGACAGTGCTCACAACCCTTTGAGCCTCTGTATGGAAGGGTTGGCAGCTGAGTGCTGCCTCTCTTCAGCCTTAACCATGTCTCGGTTTCTGCTTTGCTCAGAGTTTGCTGATGCCACTGCGGCTCCTGC	chr12_7083557_7083726_pos_34_T_pos_139_C	Denisova_haplotype
ACTGGCCGCTTGACGGAATGGACGGGACCCTGGGGAAGCGCGGCCAGATATCACCCACCAGGTAACTCCAGGGACAGTGCTCACAACCCTTTGAGCCTCTGTATGGAAGGGTTGGCAGCTGAGTGCTGCCTCTCTTCAGCCTTAACCATGTCTTGGTTTCTGCTTTGCTCAGAGTTTGCTGATGCCACTGCGGCTCCTGC	chr12_7083557_7083726_pos_34_T_pos_139_T	Denisova_haplotype
ACTGGCCGCTTGACGGTGGGTGGGGCGACCCTCAAACTGACTGGTCCTTGCATCCCGCCACCTGCCTCTGGGTCCTCACCCTGAGGATTGGAGTGGAGTGCTGGTGGGCTCCCACGTGTAGCCCCCAGAGGGTACAGGAGGCAGTGCTGACTGATTACTTTTAGAGATGGAAAGCAGACCCAAGGCACTGCGGCTCCTGC	chr12_7086920_7087089_pos_78_G_pos_94_C	Denisova_haplotype
ACTGGCCGCTTGACGGTGGGTGGGGCGACCCTCAAACTGACTGGTCCTTGCATCCCGCCACCTGCCTCTGGGTCCTCACCCTGAGGATTGGAGTGGAGTGCTGGTGGGTTCCCACGTGTAGCCCCCAGAGGGTACAGGAGGCAGTGCTGACTGATTACTTTTAGAGATGGAAAGCAGACCCAAGGCACTGCGGCTCCTGC	chr12_7086920_7087089_pos_78_G_pos_94_T	Denisova_haplotype
ACTGGCCGCTTGACGGTGGGTGGGGCGACCCTCAAACTGACTGGTCCTTGCATCCCGCCACCTGCCTCTGGGTCCTCACCCTGAGGATTGGATTGGAGTGCTGGTGGGCTCCCACGTGTAGCCCCCAGAGGGTACAGGAGGCAGTGCTGACTGATTACTTTTAGAGATGGAAAGCAGACCCAAGGCACTGCGGCTCCTGC	chr12_7086920_7087089_pos_78_T_pos_94_C	Denisova_haplotype
ACTGGCCGCTTGACGGTGGGTGGGGCGACCCTCAAACTGACTGGTCCTTGCATCCCGCCACCTGCCTCTGGGTCCTCACCCTGAGGATTGGATTGGAGTGCTGGTGGGTTCCCACGTGTAGCCCCCAGAGGGTACAGGAGGCAGTGCTGACTGATTACTTTTAGAGATGGAAAGCAGACCCAAGGCACTGCGGCTCCTGC	chr12_7086920_7087089_pos_78_T_pos_94_T	Denisova_haplotype
ACTGGCCGCTTGACGTTCACACTTGTGGCTGGCTACTTCATACCTGCCTGAGTCCTGCTACCAGATGCCCTCAATAGTCTGGCCTGATTGCCTTCACAATAGGCAGAGAGGAATAAGCAGAGGGCCTGGAGAATATTCATTCGCCTTTCCCTTGGAGAGCCTCAAGGGCAGCACTGTATTTAACTCACTGCGGCTCCTGC	chr12_7087922_7088091_pos_45_A_pos_127_C	Denisova_haplotype
ACTGGCCGCTTGACGTTCACACTTGTGGCTGGCTACTTCATACCTGCCTGAGTCCTGCTACCAGATGCCCTCAATAGTCTGGCCTGATTGCCTTCACAATAGGCAGAGAGGAATAAGCAGAGGGCCTGGAGAATATTCATTTGCCTTTCCCTTGGAGAGCCTCAAGGGCAGCACTGTATTTAACTCACTGCGGCTCCTGC	chr12_7087922_7088091_pos_45_A_pos_127_T	Denisova_haplotype
ACTGGCCGCTTGACGTTCACACTTGTGGCTGGCTACTTCATACCTGCCTGAGTCCTGCTGCCAGATGCCCTCAATAGTCTGGCCTGATTGCCTTCACAATAGGCAGAGAGGAATAAGCAGAGGGCCTGGAGAATATTCATTCGCCTTTCCCTTGGAGAGCCTCAAGGGCAGCACTGTATTTAACTCACTGCGGCTCCTGC	chr12_7087922_7088091_pos_45_G_pos_127_C	Denisova_haplotype
ACTGGCCGCTTGACGTTCACACTTGTGGCTGGCTACTTCATACCTGCCTGAGTCCTGCTGCCAGATGCCCTCAATAGTCTGGCCTGATTGCCTTCACAATAGGCAGAGAGGAATAAGCAGAGGGCCTGGAGAATATTCATTTGCCTTTCCCTTGGAGAGCCTCAAGGGCAGCACTGTATTTAACTCACTGCGGCTCCTGC	chr12_7087922_7088091_pos_45_G_pos_127_T	Denisova_haplotype
ACTGGCCGCTTGACGAGCTGGTTTCCTGGATGCAAGAAGAGAGAATTTAGCCTGGTTTTTACACTCCCACCGTCCTGAGACTTCCAATCACAACGTAATATATAAAGAAAAAATGTTGGCATCAGGATCTTCTTTTTCAGAATAACCTCATGTTTTGGAGGAGAGGATGGAAATTATTTATTAAACACTGCGGCTCCTGC	chr12_7091934_7092103_pos_56_C_pos_117_C	Denisova_haplotype
ACTGGCCGCTTGACGAGCTGGTTTCCTGGATGCAAGAAGAGAGAATTTAGCCTGGTTTTTACACTCCCACCGTCCTGAGACTTCCAATCACAACGTAATATATAAAGAAAAAATGTTGGCATCAGGATCTTTTTTTTCAGAATAACCTCATGTTTTGGAGGAGAGGATGGAAATTATTTATTAAACACTGCGGCTCCTGC	chr12_7091934_7092103_pos_56_C_pos_117_T	Denisova_haplotype
ACTGGCCGCTTGACGAGCTGGTTTCCTGGATGCAAGAAGAGAGAATTTAGCCTGGTTTTTACACTCCCACTGTCCTGAGACTTCCAATCACAACGTAATATATAAAGAAAAAATGTTGGCATCAGGATCTTCTTTTTCAGAATAACCTCATGTTTTGGAGGAGAGGATGGAAATTATTTATTAAACACTGCGGCTCCTGC	chr12_7091934_7092103_pos_56_T_pos_117_C	Denisova_haplotype
ACTGGCCGCTTGACGAGCTGGTTTCCTGGATGCAAGAAGAGAGAATTTAGCCTGGTTTTTACACTCCCACTGTCCTGAGACTTCCAATCACAACGTAATATATAAAGAAAAAATGTTGGCATCAGGATCTTTTTTTTCAGAATAACCTCATGTTTTGGAGGAGAGGATGGAAATTATTTATTAAACACTGCGGCTCCTGC	chr12_7091934_7092103_pos_56_T_pos_117_T	Denisova_haplotype
ACTGGCCGCTTGACGCATGGGCAGAAATTTGGCAGAGACAGAACACCAGGTTAGCAGCAAATATTGCTAAGAACTAGAGCCAGGAACTAGAAAGTATATAGACAAAATGTCAATGCCTTCAATCTTTTGCTTTATTTTTACTTTTGTTTTAGTAACGGGGTATAAATAAAAAAATATAAAACAGTCACTGCGGCTCCTGC	chr12_7095549_7095718_pos_28_A_pos_89_A_pos_144_G	Denisova_haplotype
ACTGGCCGCTTGACGCATGGGCAGAAATTTGGCAGAGACAGAACACCAGGTTAGCAGCAAATATTGCTAAGAACTAGAGCCAGGAACTAGAAAGTATATAGACAAAATGTCAATGCCTTCAATCTTTTGCTTTATTTTTACTTTTGTTTTAGTAACGGTGTATAAATAAAAAAATATAAAACAGTCACTGCGGCTCCTGC	chr12_7095549_7095718_pos_28_A_pos_89_A_pos_144_T	Denisova_haplotype
ACTGGCCGCTTGACGCATGGGCAGAAATTTGGCAGAGACAGAACACCAGGTTAGCAGCAAATATTGCTAAGAACTAGAGCCAGGAACTAGAAAGTATATAGACTAAATGTCAATGCCTTCAATCTTTTGCTTTATTTTTACTTTTGTTTTAGTAACGGGGTATAAATAAAAAAATATAAAACAGTCACTGCGGCTCCTGC	chr12_7095549_7095718_pos_28_A_pos_89_T_pos_144_G	Denisova_haplotype
ACTGGCCGCTTGACGCATGGGCAGAAATTTGGCAGAGACAGAACACCAGGTTAGCAGCAAATATTGCTAAGAACTAGAGCCAGGAACTAGAAAGTATATAGACTAAATGTCAATGCCTTCAATCTTTTGCTTTATTTTTACTTTTGTTTTAGTAACGGTGTATAAATAAAAAAATATAAAACAGTCACTGCGGCTCCTGC	chr12_7095549_7095718_pos_28_A_pos_89_T_pos_144_T	Denisova_haplotype
ACTGGCCGCTTGACGCATGGGCAGAAATTTGGCAGAGACAGATCACCAGGTTAGCAGCAAATATTGCTAAGAACTAGAGCCAGGAACTAGAAAGTATATAGACAAAATGTCAATGCCTTCAATCTTTTGCTTTATTTTTACTTTTGTTTTAGTAACGGGGTATAAATAAAAAAATATAAAACAGTCACTGCGGCTCCTGC	chr12_7095549_7095718_pos_28_T_pos_89_A_pos_144_G	Denisova_haplotype
ACTGGCCGCTTGACGCATGGGCAGAAATTTGGCAGAGACAGATCACCAGGTTAGCAGCAAATATTGCTAAGAACTAGAGCCAGGAACTAGAAAGTATATAGACAAAATGTCAATGCCTTCAATCTTTTGCTTTATTTTTACTTTTGTTTTAGTAACGGTGTATAAATAAAAAAATATAAAACAGTCACTGCGGCTCCTGC	chr12_7095549_7095718_pos_28_T_pos_89_A_pos_144_T	Denisova_haplotype
ACTGGCCGCTTGACGCATGGGCAGAAATTTGGCAGAGACAGATCACCAGGTTAGCAGCAAATATTGCTAAGAACTAGAGCCAGGAACTAGAAAGTATATAGACTAAATGTCAATGCCTTCAATCTTTTGCTTTATTTTTACTTTTGTTTTAGTAACGGGGTATAAATAAAAAAATATAAAACAGTCACTGCGGCTCCTGC	chr12_7095549_7095718_pos_28_T_pos_89_T_pos_144_G	Denisova_haplotype
ACTGGCCGCTTGACGCATGGGCAGAAATTTGGCAGAGACAGATCACCAGGTTAGCAGCAAATATTGCTAAGAACTAGAGCCAGGAACTAGAAAGTATATAGACTAAATGTCAATGCCTTCAATCTTTTGCTTTATTTTTACTTTTGTTTTAGTAACGGTGTATAAATAAAAAAATATAAAACAGTCACTGCGGCTCCTGC	chr12_7095549_7095718_pos_28_T_pos_89_T_pos_144_T	Denisova_haplotype
ACTGGCCGCTTGACGTTATTAGCACCAGATGGGTTTGTAACAACCCAGAGGTTTGTAAGAACTTGTTGGCCGGGCGCCGTCGCTCACGCCTGTAATCCCAGCACTTTGGGAGGCCGAGGCAGGCGGATCACCTGAGGTCAGGAGTTTGAGACTAGCCTCAACATGGAGAAACCCTGTCTCTACTACACTGCGGCTCCTGC	chr12_7096885_7097054_pos_66_C_pos_106_A	Denisova_haplotype
ACTGGCCGCTTGACGTTATTAGCACCAGATGGGTTTGTAACAACCCAGAGGTTTGTAAGAACTTGTTGGCCGGGCGCCGTCGCTCACGCCTGTAATCCCAGCACTTTGGGAGGCCGAGGCGGGCGGATCACCTGAGGTCAGGAGTTTGAGACTAGCCTCAACATGGAGAAACCCTGTCTCTACTACACTGCGGCTCCTGC	chr12_7096885_7097054_pos_66_C_pos_106_G	Denisova_haplotype
ACTGGCCGCTTGACGTTATTAGCACCAGATGGGTTTGTAACAACCCAGAGGTTTGTAAGAACTTGTTGGCCGGGCGCCGTGGCTCACGCCTGTAATCCCAGCACTTTGGGAGGCCGAGGCAGGCGGATCACCTGAGGTCAGGAGTTTGAGACTAGCCTCAACATGGAGAAACCCTGTCTCTACTACACTGCGGCTCCTGC	chr12_7096885_7097054_pos_66_G_pos_106_A	Denisova_haplotype
ACTGGCCGCTTGACGTTATTAGCACCAGATGGGTTTGTAACAACCCAGAGGTTTGTAAGAACTTGTTGGCCGGGCGCCGTGGCTCACGCCTGTAATCCCAGCACTTTGGGAGGCCGAGGCGGGCGGATCACCTGAGGTCAGGAGTTTGAGACTAGCCTCAACATGGAGAAACCCTGTCTCTACTACACTGCGGCTCCTGC	chr12_7096885_7097054_pos_66_G_pos_106_G	Denisova_haplotype
ACTGGCCGCTTGACGCCCGCCTCGGCCTCCCAAAGTGCTGGGATTACAAGCATGAGTCACCGTGCCCGGCCAATGCTGTGGTCTTTCAAGCAGCTGCTGGGATACATTTAATTTGTACAAGCCCTCTTCAGGGGTTGTAGTCAAGCACAGCGAGTGGATAGAACTGTATTATTCAGTCTCTGGACCACTGCGGCTCCTGC	chr12_7097634_7097803_pos_37_A_pos_136_C	Denisova_haplotype
ACTGGCCGCTTGACGCCCGCCTCGGCCTCCCAAAGTGCTGGGATTACAAGCATGAGTCACCGTGCCCGGCCAATGCTGTGGTCTTTCAAGCAGCTGCTGGGATACATTTAATTTGTACAAGCCCTCTTCAGGGGTTGTAGTCAAGCACAGGGAGTGGATAGAACTGTATTATTCAGTCTCTGGACCACTGCGGCTCCTGC	chr12_7097634_7097803_pos_37_A_pos_136_G	Denisova_haplotype
ACTGGCCGCTTGACGCCCGCCTCGGCCTCCCAAAGTGCTGGGATTACAAGCGTGAGTCACCGTGCCCGGCCAATGCTGTGGTCTTTCAAGCAGCTGCTGGGATACATTTAATTTGTACAAGCCCTCTTCAGGGGTTGTAGTCAAGCACAGCGAGTGGATAGAACTGTATTATTCAGTCTCTGGACCACTGCGGCTCCTGC	chr12_7097634_7097803_pos_37_G_pos_136_C	Denisova_haplotype
ACTGGCCGCTTGACGCCCGCCTCGGCCTCCCAAAGTGCTGGGATTACAAGCGTGAGTCACCGTGCCCGGCCAATGCTGTGGTCTTTCAAGCAGCTGCTGGGATACATTTAATTTGTACAAGCCCTCTTCAGGGGTTGTAGTCAAGCACAGGGAGTGGATAGAACTGTATTATTCAGTCTCTGGACCACTGCGGCTCCTGC	chr12_7097634_7097803_pos_37_G_pos_136_G	Denisova_haplotype
ACTGGCCGCTTGACGGAAGAAACAGAAATGGACTGTTTCCATTAAGTCTGGTAAATTTGGCTGGGAGTGGTGGCTCACACCTGTAATCCCAGTGCTTTGGGAGGCTGAGACGGGAGAATCACTGGAACCCAGGAGTTTGAGACCAGCCTGGGCAACATAGCAAGACTCTGTCTCTACAAAAAATACACTGCGGCTCCTGC	chr12_7097940_7098109_pos_64_A_pos_109_G	Denisova_haplotype
ACTGGCCGCTTGACGGAAGAAACAGAAATGGACTGTTTCCATTAAGTCTGGTAAATTTGGCTGGGAGTGGTGGCTCACACCTGTAATCCCAGTGCTTTGGGAGGCTGAGACGGGAGAATCACTTGAACCCAGGAGTTTGAGACCAGCCTGGGCAACATAGCAAGACTCTGTCTCTACAAAAAATACACTGCGGCTCCTGC	chr12_7097940_7098109_pos_64_A_pos_109_T	Denisova_haplotype
ACTGGCCGCTTGACGGAAGAAACAGAAATGGACTGTTTCCATTAAGTCTGGTAAATTTGGCTGGGAGTGGTGGCTCACGCCTGTAATCCCAGTGCTTTGGGAGGCTGAGACGGGAGAATCACTGGAACCCAGGAGTTTGAGACCAGCCTGGGCAACATAGCAAGACTCTGTCTCTACAAAAAATACACTGCGGCTCCTGC	chr12_7097940_7098109_pos_64_G_pos_109_G	Denisova_haplotype
ACTGGCCGCTTGACGGAAGAAACAGAAATGGACTGTTTCCATTAAGTCTGGTAAATTTGGCTGGGAGTGGTGGCTCACGCCTGTAATCCCAGTGCTTTGGGAGGCTGAGACGGGAGAATCACTTGAACCCAGGAGTTTGAGACCAGCCTGGGCAACATAGCAAGACTCTGTCTCTACAAAAAATACACTGCGGCTCCTGC	chr12_7097940_7098109_pos_64_G_pos_109_T	Denisova_haplotype
ACTGGCCGCTTGACGATCCTTAGATCTAAACCCCAGAAACCTAACCTGGCAGAAAATAAATATTAACAGATAACATTTCCTGGGTACTTATTTTCCAGGCACTCTGCTAAACCATTTTCATATATTAATTGGTTACTTCTTCGTAATGACCACATGAGGTACAAACTATTATGATTTTGATTTTACACTGCGGCTCCTGC	chr3_7717459_7717628_pos_86_A_pos_87_C	Denisova_haplotype
ACTGGCCGCTTGACGATCCTTAGATCTAAACCCCAGAAACCTAACCTGGCAGAAAATAAATATTAACAGATAACATTTCCTGGGTACTTATTTTCCAGGCATTCTGCTAAACCATTTTCATATATTAATTGGTTACTTCTTCGTAATGACCACATGAGGTACAAACTATTATGATTTTGATTTTACACTGCGGCTCCTGC	chr3_7717459_7717628_pos_86_A_pos_87_T	Denisova_haplotype
ACTGGCCGCTTGACGATCCTTAGATCTAAACCCCAGAAACCTAACCTGGCAGAAAATAAATATTAACAGATAACATTTCCTGGGTACTTATTTTCCAGGCTCTCTGCTAAACCATTTTCATATATTAATTGGTTACTTCTTCGTAATGACCACATGAGGTACAAACTATTATGATTTTGATTTTACACTGCGGCTCCTGC	chr3_7717459_7717628_pos_86_T_pos_87_C	Denisova_haplotype
ACTGGCCGCTTGACGATCCTTAGATCTAAACCCCAGAAACCTAACCTGGCAGAAAATAAATATTAACAGATAACATTTCCTGGGTACTTATTTTCCAGGCTTTCTGCTAAACCATTTTCATATATTAATTGGTTACTTCTTCGTAATGACCACATGAGGTACAAACTATTATGATTTTGATTTTACACTGCGGCTCCTGC	chr3_7717459_7717628_pos_86_T_pos_87_T	Denisova_haplotype
ACTGGCCGCTTGACGTGGGATTACAGGCACCCGCCACCACACCTGGTGGGGTTTTGCCATGTTGGCCAGGCTGGTCTTGAATGCCTGACCTCAGGTGATCTGCCCGCCTCGGCCTCCCAAAGTGCTAGGATTACAGGTGTGAGCCTATGTTTAACTATATTTAGATACATAAATACCACTGTGTTCACTGCGGCTCCTGC	chr3_7718278_7718447_pos_44_A_pos_129_C	Denisova_haplotype
ACTGGCCGCTTGACGTGGGATTACAGGCACCCGCCACCACACCTGGTGGGGTTTTGCCATGTTGGCCAGGCTGGTCTTGAATGCCTGACCTCAGGTGATCTGCCCGCCTCGGCCTCCCAAAGTGCTAGGATTACAGGTGTGAGTCTATGTTTAACTATATTTAGATACATAAATACCACTGTGTTCACTGCGGCTCCTGC	chr3_7718278_7718447_pos_44_A_pos_129_T	Denisova_haplotype
ACTGGCCGCTTGACGTGGGATTACAGGCACCCGCCACCACACCTGGTGGGGTTTTGCCGTGTTGGCCAGGCTGGTCTTGAATGCCTGACCTCAGGTGATCTGCCCGCCTCGGCCTCCCAAAGTGCTAGGATTACAGGTGTGAGCCTATGTTTAACTATATTTAGATACATAAATACCACTGTGTTCACTGCGGCTCCTGC	chr3_7718278_7718447_pos_44_G_pos_129_C	Denisova_haplotype
ACTGGCCGCTTGACGTGGGATTACAGGCACCCGCCACCACACCTGGTGGGGTTTTGCCGTGTTGGCCAGGCTGGTCTTGAATGCCTGACCTCAGGTGATCTGCCCGCCTCGGCCTCCCAAAGTGCTAGGATTACAGGTGTGAGTCTATGTTTAACTATATTTAGATACATAAATACCACTGTGTTCACTGCGGCTCCTGC	chr3_7718278_7718447_pos_44_G_pos_129_T	Denisova_haplotype
ACTGGCCGCTTGACGATGAAACCTGCGAGGCACCTAGAACAGCACCTGACACTTAGGTTTACTCCAGTAATATGGGCGCACCTTACAACTATGGCCTTCGCCATTCCAGGGGCCTGCATCAGGAGCCACACTCCAGCACCCACCCCCACAGGTGAGGGGACTCCGCCCAAATGCTCACCACTCACCACTGCGGCTCCTGC	chr2_8278245_8278414_pos_23_A_pos_149_C	Denisova_haplotype
ACTGGCCGCTTGACGATGAAACCTGCGAGGCACCTAGAACAGCACCTGACACTTAGGTTTACTCCAGTAATATGGGCGCACCTTACAACTATGGCCTTCGCCATTCCAGGGGCCTGCATCAGGAGCCACACTCCAGCACCCACCCCCACAGGTGAGGGGACTCTGCCCAAATGCTCACCACTCACCACTGCGGCTCCTGC	chr2_8278245_8278414_pos_23_A_pos_149_T	Denisova_haplotype
ACTGGCCGCTTGACGATGAAACCTGCGAGGCACCTAGGACAGCACCTGACACTTAGGTTTACTCCAGTAATATGGGCGCACCTTACAACTATGGCCTTCGCCATTCCAGGGGCCTGCATCAGGAGCCACACTCCAGCACCCACCCCCACAGGTGAGGGGACTCCGCCCAAATGCTCACCACTCACCACTGCGGCTCCTGC	chr2_8278245_8278414_pos_23_G_pos_149_C	Denisova_haplotype
ACTGGCCGCTTGACGATGAAACCTGCGAGGCACCTAGGACAGCACCTGACACTTAGGTTTACTCCAGTAATATGGGCGCACCTTACAACTATGGCCTTCGCCATTCCAGGGGCCTGCATCAGGAGCCACACTCCAGCACCCACCCCCACAGGTGAGGGGACTCTGCCCAAATGCTCACCACTCACCACTGCGGCTCCTGC	chr2_8278245_8278414_pos_23_G_pos_149_T	Denisova_haplotype
ACTGGCCGCTTGACGAGGGTCTTGGATGTCGGGTTCGACCACTTGGCCGATGGGAATGGTCTGTCACAGTCTGCTCCTTTTTTTTGTCCGCCACACGTAACTGAGATGCTCCTTTAAATAAAGCGTTTGTATTTCAAGTTAACTCAGGTTCTTGTCTGGGTTATACGACTAGGGTTTCTCCAGGTCACTGCGGCTCCTGC	chr19_8387154_8387323_pos_56_C_pos_116_A	Denisova_haplotype
ACTGGCCGCTTGACGAGGGTCTTGGATGTCGGGTTCGACCACTTGGCCGATGGGAATGGTCTGTCACAGTCTGCTCCTTTTTTTTGTCCGCCACACGTAACTGAGATGCTCCTTTAAATAAAGCGTTTGTGTTTCAAGTTAACTCAGGTTCTTGTCTGGGTTATACGACTAGGGTTTCTCCAGGTCACTGCGGCTCCTGC	chr19_8387154_8387323_pos_56_C_pos_116_G	Denisova_haplotype
ACTGGCCGCTTGACGAGGGTCTTGGATGTCGGGTTCGACCACTTGGCCGATGGGAATGGTCTGTCACAGTTTGCTCCTTTTTTTTGTCCGCCACACGTAACTGAGATGCTCCTTTAAATAAAGCGTTTGTATTTCAAGTTAACTCAGGTTCTTGTCTGGGTTATACGACTAGGGTTTCTCCAGGTCACTGCGGCTCCTGC	chr19_8387154_8387323_pos_56_T_pos_116_A	Denisova_haplotype
ACTGGCCGCTTGACGAGGGTCTTGGATGTCGGGTTCGACCACTTGGCCGATGGGAATGGTCTGTCACAGTTTGCTCCTTTTTTTTGTCCGCCACACGTAACTGAGATGCTCCTTTAAATAAAGCGTTTGTGTTTCAAGTTAACTCAGGTTCTTGTCTGGGTTATACGACTAGGGTTTCTCCAGGTCACTGCGGCTCCTGC	chr19_8387154_8387323_pos_56_T_pos_116_G	Denisova_haplotype
ACTGGCCGCTTGACGGTTGCAGTGAGCCAATATCACACCACTGCACTCCAGCCTGGTGACAGAGCGACACTCTGCTCCCCGCCAAAAAAAAAATTAGCTGAGTGTGGTGGTTCATGCCTGTGGTCCCAAATACTCAAGAGGCTGAGGTGGAAGGATCGCTTGAGCCTGGGAGGTTGAGGCTGCATCACTGCGGCTCCTGC	chr19_8392451_8392620_pos_50_C_pos_122_A	Denisova_haplotype
ACTGGCCGCTTGACGGTTGCAGTGAGCCAATATCACACCACTGCACTCCAGCCTGGTGACAGAGCGACACTCTGCTCCCCGCCAAAAAAAAAATTAGCTGAGTGTGGTGGTTCATGCCTGTGGTCCCAAATACTCAGGAGGCTGAGGTGGAAGGATCGCTTGAGCCTGGGAGGTTGAGGCTGCATCACTGCGGCTCCTGC	chr19_8392451_8392620_pos_50_C_pos_122_G	Denisova_haplotype
ACTGGCCGCTTGACGGTTGCAGTGAGCCAATATCACACCACTGCACTCCAGCCTGGTGACAGAGTGACACTCTGCTCCCCGCCAAAAAAAAAATTAGCTGAGTGTGGTGGTTCATGCCTGTGGTCCCAAATACTCAAGAGGCTGAGGTGGAAGGATCGCTTGAGCCTGGGAGGTTGAGGCTGCATCACTGCGGCTCCTGC	chr19_8392451_8392620_pos_50_T_pos_122_A	Denisova_haplotype
ACTGGCCGCTTGACGGTTGCAGTGAGCCAATATCACACCACTGCACTCCAGCCTGGTGACAGAGTGACACTCTGCTCCCCGCCAAAAAAAAAATTAGCTGAGTGTGGTGGTTCATGCCTGTGGTCCCAAATACTCAGGAGGCTGAGGTGGAAGGATCGCTTGAGCCTGGGAGGTTGAGGCTGCATCACTGCGGCTCCTGC	chr19_8392451_8392620_pos_50_T_pos_122_G	Denisova_haplotype
ACTGGCCGCTTGACGATCCAGTTGTATCCAACCCCTATACCCTGCTCTCTCAAATACCAGAGGAAGCAGAATGGTTCACTGTTCTGGACCTCAAGGATGCCTTCTTCTGTATTCCCCTGCACTCTGACTCTCAGTTTCTCTTTGCCTTTGAGGATCCCACAGACCACACGTCCCAACTTACGTGGCACTGCGGCTCCTGC	chr19_8448197_8448366_pos_18_C_pos_154_C	Denisova_haplotype
ACTGGCCGCTTGACGATCCAGTTGTATCCAACCCCTATACCCTGCTCTCTCAAATACCAGAGGAAGCAGAATGGTTCACTGTTCTGGACCTCAAGGATGCCTTCTTCTGTATTCCCCTGCACTCTGACTCTCAGTTTCTCTTTGCCTTTGAGGATCCCACAGACCACATGTCCCAACTTACGTGGCACTGCGGCTCCTGC	chr19_8448197_8448366_pos_18_C_pos_154_T	Denisova_haplotype
ACTGGCCGCTTGACGATCCAGTTGTATCCAACTCCTATACCCTGCTCTCTCAAATACCAGAGGAAGCAGAATGGTTCACTGTTCTGGACCTCAAGGATGCCTTCTTCTGTATTCCCCTGCACTCTGACTCTCAGTTTCTCTTTGCCTTTGAGGATCCCACAGACCACACGTCCCAACTTACGTGGCACTGCGGCTCCTGC	chr19_8448197_8448366_pos_18_T_pos_154_C	Denisova_haplotype
ACTGGCCGCTTGACGATCCAGTTGTATCCAACTCCTATACCCTGCTCTCTCAAATACCAGAGGAAGCAGAATGGTTCACTGTTCTGGACCTCAAGGATGCCTTCTTCTGTATTCCCCTGCACTCTGACTCTCAGTTTCTCTTTGCCTTTGAGGATCCCACAGACCACATGTCCCAACTTACGTGGCACTGCGGCTCCTGC	chr19_8448197_8448366_pos_18_T_pos_154_T	Denisova_haplotype
ACTGGCCGCTTGACGCCATCTTTCAGAACCGTAACACTCACCGGAGGGTCTGTGGCTTCATTCTTGGAGTCAGCAAGACCAAGAACCCACCAATCTGGACACAGGATGTGTTATACAAAACTTATAGAAGGCTATTACTTTGGACTGACTTCCTACACCAGGCCCAACAAACTAAACCAAAATGGCACTGCGGCTCCTGC	chr19_8451909_8452078_pos_60_A_pos_113_A	Denisova_haplotype
ACTGGCCGCTTGACGCCATCTTTCAGAACCGTAACACTCACCGGAGGGTCTGTGGCTTCATTCTTGGAGTCAGCAAGACCAAGAACCCACCAATCTGGACACAGGATGTGTTATACAAAACTTATAGGAGGCTATTACTTTGGACTGACTTCCTACACCAGGCCCAACAAACTAAACCAAAATGGCACTGCGGCTCCTGC	chr19_8451909_8452078_pos_60_A_pos_113_G	Denisova_haplotype
ACTGGCCGCTTGACGCCATCTTTCAGAACCGTAACACTCACCGGAGGGTCTGTGGCTTCATTCTTGGAGTCAGCGAGACCAAGAACCCACCAATCTGGACACAGGATGTGTTATACAAAACTTATAGAAGGCTATTACTTTGGACTGACTTCCTACACCAGGCCCAACAAACTAAACCAAAATGGCACTGCGGCTCCTGC	chr19_8451909_8452078_pos_60_G_pos_113_A	Denisova_haplotype
ACTGGCCGCTTGACGCCATCTTTCAGAACCGTAACACTCACCGGAGGGTCTGTGGCTTCATTCTTGGAGTCAGCGAGACCAAGAACCCACCAATCTGGACACAGGATGTGTTATACAAAACTTATAGGAGGCTATTACTTTGGACTGACTTCCTACACCAGGCCCAACAAACTAAACCAAAATGGCACTGCGGCTCCTGC	chr19_8451909_8452078_pos_60_G_pos_113_G	Denisova_haplotype
ACTGGCCGCTTGACGGGTCAGGCTGGTCTCAAACTCCCAACCTCAGATGATCTGCCCGCCTCGGCCTCCCAAAGTGCTGGGACTACAGGCGTGAGCAACCACGCCTGGCCAACTAGTTTCTTACTCTCTATAGTCCCCATCATTCCTACTACTTTGGTGTCCCCATCTCTGGACTCCAGGGAGGACACTGCGGCTCCTGC	chr19_8568259_8568428_pos_86_A_pos_87_C	Denisova_haplotype
ACTGGCCGCTTGACGGGTCAGGCTGGTCTCAAACTCCCAACCTCAGATGATCTGCCCGCCTCGGCCTCCCAAAGTGCTGGGACTACAGGCGTGAGCAACCATGCCTGGCCAACTAGTTTCTTACTCTCTATAGTCCCCATCATTCCTACTACTTTGGTGTCCCCATCTCTGGACTCCAGGGAGGACACTGCGGCTCCTGC	chr19_8568259_8568428_pos_86_A_pos_87_T	Denisova_haplotype
ACTGGCCGCTTGACGGGTCAGGCTGGTCTCAAACTCCCAACCTCAGATGATCTGCCCGCCTCGGCCTCCCAAAGTGCTGGGACTACAGGCGTGAGCAACCGCGCCTGGCCAACTAGTTTCTTACTCTCTATAGTCCCCATCATTCCTACTACTTTGGTGTCCCCATCTCTGGACTCCAGGGAGGACACTGCGGCTCCTGC	chr19_8568259_8568428_pos_86_G_pos_87_C	Denisova_haplotype
ACTGGCCGCTTGACGGGTCAGGCTGGTCTCAAACTCCCAACCTCAGATGATCTGCCCGCCTCGGCCTCCCAAAGTGCTGGGACTACAGGCGTGAGCAACCGTGCCTGGCCAACTAGTTTCTTACTCTCTATAGTCCCCATCATTCCTACTACTTTGGTGTCCCCATCTCTGGACTCCAGGGAGGACACTGCGGCTCCTGC	chr19_8568259_8568428_pos_86_G_pos_87_T	Denisova_haplotype
ACTGGCCGCTTGACGCAAGTAACAGGGATTACAGGCATGTGCCACCATGCCAGGCTAATTTTGTATTTTCAGGAGAGATGGGGTTTCTCCATGTTGGTCAGGCTGGTCTCAACTCCCGACCTCAGGTGACCCGCCTGCCTCAGCCTCCCAAAGTGTTGGGATTACAGGCATGAGCCACTGCACCTCACTGCGGCTCCTGC	chr19_8580761_8580930_pos_58_G_pos_115_C	Denisova_haplotype
ACTGGCCGCTTGACGCAAGTAACAGGGATTACAGGCATGTGCCACCATGCCAGGCTAATTTTGTATTTTCAGGAGAGATGGGGTTTCTCCATGTTGGTCAGGCTGGTCTCAACTCCCGACCTCAGGTGATCCGCCTGCCTCAGCCTCCCAAAGTGTTGGGATTACAGGCATGAGCCACTGCACCTCACTGCGGCTCCTGC	chr19_8580761_8580930_pos_58_G_pos_115_T	Denisova_haplotype
ACTGGCCGCTTGACGCAAGTAACAGGGATTACAGGCATGTGCCACCATGCCAGGCTAATTTTGTATTTTCAGTAGAGATGGGGTTTCTCCATGTTGGTCAGGCTGGTCTCAACTCCCGACCTCAGGTGACCCGCCTGCCTCAGCCTCCCAAAGTGTTGGGATTACAGGCATGAGCCACTGCACCTCACTGCGGCTCCTGC	chr19_8580761_8580930_pos_58_T_pos_115_C	Denisova_haplotype
ACTGGCCGCTTGACGCAAGTAACAGGGATTACAGGCATGTGCCACCATGCCAGGCTAATTTTGTATTTTCAGTAGAGATGGGGTTTCTCCATGTTGGTCAGGCTGGTCTCAACTCCCGACCTCAGGTGATCCGCCTGCCTCAGCCTCCCAAAGTGTTGGGATTACAGGCATGAGCCACTGCACCTCACTGCGGCTCCTGC	chr19_8580761_8580930_pos_58_T_pos_115_T	Denisova_haplotype
ACTGGCCGCTTGACGAGTGCTCACCAAAGCACTACTCCCTTCTGTGACTCTGGTCTGCTGCTGCCCTGGGCTTCCCTCTATCACCTCCTCCAGGCCACAGTGCCCCTTCCCTCATTCCCTTGATGTAGCTGAGGCCCCTCTTGGAAGGCTCCCAAAACACAGGTGGGGAAATGATTAAACACAACCACTGCGGCTCCTGC	chr3_8690287_8690456_pos_82_A_pos_90_C	Denisova_haplotype
ACTGGCCGCTTGACGAGTGCTCACCAAAGCACTACTCCCTTCTGTGACTCTGGTCTGCTGCTGCCCTGGGCTTCCCTCTATCACCTCCTCCAGGCCACAGTGCCTCTTCCCTCATTCCCTTGATGTAGCTGAGGCCCCTCTTGGAAGGCTCCCAAAACACAGGTGGGGAAATGATTAAACACAACCACTGCGGCTCCTGC	chr3_8690287_8690456_pos_82_A_pos_90_T	Denisova_haplotype
ACTGGCCGCTTGACGAGTGCTCACCAAAGCACTACTCCCTTCTGTGACTCTGGTCTGCTGCTGCCCTGGGCTTCCCTCTATCACCTCCTCCAGGCCCCAGTGCCCCTTCCCTCATTCCCTTGATGTAGCTGAGGCCCCTCTTGGAAGGCTCCCAAAACACAGGTGGGGAAATGATTAAACACAACCACTGCGGCTCCTGC	chr3_8690287_8690456_pos_82_C_pos_90_C	Denisova_haplotype
ACTGGCCGCTTGACGAGTGCTCACCAAAGCACTACTCCCTTCTGTGACTCTGGTCTGCTGCTGCCCTGGGCTTCCCTCTATCACCTCCTCCAGGCCCCAGTGCCTCTTCCCTCATTCCCTTGATGTAGCTGAGGCCCCTCTTGGAAGGCTCCCAAAACACAGGTGGGGAAATGATTAAACACAACCACTGCGGCTCCTGC	chr3_8690287_8690456_pos_82_C_pos_90_T	Denisova_haplotype
ACTGGCCGCTTGACGTGAAACCCCGTCTCTACTGCAAATACAAAAATTAGCCAGGTGTGGTGGTGCGTGCCTGTAGTCTCAGCTACTCAGGAGGCTGAGACAGGATAATCACTTGAACTCAGGAAGCGGAGTTTGCAGTGAGCCGAGATCGAGCCACTGCACTCCAGCCTGAGTGACAGAGCAAGCACTGCGGCTCCTGC	chr18_9073105_9073274_pos_38_A_pos_135_C	Denisova_haplotype
ACTGGCCGCTTGACGTGAAACCCCGTCTCTACTGCAAATACAAAAATTAGCCAGGTGTGGTGGTGCGTGCCTGTAGTCTCAGCTACTCAGGAGGCTGAGACAGGATAATCACTTGAACTCAGGAAGCGGAGTTTGCAGTGAGCCGAGATTGAGCCACTGCACTCCAGCCTGAGTGACAGAGCAAGCACTGCGGCTCCTGC	chr18_9073105_9073274_pos_38_A_pos_135_T	Denisova_haplotype
ACTGGCCGCTTGACGTGAAACCCCGTCTCTACTGCAAATACAAAAATTAGCCGGGTGTGGTGGTGCGTGCCTGTAGTCTCAGCTACTCAGGAGGCTGAGACAGGATAATCACTTGAACTCAGGAAGCGGAGTTTGCAGTGAGCCGAGATCGAGCCACTGCACTCCAGCCTGAGTGACAGAGCAAGCACTGCGGCTCCTGC	chr18_9073105_9073274_pos_38_G_pos_135_C	Denisova_haplotype
ACTGGCCGCTTGACGTGAAACCCCGTCTCTACTGCAAATACAAAAATTAGCCGGGTGTGGTGGTGCGTGCCTGTAGTCTCAGCTACTCAGGAGGCTGAGACAGGATAATCACTTGAACTCAGGAAGCGGAGTTTGCAGTGAGCCGAGATTGAGCCACTGCACTCCAGCCTGAGTGACAGAGCAAGCACTGCGGCTCCTGC	chr18_9073105_9073274_pos_38_G_pos_135_T	Denisova_haplotype
ACTGGCCGCTTGACGATGCATCTTACAAAAGAGCAAACAATATTTTAAAAGTATTGAGGTAAAGAAAATGTTAGCTCCTCTAGTGATGTAAGGATTCTTTAATGATAATTAAATGCCTGATACTTAGGCTATGATCAGTATTAGAATATGAACAGAAGATCACAAAATCAGAAGAAAGTTAAAAACACTGCGGCTCCTGC	chr7_9609403_9609572_pos_19_C_pos_154_C	Denisova_haplotype
ACTGGCCGCTTGACGATGCATCTTACAAAAGAGCAAACAATATTTTAAAAGTATTGAGGTAAAGAAAATGTTAGCTCCTCTAGTGATGTAAGGATTCTTTAATGATAATTAAATGCCTGATACTTAGGCTATGATCAGTATTAGAATATGAACAGAAGATCACAAAATTAGAAGAAAGTTAAAAACACTGCGGCTCCTGC	chr7_9609403_9609572_pos_19_C_pos_154_T	Denisova_haplotype
ACTGGCCGCTTGACGATGCATCTTACAAAAGAGTAAACAATATTTTAAAAGTATTGAGGTAAAGAAAATGTTAGCTCCTCTAGTGATGTAAGGATTCTTTAATGATAATTAAATGCCTGATACTTAGGCTATGATCAGTATTAGAATATGAACAGAAGATCACAAAATCAGAAGAAAGTTAAAAACACTGCGGCTCCTGC	chr7_9609403_9609572_pos_19_T_pos_154_C	Denisova_haplotype
ACTGGCCGCTTGACGATGCATCTTACAAAAGAGTAAACAATATTTTAAAAGTATTGAGGTAAAGAAAATGTTAGCTCCTCTAGTGATGTAAGGATTCTTTAATGATAATTAAATGCCTGATACTTAGGCTATGATCAGTATTAGAATATGAACAGAAGATCACAAAATTAGAAGAAAGTTAAAAACACTGCGGCTCCTGC	chr7_9609403_9609572_pos_19_T_pos_154_T	Denisova_haplotype
ACTGGCCGCTTGACGAAGTAGCTGGGATTACTGGCATGCACCACAACACCTGGCTAATTTTGTATTTTTAGTAGAGATGGGGTTTCACCATATTGACCAGGCTGGACTTGAGCTCCTGACCTCCAGTGATCCACCCGCCTTGGCCTCCCAAAATGCTGGGATTAGAGGTGTGAGCCACCATGCCACACTGCGGCTCCTGC	chr19_9632426_9632595_pos_34_C_pos_138_A	Denisova_haplotype
ACTGGCCGCTTGACGAAGTAGCTGGGATTACTGGCATGCACCACAACACCTGGCTAATTTTGTATTTTTAGTAGAGATGGGGTTTCACCATATTGACCAGGCTGGACTTGAGCTCCTGACCTCCAGTGATCCACCCGCCTTGGCCTCCCAAAGTGCTGGGATTAGAGGTGTGAGCCACCATGCCACACTGCGGCTCCTGC	chr19_9632426_9632595_pos_34_C_pos_138_G	Denisova_haplotype
ACTGGCCGCTTGACGAAGTAGCTGGGATTACTGGCATGCACCACAACAGCTGGCTAATTTTGTATTTTTAGTAGAGATGGGGTTTCACCATATTGACCAGGCTGGACTTGAGCTCCTGACCTCCAGTGATCCACCCGCCTTGGCCTCCCAAAATGCTGGGATTAGAGGTGTGAGCCACCATGCCACACTGCGGCTCCTGC	chr19_9632426_9632595_pos_34_G_pos_138_A	Denisova_haplotype
ACTGGCCGCTTGACGAAGTAGCTGGGATTACTGGCATGCACCACAACAGCTGGCTAATTTTGTATTTTTAGTAGAGATGGGGTTTCACCATATTGACCAGGCTGGACTTGAGCTCCTGACCTCCAGTGATCCACCCGCCTTGGCCTCCCAAAGTGCTGGGATTAGAGGTGTGAGCCACCATGCCACACTGCGGCTCCTGC	chr19_9632426_9632595_pos_34_G_pos_138_G	Denisova_haplotype
ACTGGCCGCTTGACGCTCAATGTGAAAAAAAGAAAGCAATGATGTATGACCTGCAAATGACATACACTGAGATGCAAGTAAAGTTGAGCCTCTGAGACATGAATGAGAAATCTGAAAAAACAAAACTCTACCTCAACAAATTGGCTGGTTTTGGTTTTGGTGGCTCATTCCTGTAATCTCAGCACCACTGCGGCTCCTGC	chr19_9666152_9666321_pos_20_A_pos_152_A	Denisova_haplotype
ACTGGCCGCTTGACGCTCAATGTGAAAAAAAGAAAGCAATGATGTATGACCTGCAAATGACATACACTGAGATGCAAGTAAAGTTGAGCCTCTGAGACATGAATGAGAAATCTGAAAAAACAAAACTCTACCTCAACAAATTGGCTGGTTTTGGTTTTGGTGGCTCGTTCCTGTAATCTCAGCACCACTGCGGCTCCTGC	chr19_9666152_9666321_pos_20_A_pos_152_G	Denisova_haplotype
ACTGGCCGCTTGACGCTCAATGTGAAAAAAAGAAGGCAATGATGTATGACCTGCAAATGACATACACTGAGATGCAAGTAAAGTTGAGCCTCTGAGACATGAATGAGAAATCTGAAAAAACAAAACTCTACCTCAACAAATTGGCTGGTTTTGGTTTTGGTGGCTCATTCCTGTAATCTCAGCACCACTGCGGCTCCTGC	chr19_9666152_9666321_pos_20_G_pos_152_A	Denisova_haplotype
ACTGGCCGCTTGACGCTCAATGTGAAAAAAAGAAGGCAATGATGTATGACCTGCAAATGACATACACTGAGATGCAAGTAAAGTTGAGCCTCTGAGACATGAATGAGAAATCTGAAAAAACAAAACTCTACCTCAACAAATTGGCTGGTTTTGGTTTTGGTGGCTCGTTCCTGTAATCTCAGCACCACTGCGGCTCCTGC	chr19_9666152_9666321_pos_20_G_pos_152_G	Denisova_haplotype
ACTGGCCGCTTGACGCTGGCCAACATGGCGAAAACCCATCTCTACTAAAAATACAAAAAATTGGCTAGGCATGGTGGCGGGCACCTGTAATCCCAGCTACTCAGGAGGCTGAGGCAGGACAATTACTTGAACCCGGGAGGCAGAGGTTGTAGTGAGCCAAGATCATGCCACTGCACTCCAACCTGCACTGCGGCTCCTGC	chr17_9942806_9942975_pos_68_A_pos_105_C	Denisova_haplotype
ACTGGCCGCTTGACGCTGGCCAACATGGCGAAAACCCATCTCTACTAAAAATACAAAAAATTGGCTAGGCATGGTGGCGGGCACCTGTAATCCCAGCTACTCAGGAGGCTGAGGCAGGAGAATTACTTGAACCCGGGAGGCAGAGGTTGTAGTGAGCCAAGATCATGCCACTGCACTCCAACCTGCACTGCGGCTCCTGC	chr17_9942806_9942975_pos_68_A_pos_105_G	Denisova_haplotype
ACTGGCCGCTTGACGCTGGCCAACATGGCGAAAACCCATCTCTACTAAAAATACAAAAAATTGGCTAGGCATGGTGGCGGGCGCCTGTAATCCCAGCTACTCAGGAGGCTGAGGCAGGACAATTACTTGAACCCGGGAGGCAGAGGTTGTAGTGAGCCAAGATCATGCCACTGCACTCCAACCTGCACTGCGGCTCCTGC	chr17_9942806_9942975_pos_68_G_pos_105_C	Denisova_haplotype
ACTGGCCGCTTGACGCTGGCCAACATGGCGAAAACCCATCTCTACTAAAAATACAAAAAATTGGCTAGGCATGGTGGCGGGCGCCTGTAATCCCAGCTACTCAGGAGGCTGAGGCAGGAGAATTACTTGAACCCGGGAGGCAGAGGTTGTAGTGAGCCAAGATCATGCCACTGCACTCCAACCTGCACTGCGGCTCCTGC	chr17_9942806_9942975_pos_68_G_pos_105_G	Denisova_haplotype
ACTGGCCGCTTGACGGTAACTGCAAATATAAACATTTAAATCAGTGACTTGCGGGGCTAACAGGAAAAGTGTCCCCAAATTGCAAAGGACAAAAAGCAAGGAAATCAAGAGTCTATGTAACATACATGTTTAAAAATATTCCATTATTAAAGACCAGAATAGGTTAAACTTAATAACCAATTGCACACTGCGGCTCCTGC	chr17_9951100_9951269_pos_63_A_pos_110_C	Denisova_haplotype
ACTGGCCGCTTGACGGTAACTGCAAATATAAACATTTAAATCAGTGACTTGCGGGGCTAACAGGAAAAGTGTCCCCAAATTGCAAAGGACAAAAAGCAAGGAAATCAAGAGTCTATGTAACATATATGTTTAAAAATATTCCATTATTAAAGACCAGAATAGGTTAAACTTAATAACCAATTGCACACTGCGGCTCCTGC	chr17_9951100_9951269_pos_63_A_pos_110_T	Denisova_haplotype
ACTGGCCGCTTGACGGTAACTGCAAATATAAACATTTAAATCAGTGACTTGCGGGGCTAACAGGAAAAGTGTCCCCAGATTGCAAAGGACAAAAAGCAAGGAAATCAAGAGTCTATGTAACATACATGTTTAAAAATATTCCATTATTAAAGACCAGAATAGGTTAAACTTAATAACCAATTGCACACTGCGGCTCCTGC	chr17_9951100_9951269_pos_63_G_pos_110_C	Denisova_haplotype
ACTGGCCGCTTGACGGTAACTGCAAATATAAACATTTAAATCAGTGACTTGCGGGGCTAACAGGAAAAGTGTCCCCAGATTGCAAAGGACAAAAAGCAAGGAAATCAAGAGTCTATGTAACATATATGTTTAAAAATATTCCATTATTAAAGACCAGAATAGGTTAAACTTAATAACCAATTGCACACTGCGGCTCCTGC	chr17_9951100_9951269_pos_63_G_pos_110_T	Denisova_haplotype
ACTGGCCGCTTGACGAAAAAAAAAAGGAGAAGGGTCCCAGAACTGAGAAGTATTGACGAATGTGAATGTTTGTATCAAAGAAAGAGTCCCTTAAAATTAACCAATCAATAAGCACTGCCACCTCTAGTTTATTAAATTTACAACTGAGTGATCAAGTTAACAAACTGTGTATTGCTAATGTTTTTCACTGCGGCTCCTGC	chr7_10021047_10021216_pos_23_C_pos_150_C	Denisova_haplotype
ACTGGCCGCTTGACGAAAAAAAAAAGGAGAAGGGTCCCAGAACTGAGAAGTATTGACGAATGTGAATGTTTGTATCAAAGAAAGAGTCCCTTAAAATTAACCAATCAATAAGCACTGCCACCTCTAGTTTATTAAATTTACAACTGAGTGATCAAGTTAACAAATTGTGTATTGCTAATGTTTTTCACTGCGGCTCCTGC	chr7_10021047_10021216_pos_23_C_pos_150_T	Denisova_haplotype
ACTGGCCGCTTGACGAAAAAAAAAAGGAGAAGGGTCCTAGAACTGAGAAGTATTGACGAATGTGAATGTTTGTATCAAAGAAAGAGTCCCTTAAAATTAACCAATCAATAAGCACTGCCACCTCTAGTTTATTAAATTTACAACTGAGTGATCAAGTTAACAAACTGTGTATTGCTAATGTTTTTCACTGCGGCTCCTGC	chr7_10021047_10021216_pos_23_T_pos_150_C	Denisova_haplotype
ACTGGCCGCTTGACGAAAAAAAAAAGGAGAAGGGTCCTAGAACTGAGAAGTATTGACGAATGTGAATGTTTGTATCAAAGAAAGAGTCCCTTAAAATTAACCAATCAATAAGCACTGCCACCTCTAGTTTATTAAATTTACAACTGAGTGATCAAGTTAACAAATTGTGTATTGCTAATGTTTTTCACTGCGGCTCCTGC	chr7_10021047_10021216_pos_23_T_pos_150_T	Denisova_haplotype
ACTGGCCGCTTGACGGGACAGGACAAGTGGAGATGTCAAGGACACAGCTGGACCTACTTGGGTCTGCACTTTTCCCCGAGGGTAACAGGCAGCACAAGGACCCTGCTGCTCTCCAGGGCGTGGAGACAGCCAAGACCATCCCGGATTACATTTCTAAGTCAGTCACTCGTTGCAAGACAAGATGACACTGCGGCTCCTGC	chr17_10021333_10021502_pos_81_A_pos_91_C	Denisova_haplotype
ACTGGCCGCTTGACGGGACAGGACAAGTGGAGATGTCAAGGACACAGCTGGACCTACTTGGGTCTGCACTTTTCCCCGAGGGTAACAGGCAGCACAAGGACCCTGTTGCTCTCCAGGGCGTGGAGACAGCCAAGACCATCCCGGATTACATTTCTAAGTCAGTCACTCGTTGCAAGACAAGATGACACTGCGGCTCCTGC	chr17_10021333_10021502_pos_81_A_pos_91_T	Denisova_haplotype
ACTGGCCGCTTGACGGGACAGGACAAGTGGAGATGTCAAGGACACAGCTGGACCTACTTGGGTCTGCACTTTTCCCCGAGGGTAACAGGCAGCACCAGGACCCTGCTGCTCTCCAGGGCGTGGAGACAGCCAAGACCATCCCGGATTACATTTCTAAGTCAGTCACTCGTTGCAAGACAAGATGACACTGCGGCTCCTGC	chr17_10021333_10021502_pos_81_C_pos_91_C	Denisova_haplotype
ACTGGCCGCTTGACGGGACAGGACAAGTGGAGATGTCAAGGACACAGCTGGACCTACTTGGGTCTGCACTTTTCCCCGAGGGTAACAGGCAGCACCAGGACCCTGTTGCTCTCCAGGGCGTGGAGACAGCCAAGACCATCCCGGATTACATTTCTAAGTCAGTCACTCGTTGCAAGACAAGATGACACTGCGGCTCCTGC	chr17_10021333_10021502_pos_81_C_pos_91_T	Denisova_haplotype
ACTGGCCGCTTGACGGGGGTTTGGTCTAGGTCCTGTTGCTTGCCACACAGAAAGCCAATCACTGAGACAAGTATTGCCGGGGAAGGCAGCTTTATTCAGAGGGTACAGTCAAGGAGATGGGAGATCAGTCTCAAATCCATCTCCTAAACTGACTAAAATTAAGAGTTTACATAGCGGGGAAGAAACACTGCGGCTCCTGC	chr18_10082772_10082941_pos_86_G_pos_87_G	Denisova_haplotype
ACTGGCCGCTTGACGGGGGTTTGGTCTAGGTCCTGTTGCTTGCCACACAGAAAGCCAATCACTGAGACAAGTATTGCCGGGGAAGGCAGCTTTATTCAGAGTGTACAGTCAAGGAGATGGGAGATCAGTCTCAAATCCATCTCCTAAACTGACTAAAATTAAGAGTTTACATAGCGGGGAAGAAACACTGCGGCTCCTGC	chr18_10082772_10082941_pos_86_G_pos_87_T	Denisova_haplotype
ACTGGCCGCTTGACGGGGGTTTGGTCTAGGTCCTGTTGCTTGCCACACAGAAAGCCAATCACTGAGACAAGTATTGCCGGGGAAGGCAGCTTTATTCAGATGGTACAGTCAAGGAGATGGGAGATCAGTCTCAAATCCATCTCCTAAACTGACTAAAATTAAGAGTTTACATAGCGGGGAAGAAACACTGCGGCTCCTGC	chr18_10082772_10082941_pos_86_T_pos_87_G	Denisova_haplotype
ACTGGCCGCTTGACGGGGGTTTGGTCTAGGTCCTGTTGCTTGCCACACAGAAAGCCAATCACTGAGACAAGTATTGCCGGGGAAGGCAGCTTTATTCAGATTGTACAGTCAAGGAGATGGGAGATCAGTCTCAAATCCATCTCCTAAACTGACTAAAATTAAGAGTTTACATAGCGGGGAAGAAACACTGCGGCTCCTGC	chr18_10082772_10082941_pos_86_T_pos_87_T	Denisova_haplotype
ACTGGCCGCTTGACGCATAGGGAATGAGGAGAGGGGAAGAAAGCTCTGATTTTGGCTTTTTGCATGGGAGCTGGACAAAATCCTGCCAAGGGCCACTTCATCTAAGGATGCTTCTTAAAGGAGAATTTGGTTCTAGGACCAGTGGCCACTAGGAACAAGTTGATAAGGCACAGGAATAGAATGGTCACTGCGGCTCCTGC	chr18_10084825_10084994_pos_29_C_pos_125_C_pos_143_A	Denisova_haplotype
ACTGGCCGCTTGACGCATAGGGAATGAGGAGAGGGGAAGAAAGCTCTGATTTTGGCTTTTTGCATGGGAGCTGGACAAAATCCTGCCAAGGGCCACTTCATCTAAGGATGCTTCTTAAAGGAGAATTTGGTTCTAGGACCAGTGGCCACTAGGAACAGGTTGATAAGGCACAGGAATAGAATGGTCACTGCGGCTCCTGC	chr18_10084825_10084994_pos_29_C_pos_125_C_pos_143_G	Denisova_haplotype
ACTGGCCGCTTGACGCATAGGGAATGAGGAGAGGGGAAGAAAGCTCTGATTTTGGCTTTTTGCATGGGAGCTGGACAAAATCCTGCCAAGGGCCACTTCATCTAAGGATGCTTCTTAAAGGAGAATTTGGTTCTAGGACTAGTGGCCACTAGGAACAAGTTGATAAGGCACAGGAATAGAATGGTCACTGCGGCTCCTGC	chr18_10084825_10084994_pos_29_C_pos_125_T_pos_143_A	Denisova_haplotype
ACTGGCCGCTTGACGCATAGGGAATGAGGAGAGGGGAAGAAAGCTCTGATTTTGGCTTTTTGCATGGGAGCTGGACAAAATCCTGCCAAGGGCCACTTCATCTAAGGATGCTTCTTAAAGGAGAATTTGGTTCTAGGACTAGTGGCCACTAGGAACAGGTTGATAAGGCACAGGAATAGAATGGTCACTGCGGCTCCTGC	chr18_10084825_10084994_pos_29_C_pos_125_T_pos_143_G	Denisova_haplotype
ACTGGCCGCTTGACGCATAGGGAATGAGGAGAGGGGAAGAAAGTTCTGATTTTGGCTTTTTGCATGGGAGCTGGACAAAATCCTGCCAAGGGCCACTTCATCTAAGGATGCTTCTTAAAGGAGAATTTGGTTCTAGGACCAGTGGCCACTAGGAACAAGTTGATAAGGCACAGGAATAGAATGGTCACTGCGGCTCCTGC	chr18_10084825_10084994_pos_29_T_pos_125_C_pos_143_A	Denisova_haplotype
ACTGGCCGCTTGACGCATAGGGAATGAGGAGAGGGGAAGAAAGTTCTGATTTTGGCTTTTTGCATGGGAGCTGGACAAAATCCTGCCAAGGGCCACTTCATCTAAGGATGCTTCTTAAAGGAGAATTTGGTTCTAGGACCAGTGGCCACTAGGAACAGGTTGATAAGGCACAGGAATAGAATGGTCACTGCGGCTCCTGC	chr18_10084825_10084994_pos_29_T_pos_125_C_pos_143_G	Denisova_haplotype
ACTGGCCGCTTGACGCATAGGGAATGAGGAGAGGGGAAGAAAGTTCTGATTTTGGCTTTTTGCATGGGAGCTGGACAAAATCCTGCCAAGGGCCACTTCATCTAAGGATGCTTCTTAAAGGAGAATTTGGTTCTAGGACTAGTGGCCACTAGGAACAAGTTGATAAGGCACAGGAATAGAATGGTCACTGCGGCTCCTGC	chr18_10084825_10084994_pos_29_T_pos_125_T_pos_143_A	Denisova_haplotype
ACTGGCCGCTTGACGCATAGGGAATGAGGAGAGGGGAAGAAAGTTCTGATTTTGGCTTTTTGCATGGGAGCTGGACAAAATCCTGCCAAGGGCCACTTCATCTAAGGATGCTTCTTAAAGGAGAATTTGGTTCTAGGACTAGTGGCCACTAGGAACAGGTTGATAAGGCACAGGAATAGAATGGTCACTGCGGCTCCTGC	chr18_10084825_10084994_pos_29_T_pos_125_T_pos_143_G	Denisova_haplotype
ACTGGCCGCTTGACGAGTTCTGGGATTCCAGATGTGAGCCACCATTCTCTAGGAAAGTCATCAATTGCAAGGGTATCCCCAGCCCCTTTGGCACTTTCCCCATCCAGCACTGTATCTTGTGGTCCTGGGGGAAGGCTATTCCCATCCTATCCTGCCCTATCTCCACAAGTCTCACCTGTGGCCCTCACTGCGGCTCCTGC	chr19_10106582_10106751_pos_79_C_pos_93_C	Denisova_haplotype
ACTGGCCGCTTGACGAGTTCTGGGATTCCAGATGTGAGCCACCATTCTCTAGGAAAGTCATCAATTGCAAGGGTATCCCCAGCCCCTTTGGCACTTTCCCCATCCAGTACTGTATCTTGTGGTCCTGGGGGAAGGCTATTCCCATCCTATCCTGCCCTATCTCCACAAGTCTCACCTGTGGCCCTCACTGCGGCTCCTGC	chr19_10106582_10106751_pos_79_C_pos_93_T	Denisova_haplotype
ACTGGCCGCTTGACGAGTTCTGGGATTCCAGATGTGAGCCACCATTCTCTAGGAAAGTCATCAATTGCAAGGGTATCCCCAGCCCCTTTGGCATTTTCCCCATCCAGCACTGTATCTTGTGGTCCTGGGGGAAGGCTATTCCCATCCTATCCTGCCCTATCTCCACAAGTCTCACCTGTGGCCCTCACTGCGGCTCCTGC	chr19_10106582_10106751_pos_79_T_pos_93_C	Denisova_haplotype
ACTGGCCGCTTGACGAGTTCTGGGATTCCAGATGTGAGCCACCATTCTCTAGGAAAGTCATCAATTGCAAGGGTATCCCCAGCCCCTTTGGCATTTTCCCCATCCAGTACTGTATCTTGTGGTCCTGGGGGAAGGCTATTCCCATCCTATCCTGCCCTATCTCCACAAGTCTCACCTGTGGCCCTCACTGCGGCTCCTGC	chr19_10106582_10106751_pos_79_T_pos_93_T	Denisova_haplotype
ACTGGCCGCTTGACGCAATGCTATGAAAACTTAAAATAAATGTGAAAACCTAAGATCAACAGGACAATTTTCTAAAATTATAAATATCCAAAAAAGAGTTAAGAAGGGATAGAAAATTGGGATAACCCATTGCCAAGAAAGAAAAATATTTGGAAGTCTCAAACTTTCCCCCTGAAAAAGACACTCACTGCGGCTCCTGC	chr2_10250665_10250834_pos_43_A_pos_130_A	Denisova_haplotype
ACTGGCCGCTTGACGCAATGCTATGAAAACTTAAAATAAATGTGAAAACCTAAGATCAACAGGACAATTTTCTAAAATTATAAATATCCAAAAAAGAGTTAAGAAGGGATAGAAAATTGGGATAACCCATTGCCAAGAAAGAAACATATTTGGAAGTCTCAAACTTTCCCCCTGAAAAAGACACTCACTGCGGCTCCTGC	chr2_10250665_10250834_pos_43_A_pos_130_C	Denisova_haplotype
ACTGGCCGCTTGACGCAATGCTATGAAAACTTAAAATAAATGTGAAAACCTAAGATCGACAGGACAATTTTCTAAAATTATAAATATCCAAAAAAGAGTTAAGAAGGGATAGAAAATTGGGATAACCCATTGCCAAGAAAGAAAAATATTTGGAAGTCTCAAACTTTCCCCCTGAAAAAGACACTCACTGCGGCTCCTGC	chr2_10250665_10250834_pos_43_G_pos_130_A	Denisova_haplotype
ACTGGCCGCTTGACGCAATGCTATGAAAACTTAAAATAAATGTGAAAACCTAAGATCGACAGGACAATTTTCTAAAATTATAAATATCCAAAAAAGAGTTAAGAAGGGATAGAAAATTGGGATAACCCATTGCCAAGAAAGAAACATATTTGGAAGTCTCAAACTTTCCCCCTGAAAAAGACACTCACTGCGGCTCCTGC	chr2_10250665_10250834_pos_43_G_pos_130_C	Denisova_haplotype
ACTGGCCGCTTGACGTTTTGTATTTTTAGTAGAGACGGGGTTTCACCATGTTGGCCAGACTGGTCTTGAACTCCTGACCTCAGGTGATCTGCCTGCCTCTGCTTCTCAAAGTGCTGGGATTACAGGAGTCAGCCACTGCAACTGGCCCTAATAGACATTTTTTTAAACTAAATTATTACACTACACACTGCGGCTCCTGC	chr2_10297325_10297494_pos_22_G_pos_150_A	Denisova_haplotype
ACTGGCCGCTTGACGTTTTGTATTTTTAGTAGAGACGGGGTTTCACCATGTTGGCCAGACTGGTCTTGAACTCCTGACCTCAGGTGATCTGCCTGCCTCTGCTTCTCAAAGTGCTGGGATTACAGGAGTCAGCCACTGCAACTGGCCCTAATAGACATTTTTTTTAACTAAATTATTACACTACACACTGCGGCTCCTGC	chr2_10297325_10297494_pos_22_G_pos_150_T	Denisova_haplotype
ACTGGCCGCTTGACGTTTTGTATTTTTAGTAGAGACTGGGTTTCACCATGTTGGCCAGACTGGTCTTGAACTCCTGACCTCAGGTGATCTGCCTGCCTCTGCTTCTCAAAGTGCTGGGATTACAGGAGTCAGCCACTGCAACTGGCCCTAATAGACATTTTTTTAAACTAAATTATTACACTACACACTGCGGCTCCTGC	chr2_10297325_10297494_pos_22_T_pos_150_A	Denisova_haplotype
ACTGGCCGCTTGACGTTTTGTATTTTTAGTAGAGACTGGGTTTCACCATGTTGGCCAGACTGGTCTTGAACTCCTGACCTCAGGTGATCTGCCTGCCTCTGCTTCTCAAAGTGCTGGGATTACAGGAGTCAGCCACTGCAACTGGCCCTAATAGACATTTTTTTTAACTAAATTATTACACTACACACTGCGGCTCCTGC	chr2_10297325_10297494_pos_22_T_pos_150_T	Denisova_haplotype
ACTGGCCGCTTGACGCCTCCAGATGGAGAAAGAGAACATCATTAGCACCCAGGAAACCCCTCTTGGCTCCTCCCAGTCCTGACCACACTAAGGCGCCTCCATCTCCACTTCCATCCCCAGAGATGGCCGCTGCTCGGTGTGGTACTTTATGCAGACAGGATCAAGGATGGTACACTTTTTGGTGCCACTGCGGCTCCTGC	chr2_10297564_10297733_pos_79_C_pos_93_C	Denisova_haplotype
ACTGGCCGCTTGACGCCTCCAGATGGAGAAAGAGAACATCATTAGCACCCAGGAAACCCCTCTTGGCTCCTCCCAGTCCTGACCACACTAAGGCGCCTCCATCTCCATTTCCATCCCCAGAGATGGCCGCTGCTCGGTGTGGTACTTTATGCAGACAGGATCAAGGATGGTACACTTTTTGGTGCCACTGCGGCTCCTGC	chr2_10297564_10297733_pos_79_C_pos_93_T	Denisova_haplotype
ACTGGCCGCTTGACGCCTCCAGATGGAGAAAGAGAACATCATTAGCACCCAGGAAACCCCTCTTGGCTCCTCCCAGTCCTGACCACACTAAGGTGCCTCCATCTCCACTTCCATCCCCAGAGATGGCCGCTGCTCGGTGTGGTACTTTATGCAGACAGGATCAAGGATGGTACACTTTTTGGTGCCACTGCGGCTCCTGC	chr2_10297564_10297733_pos_79_T_pos_93_C	Denisova_haplotype
ACTGGCCGCTTGACGCCTCCAGATGGAGAAAGAGAACATCATTAGCACCCAGGAAACCCCTCTTGGCTCCTCCCAGTCCTGACCACACTAAGGTGCCTCCATCTCCATTTCCATCCCCAGAGATGGCCGCTGCTCGGTGTGGTACTTTATGCAGACAGGATCAAGGATGGTACACTTTTTGGTGCCACTGCGGCTCCTGC	chr2_10297564_10297733_pos_79_T_pos_93_T	Denisova_haplotype
ACTGGCCGCTTGACGCCCCCTCGAGGTCTGCACAGCCCTGAGTGCTCATGCCATGAAAATGAGTGTCTCTGAGTTTGGAGAGCTGGCCTCCGCACTGGGCTTCCTGAGGACGGGAGCAAGAGCAGGAGGCTGAGGCCAGGGGGGATGGCAGCCCCCGGGGATCTGAGGAAGTCTGGGAGCTGGCTCACTGCGGCTCCTGC	chr2_10309795_10309964_pos_68_C_pos_104_A	Denisova_haplotype
ACTGGCCGCTTGACGCCCCCTCGAGGTCTGCACAGCCCTGAGTGCTCATGCCATGAAAATGAGTGTCTCTGAGTTTGGAGAGCTGGCCTCCGCACTGGGCTTCCTGAGGACGGGAGCAGGAGCAGGAGGCTGAGGCCAGGGGGGATGGCAGCCCCCGGGGATCTGAGGAAGTCTGGGAGCTGGCTCACTGCGGCTCCTGC	chr2_10309795_10309964_pos_68_C_pos_104_G	Denisova_haplotype
ACTGGCCGCTTGACGCCCCCTCGAGGTCTGCACAGCCCTGAGTGCTCATGCCATGAAAATGAGTGTCTCTGAGTTTGGAGAGTTGGCCTCCGCACTGGGCTTCCTGAGGACGGGAGCAAGAGCAGGAGGCTGAGGCCAGGGGGGATGGCAGCCCCCGGGGATCTGAGGAAGTCTGGGAGCTGGCTCACTGCGGCTCCTGC	chr2_10309795_10309964_pos_68_T_pos_104_A	Denisova_haplotype
ACTGGCCGCTTGACGCCCCCTCGAGGTCTGCACAGCCCTGAGTGCTCATGCCATGAAAATGAGTGTCTCTGAGTTTGGAGAGTTGGCCTCCGCACTGGGCTTCCTGAGGACGGGAGCAGGAGCAGGAGGCTGAGGCCAGGGGGGATGGCAGCCCCCGGGGATCTGAGGAAGTCTGGGAGCTGGCTCACTGCGGCTCCTGC	chr2_10309795_10309964_pos_68_T_pos_104_G	Denisova_haplotype
ACTGGCCGCTTGACGCAGGGTGGCAAGTTTCCCCAGGTCACAGGAATATCTAGAGATGCTGTGTGGGACCCAGAATTTGGAGTCAAAAATGTTAGAAATTCGATACAACTGGGTAAGCTGGCACTCAAACCACATTACAAAGTTTTTCTCACTTTTCCTTCCCCTTTCTACAGGCAGAGGAGCCTCACTGCGGCTCCTGC	chr7_10395459_10395628_pos_30_A_pos_142_C	Denisova_haplotype
ACTGGCCGCTTGACGCAGGGTGGCAAGTTTCCCCAGGTCACAGGAATATCTAGAGATGCTGTGTGGGACCCAGAATTTGGAGTCAAAAATGTTAGAAATTCGATACAACTGGGTAAGCTGGCACTCAAACCACATTACAAAGTTTTTCTCACTTTTTCTTCCCCTTTCTACAGGCAGAGGAGCCTCACTGCGGCTCCTGC	chr7_10395459_10395628_pos_30_A_pos_142_T	Denisova_haplotype
ACTGGCCGCTTGACGCAGGGTGGCAAGTTTCCCCAGGTCACAGGCATATCTAGAGATGCTGTGTGGGACCCAGAATTTGGAGTCAAAAATGTTAGAAATTCGATACAACTGGGTAAGCTGGCACTCAAACCACATTACAAAGTTTTTCTCACTTTTCCTTCCCCTTTCTACAGGCAGAGGAGCCTCACTGCGGCTCCTGC	chr7_10395459_10395628_pos_30_C_pos_142_C	Denisova_haplotype
ACTGGCCGCTTGACGCAGGGTGGCAAGTTTCCCCAGGTCACAGGCATATCTAGAGATGCTGTGTGGGACCCAGAATTTGGAGTCAAAAATGTTAGAAATTCGATACAACTGGGTAAGCTGGCACTCAAACCACATTACAAAGTTTTTCTCACTTTTTCTTCCCCTTTCTACAGGCAGAGGAGCCTCACTGCGGCTCCTGC	chr7_10395459_10395628_pos_30_C_pos_142_T	Denisova_haplotype
ACTGGCCGCTTGACGAACTAATGGCATCTAAAACTACTAGGAGTAAAACCTTTGTCCAAATTGTGAAAGTGTTTTCCCCAAGAAGGCAGACCAAGTGTCCGACATTTTGAGGTATGTATGACAGGAAGTTTTGCCCAGTTTCTGAAAGTGACCTTAAGGACCAGCAAAGGGAGTCACCCACTTTACACTGCGGCTCCTGC	chr18_10866838_10867007_pos_11_A_pos_161_A	Denisova_haplotype
ACTGGCCGCTTGACGAACTAATGGCATCTAAAACTACTAGGAGTAAAACCTTTGTCCAAATTGTGAAAGTGTTTTCCCCAAGAAGGCAGACCAAGTGTCCGACATTTTGAGGTATGTATGACAGGAAGTTTTGCCCAGTTTCTGAAAGTGACCTTAAGGACCAGCAAAGGGAGTCGCCCACTTTACACTGCGGCTCCTGC	chr18_10866838_10867007_pos_11_A_pos_161_G	Denisova_haplotype
ACTGGCCGCTTGACGAACTAATGGCGTCTAAAACTACTAGGAGTAAAACCTTTGTCCAAATTGTGAAAGTGTTTTCCCCAAGAAGGCAGACCAAGTGTCCGACATTTTGAGGTATGTATGACAGGAAGTTTTGCCCAGTTTCTGAAAGTGACCTTAAGGACCAGCAAAGGGAGTCACCCACTTTACACTGCGGCTCCTGC	chr18_10866838_10867007_pos_11_G_pos_161_A	Denisova_haplotype
ACTGGCCGCTTGACGAACTAATGGCGTCTAAAACTACTAGGAGTAAAACCTTTGTCCAAATTGTGAAAGTGTTTTCCCCAAGAAGGCAGACCAAGTGTCCGACATTTTGAGGTATGTATGACAGGAAGTTTTGCCCAGTTTCTGAAAGTGACCTTAAGGACCAGCAAAGGGAGTCGCCCACTTTACACTGCGGCTCCTGC	chr18_10866838_10867007_pos_11_G_pos_161_G	Denisova_haplotype
ACTGGCCGCTTGACGCCGTTTCTCCCTAAAAGGTACAAGAAAGCTTTTTATTGACCTCAGTGTCTCACAAAATCTACACATTCAGGAAGATTCCAGGGTTCCCTCGAGTTTCAGAAATATTATAAAGAACTTTTGAACCAATCCTCACTCCTAAAACGTCCTAATGGACTATGTTTTTGTTAAATCACTGCGGCTCCTGC	chr18_10871525_10871694_pos_82_G_pos_90_C	Denisova_haplotype
ACTGGCCGCTTGACGCCGTTTCTCCCTAAAAGGTACAAGAAAGCTTTTTATTGACCTCAGTGTCTCACAAAATCTACACATTCAGGAAGATTCCAGGGTTCCCTGGAGTTTCAGAAATATTATAAAGAACTTTTGAACCAATCCTCACTCCTAAAACGTCCTAATGGACTATGTTTTTGTTAAATCACTGCGGCTCCTGC	chr18_10871525_10871694_pos_82_G_pos_90_G	Denisova_haplotype
ACTGGCCGCTTGACGCCGTTTCTCCCTAAAAGGTACAAGAAAGCTTTTTATTGACCTCAGTGTCTCACAAAATCTACACATTCAGGAAGATTCCAGTGTTCCCTCGAGTTTCAGAAATATTATAAAGAACTTTTGAACCAATCCTCACTCCTAAAACGTCCTAATGGACTATGTTTTTGTTAAATCACTGCGGCTCCTGC	chr18_10871525_10871694_pos_82_T_pos_90_C	Denisova_haplotype
ACTGGCCGCTTGACGCCGTTTCTCCCTAAAAGGTACAAGAAAGCTTTTTATTGACCTCAGTGTCTCACAAAATCTACACATTCAGGAAGATTCCAGTGTTCCCTGGAGTTTCAGAAATATTATAAAGAACTTTTGAACCAATCCTCACTCCTAAAACGTCCTAATGGACTATGTTTTTGTTAAATCACTGCGGCTCCTGC	chr18_10871525_10871694_pos_82_T_pos_90_G	Denisova_haplotype
ACTGGCCGCTTGACGATTTTTGTTATAATTGAGATCCTGAAACAAATAAATTTAATAATATAGCAGGCAGCAAAGGCCAGAAGGTAAAGTGGAGAGTAGAAAGGGCTTCAACTGGAAAAGGAGGAGAGATCTGTCTGGGAAGGTAATACAAACGCCATCTGTGATTTTGGGAGGCGTCCAGTGGTCACTGCGGCTCCTGC	chr18_10872251_10872420_pos_34_A_pos_71_A_pos_138_C	Denisova_haplotype
ACTGGCCGCTTGACGATTTTTGTTATAATTGAGATCCTGAAACAAATAAATTTAATAATATAGCAGGCAGCAAAGGCCAGAAGGTAAAGTGGAGAGTAGAAAGGGCTTCAACTGGAAAAGGAGGAGAGATCTGTCTGGGAAGGTAATACAAATGCCATCTGTGATTTTGGGAGGCGTCCAGTGGTCACTGCGGCTCCTGC	chr18_10872251_10872420_pos_34_A_pos_71_A_pos_138_T	Denisova_haplotype
ACTGGCCGCTTGACGATTTTTGTTATAATTGAGATCCTGAAACAAATAAATTTAATAATATAGCAGGCAGCAAAGGCCAGAAGGTGAAGTGGAGAGTAGAAAGGGCTTCAACTGGAAAAGGAGGAGAGATCTGTCTGGGAAGGTAATACAAACGCCATCTGTGATTTTGGGAGGCGTCCAGTGGTCACTGCGGCTCCTGC	chr18_10872251_10872420_pos_34_A_pos_71_G_pos_138_C	Denisova_haplotype
ACTGGCCGCTTGACGATTTTTGTTATAATTGAGATCCTGAAACAAATAAATTTAATAATATAGCAGGCAGCAAAGGCCAGAAGGTGAAGTGGAGAGTAGAAAGGGCTTCAACTGGAAAAGGAGGAGAGATCTGTCTGGGAAGGTAATACAAATGCCATCTGTGATTTTGGGAGGCGTCCAGTGGTCACTGCGGCTCCTGC	chr18_10872251_10872420_pos_34_A_pos_71_G_pos_138_T	Denisova_haplotype
ACTGGCCGCTTGACGATTTTTGTTATAATTGAGATCCTGAAACAAATATATTTAATAATATAGCAGGCAGCAAAGGCCAGAAGGTAAAGTGGAGAGTAGAAAGGGCTTCAACTGGAAAAGGAGGAGAGATCTGTCTGGGAAGGTAATACAAACGCCATCTGTGATTTTGGGAGGCGTCCAGTGGTCACTGCGGCTCCTGC	chr18_10872251_10872420_pos_34_T_pos_71_A_pos_138_C	Denisova_haplotype
ACTGGCCGCTTGACGATTTTTGTTATAATTGAGATCCTGAAACAAATATATTTAATAATATAGCAGGCAGCAAAGGCCAGAAGGTAAAGTGGAGAGTAGAAAGGGCTTCAACTGGAAAAGGAGGAGAGATCTGTCTGGGAAGGTAATACAAATGCCATCTGTGATTTTGGGAGGCGTCCAGTGGTCACTGCGGCTCCTGC	chr18_10872251_10872420_pos_34_T_pos_71_A_pos_138_T	Denisova_haplotype
ACTGGCCGCTTGACGATTTTTGTTATAATTGAGATCCTGAAACAAATATATTTAATAATATAGCAGGCAGCAAAGGCCAGAAGGTGAAGTGGAGAGTAGAAAGGGCTTCAACTGGAAAAGGAGGAGAGATCTGTCTGGGAAGGTAATACAAACGCCATCTGTGATTTTGGGAGGCGTCCAGTGGTCACTGCGGCTCCTGC	chr18_10872251_10872420_pos_34_T_pos_71_G_pos_138_C	Denisova_haplotype
ACTGGCCGCTTGACGATTTTTGTTATAATTGAGATCCTGAAACAAATATATTTAATAATATAGCAGGCAGCAAAGGCCAGAAGGTGAAGTGGAGAGTAGAAAGGGCTTCAACTGGAAAAGGAGGAGAGATCTGTCTGGGAAGGTAATACAAATGCCATCTGTGATTTTGGGAGGCGTCCAGTGGTCACTGCGGCTCCTGC	chr18_10872251_10872420_pos_34_T_pos_71_G_pos_138_T	Denisova_haplotype
ACTGGCCGCTTGACGGTCTGTACCAGCATTAAAACTTCTGGGGAAGATAAGATGATCCACGGAAAAATCAAGCATAGAACTTCAAAGGAGGGTTAAGTCTTTGAAAAAATGTTTATCAGAGATACAACTTACTTAGGGAAACGAAGCAAAAGATAGGGCAATATACCATGTAAATACATACACACCACTGCGGCTCCTGC	chr18_10872881_10873050_pos_45_C_pos_127_C	Denisova_haplotype
ACTGGCCGCTTGACGGTCTGTACCAGCATTAAAACTTCTGGGGAAGATAAGATGATCCACGGAAAAATCAAGCATAGAACTTCAAAGGAGGGTTAAGTCTTTGAAAAAATGTTTATCAGAGATACAACTTACTTAGGGAAAGGAAGCAAAAGATAGGGCAATATACCATGTAAATACATACACACCACTGCGGCTCCTGC	chr18_10872881_10873050_pos_45_C_pos_127_G	Denisova_haplotype
ACTGGCCGCTTGACGGTCTGTACCAGCATTAAAACTTCTGGGGAAGATAAGATGATCCATGGAAAAATCAAGCATAGAACTTCAAAGGAGGGTTAAGTCTTTGAAAAAATGTTTATCAGAGATACAACTTACTTAGGGAAACGAAGCAAAAGATAGGGCAATATACCATGTAAATACATACACACCACTGCGGCTCCTGC	chr18_10872881_10873050_pos_45_T_pos_127_C	Denisova_haplotype
ACTGGCCGCTTGACGGTCTGTACCAGCATTAAAACTTCTGGGGAAGATAAGATGATCCATGGAAAAATCAAGCATAGAACTTCAAAGGAGGGTTAAGTCTTTGAAAAAATGTTTATCAGAGATACAACTTACTTAGGGAAAGGAAGCAAAAGATAGGGCAATATACCATGTAAATACATACACACCACTGCGGCTCCTGC	chr18_10872881_10873050_pos_45_T_pos_127_G	Denisova_haplotype
ACTGGCCGCTTGACGGTCTGCATTTTATAGAAGAAGAAACTGAGGTTCAGAGATACTGAGTGACTTGCTCGGTCGTGTACCCGGGCCCGTCTGCCTCTTGGCCTACACACTGCAGTGTCTCATCAGTTTCAATCCTGGATAAACAACCTCCTTTGCATCCCATCCTCTTCCCTAGGACCTGGAGACACTGCGGCTCCTGC	chr3_10969164_10969333_pos_65_C_pos_107_A	Denisova_haplotype
ACTGGCCGCTTGACGGTCTGCATTTTATAGAAGAAGAAACTGAGGTTCAGAGATACTGAGTGACTTGCTCGGTCGTGTACCCGGGCCCGTCTGCCTCTTGGCCTACACACTGCAGTGTCTCGTCAGTTTCAATCCTGGATAAACAACCTCCTTTGCATCCCATCCTCTTCCCTAGGACCTGGAGACACTGCGGCTCCTGC	chr3_10969164_10969333_pos_65_C_pos_107_G	Denisova_haplotype
ACTGGCCGCTTGACGGTCTGCATTTTATAGAAGAAGAAACTGAGGTTCAGAGATACTGAGTGACTTGCTCGGTCGTGTATCCGGGCCCGTCTGCCTCTTGGCCTACACACTGCAGTGTCTCATCAGTTTCAATCCTGGATAAACAACCTCCTTTGCATCCCATCCTCTTCCCTAGGACCTGGAGACACTGCGGCTCCTGC	chr3_10969164_10969333_pos_65_T_pos_107_A	Denisova_haplotype
ACTGGCCGCTTGACGGTCTGCATTTTATAGAAGAAGAAACTGAGGTTCAGAGATACTGAGTGACTTGCTCGGTCGTGTATCCGGGCCCGTCTGCCTCTTGGCCTACACACTGCAGTGTCTCGTCAGTTTCAATCCTGGATAAACAACCTCCTTTGCATCCCATCCTCTTCCCTAGGACCTGGAGACACTGCGGCTCCTGC	chr3_10969164_10969333_pos_65_T_pos_107_G	Denisova_haplotype
ACTGGCCGCTTGACGAAGTGAGCCCGGCGTGGTGGGTCACGCCTGTAATCCCAGTATTTTGGGAGGCCGAAGCAGGTGGATCGCCTGAGGTCAGGAGTTCGAGACCAGCCTGTCCAACATGGTGAAACCTCGTCTCTACTAAAAACACAAAAATTAGCTGGGTGTGGTGGCAGACACCTGTAATCCACTGCGGCTCCTGC	chr17_11777275_11777444_pos_13_C_pos_159_A	Denisova_haplotype
ACTGGCCGCTTGACGAAGTGAGCCCGGCGTGGTGGGTCACGCCTGTAATCCCAGTATTTTGGGAGGCCGAAGCAGGTGGATCGCCTGAGGTCAGGAGTTCGAGACCAGCCTGTCCAACATGGTGAAACCTCGTCTCTACTAAAAACACAAAAATTAGCTGGGTGTGGTGGCAGGCACCTGTAATCCACTGCGGCTCCTGC	chr17_11777275_11777444_pos_13_C_pos_159_G	Denisova_haplotype
ACTGGCCGCTTGACGAAGTGAGCCCGGTGTGGTGGGTCACGCCTGTAATCCCAGTATTTTGGGAGGCCGAAGCAGGTGGATCGCCTGAGGTCAGGAGTTCGAGACCAGCCTGTCCAACATGGTGAAACCTCGTCTCTACTAAAAACACAAAAATTAGCTGGGTGTGGTGGCAGACACCTGTAATCCACTGCGGCTCCTGC	chr17_11777275_11777444_pos_13_T_pos_159_A	Denisova_haplotype
ACTGGCCGCTTGACGAAGTGAGCCCGGTGTGGTGGGTCACGCCTGTAATCCCAGTATTTTGGGAGGCCGAAGCAGGTGGATCGCCTGAGGTCAGGAGTTCGAGACCAGCCTGTCCAACATGGTGAAACCTCGTCTCTACTAAAAACACAAAAATTAGCTGGGTGTGGTGGCAGGCACCTGTAATCCACTGCGGCTCCTGC	chr17_11777275_11777444_pos_13_T_pos_159_G	Denisova_haplotype
ACTGGCCGCTTGACGGTCATTTGGTGAGTAACTGCATTCATCCCAGCTGAGAATGTCTGCTTCTGTTCTGAGCGTGGGGTGGCGTTTCTTCTTCACCAGACTCCCATTCCAGTCACCCCAGCCCTGGATCCCCTGAGGATGCTGATGGATGATGCTGACGTGGCTGCCTGGCAGAACGAGGGCCTCACTGCGGCTCCTGC	chr17_11778182_11778351_pos_68_C_pos_105_A	Denisova_haplotype
ACTGGCCGCTTGACGGTCATTTGGTGAGTAACTGCATTCATCCCAGCTGAGAATGTCTGCTTCTGTTCTGAGCGTGGGGTGGCGTTTCTTCTTCACCAGACTCCCATTCCAGTCACCCCGGCCCTGGATCCCCTGAGGATGCTGATGGATGATGCTGACGTGGCTGCCTGGCAGAACGAGGGCCTCACTGCGGCTCCTGC	chr17_11778182_11778351_pos_68_C_pos_105_G	Denisova_haplotype
ACTGGCCGCTTGACGGTCATTTGGTGAGTAACTGCATTCATCCCAGCTGAGAATGTCTGCTTCTGTTCTGAGCGTGGGGTGGTGTTTCTTCTTCACCAGACTCCCATTCCAGTCACCCCAGCCCTGGATCCCCTGAGGATGCTGATGGATGATGCTGACGTGGCTGCCTGGCAGAACGAGGGCCTCACTGCGGCTCCTGC	chr17_11778182_11778351_pos_68_T_pos_105_A	Denisova_haplotype
ACTGGCCGCTTGACGGTCATTTGGTGAGTAACTGCATTCATCCCAGCTGAGAATGTCTGCTTCTGTTCTGAGCGTGGGGTGGTGTTTCTTCTTCACCAGACTCCCATTCCAGTCACCCCGGCCCTGGATCCCCTGAGGATGCTGATGGATGATGCTGACGTGGCTGCCTGGCAGAACGAGGGCCTCACTGCGGCTCCTGC	chr17_11778182_11778351_pos_68_T_pos_105_G	Denisova_haplotype
ACTGGCCGCTTGACGTGACTTTTCAAAATGTCTACTTAATATTTAGCATGACAACGTTTAGCTTTTATTTGTATTTTGACCTAAAATCTAATTAATGAAAAAAAAAGGCTGTCTTCTATTTTTGTTCATTTCGGAGACAGAGTCTCACTGTGTTTCCCAAGTTGGAGCCCAGCCTCCAATTCCTGCACTGCGGCTCCTGC	chr17_11937031_11937200_pos_19_A_pos_153_C	Denisova_haplotype
ACTGGCCGCTTGACGTGACTTTTCAAAATGTCTACTTAATATTTAGCATGACAACGTTTAGCTTTTATTTGTATTTTGACCTAAAATCTAATTAATGAAAAAAAAAGGCTGTCTTCTATTTTTGTTCATTTCGGAGACAGAGTCTCACTGTGTTTCCCAAGTTGGAGGCCAGCCTCCAATTCCTGCACTGCGGCTCCTGC	chr17_11937031_11937200_pos_19_A_pos_153_G	Denisova_haplotype
ACTGGCCGCTTGACGTGACTTTTCAAAATGTCTGCTTAATATTTAGCATGACAACGTTTAGCTTTTATTTGTATTTTGACCTAAAATCTAATTAATGAAAAAAAAAGGCTGTCTTCTATTTTTGTTCATTTCGGAGACAGAGTCTCACTGTGTTTCCCAAGTTGGAGCCCAGCCTCCAATTCCTGCACTGCGGCTCCTGC	chr17_11937031_11937200_pos_19_G_pos_153_C	Denisova_haplotype
ACTGGCCGCTTGACGTGACTTTTCAAAATGTCTGCTTAATATTTAGCATGACAACGTTTAGCTTTTATTTGTATTTTGACCTAAAATCTAATTAATGAAAAAAAAAGGCTGTCTTCTATTTTTGTTCATTTCGGAGACAGAGTCTCACTGTGTTTCCCAAGTTGGAGGCCAGCCTCCAATTCCTGCACTGCGGCTCCTGC	chr17_11937031_11937200_pos_19_G_pos_153_G	Denisova_haplotype
ACTGGCCGCTTGACGCCCAGCTCATTTTAAAATTTTTTTGTAGAAATGGAATCTTGCTATGTTGCCCAGGCTGGTCTCGAACTCCTGGCTTTAAGCAGTCCCACTTCAGCCTCCCAGAGTGCTGAGATTACAGGCATGAGCTACCACACCTGGCCTGACTTTTTAAAAATTTTAAGTTGTACTCACACTGCGGCTCCTGC	chr17_11937265_11937434_pos_52_C_pos_120_C	Denisova_haplotype
ACTGGCCGCTTGACGCCCAGCTCATTTTAAAATTTTTTTGTAGAAATGGAATCTTGCTATGTTGCCCAGGCTGGTCTCGAACTCCTGGCTTTAAGCAGTCCCACTTCAGCCTCCCAGAGTGCTGAGATTACAGGTATGAGCTACCACACCTGGCCTGACTTTTTAAAAATTTTAAGTTGTACTCACACTGCGGCTCCTGC	chr17_11937265_11937434_pos_52_C_pos_120_T	Denisova_haplotype
ACTGGCCGCTTGACGCCCAGCTCATTTTAAAATTTTTTTGTAGAAATGGAATCTTGCTATGTTGCCTAGGCTGGTCTCGAACTCCTGGCTTTAAGCAGTCCCACTTCAGCCTCCCAGAGTGCTGAGATTACAGGCATGAGCTACCACACCTGGCCTGACTTTTTAAAAATTTTAAGTTGTACTCACACTGCGGCTCCTGC	chr17_11937265_11937434_pos_52_T_pos_120_C	Denisova_haplotype
ACTGGCCGCTTGACGCCCAGCTCATTTTAAAATTTTTTTGTAGAAATGGAATCTTGCTATGTTGCCTAGGCTGGTCTCGAACTCCTGGCTTTAAGCAGTCCCACTTCAGCCTCCCAGAGTGCTGAGATTACAGGTATGAGCTACCACACCTGGCCTGACTTTTTAAAAATTTTAAGTTGTACTCACACTGCGGCTCCTGC	chr17_11937265_11937434_pos_52_T_pos_120_T	Denisova_haplotype
ACTGGCCGCTTGACGCCAAAGTGCTGGGATAACAGGCATGAGCCACCTCACCGGCCGAGATAAGATCAGATTTCAAGGTAACCTAGGGAAGCTGGAGAAGTGGATGGAAGAAAAGAACACTACCTGACATTTTGTTTATTTAGACTCTGCTTTCTTCCATAAAGAACATGAGGGGAGGGAACTCCCACTGCGGCTCCTGC	chr18_11976610_11976779_pos_70_A_pos_103_C	Denisova_haplotype
ACTGGCCGCTTGACGCCAAAGTGCTGGGATAACAGGCATGAGCCACCTCACCGGCCGAGATAAGATCAGATTTCAAGGTAACCTAGGGAAGCTGGAGAAGTGGATGGAAGAAAAGAATACTACCTGACATTTTGTTTATTTAGACTCTGCTTTCTTCCATAAAGAACATGAGGGGAGGGAACTCCCACTGCGGCTCCTGC	chr18_11976610_11976779_pos_70_A_pos_103_T	Denisova_haplotype
ACTGGCCGCTTGACGCCAAAGTGCTGGGATAACAGGCATGAGCCACCTCACCGGCCGAGATAAGATCAGATTTCAAGGTAACCTGGGGAAGCTGGAGAAGTGGATGGAAGAAAAGAACACTACCTGACATTTTGTTTATTTAGACTCTGCTTTCTTCCATAAAGAACATGAGGGGAGGGAACTCCCACTGCGGCTCCTGC	chr18_11976610_11976779_pos_70_G_pos_103_C	Denisova_haplotype
ACTGGCCGCTTGACGCCAAAGTGCTGGGATAACAGGCATGAGCCACCTCACCGGCCGAGATAAGATCAGATTTCAAGGTAACCTGGGGAAGCTGGAGAAGTGGATGGAAGAAAAGAATACTACCTGACATTTTGTTTATTTAGACTCTGCTTTCTTCCATAAAGAACATGAGGGGAGGGAACTCCCACTGCGGCTCCTGC	chr18_11976610_11976779_pos_70_G_pos_103_T	Denisova_haplotype
ACTGGCCGCTTGACGTATGCTTCCGGACACTGACGTGTGCAATTTTGTGTTGGTAACAAGTATTGCCAATTAAATAAATATTTGAAGAACAGAGCCATGGCTTTATTTTCAAAATCTTCCCAGAACACTCAGAAAAATCTTATTTAACTCGACTGAACATGCCAATCATCATTTATTTAATATGTCACTGCGGCTCCTGC	chr18_12040463_12040632_pos_76_A_pos_96_A	Denisova_haplotype
ACTGGCCGCTTGACGTATGCTTCCGGACACTGACGTGTGCAATTTTGTGTTGGTAACAAGTATTGCCAATTAAATAAATATTTGAAGAACAGAGCCATGGCTTTATTTTCGAAATCTTCCCAGAACACTCAGAAAAATCTTATTTAACTCGACTGAACATGCCAATCATCATTTATTTAATATGTCACTGCGGCTCCTGC	chr18_12040463_12040632_pos_76_A_pos_96_G	Denisova_haplotype
ACTGGCCGCTTGACGTATGCTTCCGGACACTGACGTGTGCAATTTTGTGTTGGTAACAAGTATTGCCAATTAAATAAATATTTGAAGAACGGAGCCATGGCTTTATTTTCAAAATCTTCCCAGAACACTCAGAAAAATCTTATTTAACTCGACTGAACATGCCAATCATCATTTATTTAATATGTCACTGCGGCTCCTGC	chr18_12040463_12040632_pos_76_G_pos_96_A	Denisova_haplotype
ACTGGCCGCTTGACGTATGCTTCCGGACACTGACGTGTGCAATTTTGTGTTGGTAACAAGTATTGCCAATTAAATAAATATTTGAAGAACGGAGCCATGGCTTTATTTTCGAAATCTTCCCAGAACACTCAGAAAAATCTTATTTAACTCGACTGAACATGCCAATCATCATTTATTTAATATGTCACTGCGGCTCCTGC	chr18_12040463_12040632_pos_76_G_pos_96_G	Denisova_haplotype
ACTGGCCGCTTGACGGAACATCTTTGGAAGAGCTCATTCTTTGGGTGACCCTTGTGAACTCGGTTTTCAGCACTCATGTGTTGGGTCCTTTCCTCCCAGGGACAGCCATTGTTTTCCTCTGTCTTTTCTGTCATTGGTCACAGGGGAGAGCACAGGCACAGGTCCAAGCAGCGGGTGAGCTTACGCACTGCGGCTCCTGC	chr18_12043793_12043962_pos_21_A_pos_151_A	Denisova_haplotype
ACTGGCCGCTTGACGGAACATCTTTGGAAGAGCTCATTCTTTGGGTGACCCTTGTGAACTCGGTTTTCAGCACTCATGTGTTGGGTCCTTTCCTCCCAGGGACAGCCATTGTTTTCCTCTGTCTTTTCTGTCATTGGTCACAGGGGAGAGCACAGGCACAGGTCCCAGCAGCGGGTGAGCTTACGCACTGCGGCTCCTGC	chr18_12043793_12043962_pos_21_A_pos_151_C	Denisova_haplotype
ACTGGCCGCTTGACGGAACATCTTTGGAAGAGCTCGTTCTTTGGGTGACCCTTGTGAACTCGGTTTTCAGCACTCATGTGTTGGGTCCTTTCCTCCCAGGGACAGCCATTGTTTTCCTCTGTCTTTTCTGTCATTGGTCACAGGGGAGAGCACAGGCACAGGTCCAAGCAGCGGGTGAGCTTACGCACTGCGGCTCCTGC	chr18_12043793_12043962_pos_21_G_pos_151_A	Denisova_haplotype
ACTGGCCGCTTGACGGAACATCTTTGGAAGAGCTCGTTCTTTGGGTGACCCTTGTGAACTCGGTTTTCAGCACTCATGTGTTGGGTCCTTTCCTCCCAGGGACAGCCATTGTTTTCCTCTGTCTTTTCTGTCATTGGTCACAGGGGAGAGCACAGGCACAGGTCCCAGCAGCGGGTGAGCTTACGCACTGCGGCTCCTGC	chr18_12043793_12043962_pos_21_G_pos_151_C	Denisova_haplotype
ACTGGCCGCTTGACGGCTTGCGCTGGTTTCTGCACATCTGTTGCCCTAGGCCTCAGGCAGATTGTGGGGTCTCGGCTCAGCACCAGTCTCCCAGGAGAGTCTAGGACCCTAGGGTGGATGGTAGGGAGCGGCTGGGGACAGCTGAAACATCTTCATCTGGGAAACTCTACGTCCGCCATCCATTGCACTGCGGCTCCTGC	chr1_12098238_12098407_pos_81_A_pos_91_A	Denisova_haplotype
ACTGGCCGCTTGACGGCTTGCGCTGGTTTCTGCACATCTGTTGCCCTAGGCCTCAGGCAGATTGTGGGGTCTCGGCTCAGCACCAGTCTCCCAGGAGAGTCTAGGCCCCTAGGGTGGATGGTAGGGAGCGGCTGGGGACAGCTGAAACATCTTCATCTGGGAAACTCTACGTCCGCCATCCATTGCACTGCGGCTCCTGC	chr1_12098238_12098407_pos_81_A_pos_91_C	Denisova_haplotype
ACTGGCCGCTTGACGGCTTGCGCTGGTTTCTGCACATCTGTTGCCCTAGGCCTCAGGCAGATTGTGGGGTCTCGGCTCAGCACCAGTCTCCCAGGGGAGTCTAGGACCCTAGGGTGGATGGTAGGGAGCGGCTGGGGACAGCTGAAACATCTTCATCTGGGAAACTCTACGTCCGCCATCCATTGCACTGCGGCTCCTGC	chr1_12098238_12098407_pos_81_G_pos_91_A	Denisova_haplotype
ACTGGCCGCTTGACGGCTTGCGCTGGTTTCTGCACATCTGTTGCCCTAGGCCTCAGGCAGATTGTGGGGTCTCGGCTCAGCACCAGTCTCCCAGGGGAGTCTAGGCCCCTAGGGTGGATGGTAGGGAGCGGCTGGGGACAGCTGAAACATCTTCATCTGGGAAACTCTACGTCCGCCATCCATTGCACTGCGGCTCCTGC	chr1_12098238_12098407_pos_81_G_pos_91_C	Denisova_haplotype
ACTGGCCGCTTGACGCTGGCTGGGCTGGTAGGTCCCAGGGGGCAGCATGGCCTGGAGGAAACCGAGTGCACGGGGCAAGGACGATGTGCACGAGTGGTATGTGACTCCCAGGGCTCACACCCTCATGCAGCCCCTCCCTCTGAGAGTATAGATGGGGAAACTGAGGCCTGAGAAGGCGAGAGATGCACTGCGGCTCCTGC	chr1_12213718_12213887_pos_67_C_pos_105_C	Denisova_haplotype
ACTGGCCGCTTGACGCTGGCTGGGCTGGTAGGTCCCAGGGGGCAGCATGGCCTGGAGGAAACCGAGTGCACGGGGCAAGGACGATGTGCACGAGTGGTATGTGACTCCCAGGGCTCACAGCCTCATGCAGCCCCTCCCTCTGAGAGTATAGATGGGGAAACTGAGGCCTGAGAAGGCGAGAGATGCACTGCGGCTCCTGC	chr1_12213718_12213887_pos_67_C_pos_105_G	Denisova_haplotype
ACTGGCCGCTTGACGCTGGCTGGGCTGGTAGGTCCCAGGGGGCAGCATGGCCTGGAGGAAACCGAGTGCACGGGGCAAGGATGATGTGCACGAGTGGTATGTGACTCCCAGGGCTCACACCCTCATGCAGCCCCTCCCTCTGAGAGTATAGATGGGGAAACTGAGGCCTGAGAAGGCGAGAGATGCACTGCGGCTCCTGC	chr1_12213718_12213887_pos_67_T_pos_105_C	Denisova_haplotype
ACTGGCCGCTTGACGCTGGCTGGGCTGGTAGGTCCCAGGGGGCAGCATGGCCTGGAGGAAACCGAGTGCACGGGGCAAGGATGATGTGCACGAGTGGTATGTGACTCCCAGGGCTCACAGCCTCATGCAGCCCCTCCCTCTGAGAGTATAGATGGGGAAACTGAGGCCTGAGAAGGCGAGAGATGCACTGCGGCTCCTGC	chr1_12213718_12213887_pos_67_T_pos_105_G	Denisova_haplotype
ACTGGCCGCTTGACGGAGGCTGTCCTGAGCGTTGTGGGATGTTTGGCAGAATCCTGGCCTCTACCTGTGAGATGCCAGCAGCACCTCTCCCTGCCCCCTGCACCCGCGACCACCCAAAATGTCTCCAGACATTGCCAAATGTGCTGGGGAGGGAGAGGGGGTAAAATGACCTCTGGGTTGAGAAACACTGCGGCTCCTGC	chr1_12223866_12224035_pos_82_C_pos_88_C_pos_90_C	Denisova_haplotype
ACTGGCCGCTTGACGGAGGCTGTCCTGAGCGTTGTGGGATGTTTGGCAGAATCCTGGCCTCTACCTGTGAGATGCCAGCAGCACCTCTCCCTGCCCCCTGCACCTGCGACCACCCAAAATGTCTCCAGACATTGCCAAATGTGCTGGGGAGGGAGAGGGGGTAAAATGACCTCTGGGTTGAGAAACACTGCGGCTCCTGC	chr1_12223866_12224035_pos_82_C_pos_88_C_pos_90_T	Denisova_haplotype
ACTGGCCGCTTGACGGAGGCTGTCCTGAGCGTTGTGGGATGTTTGGCAGAATCCTGGCCTCTACCTGTGAGATGCCAGCAGCACCTCTCCCTGCCCCCTGCAGCCGCGACCACCCAAAATGTCTCCAGACATTGCCAAATGTGCTGGGGAGGGAGAGGGGGTAAAATGACCTCTGGGTTGAGAAACACTGCGGCTCCTGC	chr1_12223866_12224035_pos_82_C_pos_88_G_pos_90_C	Denisova_haplotype
ACTGGCCGCTTGACGGAGGCTGTCCTGAGCGTTGTGGGATGTTTGGCAGAATCCTGGCCTCTACCTGTGAGATGCCAGCAGCACCTCTCCCTGCCCCCTGCAGCTGCGACCACCCAAAATGTCTCCAGACATTGCCAAATGTGCTGGGGAGGGAGAGGGGGTAAAATGACCTCTGGGTTGAGAAACACTGCGGCTCCTGC	chr1_12223866_12224035_pos_82_C_pos_88_G_pos_90_T	Denisova_haplotype
ACTGGCCGCTTGACGGAGGCTGTCCTGAGCGTTGTGGGATGTTTGGCAGAATCCTGGCCTCTACCTGTGAGATGCCAGCAGCACCTCTCCCTGCCCTCTGCACCCGCGACCACCCAAAATGTCTCCAGACATTGCCAAATGTGCTGGGGAGGGAGAGGGGGTAAAATGACCTCTGGGTTGAGAAACACTGCGGCTCCTGC	chr1_12223866_12224035_pos_82_T_pos_88_C_pos_90_C	Denisova_haplotype
ACTGGCCGCTTGACGGAGGCTGTCCTGAGCGTTGTGGGATGTTTGGCAGAATCCTGGCCTCTACCTGTGAGATGCCAGCAGCACCTCTCCCTGCCCTCTGCACCTGCGACCACCCAAAATGTCTCCAGACATTGCCAAATGTGCTGGGGAGGGAGAGGGGGTAAAATGACCTCTGGGTTGAGAAACACTGCGGCTCCTGC	chr1_12223866_12224035_pos_82_T_pos_88_C_pos_90_T	Denisova_haplotype
ACTGGCCGCTTGACGGAGGCTGTCCTGAGCGTTGTGGGATGTTTGGCAGAATCCTGGCCTCTACCTGTGAGATGCCAGCAGCACCTCTCCCTGCCCTCTGCAGCCGCGACCACCCAAAATGTCTCCAGACATTGCCAAATGTGCTGGGGAGGGAGAGGGGGTAAAATGACCTCTGGGTTGAGAAACACTGCGGCTCCTGC	chr1_12223866_12224035_pos_82_T_pos_88_G_pos_90_C	Denisova_haplotype
ACTGGCCGCTTGACGGAGGCTGTCCTGAGCGTTGTGGGATGTTTGGCAGAATCCTGGCCTCTACCTGTGAGATGCCAGCAGCACCTCTCCCTGCCCTCTGCAGCTGCGACCACCCAAAATGTCTCCAGACATTGCCAAATGTGCTGGGGAGGGAGAGGGGGTAAAATGACCTCTGGGTTGAGAAACACTGCGGCTCCTGC	chr1_12223866_12224035_pos_82_T_pos_88_G_pos_90_T	Denisova_haplotype
ACTGGCCGCTTGACGCTTGTGAGCCCCATCAAACAAGTAGGGCAGATTGGGAAAGTCCAGGCCCAGCTTGAATTTTTAATTAAGCTACTAGCTTCTGTCATAGTCAGGAGAGTCCCCCACTGTGTACTTCTTTTCCTCGTAGCTTGAGTCTGTGTATTCAAGGAGCAGGTGGATGGCATGTGCCACACTGCGGCTCCTGC	chr3_12299747_12299916_pos_67_A_pos_105_C	Denisova_haplotype
ACTGGCCGCTTGACGCTTGTGAGCCCCATCAAACAAGTAGGGCAGATTGGGAAAGTCCAGGCCCAGCTTGAATTTTTAATTAAGCTACTAGCTTCTGTCATAGTCAGGAGAGTCCCCCATTGTGTACTTCTTTTCCTCGTAGCTTGAGTCTGTGTATTCAAGGAGCAGGTGGATGGCATGTGCCACACTGCGGCTCCTGC	chr3_12299747_12299916_pos_67_A_pos_105_T	Denisova_haplotype
ACTGGCCGCTTGACGCTTGTGAGCCCCATCAAACAAGTAGGGCAGATTGGGAAAGTCCAGGCCCAGCTTGAATTTTTAATTCAGCTACTAGCTTCTGTCATAGTCAGGAGAGTCCCCCACTGTGTACTTCTTTTCCTCGTAGCTTGAGTCTGTGTATTCAAGGAGCAGGTGGATGGCATGTGCCACACTGCGGCTCCTGC	chr3_12299747_12299916_pos_67_C_pos_105_C	Denisova_haplotype
ACTGGCCGCTTGACGCTTGTGAGCCCCATCAAACAAGTAGGGCAGATTGGGAAAGTCCAGGCCCAGCTTGAATTTTTAATTCAGCTACTAGCTTCTGTCATAGTCAGGAGAGTCCCCCATTGTGTACTTCTTTTCCTCGTAGCTTGAGTCTGTGTATTCAAGGAGCAGGTGGATGGCATGTGCCACACTGCGGCTCCTGC	chr3_12299747_12299916_pos_67_C_pos_105_T	Denisova_haplotype
ACTGGCCGCTTGACGAGGGGAACAGTGTAGACAGAGGAGAAAAGAAGGCCTAGACTGAGTCCGTGGGACCTTCAGCATCTAGATGTCAGGAGAGCAGGAAAAGCTGAGAAGGAGTTGGAGAAGAGGCACCTGTCTTCCCAGGAGACTCAATTCCTTTATTTAACCATGTGTTTTTCAGTTTTATACACTGCGGCTCCTGC	chr17_12324260_12324429_pos_86_A_pos_87_A	Denisova_haplotype
ACTGGCCGCTTGACGAGGGGAACAGTGTAGACAGAGGAGAAAAGAAGGCCTAGACTGAGTCCGTGGGACCTTCAGCATCTAGATGTCAGGAGAGCAGGAAATGCTGAGAAGGAGTTGGAGAAGAGGCACCTGTCTTCCCAGGAGACTCAATTCCTTTATTTAACCATGTGTTTTTCAGTTTTATACACTGCGGCTCCTGC	chr17_12324260_12324429_pos_86_A_pos_87_T	Denisova_haplotype
ACTGGCCGCTTGACGAGGGGAACAGTGTAGACAGAGGAGAAAAGAAGGCCTAGACTGAGTCCGTGGGACCTTCAGCATCTAGATGTCAGGAGAGCAGGAAGAGCTGAGAAGGAGTTGGAGAAGAGGCACCTGTCTTCCCAGGAGACTCAATTCCTTTATTTAACCATGTGTTTTTCAGTTTTATACACTGCGGCTCCTGC	chr17_12324260_12324429_pos_86_G_pos_87_A	Denisova_haplotype
ACTGGCCGCTTGACGAGGGGAACAGTGTAGACAGAGGAGAAAAGAAGGCCTAGACTGAGTCCGTGGGACCTTCAGCATCTAGATGTCAGGAGAGCAGGAAGTGCTGAGAAGGAGTTGGAGAAGAGGCACCTGTCTTCCCAGGAGACTCAATTCCTTTATTTAACCATGTGTTTTTCAGTTTTATACACTGCGGCTCCTGC	chr17_12324260_12324429_pos_86_G_pos_87_T	Denisova_haplotype
ACTGGCCGCTTGACGAGTGGTGTGGCACACAACTGTACTGTCACCTTAGGCTTAATAACCATGTGTCATCTAGAATGAAGTTATATTTTACTAAGGATCGTTTTTGCCATATATAACTTCTCAAACATTAACTTTCAGGGTTATTAATCCTTTTAAGGTCTAGTTTTTCTTAAGTCTGTGCAGTACACTGCGGCTCCTGC	chr3_12353355_12353524_pos_76_C_pos_96_A	Denisova_haplotype
ACTGGCCGCTTGACGAGTGGTGTGGCACACAACTGTACTGTCACCTTAGGCTTAATAACCATGTGTCATCTAGAATGAAGTTATATTTTACTAAGGATCGTTTTTGCCATGTATAACTTCTCAAACATTAACTTTCAGGGTTATTAATCCTTTTAAGGTCTAGTTTTTCTTAAGTCTGTGCAGTACACTGCGGCTCCTGC	chr3_12353355_12353524_pos_76_C_pos_96_G	Denisova_haplotype
ACTGGCCGCTTGACGAGTGGTGTGGCACACAACTGTACTGTCACCTTAGGCTTAATAACCATGTGTCATCTAGAATGAAGTTATATTTTATTAAGGATCGTTTTTGCCATATATAACTTCTCAAACATTAACTTTCAGGGTTATTAATCCTTTTAAGGTCTAGTTTTTCTTAAGTCTGTGCAGTACACTGCGGCTCCTGC	chr3_12353355_12353524_pos_76_T_pos_96_A	Denisova_haplotype
ACTGGCCGCTTGACGAGTGGTGTGGCACACAACTGTACTGTCACCTTAGGCTTAATAACCATGTGTCATCTAGAATGAAGTTATATTTTATTAAGGATCGTTTTTGCCATGTATAACTTCTCAAACATTAACTTTCAGGGTTATTAATCCTTTTAAGGTCTAGTTTTTCTTAAGTCTGTGCAGTACACTGCGGCTCCTGC	chr3_12353355_12353524_pos_76_T_pos_96_G	Denisova_haplotype
ACTGGCCGCTTGACGTGCACCCGTTTCGGCCTCCCAAAGTGCTGGGATTACAGGCGTTGAGCCACCGCACCCGGACCGAATACACTTCTAATGTCTTCAGTGACCATGAAGCAACCCCTCTAGTGTAGCAGGATGGGAGGCTACAGGCACCCGGTCATCCTCAGCGGCTATGTAACATGTGGCTTCACTGCGGCTCCTGC	chr18_12368840_12369009_pos_22_A_pos_150_C	Denisova_haplotype
ACTGGCCGCTTGACGTGCACCCGTTTCGGCCTCCCAAAGTGCTGGGATTACAGGCGTTGAGCCACCGCACCCGGACCGAATACACTTCTAATGTCTTCAGTGACCATGAAGCAACCCCTCTAGTGTAGCAGGATGGGAGGCTACAGGCACCCGGTCATCCTCAGTGGCTATGTAACATGTGGCTTCACTGCGGCTCCTGC	chr18_12368840_12369009_pos_22_A_pos_150_T	Denisova_haplotype
ACTGGCCGCTTGACGTGCACCCGTTTCGGCCTCCCAGAGTGCTGGGATTACAGGCGTTGAGCCACCGCACCCGGACCGAATACACTTCTAATGTCTTCAGTGACCATGAAGCAACCCCTCTAGTGTAGCAGGATGGGAGGCTACAGGCACCCGGTCATCCTCAGCGGCTATGTAACATGTGGCTTCACTGCGGCTCCTGC	chr18_12368840_12369009_pos_22_G_pos_150_C	Denisova_haplotype
ACTGGCCGCTTGACGTGCACCCGTTTCGGCCTCCCAGAGTGCTGGGATTACAGGCGTTGAGCCACCGCACCCGGACCGAATACACTTCTAATGTCTTCAGTGACCATGAAGCAACCCCTCTAGTGTAGCAGGATGGGAGGCTACAGGCACCCGGTCATCCTCAGTGGCTATGTAACATGTGGCTTCACTGCGGCTCCTGC	chr18_12368840_12369009_pos_22_G_pos_150_T	Denisova_haplotype
ACTGGCCGCTTGACGGTAATCAGAACATACTCATCCAGAGTTCTAAATGGACGTTTGGAGAAAGTCAAAATGCATGTCAATGACCAAAGCAATACTAATGCAGTGCTTTTTGCACCAAACAGGGCCAGATACATTTGAAAAAATTAGCAATTAAGTTTTATGAAGATGAACACAATAGAAATGAACACTGCGGCTCCTGC	chr3_12433181_12433350_pos_47_A_pos_126_A	Denisova_haplotype
ACTGGCCGCTTGACGGTAATCAGAACATACTCATCCAGAGTTCTAAATGGACGTTTGGAGAAAGTCAAAATGCATGTCAATGACCAAAGCAATACTAATGCAGTGCTTTTTGCACCAAACAGGGCCAGATACATTTGAAAGAATTAGCAATTAAGTTTTATGAAGATGAACACAATAGAAATGAACACTGCGGCTCCTGC	chr3_12433181_12433350_pos_47_A_pos_126_G	Denisova_haplotype
ACTGGCCGCTTGACGGTAATCAGAACATACTCATCCAGAGTTCTAAATGGACGTTTGGAGAGAGTCAAAATGCATGTCAATGACCAAAGCAATACTAATGCAGTGCTTTTTGCACCAAACAGGGCCAGATACATTTGAAAAAATTAGCAATTAAGTTTTATGAAGATGAACACAATAGAAATGAACACTGCGGCTCCTGC	chr3_12433181_12433350_pos_47_G_pos_126_A	Denisova_haplotype
ACTGGCCGCTTGACGGTAATCAGAACATACTCATCCAGAGTTCTAAATGGACGTTTGGAGAGAGTCAAAATGCATGTCAATGACCAAAGCAATACTAATGCAGTGCTTTTTGCACCAAACAGGGCCAGATACATTTGAAAGAATTAGCAATTAAGTTTTATGAAGATGAACACAATAGAAATGAACACTGCGGCTCCTGC	chr3_12433181_12433350_pos_47_G_pos_126_G	Denisova_haplotype
ACTGGCCGCTTGACGGTCCTTCAGGGAGAGAAGTTCCTTGCCCAGCGTCTCCTGGGTAATAGTCAGACTTTGAGTCCCGTGACCCTGCTTTATGCACGGTGGAGACAAAAGAAATCTGGCCAAAATGGAGCCCAGGAGACAGCCTGAAAGGGGAGAAAAGGTCACTCATGGTCAGCCTGAGAGGACACTGCGGCTCCTGC	chr3_12484058_12484227_pos_77_A_pos_95_A	Denisova_haplotype
ACTGGCCGCTTGACGGTCCTTCAGGGAGAGAAGTTCCTTGCCCAGCGTCTCCTGGGTAATAGTCAGACTTTGAGTCCCGTGACCCTGCTTTATGCACGGTGGAGACAAAGGAAATCTGGCCAAAATGGAGCCCAGGAGACAGCCTGAAAGGGGAGAAAAGGTCACTCATGGTCAGCCTGAGAGGACACTGCGGCTCCTGC	chr3_12484058_12484227_pos_77_A_pos_95_G	Denisova_haplotype
ACTGGCCGCTTGACGGTCCTTCAGGGAGAGAAGTTCCTTGCCCAGCGTCTCCTGGGTAATAGTCAGACTTTGAGTCCCGTGACCCTGCTTTTTGCACGGTGGAGACAAAAGAAATCTGGCCAAAATGGAGCCCAGGAGACAGCCTGAAAGGGGAGAAAAGGTCACTCATGGTCAGCCTGAGAGGACACTGCGGCTCCTGC	chr3_12484058_12484227_pos_77_T_pos_95_A	Denisova_haplotype
ACTGGCCGCTTGACGGTCCTTCAGGGAGAGAAGTTCCTTGCCCAGCGTCTCCTGGGTAATAGTCAGACTTTGAGTCCCGTGACCCTGCTTTTTGCACGGTGGAGACAAAGGAAATCTGGCCAAAATGGAGCCCAGGAGACAGCCTGAAAGGGGAGAAAAGGTCACTCATGGTCAGCCTGAGAGGACACTGCGGCTCCTGC	chr3_12484058_12484227_pos_77_T_pos_95_G	Denisova_haplotype
ACTGGCCGCTTGACGGCCAGGAGTGGAATGGCTCGGAGGCAGGCAAGCGGGTTCAAATCCCCCACGCAGCCATTTCTTAGCTGTATCACCGTAGGCAAGCCATGTAACTGTCTAGGTTTCCTCTTTTATAATTGGGCAAGCTCATACCTACTTCCCAAAGTTACCGTTAAGGAATGAGATAGATGCACTGCGGCTCCTGC	chr3_12484407_12484576_pos_31_A_pos_78_A_pos_142_A	Denisova_haplotype
ACTGGCCGCTTGACGGCCAGGAGTGGAATGGCTCGGAGGCAGGCAAGCGGGTTCAAATCCCCCACGCAGCCATTTCTTAGCTGTATCACCGTAGGCAAGCCATGTAACTGTCTAGGTTTCCTCTTTTATAATTGGGCAAGCTCATACCTACTTCCCGAAGTTACCGTTAAGGAATGAGATAGATGCACTGCGGCTCCTGC	chr3_12484407_12484576_pos_31_A_pos_78_A_pos_142_G	Denisova_haplotype
ACTGGCCGCTTGACGGCCAGGAGTGGAATGGCTCGGAGGCAGGCAAGCGGGTTCAAATCCCCCACGCAGCCATTTCTTAGCTGTATCACCGTGGGCAAGCCATGTAACTGTCTAGGTTTCCTCTTTTATAATTGGGCAAGCTCATACCTACTTCCCAAAGTTACCGTTAAGGAATGAGATAGATGCACTGCGGCTCCTGC	chr3_12484407_12484576_pos_31_A_pos_78_G_pos_142_A	Denisova_haplotype
ACTGGCCGCTTGACGGCCAGGAGTGGAATGGCTCGGAGGCAGGCAAGCGGGTTCAAATCCCCCACGCAGCCATTTCTTAGCTGTATCACCGTGGGCAAGCCATGTAACTGTCTAGGTTTCCTCTTTTATAATTGGGCAAGCTCATACCTACTTCCCGAAGTTACCGTTAAGGAATGAGATAGATGCACTGCGGCTCCTGC	chr3_12484407_12484576_pos_31_A_pos_78_G_pos_142_G	Denisova_haplotype
ACTGGCCGCTTGACGGCCAGGAGTGGAATGGCTCGGAGGCAGGCAGGCGGGTTCAAATCCCCCACGCAGCCATTTCTTAGCTGTATCACCGTAGGCAAGCCATGTAACTGTCTAGGTTTCCTCTTTTATAATTGGGCAAGCTCATACCTACTTCCCAAAGTTACCGTTAAGGAATGAGATAGATGCACTGCGGCTCCTGC	chr3_12484407_12484576_pos_31_G_pos_78_A_pos_142_A	Denisova_haplotype
ACTGGCCGCTTGACGGCCAGGAGTGGAATGGCTCGGAGGCAGGCAGGCGGGTTCAAATCCCCCACGCAGCCATTTCTTAGCTGTATCACCGTAGGCAAGCCATGTAACTGTCTAGGTTTCCTCTTTTATAATTGGGCAAGCTCATACCTACTTCCCGAAGTTACCGTTAAGGAATGAGATAGATGCACTGCGGCTCCTGC	chr3_12484407_12484576_pos_31_G_pos_78_A_pos_142_G	Denisova_haplotype
ACTGGCCGCTTGACGGCCAGGAGTGGAATGGCTCGGAGGCAGGCAGGCGGGTTCAAATCCCCCACGCAGCCATTTCTTAGCTGTATCACCGTGGGCAAGCCATGTAACTGTCTAGGTTTCCTCTTTTATAATTGGGCAAGCTCATACCTACTTCCCAAAGTTACCGTTAAGGAATGAGATAGATGCACTGCGGCTCCTGC	chr3_12484407_12484576_pos_31_G_pos_78_G_pos_142_A	Denisova_haplotype
ACTGGCCGCTTGACGGCCAGGAGTGGAATGGCTCGGAGGCAGGCAGGCGGGTTCAAATCCCCCACGCAGCCATTTCTTAGCTGTATCACCGTGGGCAAGCCATGTAACTGTCTAGGTTTCCTCTTTTATAATTGGGCAAGCTCATACCTACTTCCCGAAGTTACCGTTAAGGAATGAGATAGATGCACTGCGGCTCCTGC	chr3_12484407_12484576_pos_31_G_pos_78_G_pos_142_G	Denisova_haplotype
ACTGGCCGCTTGACGCATCATTGTTACAGAGAAATGAACTGAAGCTCAGAGAGATTAAGTAACTCGCCAAAGCCTTCCCAGCTGTGAAGAGGTGGAACTGGGCCTCTTACCCAGGTCTGTGTGAAGAAGCCTGTGCCCCTTCCACCAGCTCCACCACAATCATCCCTGCATCCCAGAGCCTAGCACACTGCGGCTCCTGC	chr3_12496259_12496428_pos_62_C_pos_110_A	Denisova_haplotype
ACTGGCCGCTTGACGCATCATTGTTACAGAGAAATGAACTGAAGCTCAGAGAGATTAAGTAACTCGCCAAAGCCTTCCCAGCTGTGAAGAGGTGGAACTGGGCCTCTTACCCAGGTCTGTGTGAGGAAGCCTGTGCCCCTTCCACCAGCTCCACCACAATCATCCCTGCATCCCAGAGCCTAGCACACTGCGGCTCCTGC	chr3_12496259_12496428_pos_62_C_pos_110_G	Denisova_haplotype
ACTGGCCGCTTGACGCATCATTGTTACAGAGAAATGAACTGAAGCTCAGAGAGATTAAGTAACTCGCCAAAGCCTTGCCAGCTGTGAAGAGGTGGAACTGGGCCTCTTACCCAGGTCTGTGTGAAGAAGCCTGTGCCCCTTCCACCAGCTCCACCACAATCATCCCTGCATCCCAGAGCCTAGCACACTGCGGCTCCTGC	chr3_12496259_12496428_pos_62_G_pos_110_A	Denisova_haplotype
ACTGGCCGCTTGACGCATCATTGTTACAGAGAAATGAACTGAAGCTCAGAGAGATTAAGTAACTCGCCAAAGCCTTGCCAGCTGTGAAGAGGTGGAACTGGGCCTCTTACCCAGGTCTGTGTGAGGAAGCCTGTGCCCCTTCCACCAGCTCCACCACAATCATCCCTGCATCCCAGAGCCTAGCACACTGCGGCTCCTGC	chr3_12496259_12496428_pos_62_G_pos_110_G	Denisova_haplotype
ACTGGCCGCTTGACGCAGATATGAAGACAAACATGCCTATCATCACATCAAAGAGGTAAGTCATAATGAACTTTGGCTTCTGTCAAAATGATGGTTTAAGTCAGATGTTTTTAGGTAGTCTTGTCCCATGTAGCAGTCCAGTCCACACCTTTTTTTCTTTCTGTTTTTGGTAGTAGATGTATCCTCACTGCGGCTCCTGC	chr3_12538014_12538183_pos_75_G_pos_98_A	Denisova_haplotype
ACTGGCCGCTTGACGCAGATATGAAGACAAACATGCCTATCATCACATCAAAGAGGTAAGTCATAATGAACTTTGGCTTCTGTCAAAATGATGGTTTAAGTCAGATGTTTTTGGGTAGTCTTGTCCCATGTAGCAGTCCAGTCCACACCTTTTTTTCTTTCTGTTTTTGGTAGTAGATGTATCCTCACTGCGGCTCCTGC	chr3_12538014_12538183_pos_75_G_pos_98_G	Denisova_haplotype
ACTGGCCGCTTGACGCAGATATGAAGACAAACATGCCTATCATCACATCAAAGAGGTAAGTCATAATGAACTTTGGCTTCTGTCAAAATTATGGTTTAAGTCAGATGTTTTTAGGTAGTCTTGTCCCATGTAGCAGTCCAGTCCACACCTTTTTTTCTTTCTGTTTTTGGTAGTAGATGTATCCTCACTGCGGCTCCTGC	chr3_12538014_12538183_pos_75_T_pos_98_A	Denisova_haplotype
ACTGGCCGCTTGACGCAGATATGAAGACAAACATGCCTATCATCACATCAAAGAGGTAAGTCATAATGAACTTTGGCTTCTGTCAAAATTATGGTTTAAGTCAGATGTTTTTGGGTAGTCTTGTCCCATGTAGCAGTCCAGTCCACACCTTTTTTTCTTTCTGTTTTTGGTAGTAGATGTATCCTCACTGCGGCTCCTGC	chr3_12538014_12538183_pos_75_T_pos_98_G	Denisova_haplotype
ACTGGCCGCTTGACGAAGGTGTCAGCAGGGCCACAGTCCCTCGGAAAGCTCTGGGGGAGCATCCTTCCTTGCCTGCCTTCACTGCTGGCTCCTGGCACCCCTTGGCATTCCTTGGCTTGCAGATGCATCACTCTAATCTCTGCCTCTGTGGTCACGTGGCATTCTCCCTTGTGTGTTTCTGTGTGCACTGCGGCTCCTGC	chr3_12539380_12539549_pos_32_A_pos_140_C	Denisova_haplotype
ACTGGCCGCTTGACGAAGGTGTCAGCAGGGCCACAGTCCCTCGGAAAGCTCTGGGGGAGCATCCTTCCTTGCCTGCCTTCACTGCTGGCTCCTGGCACCCCTTGGCATTCCTTGGCTTGCAGATGCATCACTCTAATCTCTGCCTCTGTGGTCATGTGGCATTCTCCCTTGTGTGTTTCTGTGTGCACTGCGGCTCCTGC	chr3_12539380_12539549_pos_32_A_pos_140_T	Denisova_haplotype
ACTGGCCGCTTGACGAAGGTGTCAGCAGGGCCACAGTCCCTCGGAAGGCTCTGGGGGAGCATCCTTCCTTGCCTGCCTTCACTGCTGGCTCCTGGCACCCCTTGGCATTCCTTGGCTTGCAGATGCATCACTCTAATCTCTGCCTCTGTGGTCACGTGGCATTCTCCCTTGTGTGTTTCTGTGTGCACTGCGGCTCCTGC	chr3_12539380_12539549_pos_32_G_pos_140_C	Denisova_haplotype
ACTGGCCGCTTGACGAAGGTGTCAGCAGGGCCACAGTCCCTCGGAAGGCTCTGGGGGAGCATCCTTCCTTGCCTGCCTTCACTGCTGGCTCCTGGCACCCCTTGGCATTCCTTGGCTTGCAGATGCATCACTCTAATCTCTGCCTCTGTGGTCATGTGGCATTCTCCCTTGTGTGTTTCTGTGTGCACTGCGGCTCCTGC	chr3_12539380_12539549_pos_32_G_pos_140_T	Denisova_haplotype
ACTGGCCGCTTGACGGCACTGTTCAGTCTTCTTAACCAGGTAAAAGAAGGTGAAAAGTAAAGTTACATCTGCCTTCTCACAAGCCACGTGTTGTCTTGGATGCCTTTCAGACTAATCACTGAAGGTCGAGGCAAAAAGCACTGGAGTTTCACAATGTCTTTGACCTTCTGATCAGATTTCCAACACACTGCGGCTCCTGC	chr3_12543200_12543369_pos_45_A_pos_128_G	Denisova_haplotype
ACTGGCCGCTTGACGGCACTGTTCAGTCTTCTTAACCAGGTAAAAGAAGGTGAAAAGTAAAGTTACATCTGCCTTCTCACAAGCCACGTGTTGTCTTGGATGCCTTTCAGACTAATCACTGAAGGTCGAGGCAAAAAGCACTTGAGTTTCACAATGTCTTTGACCTTCTGATCAGATTTCCAACACACTGCGGCTCCTGC	chr3_12543200_12543369_pos_45_A_pos_128_T	Denisova_haplotype
ACTGGCCGCTTGACGGCACTGTTCAGTCTTCTTAACCAGGTAAAAGAAGGTGAAAAGTAGAGTTACATCTGCCTTCTCACAAGCCACGTGTTGTCTTGGATGCCTTTCAGACTAATCACTGAAGGTCGAGGCAAAAAGCACTGGAGTTTCACAATGTCTTTGACCTTCTGATCAGATTTCCAACACACTGCGGCTCCTGC	chr3_12543200_12543369_pos_45_G_pos_128_G	Denisova_haplotype
ACTGGCCGCTTGACGGCACTGTTCAGTCTTCTTAACCAGGTAAAAGAAGGTGAAAAGTAGAGTTACATCTGCCTTCTCACAAGCCACGTGTTGTCTTGGATGCCTTTCAGACTAATCACTGAAGGTCGAGGCAAAAAGCACTTGAGTTTCACAATGTCTTTGACCTTCTGATCAGATTTCCAACACACTGCGGCTCCTGC	chr3_12543200_12543369_pos_45_G_pos_128_T	Denisova_haplotype
ACTGGCCGCTTGACGAGGTTTGAAAAACTACTATAATTTCTCTCTATAAATATATTTATATTCTGCATATATACCCAGACACACAGGAAACTTCAGGTGAACTGCTTTGAGGATCAGGTTTTGTTTTAAAAGCCTTTGTGTGCTGGTGGGCAGGAGAGAAAAGAACTGCAGTTTTGCCATTTGTTCACTGCGGCTCCTGC	chr3_12552406_12552575_pos_18_A_pos_155_A	Denisova_haplotype
ACTGGCCGCTTGACGAGGTTTGAAAAACTACTATAATTTCTCTCTATAAATATATTTATATTCTGCATATATACCCAGACACACAGGAAACTTCAGGTGAACTGCTTTGAGGATCAGGTTTTGTTTTAAAAGCCTTTGTGTGCTGGTGGGCAGGAGAGAAAAGAACTGCGGTTTTGCCATTTGTTCACTGCGGCTCCTGC	chr3_12552406_12552575_pos_18_A_pos_155_G	Denisova_haplotype
ACTGGCCGCTTGACGAGGTTTGAAAAACTACTCTAATTTCTCTCTATAAATATATTTATATTCTGCATATATACCCAGACACACAGGAAACTTCAGGTGAACTGCTTTGAGGATCAGGTTTTGTTTTAAAAGCCTTTGTGTGCTGGTGGGCAGGAGAGAAAAGAACTGCAGTTTTGCCATTTGTTCACTGCGGCTCCTGC	chr3_12552406_12552575_pos_18_C_pos_155_A	Denisova_haplotype
ACTGGCCGCTTGACGAGGTTTGAAAAACTACTCTAATTTCTCTCTATAAATATATTTATATTCTGCATATATACCCAGACACACAGGAAACTTCAGGTGAACTGCTTTGAGGATCAGGTTTTGTTTTAAAAGCCTTTGTGTGCTGGTGGGCAGGAGAGAAAAGAACTGCGGTTTTGCCATTTGTTCACTGCGGCTCCTGC	chr3_12552406_12552575_pos_18_C_pos_155_G	Denisova_haplotype
ACTGGCCGCTTGACGGCTCACTGCAACCTCCACCCCATGGGTTCACGCCATTCTCCTGCCTCAGCCTCCCGAGTAGCTGGGAATACAGGCGCCCGCCATCACACCCGGCTAATTTTTTGTATTGTTAGTACAGACAAGGTTTCCCCGTGCCAGCCAGGATGGTCTCGATCTCCTGAGCTCGTCATCACTGCGGCTCCTGC	chr3_12561568_12561737_pos_35_A_pos_137_A	Denisova_haplotype
ACTGGCCGCTTGACGGCTCACTGCAACCTCCACCCCATGGGTTCACGCCATTCTCCTGCCTCAGCCTCCCGAGTAGCTGGGAATACAGGCGCCCGCCATCACACCCGGCTAATTTTTTGTATTGTTAGTACAGACAAGGTTTCCCCGTGCCGGCCAGGATGGTCTCGATCTCCTGAGCTCGTCATCACTGCGGCTCCTGC	chr3_12561568_12561737_pos_35_A_pos_137_G	Denisova_haplotype
ACTGGCCGCTTGACGGCTCACTGCAACCTCCACCCCATGGGTTCACGCCGTTCTCCTGCCTCAGCCTCCCGAGTAGCTGGGAATACAGGCGCCCGCCATCACACCCGGCTAATTTTTTGTATTGTTAGTACAGACAAGGTTTCCCCGTGCCAGCCAGGATGGTCTCGATCTCCTGAGCTCGTCATCACTGCGGCTCCTGC	chr3_12561568_12561737_pos_35_G_pos_137_A	Denisova_haplotype
ACTGGCCGCTTGACGGCTCACTGCAACCTCCACCCCATGGGTTCACGCCGTTCTCCTGCCTCAGCCTCCCGAGTAGCTGGGAATACAGGCGCCCGCCATCACACCCGGCTAATTTTTTGTATTGTTAGTACAGACAAGGTTTCCCCGTGCCGGCCAGGATGGTCTCGATCTCCTGAGCTCGTCATCACTGCGGCTCCTGC	chr3_12561568_12561737_pos_35_G_pos_137_G	Denisova_haplotype
ACTGGCCGCTTGACGCCAAACTTAGGGGGAAACCTGTGCTCCATTACCACATGGGTGCAAATCAGCATTGTAAGTTTTCTCAGGTTATTATTATTAGAGAGGTTGGAAACATTGGTAAACTCTGTTGATTGAGAAGGAAAAAAAAAGTCCCATTGAACTGTTGCAACAAATCAGAAATCCACATACACTGCGGCTCCTGC	chr1_12569828_12569997_pos_46_A_pos_94_A_pos_127_A	Denisova_haplotype
ACTGGCCGCTTGACGCCAAACTTAGGGGGAAACCTGTGCTCCATTACCACATGGGTGCAAATCAGCATTGTAAGTTTTCTCAGGTTATTATTATTAGAGAGGTTGGAAACATTGGTAAACTCTGTTGATTGAGAAGGAAAAGAAAAGTCCCATTGAACTGTTGCAACAAATCAGAAATCCACATACACTGCGGCTCCTGC	chr1_12569828_12569997_pos_46_A_pos_94_A_pos_127_G	Denisova_haplotype
ACTGGCCGCTTGACGCCAAACTTAGGGGGAAACCTGTGCTCCATTACCACATGGGTGCAAATCAGCATTGTAAGTTTTCTCAGGTTATTATTATTAGAGAGGTTGGAAGCATTGGTAAACTCTGTTGATTGAGAAGGAAAAAAAAAGTCCCATTGAACTGTTGCAACAAATCAGAAATCCACATACACTGCGGCTCCTGC	chr1_12569828_12569997_pos_46_A_pos_94_G_pos_127_A	Denisova_haplotype
ACTGGCCGCTTGACGCCAAACTTAGGGGGAAACCTGTGCTCCATTACCACATGGGTGCAAATCAGCATTGTAAGTTTTCTCAGGTTATTATTATTAGAGAGGTTGGAAGCATTGGTAAACTCTGTTGATTGAGAAGGAAAAGAAAAGTCCCATTGAACTGTTGCAACAAATCAGAAATCCACATACACTGCGGCTCCTGC	chr1_12569828_12569997_pos_46_A_pos_94_G_pos_127_G	Denisova_haplotype
ACTGGCCGCTTGACGCCAAACTTAGGGGGAAACCTGTGCTCCATTACCACATGGGTGCAAGTCAGCATTGTAAGTTTTCTCAGGTTATTATTATTAGAGAGGTTGGAAACATTGGTAAACTCTGTTGATTGAGAAGGAAAAAAAAAGTCCCATTGAACTGTTGCAACAAATCAGAAATCCACATACACTGCGGCTCCTGC	chr1_12569828_12569997_pos_46_G_pos_94_A_pos_127_A	Denisova_haplotype
ACTGGCCGCTTGACGCCAAACTTAGGGGGAAACCTGTGCTCCATTACCACATGGGTGCAAGTCAGCATTGTAAGTTTTCTCAGGTTATTATTATTAGAGAGGTTGGAAACATTGGTAAACTCTGTTGATTGAGAAGGAAAAGAAAAGTCCCATTGAACTGTTGCAACAAATCAGAAATCCACATACACTGCGGCTCCTGC	chr1_12569828_12569997_pos_46_G_pos_94_A_pos_127_G	Denisova_haplotype
ACTGGCCGCTTGACGCCAAACTTAGGGGGAAACCTGTGCTCCATTACCACATGGGTGCAAGTCAGCATTGTAAGTTTTCTCAGGTTATTATTATTAGAGAGGTTGGAAGCATTGGTAAACTCTGTTGATTGAGAAGGAAAAAAAAAGTCCCATTGAACTGTTGCAACAAATCAGAAATCCACATACACTGCGGCTCCTGC	chr1_12569828_12569997_pos_46_G_pos_94_G_pos_127_A	Denisova_haplotype
ACTGGCCGCTTGACGCCAAACTTAGGGGGAAACCTGTGCTCCATTACCACATGGGTGCAAGTCAGCATTGTAAGTTTTCTCAGGTTATTATTATTAGAGAGGTTGGAAGCATTGGTAAACTCTGTTGATTGAGAAGGAAAAGAAAAGTCCCATTGAACTGTTGCAACAAATCAGAAATCCACATACACTGCGGCTCCTGC	chr1_12569828_12569997_pos_46_G_pos_94_G_pos_127_G	Denisova_haplotype
ACTGGCCGCTTGACGGGCCAAGATAGTGAAACCCCATCTCTACTAAAAATCCAAAAAAATTAGCTGGGAATGGTGGCAGGCGCCTGTAATCTCAGCTACTCAGGAGGCTGAGGCAGAGAATTGCTTGAACCCAGGAGGCGGAGGTTGCGGTGAGCCAAGATCGCACCACTGCACTCCAGCGTGGGCACTGCGGCTCCTGC	chr3_12570773_12570942_pos_54_A_pos_118_A	Denisova_haplotype
ACTGGCCGCTTGACGGGCCAAGATAGTGAAACCCCATCTCTACTAAAAATCCAAAAAAATTAGCTGGGAATGGTGGCAGGCGCCTGTAATCTCAGCTACTCAGGAGGCTGAGGCAGAGAATTGCTTGAACCCGGGAGGCGGAGGTTGCGGTGAGCCAAGATCGCACCACTGCACTCCAGCGTGGGCACTGCGGCTCCTGC	chr3_12570773_12570942_pos_54_A_pos_118_G	Denisova_haplotype
ACTGGCCGCTTGACGGGCCAAGATAGTGAAACCCCATCTCTACTAAAAATCCAAAAAAATTAGCTGGGCATGGTGGCAGGCGCCTGTAATCTCAGCTACTCAGGAGGCTGAGGCAGAGAATTGCTTGAACCCAGGAGGCGGAGGTTGCGGTGAGCCAAGATCGCACCACTGCACTCCAGCGTGGGCACTGCGGCTCCTGC	chr3_12570773_12570942_pos_54_C_pos_118_A	Denisova_haplotype
ACTGGCCGCTTGACGGGCCAAGATAGTGAAACCCCATCTCTACTAAAAATCCAAAAAAATTAGCTGGGCATGGTGGCAGGCGCCTGTAATCTCAGCTACTCAGGAGGCTGAGGCAGAGAATTGCTTGAACCCGGGAGGCGGAGGTTGCGGTGAGCCAAGATCGCACCACTGCACTCCAGCGTGGGCACTGCGGCTCCTGC	chr3_12570773_12570942_pos_54_C_pos_118_G	Denisova_haplotype
ACTGGCCGCTTGACGCTTCCCAAACTTGTTCTTTTGTTTTCTTCTGGTCTCTTGGTGATCCACAGCTTCTAGAGCTATCACCAGTGACAAATACCAAACATAGTGTGATGTTCACAATAAAATGTGGCCTCTGCCCCCAAGCCTGGGGAAGCACCCCCACACCTTAACCAGTCTCAGCCTCCCAACACTGCGGCTCCTGC	chr1_12572091_12572260_pos_47_A_pos_83_A_pos_125_A	Denisova_haplotype
ACTGGCCGCTTGACGCTTCCCAAACTTGTTCTTTTGTTTTCTTCTGGTCTCTTGGTGATCCACAGCTTCTAGAGCTATCACCAGTGACAAATACCAAACATAGTGTGATGTTCACAATAAAATGTGGCCTCTGCCCCCAGGCCTGGGGAAGCACCCCCACACCTTAACCAGTCTCAGCCTCCCAACACTGCGGCTCCTGC	chr1_12572091_12572260_pos_47_A_pos_83_A_pos_125_G	Denisova_haplotype
ACTGGCCGCTTGACGCTTCCCAAACTTGTTCTTTTGTTTTCTTCTGGTCTCTTGGTGATCCACAGCTTCTAGAGCTATCACCAGTGACAAATACCAAGCATAGTGTGATGTTCACAATAAAATGTGGCCTCTGCCCCCAAGCCTGGGGAAGCACCCCCACACCTTAACCAGTCTCAGCCTCCCAACACTGCGGCTCCTGC	chr1_12572091_12572260_pos_47_A_pos_83_G_pos_125_A	Denisova_haplotype
ACTGGCCGCTTGACGCTTCCCAAACTTGTTCTTTTGTTTTCTTCTGGTCTCTTGGTGATCCACAGCTTCTAGAGCTATCACCAGTGACAAATACCAAGCATAGTGTGATGTTCACAATAAAATGTGGCCTCTGCCCCCAGGCCTGGGGAAGCACCCCCACACCTTAACCAGTCTCAGCCTCCCAACACTGCGGCTCCTGC	chr1_12572091_12572260_pos_47_A_pos_83_G_pos_125_G	Denisova_haplotype
ACTGGCCGCTTGACGCTTCCCAAACTTGTTCTTTTGTTTTCTTCTGGTCTCTTGGTGATCCGCAGCTTCTAGAGCTATCACCAGTGACAAATACCAAACATAGTGTGATGTTCACAATAAAATGTGGCCTCTGCCCCCAAGCCTGGGGAAGCACCCCCACACCTTAACCAGTCTCAGCCTCCCAACACTGCGGCTCCTGC	chr1_12572091_12572260_pos_47_G_pos_83_A_pos_125_A	Denisova_haplotype
ACTGGCCGCTTGACGCTTCCCAAACTTGTTCTTTTGTTTTCTTCTGGTCTCTTGGTGATCCGCAGCTTCTAGAGCTATCACCAGTGACAAATACCAAACATAGTGTGATGTTCACAATAAAATGTGGCCTCTGCCCCCAGGCCTGGGGAAGCACCCCCACACCTTAACCAGTCTCAGCCTCCCAACACTGCGGCTCCTGC	chr1_12572091_12572260_pos_47_G_pos_83_A_pos_125_G	Denisova_haplotype
ACTGGCCGCTTGACGCTTCCCAAACTTGTTCTTTTGTTTTCTTCTGGTCTCTTGGTGATCCGCAGCTTCTAGAGCTATCACCAGTGACAAATACCAAGCATAGTGTGATGTTCACAATAAAATGTGGCCTCTGCCCCCAAGCCTGGGGAAGCACCCCCACACCTTAACCAGTCTCAGCCTCCCAACACTGCGGCTCCTGC	chr1_12572091_12572260_pos_47_G_pos_83_G_pos_125_A	Denisova_haplotype
ACTGGCCGCTTGACGCTTCCCAAACTTGTTCTTTTGTTTTCTTCTGGTCTCTTGGTGATCCGCAGCTTCTAGAGCTATCACCAGTGACAAATACCAAGCATAGTGTGATGTTCACAATAAAATGTGGCCTCTGCCCCCAGGCCTGGGGAAGCACCCCCACACCTTAACCAGTCTCAGCCTCCCAACACTGCGGCTCCTGC	chr1_12572091_12572260_pos_47_G_pos_83_G_pos_125_G	Denisova_haplotype
ACTGGCCGCTTGACGTGTCAAGTCTCTAGCACAGGGCTTGGCACCAGACAGAACAGGCAGTTCCTAAGTGGTCAGTAAATGGTGGCTTTAAGCCATCTTTAAGACGTCTGTCCTGTTAGAAGGATACAGAGTCGGAGACTTCTTGAGGTAACAGAAACAGCTGAGGAACGGGAACACCTAGGGACCACTGCGGCTCCTGC	chr3_12741887_12742056_pos_33_A_pos_140_A	Denisova_haplotype
ACTGGCCGCTTGACGTGTCAAGTCTCTAGCACAGGGCTTGGCACCAGACAGAACAGGCAGTTCCTAAGTGGTCAGTAAATGGTGGCTTTAAGCCATCTTTAAGACGTCTGTCCTGTTAGAAGGATACAGAGTCGGAGACTTCTTGAGGTAACAGGAACAGCTGAGGAACGGGAACACCTAGGGACCACTGCGGCTCCTGC	chr3_12741887_12742056_pos_33_A_pos_140_G	Denisova_haplotype
ACTGGCCGCTTGACGTGTCAAGTCTCTAGCACAGGGCTTGGCACCAGGCAGAACAGGCAGTTCCTAAGTGGTCAGTAAATGGTGGCTTTAAGCCATCTTTAAGACGTCTGTCCTGTTAGAAGGATACAGAGTCGGAGACTTCTTGAGGTAACAGAAACAGCTGAGGAACGGGAACACCTAGGGACCACTGCGGCTCCTGC	chr3_12741887_12742056_pos_33_G_pos_140_A	Denisova_haplotype
ACTGGCCGCTTGACGTGTCAAGTCTCTAGCACAGGGCTTGGCACCAGGCAGAACAGGCAGTTCCTAAGTGGTCAGTAAATGGTGGCTTTAAGCCATCTTTAAGACGTCTGTCCTGTTAGAAGGATACAGAGTCGGAGACTTCTTGAGGTAACAGGAACAGCTGAGGAACGGGAACACCTAGGGACCACTGCGGCTCCTGC	chr3_12741887_12742056_pos_33_G_pos_140_G	Denisova_haplotype
ACTGGCCGCTTGACGAGCTTGGGCCACAGGGTAAAACCCTGTCTCTACCAAAAATACAAAAATTAGCTGGGCATGGTGTCGCATACATGTAGTCCCAGCTTCTCAGGAGGCTAAGGTAGGAGAATCGCTTGAGCCCAGGAGGTGGAGGTTGCAGGGAGCCGAGATGGTACCACTGCACTCAAGCCCACTGCGGCTCCTGC	chr3_12782161_12782330_pos_33_C_pos_140_G	Denisova_haplotype
ACTGGCCGCTTGACGAGCTTGGGCCACAGGGTAAAACCCTGTCTCTACCAAAAATACAAAAATTAGCTGGGCATGGTGTCGCATACATGTAGTCCCAGCTTCTCAGGAGGCTAAGGTAGGAGAATCGCTTGAGCCCAGGAGGTGGAGGTTGCAGTGAGCCGAGATGGTACCACTGCACTCAAGCCCACTGCGGCTCCTGC	chr3_12782161_12782330_pos_33_C_pos_140_T	Denisova_haplotype
ACTGGCCGCTTGACGAGCTTGGGCCACAGGGTAAAACCCTGTCTCTATCAAAAATACAAAAATTAGCTGGGCATGGTGTCGCATACATGTAGTCCCAGCTTCTCAGGAGGCTAAGGTAGGAGAATCGCTTGAGCCCAGGAGGTGGAGGTTGCAGGGAGCCGAGATGGTACCACTGCACTCAAGCCCACTGCGGCTCCTGC	chr3_12782161_12782330_pos_33_T_pos_140_G	Denisova_haplotype
ACTGGCCGCTTGACGAGCTTGGGCCACAGGGTAAAACCCTGTCTCTATCAAAAATACAAAAATTAGCTGGGCATGGTGTCGCATACATGTAGTCCCAGCTTCTCAGGAGGCTAAGGTAGGAGAATCGCTTGAGCCCAGGAGGTGGAGGTTGCAGTGAGCCGAGATGGTACCACTGCACTCAAGCCCACTGCGGCTCCTGC	chr3_12782161_12782330_pos_33_T_pos_140_T	Denisova_haplotype
ACTGGCCGCTTGACGACTGATTTTAAACTTAAAAAAAAGGCCGGGCGCGGTGGCTCACACCTGTAATCCCAGCACTTTGGGAGGCCAAGGAGGGCGGATCACGAGGTCAGGAAATCGAGACCATCCTGGCTAACACGGCGAAACCCTGTCTCTACTAAAAAATACAAAAAATTAGCCGGGCGTGGCACTGCGGCTCCTGC	chr3_12983798_12983967_pos_72_A_pos_101_C	Denisova_haplotype
ACTGGCCGCTTGACGACTGATTTTAAACTTAAAAAAAAGGCCGGGCGCGGTGGCTCACACCTGTAATCCCAGCACTTTGGGAGGCCAAGGAGGGCGGATCACGAGGTCAGGAAATTGAGACCATCCTGGCTAACACGGCGAAACCCTGTCTCTACTAAAAAATACAAAAAATTAGCCGGGCGTGGCACTGCGGCTCCTGC	chr3_12983798_12983967_pos_72_A_pos_101_T	Denisova_haplotype
ACTGGCCGCTTGACGACTGATTTTAAACTTAAAAAAAAGGCCGGGCGCGGTGGCTCACACCTGTAATCCCAGCACTTTGGGAGGCCGAGGAGGGCGGATCACGAGGTCAGGAAATCGAGACCATCCTGGCTAACACGGCGAAACCCTGTCTCTACTAAAAAATACAAAAAATTAGCCGGGCGTGGCACTGCGGCTCCTGC	chr3_12983798_12983967_pos_72_G_pos_101_C	Denisova_haplotype
ACTGGCCGCTTGACGACTGATTTTAAACTTAAAAAAAAGGCCGGGCGCGGTGGCTCACACCTGTAATCCCAGCACTTTGGGAGGCCGAGGAGGGCGGATCACGAGGTCAGGAAATTGAGACCATCCTGGCTAACACGGCGAAACCCTGTCTCTACTAAAAAATACAAAAAATTAGCCGGGCGTGGCACTGCGGCTCCTGC	chr3_12983798_12983967_pos_72_G_pos_101_T	Denisova_haplotype
ACTGGCCGCTTGACGTTTCTCCTGCAGGCAGAACTATGACTGCCAATACCCGACGTGATGAAGTACACTCTCATGTGGTTAGGGCTGCTTAGGAGGTGGTGAGTTCTCTGTCACTGGAGGTGTGCAAGCTGCGGCAGGTCAGACACCCGTCAGAGAGGTGGTACAAGGGACTCCAATCCTGGCTGCACTGCGGCTCCTGC	chr3_12988688_12988857_pos_39_C_pos_133_C	Denisova_haplotype
ACTGGCCGCTTGACGTTTCTCCTGCAGGCAGAACTATGACTGCCAATACCCGACGTGATGAAGTACACTCTCATGTGGTTAGGGCTGCTTAGGAGGTGGTGAGTTCTCTGTCACTGGAGGTGTGCAAGCTGCGGCAGGTCAGACACCTGTCAGAGAGGTGGTACAAGGGACTCCAATCCTGGCTGCACTGCGGCTCCTGC	chr3_12988688_12988857_pos_39_C_pos_133_T	Denisova_haplotype
ACTGGCCGCTTGACGTTTCTCCTGCAGGCAGAACTATGACTGCCAATACCCGATGTGATGAAGTACACTCTCATGTGGTTAGGGCTGCTTAGGAGGTGGTGAGTTCTCTGTCACTGGAGGTGTGCAAGCTGCGGCAGGTCAGACACCCGTCAGAGAGGTGGTACAAGGGACTCCAATCCTGGCTGCACTGCGGCTCCTGC	chr3_12988688_12988857_pos_39_T_pos_133_C	Denisova_haplotype
ACTGGCCGCTTGACGTTTCTCCTGCAGGCAGAACTATGACTGCCAATACCCGATGTGATGAAGTACACTCTCATGTGGTTAGGGCTGCTTAGGAGGTGGTGAGTTCTCTGTCACTGGAGGTGTGCAAGCTGCGGCAGGTCAGACACCTGTCAGAGAGGTGGTACAAGGGACTCCAATCCTGGCTGCACTGCGGCTCCTGC	chr3_12988688_12988857_pos_39_T_pos_133_T	Denisova_haplotype
ACTGGCCGCTTGACGGTACTCCAGCTGGGCAACAAAGTGAACCTCTATCTCAAAAAAAAAAAAAATTAGAATAAAAGAAGAGACATAGAGCTGGTGTAGCCAACAAGACAGGAACAGTGAGGGCTTTCCCAGGGGAGGCTGTTCTAGTGCCGGTCAGCCATACCCACTTCTCTAGTCTTGAGCGGCACTGCGGCTCCTGC	chr3_12992910_12993079_pos_85_C_pos_88_A	Denisova_haplotype
ACTGGCCGCTTGACGGTACTCCAGCTGGGCAACAAAGTGAACCTCTATCTCAAAAAAAAAAAAAATTAGAATAAAAGAAGAGACATAGAGCTGGTGTAGCCAGCAAGACAGGAACAGTGAGGGCTTTCCCAGGGGAGGCTGTTCTAGTGCCGGTCAGCCATACCCACTTCTCTAGTCTTGAGCGGCACTGCGGCTCCTGC	chr3_12992910_12993079_pos_85_C_pos_88_G	Denisova_haplotype
ACTGGCCGCTTGACGGTACTCCAGCTGGGCAACAAAGTGAACCTCTATCTCAAAAAAAAAAAAAATTAGAATAAAAGAAGAGACATAGAGCTGGTGTAGTCAACAAGACAGGAACAGTGAGGGCTTTCCCAGGGGAGGCTGTTCTAGTGCCGGTCAGCCATACCCACTTCTCTAGTCTTGAGCGGCACTGCGGCTCCTGC	chr3_12992910_12993079_pos_85_T_pos_88_A	Denisova_haplotype
ACTGGCCGCTTGACGGTACTCCAGCTGGGCAACAAAGTGAACCTCTATCTCAAAAAAAAAAAAAATTAGAATAAAAGAAGAGACATAGAGCTGGTGTAGTCAGCAAGACAGGAACAGTGAGGGCTTTCCCAGGGGAGGCTGTTCTAGTGCCGGTCAGCCATACCCACTTCTCTAGTCTTGAGCGGCACTGCGGCTCCTGC	chr3_12992910_12993079_pos_85_T_pos_88_G	Denisova_haplotype
ACTGGCCGCTTGACGTGGCCACTCCAGCCCAGCCCCCTGGCCTCCTGGCTGTTCCTCTCCGCTCTGGCACGCTCTCACCCCAAGACCTGTGCAGGTGCTGAGCCCACTGCTCAGAGCGGACTTCCCCCAGGCTGCCTGGCTCCCTCCCTCACTCCATCCAGGTCTCTGAAGATAACTGGAGGGATCACTGCGGCTCCTGC	chr3_12994154_12994323_pos_86_A_pos_87_G	Denisova_haplotype
ACTGGCCGCTTGACGTGGCCACTCCAGCCCAGCCCCCTGGCCTCCTGGCTGTTCCTCTCCGCTCTGGCACGCTCTCACCCCAAGACCTGTGCAGGTGCTGATCCCACTGCTCAGAGCGGACTTCCCCCAGGCTGCCTGGCTCCCTCCCTCACTCCATCCAGGTCTCTGAAGATAACTGGAGGGATCACTGCGGCTCCTGC	chr3_12994154_12994323_pos_86_A_pos_87_T	Denisova_haplotype
ACTGGCCGCTTGACGTGGCCACTCCAGCCCAGCCCCCTGGCCTCCTGGCTGTTCCTCTCCGCTCTGGCACGCTCTCACCCCAAGACCTGTGCAGGTGCTGTGCCCACTGCTCAGAGCGGACTTCCCCCAGGCTGCCTGGCTCCCTCCCTCACTCCATCCAGGTCTCTGAAGATAACTGGAGGGATCACTGCGGCTCCTGC	chr3_12994154_12994323_pos_86_T_pos_87_G	Denisova_haplotype
ACTGGCCGCTTGACGTGGCCACTCCAGCCCAGCCCCCTGGCCTCCTGGCTGTTCCTCTCCGCTCTGGCACGCTCTCACCCCAAGACCTGTGCAGGTGCTGTTCCCACTGCTCAGAGCGGACTTCCCCCAGGCTGCCTGGCTCCCTCCCTCACTCCATCCAGGTCTCTGAAGATAACTGGAGGGATCACTGCGGCTCCTGC	chr3_12994154_12994323_pos_86_T_pos_87_T	Denisova_haplotype
ACTGGCCGCTTGACGAGTAGGAGAGGGAGTAACTTCATTAAGATACCCATTACTGGGACTTTGTCCTAGGATGGACAGATCTCCAGGTCATATTTCTACTGAAAAATTCAAGGAACAGAAGACTGTATATCATGATCCTTTTGTGTACAACTTAAAAGGCTCTATGTAGATGTGTGTGGGAATTTCACTGCGGCTCCTGC	chr3_13038590_13038759_pos_37_A_pos_136_C	Denisova_haplotype
ACTGGCCGCTTGACGAGTAGGAGAGGGAGTAACTTCATTAAGATACCCATTACTGGGACTTTGTCCTAGGATGGACAGATCTCCAGGTCATATTTCTACTGAAAAATTCAAGGAACAGAAGACTGTATATCATGATCCTTTTGTGTACAAGTTAAAAGGCTCTATGTAGATGTGTGTGGGAATTTCACTGCGGCTCCTGC	chr3_13038590_13038759_pos_37_A_pos_136_G	Denisova_haplotype
ACTGGCCGCTTGACGAGTAGGAGAGGGAGTAACTTCATTAAGATACCCATTGCTGGGACTTTGTCCTAGGATGGACAGATCTCCAGGTCATATTTCTACTGAAAAATTCAAGGAACAGAAGACTGTATATCATGATCCTTTTGTGTACAACTTAAAAGGCTCTATGTAGATGTGTGTGGGAATTTCACTGCGGCTCCTGC	chr3_13038590_13038759_pos_37_G_pos_136_C	Denisova_haplotype
ACTGGCCGCTTGACGAGTAGGAGAGGGAGTAACTTCATTAAGATACCCATTGCTGGGACTTTGTCCTAGGATGGACAGATCTCCAGGTCATATTTCTACTGAAAAATTCAAGGAACAGAAGACTGTATATCATGATCCTTTTGTGTACAAGTTAAAAGGCTCTATGTAGATGTGTGTGGGAATTTCACTGCGGCTCCTGC	chr3_13038590_13038759_pos_37_G_pos_136_G	Denisova_haplotype
ACTGGCCGCTTGACGTTCTGAGAAATGTGTCCTTAGGTGATTTCATCATTGTGAAACCTCATAGAGTGTTCTTACACAACCTAGATGGCACAGCCTACTACACACCTAGGCTATATGGTATGGCCTAGTCCTCCTAGGCTACAAACCTGTTCAGCATATGACTGTACTGAACACTGCAGGCACTTCACTGCGGCTCCTGC	chr3_13039019_13039188_pos_30_A_pos_143_A	Denisova_haplotype
ACTGGCCGCTTGACGTTCTGAGAAATGTGTCCTTAGGTGATTTCATCATTGTGAAACCTCATAGAGTGTTCTTACACAACCTAGATGGCACAGCCTACTACACACCTAGGCTATATGGTATGGCCTAGTCCTCCTAGGCTACAAACCTGTTCAGCATGTGACTGTACTGAACACTGCAGGCACTTCACTGCGGCTCCTGC	chr3_13039019_13039188_pos_30_A_pos_143_G	Denisova_haplotype
ACTGGCCGCTTGACGTTCTGAGAAATGTGTCCTTAGGTGATTTCCTCATTGTGAAACCTCATAGAGTGTTCTTACACAACCTAGATGGCACAGCCTACTACACACCTAGGCTATATGGTATGGCCTAGTCCTCCTAGGCTACAAACCTGTTCAGCATATGACTGTACTGAACACTGCAGGCACTTCACTGCGGCTCCTGC	chr3_13039019_13039188_pos_30_C_pos_143_A	Denisova_haplotype
ACTGGCCGCTTGACGTTCTGAGAAATGTGTCCTTAGGTGATTTCCTCATTGTGAAACCTCATAGAGTGTTCTTACACAACCTAGATGGCACAGCCTACTACACACCTAGGCTATATGGTATGGCCTAGTCCTCCTAGGCTACAAACCTGTTCAGCATGTGACTGTACTGAACACTGCAGGCACTTCACTGCGGCTCCTGC	chr3_13039019_13039188_pos_30_C_pos_143_G	Denisova_haplotype
ACTGGCCGCTTGACGTTAAAGTGAATAAAAATTATTGAAGTATTCTTCTTCCTTAAAGTCCACCAGTGAGGGATTTGTTAAACAGATTATAATTAAGACACATCCATATGATGGAAGCCTATGCAGCCATCAAAAAGAATGTGGCAGCTCTACAGCCAGGCACAGTGGCTCATACCTGTAATTCCCACTGCGGCTCCTGC	chr3_13039430_13039599_pos_33_C_pos_139_A	Denisova_haplotype
ACTGGCCGCTTGACGTTAAAGTGAATAAAAATTATTGAAGTATTCTTCTTCCTTAAAGTCCACCAGTGAGGGATTTGTTAAACAGATTATAATTAAGACACATCCATATGATGGAAGCCTATGCAGCCATCAAAAAGAATGTGGCAGCTCTACGGCCAGGCACAGTGGCTCATACCTGTAATTCCCACTGCGGCTCCTGC	chr3_13039430_13039599_pos_33_C_pos_139_G	Denisova_haplotype
ACTGGCCGCTTGACGTTAAAGTGAATAAAAATTATTGAAGTATTCTTGTTCCTTAAAGTCCACCAGTGAGGGATTTGTTAAACAGATTATAATTAAGACACATCCATATGATGGAAGCCTATGCAGCCATCAAAAAGAATGTGGCAGCTCTACAGCCAGGCACAGTGGCTCATACCTGTAATTCCCACTGCGGCTCCTGC	chr3_13039430_13039599_pos_33_G_pos_139_A	Denisova_haplotype
ACTGGCCGCTTGACGTTAAAGTGAATAAAAATTATTGAAGTATTCTTGTTCCTTAAAGTCCACCAGTGAGGGATTTGTTAAACAGATTATAATTAAGACACATCCATATGATGGAAGCCTATGCAGCCATCAAAAAGAATGTGGCAGCTCTACGGCCAGGCACAGTGGCTCATACCTGTAATTCCCACTGCGGCTCCTGC	chr3_13039430_13039599_pos_33_G_pos_139_G	Denisova_haplotype
ACTGGCCGCTTGACGGGTAGTTCAGTGAAAAAGAAATACAAATGGCCTGTAAACATTCAAAAAGATGTACGACCTTACACAGAAACACAAATCAAATGATAATCTCATTTTCATCCATCAAATGGGCAAAAATTCATAGAAAGCTCATGTCTCTTCGTATATTAGCTGAAGTCCAAACCCATCCTCACTGCGGCTCCTGC	chr3_13041686_13041855_pos_18_G_pos_141_C_pos_155_A	Denisova_haplotype
ACTGGCCGCTTGACGGGTAGTTCAGTGAAAAAGAAATACAAATGGCCTGTAAACATTCAAAAAGATGTACGACCTTACACAGAAACACAAATCAAATGATAATCTCATTTTCATCCATCAAATGGGCAAAAATTCATAGAAAGCTCATGTCTCTTCGTATATTAGCTGAGGTCCAAACCCATCCTCACTGCGGCTCCTGC	chr3_13041686_13041855_pos_18_G_pos_141_C_pos_155_G	Denisova_haplotype
ACTGGCCGCTTGACGGGTAGTTCAGTGAAAAAGAAATACAAATGGCCTGTAAACATTCAAAAAGATGTACGACCTTACACAGAAACACAAATCAAATGATAATCTCATTTTCATCCATCAAATGGGCAAAAATTCATAGAAAGCTCATGTCTCTTTGTATATTAGCTGAAGTCCAAACCCATCCTCACTGCGGCTCCTGC	chr3_13041686_13041855_pos_18_G_pos_141_T_pos_155_A	Denisova_haplotype
ACTGGCCGCTTGACGGGTAGTTCAGTGAAAAAGAAATACAAATGGCCTGTAAACATTCAAAAAGATGTACGACCTTACACAGAAACACAAATCAAATGATAATCTCATTTTCATCCATCAAATGGGCAAAAATTCATAGAAAGCTCATGTCTCTTTGTATATTAGCTGAGGTCCAAACCCATCCTCACTGCGGCTCCTGC	chr3_13041686_13041855_pos_18_G_pos_141_T_pos_155_G	Denisova_haplotype
ACTGGCCGCTTGACGGGTAGTTCAGTGAAAAATAAATACAAATGGCCTGTAAACATTCAAAAAGATGTACGACCTTACACAGAAACACAAATCAAATGATAATCTCATTTTCATCCATCAAATGGGCAAAAATTCATAGAAAGCTCATGTCTCTTCGTATATTAGCTGAAGTCCAAACCCATCCTCACTGCGGCTCCTGC	chr3_13041686_13041855_pos_18_T_pos_141_C_pos_155_A	Denisova_haplotype
ACTGGCCGCTTGACGGGTAGTTCAGTGAAAAATAAATACAAATGGCCTGTAAACATTCAAAAAGATGTACGACCTTACACAGAAACACAAATCAAATGATAATCTCATTTTCATCCATCAAATGGGCAAAAATTCATAGAAAGCTCATGTCTCTTCGTATATTAGCTGAGGTCCAAACCCATCCTCACTGCGGCTCCTGC	chr3_13041686_13041855_pos_18_T_pos_141_C_pos_155_G	Denisova_haplotype
ACTGGCCGCTTGACGGGTAGTTCAGTGAAAAATAAATACAAATGGCCTGTAAACATTCAAAAAGATGTACGACCTTACACAGAAACACAAATCAAATGATAATCTCATTTTCATCCATCAAATGGGCAAAAATTCATAGAAAGCTCATGTCTCTTTGTATATTAGCTGAAGTCCAAACCCATCCTCACTGCGGCTCCTGC	chr3_13041686_13041855_pos_18_T_pos_141_T_pos_155_A	Denisova_haplotype
ACTGGCCGCTTGACGGGTAGTTCAGTGAAAAATAAATACAAATGGCCTGTAAACATTCAAAAAGATGTACGACCTTACACAGAAACACAAATCAAATGATAATCTCATTTTCATCCATCAAATGGGCAAAAATTCATAGAAAGCTCATGTCTCTTTGTATATTAGCTGAGGTCCAAACCCATCCTCACTGCGGCTCCTGC	chr3_13041686_13041855_pos_18_T_pos_141_T_pos_155_G	Denisova_haplotype
ACTGGCCGCTTGACGCCGCCCAGAAGTCCCATCTAGGGCCCTCTCCCAACCCCAACCTGGACCCATCGCTCTCCCCCGGGCTCTTCCTGGTCCCTCCCCACCACCCGGCTCCTTCCTCTGATAGGCCTGTCCCCTGTGTCCCTGTCCACTGTGCTCTGTCCACACGGCCCAGCCCCTCCTGGCCTCACTGCGGCTCCTGC	chr3_13255443_13255612_pos_85_A_pos_87_C	Denisova_haplotype
ACTGGCCGCTTGACGCCGCCCAGAAGTCCCATCTAGGGCCCTCTCCCAACCCCAACCTGGACCCATCGCTCTCCCCCGGGCTCTTCCTGGTCCCTCCCCACTACCCGGCTCCTTCCTCTGATAGGCCTGTCCCCTGTGTCCCTGTCCACTGTGCTCTGTCCACACGGCCCAGCCCCTCCTGGCCTCACTGCGGCTCCTGC	chr3_13255443_13255612_pos_85_A_pos_87_T	Denisova_haplotype
ACTGGCCGCTTGACGCCGCCCAGAAGTCCCATCTAGGGCCCTCTCCCAACCCCAACCTGGACCCATCGCTCTCCCCCGGGCTCTTCCTGGTCCCTCCCCGCCACCCGGCTCCTTCCTCTGATAGGCCTGTCCCCTGTGTCCCTGTCCACTGTGCTCTGTCCACACGGCCCAGCCCCTCCTGGCCTCACTGCGGCTCCTGC	chr3_13255443_13255612_pos_85_G_pos_87_C	Denisova_haplotype
ACTGGCCGCTTGACGCCGCCCAGAAGTCCCATCTAGGGCCCTCTCCCAACCCCAACCTGGACCCATCGCTCTCCCCCGGGCTCTTCCTGGTCCCTCCCCGCTACCCGGCTCCTTCCTCTGATAGGCCTGTCCCCTGTGTCCCTGTCCACTGTGCTCTGTCCACACGGCCCAGCCCCTCCTGGCCTCACTGCGGCTCCTGC	chr3_13255443_13255612_pos_85_G_pos_87_T	Denisova_haplotype
ACTGGCCGCTTGACGGAGAAGAAAGGCGGGGAGGCCTCTCACGGGGTGGTGACAAGCAGAGAGAGGACCCAGCCTGGCCCGGCTGCAGGTCTGGGGAGAGAGGGCAGGGGGCAGGTCAGATGTGACAGTCCACGAAAGTAAGCTGGAGTCAGGGGCGCAGGAGACAGAGCCACAGCCTCATGGGCCACTGCGGCTCCTGC	chr3_13274001_13274170_pos_47_A_pos_125_A	Denisova_haplotype
ACTGGCCGCTTGACGGAGAAGAAAGGCGGGGAGGCCTCTCACGGGGTGGTGACAAGCAGAGAGAGGACCCAGCCTGGCCCGGCTGCAGGTCTGGGGAGAGAGGGCAGGGGGCAGGTCAGATGTGACAGTCCACGAAAGTGAGCTGGAGTCAGGGGCGCAGGAGACAGAGCCACAGCCTCATGGGCCACTGCGGCTCCTGC	chr3_13274001_13274170_pos_47_A_pos_125_G	Denisova_haplotype
ACTGGCCGCTTGACGGAGAAGAAAGGCGGGGAGGCCTCTCACGGGGTGGTGACAAGCAGAGGGAGGACCCAGCCTGGCCCGGCTGCAGGTCTGGGGAGAGAGGGCAGGGGGCAGGTCAGATGTGACAGTCCACGAAAGTAAGCTGGAGTCAGGGGCGCAGGAGACAGAGCCACAGCCTCATGGGCCACTGCGGCTCCTGC	chr3_13274001_13274170_pos_47_G_pos_125_A	Denisova_haplotype
ACTGGCCGCTTGACGGAGAAGAAAGGCGGGGAGGCCTCTCACGGGGTGGTGACAAGCAGAGGGAGGACCCAGCCTGGCCCGGCTGCAGGTCTGGGGAGAGAGGGCAGGGGGCAGGTCAGATGTGACAGTCCACGAAAGTGAGCTGGAGTCAGGGGCGCAGGAGACAGAGCCACAGCCTCATGGGCCACTGCGGCTCCTGC	chr3_13274001_13274170_pos_47_G_pos_125_G	Denisova_haplotype
ACTGGCCGCTTGACGAGTTGATTTCAGCTTCGAAGATCCTTTGAAAATAAGAAAATTAGAATGGGATTAATATTTCTAGAATAATCAATATCCATTATCTAGAAGCATATTAATCTCCATTTATTGAAATAAAATTCATTTACCTAGAAGTGACTAAGTTCTCTGGAGAATAGATACACTGCAGACACTGCGGCTCCTGC	chr17_13396750_13396919_pos_16_C_pos_82_A_pos_127_A_pos_157_A	Denisova_haplotype
ACTGGCCGCTTGACGAGTTGATTTCAGCTTCGAAGATCCTTTGAAAATAAGAAAATTAGAATGGGATTAATATTTCTAGAATAATCAATATCCATTATCTAGAAGCATATTAATCTCCATTTATTGAAATAAAATTCATTTACCTAGAAGTGACTAAGTTCTCTGGAGAATGGATACACTGCAGACACTGCGGCTCCTGC	chr17_13396750_13396919_pos_16_C_pos_82_A_pos_127_A_pos_157_G	Denisova_haplotype
ACTGGCCGCTTGACGAGTTGATTTCAGCTTCGAAGATCCTTTGAAAATAAGAAAATTAGAATGGGATTAATATTTCTAGAATAATCAATATCCATTATCTAGAAGCATATTAATCTCCATTTATTGAAATAAAATTCATTTCCCTAGAAGTGACTAAGTTCTCTGGAGAATAGATACACTGCAGACACTGCGGCTCCTGC	chr17_13396750_13396919_pos_16_C_pos_82_A_pos_127_C_pos_157_A	Denisova_haplotype
ACTGGCCGCTTGACGAGTTGATTTCAGCTTCGAAGATCCTTTGAAAATAAGAAAATTAGAATGGGATTAATATTTCTAGAATAATCAATATCCATTATCTAGAAGCATATTAATCTCCATTTATTGAAATAAAATTCATTTCCCTAGAAGTGACTAAGTTCTCTGGAGAATGGATACACTGCAGACACTGCGGCTCCTGC	chr17_13396750_13396919_pos_16_C_pos_82_A_pos_127_C_pos_157_G	Denisova_haplotype
ACTGGCCGCTTGACGAGTTGATTTCAGCTTCGAAGATCCTTTGAAAATAAGAAAATTAGAATGGGATTAATATTTCTAGAATAATCAATATCCATTCTCTAGAAGCATATTAATCTCCATTTATTGAAATAAAATTCATTTACCTAGAAGTGACTAAGTTCTCTGGAGAATAGATACACTGCAGACACTGCGGCTCCTGC	chr17_13396750_13396919_pos_16_C_pos_82_C_pos_127_A_pos_157_A	Denisova_haplotype
ACTGGCCGCTTGACGAGTTGATTTCAGCTTCGAAGATCCTTTGAAAATAAGAAAATTAGAATGGGATTAATATTTCTAGAATAATCAATATCCATTCTCTAGAAGCATATTAATCTCCATTTATTGAAATAAAATTCATTTACCTAGAAGTGACTAAGTTCTCTGGAGAATGGATACACTGCAGACACTGCGGCTCCTGC	chr17_13396750_13396919_pos_16_C_pos_82_C_pos_127_A_pos_157_G	Denisova_haplotype
ACTGGCCGCTTGACGAGTTGATTTCAGCTTCGAAGATCCTTTGAAAATAAGAAAATTAGAATGGGATTAATATTTCTAGAATAATCAATATCCATTCTCTAGAAGCATATTAATCTCCATTTATTGAAATAAAATTCATTTCCCTAGAAGTGACTAAGTTCTCTGGAGAATAGATACACTGCAGACACTGCGGCTCCTGC	chr17_13396750_13396919_pos_16_C_pos_82_C_pos_127_C_pos_157_A	Denisova_haplotype
ACTGGCCGCTTGACGAGTTGATTTCAGCTTCGAAGATCCTTTGAAAATAAGAAAATTAGAATGGGATTAATATTTCTAGAATAATCAATATCCATTCTCTAGAAGCATATTAATCTCCATTTATTGAAATAAAATTCATTTCCCTAGAAGTGACTAAGTTCTCTGGAGAATGGATACACTGCAGACACTGCGGCTCCTGC	chr17_13396750_13396919_pos_16_C_pos_82_C_pos_127_C_pos_157_G	Denisova_haplotype
ACTGGCCGCTTGACGAGTTGATTTCAGCTTTGAAGATCCTTTGAAAATAAGAAAATTAGAATGGGATTAATATTTCTAGAATAATCAATATCCATTATCTAGAAGCATATTAATCTCCATTTATTGAAATAAAATTCATTTACCTAGAAGTGACTAAGTTCTCTGGAGAATAGATACACTGCAGACACTGCGGCTCCTGC	chr17_13396750_13396919_pos_16_T_pos_82_A_pos_127_A_pos_157_A	Denisova_haplotype
ACTGGCCGCTTGACGAGTTGATTTCAGCTTTGAAGATCCTTTGAAAATAAGAAAATTAGAATGGGATTAATATTTCTAGAATAATCAATATCCATTATCTAGAAGCATATTAATCTCCATTTATTGAAATAAAATTCATTTACCTAGAAGTGACTAAGTTCTCTGGAGAATGGATACACTGCAGACACTGCGGCTCCTGC	chr17_13396750_13396919_pos_16_T_pos_82_A_pos_127_A_pos_157_G	Denisova_haplotype
ACTGGCCGCTTGACGAGTTGATTTCAGCTTTGAAGATCCTTTGAAAATAAGAAAATTAGAATGGGATTAATATTTCTAGAATAATCAATATCCATTATCTAGAAGCATATTAATCTCCATTTATTGAAATAAAATTCATTTCCCTAGAAGTGACTAAGTTCTCTGGAGAATAGATACACTGCAGACACTGCGGCTCCTGC	chr17_13396750_13396919_pos_16_T_pos_82_A_pos_127_C_pos_157_A	Denisova_haplotype
ACTGGCCGCTTGACGAGTTGATTTCAGCTTTGAAGATCCTTTGAAAATAAGAAAATTAGAATGGGATTAATATTTCTAGAATAATCAATATCCATTATCTAGAAGCATATTAATCTCCATTTATTGAAATAAAATTCATTTCCCTAGAAGTGACTAAGTTCTCTGGAGAATGGATACACTGCAGACACTGCGGCTCCTGC	chr17_13396750_13396919_pos_16_T_pos_82_A_pos_127_C_pos_157_G	Denisova_haplotype
ACTGGCCGCTTGACGAGTTGATTTCAGCTTTGAAGATCCTTTGAAAATAAGAAAATTAGAATGGGATTAATATTTCTAGAATAATCAATATCCATTCTCTAGAAGCATATTAATCTCCATTTATTGAAATAAAATTCATTTACCTAGAAGTGACTAAGTTCTCTGGAGAATAGATACACTGCAGACACTGCGGCTCCTGC	chr17_13396750_13396919_pos_16_T_pos_82_C_pos_127_A_pos_157_A	Denisova_haplotype
ACTGGCCGCTTGACGAGTTGATTTCAGCTTTGAAGATCCTTTGAAAATAAGAAAATTAGAATGGGATTAATATTTCTAGAATAATCAATATCCATTCTCTAGAAGCATATTAATCTCCATTTATTGAAATAAAATTCATTTACCTAGAAGTGACTAAGTTCTCTGGAGAATGGATACACTGCAGACACTGCGGCTCCTGC	chr17_13396750_13396919_pos_16_T_pos_82_C_pos_127_A_pos_157_G	Denisova_haplotype
ACTGGCCGCTTGACGAGTTGATTTCAGCTTTGAAGATCCTTTGAAAATAAGAAAATTAGAATGGGATTAATATTTCTAGAATAATCAATATCCATTCTCTAGAAGCATATTAATCTCCATTTATTGAAATAAAATTCATTTCCCTAGAAGTGACTAAGTTCTCTGGAGAATAGATACACTGCAGACACTGCGGCTCCTGC	chr17_13396750_13396919_pos_16_T_pos_82_C_pos_127_C_pos_157_A	Denisova_haplotype
ACTGGCCGCTTGACGAGTTGATTTCAGCTTTGAAGATCCTTTGAAAATAAGAAAATTAGAATGGGATTAATATTTCTAGAATAATCAATATCCATTCTCTAGAAGCATATTAATCTCCATTTATTGAAATAAAATTCATTTCCCTAGAAGTGACTAAGTTCTCTGGAGAATGGATACACTGCAGACACTGCGGCTCCTGC	chr17_13396750_13396919_pos_16_T_pos_82_C_pos_127_C_pos_157_G	Denisova_haplotype
ACTGGCCGCTTGACGTGCTCCATAATGTTTCTTTCTTTATTTATTTATTTTGAGACAGAGTCTCACTGTGTCGCCCAGGCTGGAATACAGTGGTGCAGTCTCAGTTCACTGCAATCTCTGCCTCCCGGGTTCAAGCGATTCTCCTGCCTCAGCCTCCTGAGTGGCTGGGATTACAGGCGTGTGCCCACTGCGGCTCCTGC	chr10_13642759_13642928_pos_72_A_pos_101_C	Denisova_haplotype
ACTGGCCGCTTGACGTGCTCCATAATGTTTCTTTCTTTATTTATTTATTTTGAGACAGAGTCTCACTGTGTCGCCCAGGCTGGAATACAGTGGTGCAGTCTCAGTTCACTGCAATGTCTGCCTCCCGGGTTCAAGCGATTCTCCTGCCTCAGCCTCCTGAGTGGCTGGGATTACAGGCGTGTGCCCACTGCGGCTCCTGC	chr10_13642759_13642928_pos_72_A_pos_101_G	Denisova_haplotype
ACTGGCCGCTTGACGTGCTCCATAATGTTTCTTTCTTTATTTATTTATTTTGAGACAGAGTCTCACTGTGTCGCCCAGGCTGGAATGCAGTGGTGCAGTCTCAGTTCACTGCAATCTCTGCCTCCCGGGTTCAAGCGATTCTCCTGCCTCAGCCTCCTGAGTGGCTGGGATTACAGGCGTGTGCCCACTGCGGCTCCTGC	chr10_13642759_13642928_pos_72_G_pos_101_C	Denisova_haplotype
ACTGGCCGCTTGACGTGCTCCATAATGTTTCTTTCTTTATTTATTTATTTTGAGACAGAGTCTCACTGTGTCGCCCAGGCTGGAATGCAGTGGTGCAGTCTCAGTTCACTGCAATGTCTGCCTCCCGGGTTCAAGCGATTCTCCTGCCTCAGCCTCCTGAGTGGCTGGGATTACAGGCGTGTGCCCACTGCGGCTCCTGC	chr10_13642759_13642928_pos_72_G_pos_101_G	Denisova_haplotype
ACTGGCCGCTTGACGTTCTTTGAAATTGTTAAGAGTATATCTAGGTTATGTACGTAATATAATGTTCATTTGCGATAGGAGGATTTTACATAGTAGATTTAAGAATAAATGTGAGATGAGTTAGTAGTAAAAAGCGTTTTATTTTCTATTGTATTTGCCAGCTTTACTGTTAGGCAGTGAATAACCACTGCGGCTCCTGC	chr10_13656103_13656272_pos_58_C_pos_114_A	Denisova_haplotype
ACTGGCCGCTTGACGTTCTTTGAAATTGTTAAGAGTATATCTAGGTTATGTACGTAATATAATGTTCATTTGCGATAGGAGGATTTTACATAGTAGATTTAAGAATAAATGTGAGATGAGTTAGTAGTGAAAAGCGTTTTATTTTCTATTGTATTTGCCAGCTTTACTGTTAGGCAGTGAATAACCACTGCGGCTCCTGC	chr10_13656103_13656272_pos_58_C_pos_114_G	Denisova_haplotype
ACTGGCCGCTTGACGTTCTTTGAAATTGTTAAGAGTATATCTAGGTTATGTACGTAATATAATGTTCATTTGGGATAGGAGGATTTTACATAGTAGATTTAAGAATAAATGTGAGATGAGTTAGTAGTAAAAAGCGTTTTATTTTCTATTGTATTTGCCAGCTTTACTGTTAGGCAGTGAATAACCACTGCGGCTCCTGC	chr10_13656103_13656272_pos_58_G_pos_114_A	Denisova_haplotype
ACTGGCCGCTTGACGTTCTTTGAAATTGTTAAGAGTATATCTAGGTTATGTACGTAATATAATGTTCATTTGGGATAGGAGGATTTTACATAGTAGATTTAAGAATAAATGTGAGATGAGTTAGTAGTGAAAAGCGTTTTATTTTCTATTGTATTTGCCAGCTTTACTGTTAGGCAGTGAATAACCACTGCGGCTCCTGC	chr10_13656103_13656272_pos_58_G_pos_114_G	Denisova_haplotype
ACTGGCCGCTTGACGGGGCAGTGTGGCCAGCCGCGCAGCTATGGTGTGAGCTGACCCCATTCAGAATATTGAAAAACATGCTCATTTAAAAAAAGAATGTATTTTTACGTTGATCAGAACAATTTATCATGAAAGCATTGATTATTTATTTTTCCCCCATTGTAAACTTTATACAACTTGCTTAACACTGCGGCTCCTGC	chr10_13676061_13676230_pos_81_A_pos_92_A	Denisova_haplotype
ACTGGCCGCTTGACGGGGCAGTGTGGCCAGCCGCGCAGCTATGGTGTGAGCTGACCCCATTCAGAATATTGAAAAACATGCTCATTTAAAAAAAGAATGTATTTTTGCGTTGATCAGAACAATTTATCATGAAAGCATTGATTATTTATTTTTCCCCCATTGTAAACTTTATACAACTTGCTTAACACTGCGGCTCCTGC	chr10_13676061_13676230_pos_81_A_pos_92_G	Denisova_haplotype
ACTGGCCGCTTGACGGGGCAGTGTGGCCAGCCGCGCAGCTATGGTGTGAGCTGACCCCATTCAGAATATTGAAAAACATGCTCATTTAAAAAAAGGATGTATTTTTACGTTGATCAGAACAATTTATCATGAAAGCATTGATTATTTATTTTTCCCCCATTGTAAACTTTATACAACTTGCTTAACACTGCGGCTCCTGC	chr10_13676061_13676230_pos_81_G_pos_92_A	Denisova_haplotype
ACTGGCCGCTTGACGGGGCAGTGTGGCCAGCCGCGCAGCTATGGTGTGAGCTGACCCCATTCAGAATATTGAAAAACATGCTCATTTAAAAAAAGGATGTATTTTTGCGTTGATCAGAACAATTTATCATGAAAGCATTGATTATTTATTTTTCCCCCATTGTAAACTTTATACAACTTGCTTAACACTGCGGCTCCTGC	chr10_13676061_13676230_pos_81_G_pos_92_G	Denisova_haplotype
ACTGGCCGCTTGACGTTGACCATTTTATCCTGAGGAATTGCTTTTTTTGTTGTTGTTATGTGAAAAAGCTTTGCCCAGTCTGCTAGTTCTTAGGTCTGTTTTTTGTCACTGTCCACATAGAGTTCTTGGAAAACAATACGGGCTAACCCCAAGTTTGGTTGTGAATTTCTTCCACAATAACCCACCACTGCGGCTCCTGC	chr17_13680334_13680503_pos_12_A_pos_124_C_pos_160_C	Denisova_haplotype
ACTGGCCGCTTGACGTTGACCATTTTATCCTGAGGAATTGCTTTTTTTGTTGTTGTTATGTGAAAAAGCTTTGCCCAGTCTGCTAGTTCTTAGGTCTGTTTTTTGTCACTGTCCACATAGAGTTCTTGGAAAACAATACGGGCTAACCCCAAGTTTGGTTGTGAATTTCTTCCATAATAACCCACCACTGCGGCTCCTGC	chr17_13680334_13680503_pos_12_A_pos_124_C_pos_160_T	Denisova_haplotype
ACTGGCCGCTTGACGTTGACCATTTTATCCTGAGGAATTGCTTTTTTTGTTGTTGTTATGTGAAAAAGCTTTGCCCAGTCTGCTAGTTCTTAGGTCTGTTTTTTGTCACTGTCCACATAGAGTTCTTGGAAAACAATATGGGCTAACCCCAAGTTTGGTTGTGAATTTCTTCCACAATAACCCACCACTGCGGCTCCTGC	chr17_13680334_13680503_pos_12_A_pos_124_T_pos_160_C	Denisova_haplotype
ACTGGCCGCTTGACGTTGACCATTTTATCCTGAGGAATTGCTTTTTTTGTTGTTGTTATGTGAAAAAGCTTTGCCCAGTCTGCTAGTTCTTAGGTCTGTTTTTTGTCACTGTCCACATAGAGTTCTTGGAAAACAATATGGGCTAACCCCAAGTTTGGTTGTGAATTTCTTCCATAATAACCCACCACTGCGGCTCCTGC	chr17_13680334_13680503_pos_12_A_pos_124_T_pos_160_T	Denisova_haplotype
ACTGGCCGCTTGACGTTGACCATTTTTTCCTGAGGAATTGCTTTTTTTGTTGTTGTTATGTGAAAAAGCTTTGCCCAGTCTGCTAGTTCTTAGGTCTGTTTTTTGTCACTGTCCACATAGAGTTCTTGGAAAACAATACGGGCTAACCCCAAGTTTGGTTGTGAATTTCTTCCACAATAACCCACCACTGCGGCTCCTGC	chr17_13680334_13680503_pos_12_T_pos_124_C_pos_160_C	Denisova_haplotype
ACTGGCCGCTTGACGTTGACCATTTTTTCCTGAGGAATTGCTTTTTTTGTTGTTGTTATGTGAAAAAGCTTTGCCCAGTCTGCTAGTTCTTAGGTCTGTTTTTTGTCACTGTCCACATAGAGTTCTTGGAAAACAATACGGGCTAACCCCAAGTTTGGTTGTGAATTTCTTCCATAATAACCCACCACTGCGGCTCCTGC	chr17_13680334_13680503_pos_12_T_pos_124_C_pos_160_T	Denisova_haplotype
ACTGGCCGCTTGACGTTGACCATTTTTTCCTGAGGAATTGCTTTTTTTGTTGTTGTTATGTGAAAAAGCTTTGCCCAGTCTGCTAGTTCTTAGGTCTGTTTTTTGTCACTGTCCACATAGAGTTCTTGGAAAACAATATGGGCTAACCCCAAGTTTGGTTGTGAATTTCTTCCACAATAACCCACCACTGCGGCTCCTGC	chr17_13680334_13680503_pos_12_T_pos_124_T_pos_160_C	Denisova_haplotype
ACTGGCCGCTTGACGTTGACCATTTTTTCCTGAGGAATTGCTTTTTTTGTTGTTGTTATGTGAAAAAGCTTTGCCCAGTCTGCTAGTTCTTAGGTCTGTTTTTTGTCACTGTCCACATAGAGTTCTTGGAAAACAATATGGGCTAACCCCAAGTTTGGTTGTGAATTTCTTCCATAATAACCCACCACTGCGGCTCCTGC	chr17_13680334_13680503_pos_12_T_pos_124_T_pos_160_T	Denisova_haplotype
ACTGGCCGCTTGACGAAGGAGTGGCAGTGCCTGAGAAGAAGACATGTGGAATTCACAACTGGCCTTGACAGAACACTTGGGCCAGAAGCCAGGCACCAGCAAAGGCAATGGAAGCAGGATAGAGGATTCTCTCCAAAGCAAGATTCCCTATTGCAGCAGGCAGTGGTCACTACAGCAGTTGGCCACACTGCGGCTCCTGC	chr17_13681039_13681208_pos_74_C_pos_98_A	Denisova_haplotype
ACTGGCCGCTTGACGAAGGAGTGGCAGTGCCTGAGAAGAAGACATGTGGAATTCACAACTGGCCTTGACAGAACACTTGGGCCAGAAGCCAGGCACCAGCAAAGGCAATGGAGGCAGGATAGAGGATTCTCTCCAAAGCAAGATTCCCTATTGCAGCAGGCAGTGGTCACTACAGCAGTTGGCCACACTGCGGCTCCTGC	chr17_13681039_13681208_pos_74_C_pos_98_G	Denisova_haplotype
ACTGGCCGCTTGACGAAGGAGTGGCAGTGCCTGAGAAGAAGACATGTGGAATTCACAACTGGCCTTGACAGAACACTTGGGCCAGAAGGCAGGCACCAGCAAAGGCAATGGAAGCAGGATAGAGGATTCTCTCCAAAGCAAGATTCCCTATTGCAGCAGGCAGTGGTCACTACAGCAGTTGGCCACACTGCGGCTCCTGC	chr17_13681039_13681208_pos_74_G_pos_98_A	Denisova_haplotype
ACTGGCCGCTTGACGAAGGAGTGGCAGTGCCTGAGAAGAAGACATGTGGAATTCACAACTGGCCTTGACAGAACACTTGGGCCAGAAGGCAGGCACCAGCAAAGGCAATGGAGGCAGGATAGAGGATTCTCTCCAAAGCAAGATTCCCTATTGCAGCAGGCAGTGGTCACTACAGCAGTTGGCCACACTGCGGCTCCTGC	chr17_13681039_13681208_pos_74_G_pos_98_G	Denisova_haplotype
ACTGGCCGCTTGACGTGCAGATGTGAGGTGTGAGGAAAGGAAAGCTGATGAAAAAGAAAGCTTGGATGATTCCCAGATTTTTGGCCTGAACACTGGAAGGCCTGGAGTTGCCTGTAACTGAGCTGGGGAGGGCCATTCATTGGTCAGGTTTGGAGGGGACAGTCAAGAGTTTAGTTCAGGACATGCACTGCGGCTCCTGC	chr10_13683204_13683373_pos_42_A_pos_130_C	Denisova_haplotype
ACTGGCCGCTTGACGTGCAGATGTGAGGTGTGAGGAAAGGAAAGCTGATGAAAAAGAAAGCTTGGATGATTCCCAGATTTTTGGCCTGAACACTGGAAGGCCTGGAGTTGCCTGTAACTGAGCTGGGGAGGGCCATTCATTGGTGAGGTTTGGAGGGGACAGTCAAGAGTTTAGTTCAGGACATGCACTGCGGCTCCTGC	chr10_13683204_13683373_pos_42_A_pos_130_G	Denisova_haplotype
ACTGGCCGCTTGACGTGCAGATGTGAGGTGTGAGGAAAGGAAAGCTGATGAAAAAGGAAGCTTGGATGATTCCCAGATTTTTGGCCTGAACACTGGAAGGCCTGGAGTTGCCTGTAACTGAGCTGGGGAGGGCCATTCATTGGTCAGGTTTGGAGGGGACAGTCAAGAGTTTAGTTCAGGACATGCACTGCGGCTCCTGC	chr10_13683204_13683373_pos_42_G_pos_130_C	Denisova_haplotype
ACTGGCCGCTTGACGTGCAGATGTGAGGTGTGAGGAAAGGAAAGCTGATGAAAAAGGAAGCTTGGATGATTCCCAGATTTTTGGCCTGAACACTGGAAGGCCTGGAGTTGCCTGTAACTGAGCTGGGGAGGGCCATTCATTGGTGAGGTTTGGAGGGGACAGTCAAGAGTTTAGTTCAGGACATGCACTGCGGCTCCTGC	chr10_13683204_13683373_pos_42_G_pos_130_G	Denisova_haplotype
ACTGGCCGCTTGACGGAGACTAAAGACGATCCCTCAAAGCCTAGCTTCCTTCATTGCTCCTGCCGTGGACTGTCTTGCAGGGACAGTACACATGCTGGCACATATTACACACAGGGAGCCGTTTGCAGTGAATAGTGATGCAAAGGCTGAGATAGTATCCTCATAAAGATTGACCTCTAATCTCACACTGCGGCTCCTGC	chr10_13685263_13685432_pos_28_A_pos_144_C	Denisova_haplotype
ACTGGCCGCTTGACGGAGACTAAAGACGATCCCTCAAAGCCTAGCTTCCTTCATTGCTCCTGCCGTGGACTGTCTTGCAGGGACAGTACACATGCTGGCACATATTACACACAGGGAGCCGTTTGCAGTGAATAGTGATGCAAAGGCTGAGATAGTATGCTCATAAAGATTGACCTCTAATCTCACACTGCGGCTCCTGC	chr10_13685263_13685432_pos_28_A_pos_144_G	Denisova_haplotype
ACTGGCCGCTTGACGGAGACTAAAGACGATCCCTCAAAGCCTGGCTTCCTTCATTGCTCCTGCCGTGGACTGTCTTGCAGGGACAGTACACATGCTGGCACATATTACACACAGGGAGCCGTTTGCAGTGAATAGTGATGCAAAGGCTGAGATAGTATCCTCATAAAGATTGACCTCTAATCTCACACTGCGGCTCCTGC	chr10_13685263_13685432_pos_28_G_pos_144_C	Denisova_haplotype
ACTGGCCGCTTGACGGAGACTAAAGACGATCCCTCAAAGCCTGGCTTCCTTCATTGCTCCTGCCGTGGACTGTCTTGCAGGGACAGTACACATGCTGGCACATATTACACACAGGGAGCCGTTTGCAGTGAATAGTGATGCAAAGGCTGAGATAGTATGCTCATAAAGATTGACCTCTAATCTCACACTGCGGCTCCTGC	chr10_13685263_13685432_pos_28_G_pos_144_G	Denisova_haplotype
ACTGGCCGCTTGACGAACTGAATATGCCACGAGGCCTCCTCTTCATGAAGTGCTTGGTTGGCCTACGTATGGGTGGCAGGCTGGACACAGCTGAATCGTCTTTCTGGGTCACCCTGTAACTCAAGTCCCCTTTCCCATTCTCTCCCAACGCTACTTATCCGCAGGAATTGGATGCCGGCTGGCCCCACTGCGGCTCCTGC	chr10_13688466_13688635_pos_51_C_pos_122_A	Denisova_haplotype
ACTGGCCGCTTGACGAACTGAATATGCCACGAGGCCTCCTCTTCATGAAGTGCTTGGTTGGCCTACGTATGGGTGGCAGGCTGGACACAGCTGAATCGTCTTTCTGGGTCACCCTGTAACTCAAGTCCCCTTTCCCGTTCTCTCCCAACGCTACTTATCCGCAGGAATTGGATGCCGGCTGGCCCCACTGCGGCTCCTGC	chr10_13688466_13688635_pos_51_C_pos_122_G	Denisova_haplotype
ACTGGCCGCTTGACGAACTGAATATGCCACGAGGCCTCCTCTTCATGAAGTGCTTGGTTGGCCTATGTATGGGTGGCAGGCTGGACACAGCTGAATCGTCTTTCTGGGTCACCCTGTAACTCAAGTCCCCTTTCCCATTCTCTCCCAACGCTACTTATCCGCAGGAATTGGATGCCGGCTGGCCCCACTGCGGCTCCTGC	chr10_13688466_13688635_pos_51_T_pos_122_A	Denisova_haplotype
ACTGGCCGCTTGACGAACTGAATATGCCACGAGGCCTCCTCTTCATGAAGTGCTTGGTTGGCCTATGTATGGGTGGCAGGCTGGACACAGCTGAATCGTCTTTCTGGGTCACCCTGTAACTCAAGTCCCCTTTCCCGTTCTCTCCCAACGCTACTTATCCGCAGGAATTGGATGCCGGCTGGCCCCACTGCGGCTCCTGC	chr10_13688466_13688635_pos_51_T_pos_122_G	Denisova_haplotype
ACTGGCCGCTTGACGAAATGGCCTTGGCAGTCAGTCATACATTCACTTATTCATTCATCCACTCATTCACCTTTCCACCACACACTAACTTAATCCCTTCCCTGGCCAGGCGCTGAGGCTGGTGGCCAGGTGGGCAGAAAGAGGCAAGCCCCTGACTCCCTTGAAGCTTAAGCTCTGGAGGGGGACACTGCGGCTCCTGC	chr3_13875312_13875481_pos_69_A_pos_104_C	Denisova_haplotype
ACTGGCCGCTTGACGAAATGGCCTTGGCAGTCAGTCATACATTCACTTATTCATTCATCCACTCATTCACCTTTCCACCACACACTAACTTAATCCCTTCCCTGGCCAGGCGCTGAGGTTGGTGGCCAGGTGGGCAGAAAGAGGCAAGCCCCTGACTCCCTTGAAGCTTAAGCTCTGGAGGGGGACACTGCGGCTCCTGC	chr3_13875312_13875481_pos_69_A_pos_104_T	Denisova_haplotype
ACTGGCCGCTTGACGAAATGGCCTTGGCAGTCAGTCATACATTCACTTATTCATTCATCCACTCATTCACCTTTCCACCACACGCTAACTTAATCCCTTCCCTGGCCAGGCGCTGAGGCTGGTGGCCAGGTGGGCAGAAAGAGGCAAGCCCCTGACTCCCTTGAAGCTTAAGCTCTGGAGGGGGACACTGCGGCTCCTGC	chr3_13875312_13875481_pos_69_G_pos_104_C	Denisova_haplotype
ACTGGCCGCTTGACGAAATGGCCTTGGCAGTCAGTCATACATTCACTTATTCATTCATCCACTCATTCACCTTTCCACCACACGCTAACTTAATCCCTTCCCTGGCCAGGCGCTGAGGTTGGTGGCCAGGTGGGCAGAAAGAGGCAAGCCCCTGACTCCCTTGAAGCTTAAGCTCTGGAGGGGGACACTGCGGCTCCTGC	chr3_13875312_13875481_pos_69_G_pos_104_T	Denisova_haplotype
ACTGGCCGCTTGACGGCTTTAGGGAACTTGGCCAAGGTAGGGGAAATTCCCTTCTCTTGGATGGGCTCTGATTTTTTAAACCAAGAATGATTTTTGTAAACCAAAAATTTGGGGAAATTTCCCCCAAAGTCCCATTTTCTCCCCAAGCTAGTATTAGGTAAAAATCAGATATTACCTGCCCTGGTCACTGCGGCTCCTGC	chr3_13938575_13938744_pos_46_A_pos_127_C	Denisova_haplotype
ACTGGCCGCTTGACGGCTTTAGGGAACTTGGCCAAGGTAGGGGAAATTCCCTTCTCTTGGATGGGCTCTGATTTTTTAAACCAAGAATGATTTTTGTAAACCAAAAATTTGGGGAAATTTCCCCCAAAGTCCCATTTTCTCTCCAAGCTAGTATTAGGTAAAAATCAGATATTACCTGCCCTGGTCACTGCGGCTCCTGC	chr3_13938575_13938744_pos_46_A_pos_127_T	Denisova_haplotype
ACTGGCCGCTTGACGGCTTTAGGGAACTTGGCCAAGGTAGGGGAAATTCCCTTCTCTTGGTTGGGCTCTGATTTTTTAAACCAAGAATGATTTTTGTAAACCAAAAATTTGGGGAAATTTCCCCCAAAGTCCCATTTTCTCCCCAAGCTAGTATTAGGTAAAAATCAGATATTACCTGCCCTGGTCACTGCGGCTCCTGC	chr3_13938575_13938744_pos_46_T_pos_127_C	Denisova_haplotype
ACTGGCCGCTTGACGGCTTTAGGGAACTTGGCCAAGGTAGGGGAAATTCCCTTCTCTTGGTTGGGCTCTGATTTTTTAAACCAAGAATGATTTTTGTAAACCAAAAATTTGGGGAAATTTCCCCCAAAGTCCCATTTTCTCTCCAAGCTAGTATTAGGTAAAAATCAGATATTACCTGCCCTGGTCACTGCGGCTCCTGC	chr3_13938575_13938744_pos_46_T_pos_127_T	Denisova_haplotype
ACTGGCCGCTTGACGCTGTGTTCCCATTGCTTTTATGGAGTAGGGGAGTTTTGGAGGTCCTTATTCTGCCATTCCCTTCTAACATCACTCTAGCTGCTATTTCTAGTAACTCCGTTTCCTCTCCAGTCCTCTTTGTGCTTACTCTCTGTTCTATATACTTTCTCTTTCATCTTTTCATCTTCCTTCACTGCGGCTCCTGC	chr3_13942474_13942643_pos_66_A_pos_106_C	Denisova_haplotype
ACTGGCCGCTTGACGCTGTGTTCCCATTGCTTTTATGGAGTAGGGGAGTTTTGGAGGTCCTTATTCTGCCATTCCCTTCTAACATCACTCTAGCTGCTATTTCTAGTAACTCCGTTTCCTGTCCAGTCCTCTTTGTGCTTACTCTCTGTTCTATATACTTTCTCTTTCATCTTTTCATCTTCCTTCACTGCGGCTCCTGC	chr3_13942474_13942643_pos_66_A_pos_106_G	Denisova_haplotype
ACTGGCCGCTTGACGCTGTGTTCCCATTGCTTTTATGGAGTAGGGGAGTTTTGGAGGTCCTTATTCTGCCATTCCCTTCTGACATCACTCTAGCTGCTATTTCTAGTAACTCCGTTTCCTCTCCAGTCCTCTTTGTGCTTACTCTCTGTTCTATATACTTTCTCTTTCATCTTTTCATCTTCCTTCACTGCGGCTCCTGC	chr3_13942474_13942643_pos_66_G_pos_106_C	Denisova_haplotype
ACTGGCCGCTTGACGCTGTGTTCCCATTGCTTTTATGGAGTAGGGGAGTTTTGGAGGTCCTTATTCTGCCATTCCCTTCTGACATCACTCTAGCTGCTATTTCTAGTAACTCCGTTTCCTGTCCAGTCCTCTTTGTGCTTACTCTCTGTTCTATATACTTTCTCTTTCATCTTTTCATCTTCCTTCACTGCGGCTCCTGC	chr3_13942474_13942643_pos_66_G_pos_106_G	Denisova_haplotype
ACTGGCCGCTTGACGCCAACTCAGCTTACCTGCTCTACCAAAGGGCAGTCAGACTGCTTCTTTAGGTAGGTCCCTGATCCTGTTCTTTCCCACTGGGTGAGACCTCCTAGCAGGGGTCTTCAACCACCTCCTGCAGCCACATTCAGGCTGGCAACAAGTGAGTGGCCCCAGAGTTGGAGTTTCTGCACTGCGGCTCCTGC	chr3_13946196_13946365_pos_18_C_pos_155_A	Denisova_haplotype
ACTGGCCGCTTGACGCCAACTCAGCTTACCTGCTCTACCAAAGGGCAGTCAGACTGCTTCTTTAGGTAGGTCCCTGATCCTGTTCTTTCCCACTGGGTGAGACCTCCTAGCAGGGGTCTTCAACCACCTCCTGCAGCCACATTCAGGCTGGCAACAAGTGAGTGGCCCCGGAGTTGGAGTTTCTGCACTGCGGCTCCTGC	chr3_13946196_13946365_pos_18_C_pos_155_G	Denisova_haplotype
ACTGGCCGCTTGACGCCAACTCAGCTTACCTGTTCTACCAAAGGGCAGTCAGACTGCTTCTTTAGGTAGGTCCCTGATCCTGTTCTTTCCCACTGGGTGAGACCTCCTAGCAGGGGTCTTCAACCACCTCCTGCAGCCACATTCAGGCTGGCAACAAGTGAGTGGCCCCAGAGTTGGAGTTTCTGCACTGCGGCTCCTGC	chr3_13946196_13946365_pos_18_T_pos_155_A	Denisova_haplotype
ACTGGCCGCTTGACGCCAACTCAGCTTACCTGTTCTACCAAAGGGCAGTCAGACTGCTTCTTTAGGTAGGTCCCTGATCCTGTTCTTTCCCACTGGGTGAGACCTCCTAGCAGGGGTCTTCAACCACCTCCTGCAGCCACATTCAGGCTGGCAACAAGTGAGTGGCCCCGGAGTTGGAGTTTCTGCACTGCGGCTCCTGC	chr3_13946196_13946365_pos_18_T_pos_155_G	Denisova_haplotype
ACTGGCCGCTTGACGTTGTCTCTCCTTTGCTTTTGTTTCCTCCTGATTTTTCTGTTCCCCACCTTTTTCTTCTCCTTTGCTCTTCTTCACTAAATAGTCTCATCATCTCCTGTAGAGCCCTTTCAAGAACCTTCCCAGGACCTGTGATTCTTCAAACACTGTTTGAAAACCCATGATTTAGTCTGCACTGCGGCTCCTGC	chr17_14034078_14034247_pos_86_C_pos_87_A	Denisova_haplotype
ACTGGCCGCTTGACGTTGTCTCTCCTTTGCTTTTGTTTCCTCCTGATTTTTCTGTTCCCCACCTTTTTCTTCTCCTTTGCTCTTCTTCACTAAATAGTCTCGTCATCTCCTGTAGAGCCCTTTCAAGAACCTTCCCAGGACCTGTGATTCTTCAAACACTGTTTGAAAACCCATGATTTAGTCTGCACTGCGGCTCCTGC	chr17_14034078_14034247_pos_86_C_pos_87_G	Denisova_haplotype
ACTGGCCGCTTGACGTTGTCTCTCCTTTGCTTTTGTTTCCTCCTGATTTTTCTGTTCCCCACCTTTTTCTTCTCCTTTGCTCTTCTTCACTAAATAGTCTTATCATCTCCTGTAGAGCCCTTTCAAGAACCTTCCCAGGACCTGTGATTCTTCAAACACTGTTTGAAAACCCATGATTTAGTCTGCACTGCGGCTCCTGC	chr17_14034078_14034247_pos_86_T_pos_87_A	Denisova_haplotype
ACTGGCCGCTTGACGTTGTCTCTCCTTTGCTTTTGTTTCCTCCTGATTTTTCTGTTCCCCACCTTTTTCTTCTCCTTTGCTCTTCTTCACTAAATAGTCTTGTCATCTCCTGTAGAGCCCTTTCAAGAACCTTCCCAGGACCTGTGATTCTTCAAACACTGTTTGAAAACCCATGATTTAGTCTGCACTGCGGCTCCTGC	chr17_14034078_14034247_pos_86_T_pos_87_G	Denisova_haplotype
ACTGGCCGCTTGACGATCTAAAGTGAGTTTCTTGGCTGGGCATGGTGGCTCATGCCTATAATCCCAGAACTTTGGGAGGCCAAGGCAGGAGGATCACTTGAGCCCAGGAATTCAAGGCTACAGTGAGCCATGATCATGTAACTGCACTTTAGCCTGGGCAACAAAGTGAGACCGTCTCTAAATAACACTGCGGCTCCTGC	chr3_14077477_14077646_pos_37_A_pos_136_A	Denisova_haplotype
ACTGGCCGCTTGACGATCTAAAGTGAGTTTCTTGGCTGGGCATGGTGGCTCATGCCTATAATCCCAGAACTTTGGGAGGCCAAGGCAGGAGGATCACTTGAGCCCAGGAATTCAAGGCTACAGTGAGCCATGATCATGTAACTGCACTTTCGCCTGGGCAACAAAGTGAGACCGTCTCTAAATAACACTGCGGCTCCTGC	chr3_14077477_14077646_pos_37_A_pos_136_C	Denisova_haplotype
ACTGGCCGCTTGACGATCTAAAGTGAGTTTCTTGGCTGGGCATGGTGGCTCTTGCCTATAATCCCAGAACTTTGGGAGGCCAAGGCAGGAGGATCACTTGAGCCCAGGAATTCAAGGCTACAGTGAGCCATGATCATGTAACTGCACTTTAGCCTGGGCAACAAAGTGAGACCGTCTCTAAATAACACTGCGGCTCCTGC	chr3_14077477_14077646_pos_37_T_pos_136_A	Denisova_haplotype
ACTGGCCGCTTGACGATCTAAAGTGAGTTTCTTGGCTGGGCATGGTGGCTCTTGCCTATAATCCCAGAACTTTGGGAGGCCAAGGCAGGAGGATCACTTGAGCCCAGGAATTCAAGGCTACAGTGAGCCATGATCATGTAACTGCACTTTCGCCTGGGCAACAAAGTGAGACCGTCTCTAAATAACACTGCGGCTCCTGC	chr3_14077477_14077646_pos_37_T_pos_136_C	Denisova_haplotype
ACTGGCCGCTTGACGTGTCTCATTCCGAGACAGTATCATGTCTGTCTCATTCCGAGACCCCTCTTTCCCAGGAGGTGAGTGTTCTATGTATGAGGGATGTTTGCACGTACATCTTTACATTCACGCATGATGGGGGAGGGGGGAGAATATATCCATGGGTTATTCCTTCTTTCACTCAGTCTGAGCACTGCGGCTCCTGC	chr3_14199035_14199204_pos_82_A_pos_91_C	Denisova_haplotype
ACTGGCCGCTTGACGTGTCTCATTCCGAGACAGTATCATGTCTGTCTCATTCCGAGACCCCTCTTTCCCAGGAGGTGAGTGTTCTATGTATGAGGGATGTTTGCATGTACATCTTTACATTCACGCATGATGGGGGAGGGGGGAGAATATATCCATGGGTTATTCCTTCTTTCACTCAGTCTGAGCACTGCGGCTCCTGC	chr3_14199035_14199204_pos_82_A_pos_91_T	Denisova_haplotype
ACTGGCCGCTTGACGTGTCTCATTCCGAGACAGTATCATGTCTGTCTCATTCCGAGACCCCTCTTTCCCAGGAGGTGAGTGTTCTATGTATGAGGGGTGTTTGCACGTACATCTTTACATTCACGCATGATGGGGGAGGGGGGAGAATATATCCATGGGTTATTCCTTCTTTCACTCAGTCTGAGCACTGCGGCTCCTGC	chr3_14199035_14199204_pos_82_G_pos_91_C	Denisova_haplotype
ACTGGCCGCTTGACGTGTCTCATTCCGAGACAGTATCATGTCTGTCTCATTCCGAGACCCCTCTTTCCCAGGAGGTGAGTGTTCTATGTATGAGGGGTGTTTGCATGTACATCTTTACATTCACGCATGATGGGGGAGGGGGGAGAATATATCCATGGGTTATTCCTTCTTTCACTCAGTCTGAGCACTGCGGCTCCTGC	chr3_14199035_14199204_pos_82_G_pos_91_T	Denisova_haplotype
ACTGGCCGCTTGACGCTCCTCTCTCCAAGTCACCATGGCCTAATCCACCCTGTCCTTTCCGTAACCCCCCCTCCGAATTTTGCCGTAGGCCCTGAGACCTTTTCCTGTTAGAAGCCCACCTGATGACTATTCTCACACTCTTCGCTTCATTTTTTTAAATCTGTAGATTATTATCCTTAGCTACCCACTGCGGCTCCTGC	chr3_14220467_14220636_pos_51_C_pos_73_G_pos_121_C	Denisova_haplotype
ACTGGCCGCTTGACGCTCCTCTCTCCAAGTCACCATGGCCTAATCCACCCTGTCCTTTCCGTAACCCCCCCTCCGAATTTTGCCGTAGGCCCTGAGACCTTTTCCTGTTAGAAGCCCACCTGATGACTATTCTCATACTCTTCGCTTCATTTTTTTAAATCTGTAGATTATTATCCTTAGCTACCCACTGCGGCTCCTGC	chr3_14220467_14220636_pos_51_C_pos_73_G_pos_121_T	Denisova_haplotype
ACTGGCCGCTTGACGCTCCTCTCTCCAAGTCACCATGGCCTAATCCACCCTGTCCTTTCCGTAACCCCCCCTCCGAATTTTGCCGTATGCCCTGAGACCTTTTCCTGTTAGAAGCCCACCTGATGACTATTCTCACACTCTTCGCTTCATTTTTTTAAATCTGTAGATTATTATCCTTAGCTACCCACTGCGGCTCCTGC	chr3_14220467_14220636_pos_51_C_pos_73_T_pos_121_C	Denisova_haplotype
ACTGGCCGCTTGACGCTCCTCTCTCCAAGTCACCATGGCCTAATCCACCCTGTCCTTTCCGTAACCCCCCCTCCGAATTTTGCCGTATGCCCTGAGACCTTTTCCTGTTAGAAGCCCACCTGATGACTATTCTCATACTCTTCGCTTCATTTTTTTAAATCTGTAGATTATTATCCTTAGCTACCCACTGCGGCTCCTGC	chr3_14220467_14220636_pos_51_C_pos_73_T_pos_121_T	Denisova_haplotype
ACTGGCCGCTTGACGCTCCTCTCTCCAAGTCACCATGGCCTAATCCACCCTGTCCTTTCCGTAACGCCCCCTCCGAATTTTGCCGTAGGCCCTGAGACCTTTTCCTGTTAGAAGCCCACCTGATGACTATTCTCACACTCTTCGCTTCATTTTTTTAAATCTGTAGATTATTATCCTTAGCTACCCACTGCGGCTCCTGC	chr3_14220467_14220636_pos_51_G_pos_73_G_pos_121_C	Denisova_haplotype
ACTGGCCGCTTGACGCTCCTCTCTCCAAGTCACCATGGCCTAATCCACCCTGTCCTTTCCGTAACGCCCCCTCCGAATTTTGCCGTAGGCCCTGAGACCTTTTCCTGTTAGAAGCCCACCTGATGACTATTCTCATACTCTTCGCTTCATTTTTTTAAATCTGTAGATTATTATCCTTAGCTACCCACTGCGGCTCCTGC	chr3_14220467_14220636_pos_51_G_pos_73_G_pos_121_T	Denisova_haplotype
ACTGGCCGCTTGACGCTCCTCTCTCCAAGTCACCATGGCCTAATCCACCCTGTCCTTTCCGTAACGCCCCCTCCGAATTTTGCCGTATGCCCTGAGACCTTTTCCTGTTAGAAGCCCACCTGATGACTATTCTCACACTCTTCGCTTCATTTTTTTAAATCTGTAGATTATTATCCTTAGCTACCCACTGCGGCTCCTGC	chr3_14220467_14220636_pos_51_G_pos_73_T_pos_121_C	Denisova_haplotype
ACTGGCCGCTTGACGCTCCTCTCTCCAAGTCACCATGGCCTAATCCACCCTGTCCTTTCCGTAACGCCCCCTCCGAATTTTGCCGTATGCCCTGAGACCTTTTCCTGTTAGAAGCCCACCTGATGACTATTCTCATACTCTTCGCTTCATTTTTTTAAATCTGTAGATTATTATCCTTAGCTACCCACTGCGGCTCCTGC	chr3_14220467_14220636_pos_51_G_pos_73_T_pos_121_T	Denisova_haplotype
ACTGGCCGCTTGACGAAAGGCCACTTACTTGCTGGTGCTGGTAACCATGAAACGAATCACACATTCGGCATGGCGTGGAAATCACATATTTCTCATGAAGATAGAAAAGCAAAATTAGGAGCATGTAGAAAGGTCGCAGGTGCCACCGAGGCCCTCTGGTTGGAACAGCACCCAACAGCCTCACCCACTGCGGCTCCTGC	chr3_14814023_14814192_pos_38_C_pos_120_C_pos_134_A	Denisova_haplotype
ACTGGCCGCTTGACGAAAGGCCACTTACTTGCTGGTGCTGGTAACCATGAAACGAATCACACATTCGGCATGGCGTGGAAATCACATATTTCTCATGAAGATAGAAAAGCAAAATTAGGAGCATGTAGAAAGGTCGCAGGTGCCACCGGGGCCCTCTGGTTGGAACAGCACCCAACAGCCTCACCCACTGCGGCTCCTGC	chr3_14814023_14814192_pos_38_C_pos_120_C_pos_134_G	Denisova_haplotype
ACTGGCCGCTTGACGAAAGGCCACTTACTTGCTGGTGCTGGTAACCATGAAACGAATCACACATTCGGCATGGCGTGGAAATCACATATTTCTCATGAAGATAGAAAAGCAAAATTAGGAGCATGTAGAAAGGTTGCAGGTGCCACCGAGGCCCTCTGGTTGGAACAGCACCCAACAGCCTCACCCACTGCGGCTCCTGC	chr3_14814023_14814192_pos_38_C_pos_120_T_pos_134_A	Denisova_haplotype
ACTGGCCGCTTGACGAAAGGCCACTTACTTGCTGGTGCTGGTAACCATGAAACGAATCACACATTCGGCATGGCGTGGAAATCACATATTTCTCATGAAGATAGAAAAGCAAAATTAGGAGCATGTAGAAAGGTTGCAGGTGCCACCGGGGCCCTCTGGTTGGAACAGCACCCAACAGCCTCACCCACTGCGGCTCCTGC	chr3_14814023_14814192_pos_38_C_pos_120_T_pos_134_G	Denisova_haplotype
ACTGGCCGCTTGACGAAAGGCCACTTACTTGCTGGTGCTGGTAACCATGAAATGAATCACACATTCGGCATGGCGTGGAAATCACATATTTCTCATGAAGATAGAAAAGCAAAATTAGGAGCATGTAGAAAGGTCGCAGGTGCCACCGAGGCCCTCTGGTTGGAACAGCACCCAACAGCCTCACCCACTGCGGCTCCTGC	chr3_14814023_14814192_pos_38_T_pos_120_C_pos_134_A	Denisova_haplotype
ACTGGCCGCTTGACGAAAGGCCACTTACTTGCTGGTGCTGGTAACCATGAAATGAATCACACATTCGGCATGGCGTGGAAATCACATATTTCTCATGAAGATAGAAAAGCAAAATTAGGAGCATGTAGAAAGGTCGCAGGTGCCACCGGGGCCCTCTGGTTGGAACAGCACCCAACAGCCTCACCCACTGCGGCTCCTGC	chr3_14814023_14814192_pos_38_T_pos_120_C_pos_134_G	Denisova_haplotype
ACTGGCCGCTTGACGAAAGGCCACTTACTTGCTGGTGCTGGTAACCATGAAATGAATCACACATTCGGCATGGCGTGGAAATCACATATTTCTCATGAAGATAGAAAAGCAAAATTAGGAGCATGTAGAAAGGTTGCAGGTGCCACCGAGGCCCTCTGGTTGGAACAGCACCCAACAGCCTCACCCACTGCGGCTCCTGC	chr3_14814023_14814192_pos_38_T_pos_120_T_pos_134_A	Denisova_haplotype
ACTGGCCGCTTGACGAAAGGCCACTTACTTGCTGGTGCTGGTAACCATGAAATGAATCACACATTCGGCATGGCGTGGAAATCACATATTTCTCATGAAGATAGAAAAGCAAAATTAGGAGCATGTAGAAAGGTTGCAGGTGCCACCGGGGCCCTCTGGTTGGAACAGCACCCAACAGCCTCACCCACTGCGGCTCCTGC	chr3_14814023_14814192_pos_38_T_pos_120_T_pos_134_G	Denisova_haplotype
ACTGGCCGCTTGACGCCCTTCCGTCACTGGGCAAGGCATAGTAAGATCTGACGTGGATCTAATTGGGCTGGCAGAAGCCAATGACTACCTTGAAGACCGAGACAGATCGGGCTCCATCTCATTAGGCCCCAAGGAGCCTATGGTCTCAATTGTAGTAGGGCGCTGAAAAATAGACTTTATGGTAGCACTGCGGCTCCTGC	chr21_15490454_15490623_pos_83_C_pos_89_A	Denisova_haplotype
ACTGGCCGCTTGACGCCCTTCCGTCACTGGGCAAGGCATAGTAAGATCTGACGTGGATCTAATTGGGCTGGCAGAAGCCAATGACTACCTTGAAGACCGAGACGGATCGGGCTCCATCTCATTAGGCCCCAAGGAGCCTATGGTCTCAATTGTAGTAGGGCGCTGAAAAATAGACTTTATGGTAGCACTGCGGCTCCTGC	chr21_15490454_15490623_pos_83_C_pos_89_G	Denisova_haplotype
ACTGGCCGCTTGACGCCCTTCCGTCACTGGGCAAGGCATAGTAAGATCTGACGTGGATCTAATTGGGCTGGCAGAAGCCAATGACTACCTTGAAGACTGAGACAGATCGGGCTCCATCTCATTAGGCCCCAAGGAGCCTATGGTCTCAATTGTAGTAGGGCGCTGAAAAATAGACTTTATGGTAGCACTGCGGCTCCTGC	chr21_15490454_15490623_pos_83_T_pos_89_A	Denisova_haplotype
ACTGGCCGCTTGACGCCCTTCCGTCACTGGGCAAGGCATAGTAAGATCTGACGTGGATCTAATTGGGCTGGCAGAAGCCAATGACTACCTTGAAGACTGAGACGGATCGGGCTCCATCTCATTAGGCCCCAAGGAGCCTATGGTCTCAATTGTAGTAGGGCGCTGAAAAATAGACTTTATGGTAGCACTGCGGCTCCTGC	chr21_15490454_15490623_pos_83_T_pos_89_G	Denisova_haplotype
ACTGGCCGCTTGACGCCGAAAAGTCCAACATAAGTTCTTATATTTGCCAAACTGCCCAGTGCCACTATTAGGAAGAGACTTACTACAAAACTGCAGGCTCAGATCTCCTTTACACCAAGTGGAGATAGGACCTTAAGCCTAAGACAAAGAAAGGTTATGGTATTAACACTCACAATCCCCAAAACCACTGCGGCTCCTGC	chr21_15490757_15490926_pos_15_A_pos_113_G_pos_129_A_pos_158_C	Denisova_haplotype
ACTGGCCGCTTGACGCCGAAAAGTCCAACATAAGTTCTTATATTTGCCAAACTGCCCAGTGCCACTATTAGGAAGAGACTTACTACAAAACTGCAGGCTCAGATCTCCTTTACACCAAGTGGAGATAGGACCTTAAGCCTAAGACAAAGAAAGGTTATGGTATTAACACTCATAATCCCCAAAACCACTGCGGCTCCTGC	chr21_15490757_15490926_pos_15_A_pos_113_G_pos_129_A_pos_158_T	Denisova_haplotype
ACTGGCCGCTTGACGCCGAAAAGTCCAACATAAGTTCTTATATTTGCCAAACTGCCCAGTGCCACTATTAGGAAGAGACTTACTACAAAACTGCAGGCTCAGATCTCCTTTACACCAAGTGGAGATAGGACCTTAAGCCTAAGGCAAAGAAAGGTTATGGTATTAACACTCACAATCCCCAAAACCACTGCGGCTCCTGC	chr21_15490757_15490926_pos_15_A_pos_113_G_pos_129_G_pos_158_C	Denisova_haplotype
ACTGGCCGCTTGACGCCGAAAAGTCCAACATAAGTTCTTATATTTGCCAAACTGCCCAGTGCCACTATTAGGAAGAGACTTACTACAAAACTGCAGGCTCAGATCTCCTTTACACCAAGTGGAGATAGGACCTTAAGCCTAAGGCAAAGAAAGGTTATGGTATTAACACTCATAATCCCCAAAACCACTGCGGCTCCTGC	chr21_15490757_15490926_pos_15_A_pos_113_G_pos_129_G_pos_158_T	Denisova_haplotype
ACTGGCCGCTTGACGCCGAAAAGTCCAACATAAGTTCTTATATTTGCCAAACTGCCCAGTGCCACTATTAGGAAGAGACTTACTACAAAACTGCAGGCTCAGATCTCCTTTACACCAAGTGGAGATATGACCTTAAGCCTAAGACAAAGAAAGGTTATGGTATTAACACTCACAATCCCCAAAACCACTGCGGCTCCTGC	chr21_15490757_15490926_pos_15_A_pos_113_T_pos_129_A_pos_158_C	Denisova_haplotype
ACTGGCCGCTTGACGCCGAAAAGTCCAACATAAGTTCTTATATTTGCCAAACTGCCCAGTGCCACTATTAGGAAGAGACTTACTACAAAACTGCAGGCTCAGATCTCCTTTACACCAAGTGGAGATATGACCTTAAGCCTAAGACAAAGAAAGGTTATGGTATTAACACTCATAATCCCCAAAACCACTGCGGCTCCTGC	chr21_15490757_15490926_pos_15_A_pos_113_T_pos_129_A_pos_158_T	Denisova_haplotype
ACTGGCCGCTTGACGCCGAAAAGTCCAACATAAGTTCTTATATTTGCCAAACTGCCCAGTGCCACTATTAGGAAGAGACTTACTACAAAACTGCAGGCTCAGATCTCCTTTACACCAAGTGGAGATATGACCTTAAGCCTAAGGCAAAGAAAGGTTATGGTATTAACACTCACAATCCCCAAAACCACTGCGGCTCCTGC	chr21_15490757_15490926_pos_15_A_pos_113_T_pos_129_G_pos_158_C	Denisova_haplotype
ACTGGCCGCTTGACGCCGAAAAGTCCAACATAAGTTCTTATATTTGCCAAACTGCCCAGTGCCACTATTAGGAAGAGACTTACTACAAAACTGCAGGCTCAGATCTCCTTTACACCAAGTGGAGATATGACCTTAAGCCTAAGGCAAAGAAAGGTTATGGTATTAACACTCATAATCCCCAAAACCACTGCGGCTCCTGC	chr21_15490757_15490926_pos_15_A_pos_113_T_pos_129_G_pos_158_T	Denisova_haplotype
ACTGGCCGCTTGACGCCGAAAAGTCCAACGTAAGTTCTTATATTTGCCAAACTGCCCAGTGCCACTATTAGGAAGAGACTTACTACAAAACTGCAGGCTCAGATCTCCTTTACACCAAGTGGAGATAGGACCTTAAGCCTAAGACAAAGAAAGGTTATGGTATTAACACTCACAATCCCCAAAACCACTGCGGCTCCTGC	chr21_15490757_15490926_pos_15_G_pos_113_G_pos_129_A_pos_158_C	Denisova_haplotype
ACTGGCCGCTTGACGCCGAAAAGTCCAACGTAAGTTCTTATATTTGCCAAACTGCCCAGTGCCACTATTAGGAAGAGACTTACTACAAAACTGCAGGCTCAGATCTCCTTTACACCAAGTGGAGATAGGACCTTAAGCCTAAGACAAAGAAAGGTTATGGTATTAACACTCATAATCCCCAAAACCACTGCGGCTCCTGC	chr21_15490757_15490926_pos_15_G_pos_113_G_pos_129_A_pos_158_T	Denisova_haplotype
ACTGGCCGCTTGACGCCGAAAAGTCCAACGTAAGTTCTTATATTTGCCAAACTGCCCAGTGCCACTATTAGGAAGAGACTTACTACAAAACTGCAGGCTCAGATCTCCTTTACACCAAGTGGAGATAGGACCTTAAGCCTAAGGCAAAGAAAGGTTATGGTATTAACACTCACAATCCCCAAAACCACTGCGGCTCCTGC	chr21_15490757_15490926_pos_15_G_pos_113_G_pos_129_G_pos_158_C	Denisova_haplotype
ACTGGCCGCTTGACGCCGAAAAGTCCAACGTAAGTTCTTATATTTGCCAAACTGCCCAGTGCCACTATTAGGAAGAGACTTACTACAAAACTGCAGGCTCAGATCTCCTTTACACCAAGTGGAGATAGGACCTTAAGCCTAAGGCAAAGAAAGGTTATGGTATTAACACTCATAATCCCCAAAACCACTGCGGCTCCTGC	chr21_15490757_15490926_pos_15_G_pos_113_G_pos_129_G_pos_158_T	Denisova_haplotype
ACTGGCCGCTTGACGCCGAAAAGTCCAACGTAAGTTCTTATATTTGCCAAACTGCCCAGTGCCACTATTAGGAAGAGACTTACTACAAAACTGCAGGCTCAGATCTCCTTTACACCAAGTGGAGATATGACCTTAAGCCTAAGACAAAGAAAGGTTATGGTATTAACACTCACAATCCCCAAAACCACTGCGGCTCCTGC	chr21_15490757_15490926_pos_15_G_pos_113_T_pos_129_A_pos_158_C	Denisova_haplotype
ACTGGCCGCTTGACGCCGAAAAGTCCAACGTAAGTTCTTATATTTGCCAAACTGCCCAGTGCCACTATTAGGAAGAGACTTACTACAAAACTGCAGGCTCAGATCTCCTTTACACCAAGTGGAGATATGACCTTAAGCCTAAGACAAAGAAAGGTTATGGTATTAACACTCATAATCCCCAAAACCACTGCGGCTCCTGC	chr21_15490757_15490926_pos_15_G_pos_113_T_pos_129_A_pos_158_T	Denisova_haplotype
ACTGGCCGCTTGACGCCGAAAAGTCCAACGTAAGTTCTTATATTTGCCAAACTGCCCAGTGCCACTATTAGGAAGAGACTTACTACAAAACTGCAGGCTCAGATCTCCTTTACACCAAGTGGAGATATGACCTTAAGCCTAAGGCAAAGAAAGGTTATGGTATTAACACTCACAATCCCCAAAACCACTGCGGCTCCTGC	chr21_15490757_15490926_pos_15_G_pos_113_T_pos_129_G_pos_158_C	Denisova_haplotype
ACTGGCCGCTTGACGCCGAAAAGTCCAACGTAAGTTCTTATATTTGCCAAACTGCCCAGTGCCACTATTAGGAAGAGACTTACTACAAAACTGCAGGCTCAGATCTCCTTTACACCAAGTGGAGATATGACCTTAAGCCTAAGGCAAAGAAAGGTTATGGTATTAACACTCATAATCCCCAAAACCACTGCGGCTCCTGC	chr21_15490757_15490926_pos_15_G_pos_113_T_pos_129_G_pos_158_T	Denisova_haplotype
ACTGGCCGCTTGACGAGGTTAACCAAGGGATTGCAAAACACTTAAAATGGCTCCTTGAATTTGGAATAATAGAGAGATGTGTCTCCTCATGGAATGCTCCCCTATTGCTGGTGTTAAAACTTTCTGGTGACTACTGGCCTATACAAGCCTTAAAGGCAATCAACAAGGTGGTGGCTACACTGCATCACTGCGGCTCCTGC	chr21_15491145_15491314_pos_23_A_pos_150_A	Denisova_haplotype
ACTGGCCGCTTGACGAGGTTAACCAAGGGATTGCAAAACACTTAAAATGGCTCCTTGAATTTGGAATAATAGAGAGATGTGTCTCCTCATGGAATGCTCCCCTATTGCTGGTGTTAAAACTTTCTGGTGACTACTGGCCTATACAAGCCTTAAAGGCAATCAACGAGGTGGTGGCTACACTGCATCACTGCGGCTCCTGC	chr21_15491145_15491314_pos_23_A_pos_150_G	Denisova_haplotype
ACTGGCCGCTTGACGAGGTTAACCAAGGGATTGCAAAGCACTTAAAATGGCTCCTTGAATTTGGAATAATAGAGAGATGTGTCTCCTCATGGAATGCTCCCCTATTGCTGGTGTTAAAACTTTCTGGTGACTACTGGCCTATACAAGCCTTAAAGGCAATCAACAAGGTGGTGGCTACACTGCATCACTGCGGCTCCTGC	chr21_15491145_15491314_pos_23_G_pos_150_A	Denisova_haplotype
ACTGGCCGCTTGACGAGGTTAACCAAGGGATTGCAAAGCACTTAAAATGGCTCCTTGAATTTGGAATAATAGAGAGATGTGTCTCCTCATGGAATGCTCCCCTATTGCTGGTGTTAAAACTTTCTGGTGACTACTGGCCTATACAAGCCTTAAAGGCAATCAACGAGGTGGTGGCTACACTGCATCACTGCGGCTCCTGC	chr21_15491145_15491314_pos_23_G_pos_150_G	Denisova_haplotype
ACTGGCCGCTTGACGACAGCAACTGACTCAGATCTTATAGATTAAATGAAAACTGCATACAGCCTATCAACCACAAAGTTCTGGAAAGGGTGAGAGAATGAACAAGACACCAAAACAACTGTTGAAGAAGTTTTGCCAAGAGACTCATTTAAGATGGGATCAGGTATTACCCATGGTCCTTCTCTCACTGCGGCTCCTGC	chr21_15493532_15493701_pos_75_G_pos_97_A	Denisova_haplotype
ACTGGCCGCTTGACGACAGCAACTGACTCAGATCTTATAGATTAAATGAAAACTGCATACAGCCTATCAACCACAAAGTTCTGGAAAGGGTGAGAGAATGAACAAGACACCGAAACAACTGTTGAAGAAGTTTTGCCAAGAGACTCATTTAAGATGGGATCAGGTATTACCCATGGTCCTTCTCTCACTGCGGCTCCTGC	chr21_15493532_15493701_pos_75_G_pos_97_G	Denisova_haplotype
ACTGGCCGCTTGACGACAGCAACTGACTCAGATCTTATAGATTAAATGAAAACTGCATACAGCCTATCAACCACAAAGTTCTGGAAAGGTTGAGAGAATGAACAAGACACCAAAACAACTGTTGAAGAAGTTTTGCCAAGAGACTCATTTAAGATGGGATCAGGTATTACCCATGGTCCTTCTCTCACTGCGGCTCCTGC	chr21_15493532_15493701_pos_75_T_pos_97_A	Denisova_haplotype
ACTGGCCGCTTGACGACAGCAACTGACTCAGATCTTATAGATTAAATGAAAACTGCATACAGCCTATCAACCACAAAGTTCTGGAAAGGTTGAGAGAATGAACAAGACACCGAAACAACTGTTGAAGAAGTTTTGCCAAGAGACTCATTTAAGATGGGATCAGGTATTACCCATGGTCCTTCTCTCACTGCGGCTCCTGC	chr21_15493532_15493701_pos_75_T_pos_97_G	Denisova_haplotype
ACTGGCCGCTTGACGAATCCAGGAAAGAAAGGTTGGTTATTTAGTCTAAAGCAGGAATAGTTTACATGGAGAAATTAGGGAGTTTATATATACGTGGTAATACAATTCAAAGAATTTACTGATGAATTAGTGTGAAAAGTGAGAAAAAGAAGGAATTTAGGGTGATTCTTAGATTTTCTTTTCTTCACTGCGGCTCCTGC	chr21_15886818_15886987_pos_78_C_pos_95_A	Denisova_haplotype
ACTGGCCGCTTGACGAATCCAGGAAAGAAAGGTTGGTTATTTAGTCTAAAGCAGGAATAGTTTACATGGAGAAATTAGGGAGTTTATATATACGTGGTAATACAATTCAGAGAATTTACTGATGAATTAGTGTGAAAAGTGAGAAAAAGAAGGAATTTAGGGTGATTCTTAGATTTTCTTTTCTTCACTGCGGCTCCTGC	chr21_15886818_15886987_pos_78_C_pos_95_G	Denisova_haplotype
ACTGGCCGCTTGACGAATCCAGGAAAGAAAGGTTGGTTATTTAGTCTAAAGCAGGAATAGTTTACATGGAGAAATTAGGGAGTTTATATATATGTGGTAATACAATTCAAAGAATTTACTGATGAATTAGTGTGAAAAGTGAGAAAAAGAAGGAATTTAGGGTGATTCTTAGATTTTCTTTTCTTCACTGCGGCTCCTGC	chr21_15886818_15886987_pos_78_T_pos_95_A	Denisova_haplotype
ACTGGCCGCTTGACGAATCCAGGAAAGAAAGGTTGGTTATTTAGTCTAAAGCAGGAATAGTTTACATGGAGAAATTAGGGAGTTTATATATATGTGGTAATACAATTCAGAGAATTTACTGATGAATTAGTGTGAAAAGTGAGAAAAAGAAGGAATTTAGGGTGATTCTTAGATTTTCTTTTCTTCACTGCGGCTCCTGC	chr21_15886818_15886987_pos_78_T_pos_95_G	Denisova_haplotype
ACTGGCCGCTTGACGAAGTGTGTATAGCTGTACTTACTAGGAAGTATTACAAATATCCAAATACATGGATCCCAACTGGATCATTAGTGCCTCTGAGACAGGGACTAGGCCAACATCACTTTTGTTTCTCCAGTGCCTGGTGCCTCATACACAACTGTCACCCCAAAAATATGGAGTGACTGAACCACTGCGGCTCCTGC	chr10_16647420_16647589_pos_50_A_pos_122_C	Denisova_haplotype
ACTGGCCGCTTGACGAAGTGTGTATAGCTGTACTTACTAGGAAGTATTACAAATATCCAAATACATGGATCCCAACTGGATCATTAGTGCCTCTGAGACAGGGACTAGGCCAACATCACTTTTGTTTCTCCAGTGCTTGGTGCCTCATACACAACTGTCACCCCAAAAATATGGAGTGACTGAACCACTGCGGCTCCTGC	chr10_16647420_16647589_pos_50_A_pos_122_T	Denisova_haplotype
ACTGGCCGCTTGACGAAGTGTGTATAGCTGTACTTACTAGGAAGTATTACAAATATCCAAATACGTGGATCCCAACTGGATCATTAGTGCCTCTGAGACAGGGACTAGGCCAACATCACTTTTGTTTCTCCAGTGCCTGGTGCCTCATACACAACTGTCACCCCAAAAATATGGAGTGACTGAACCACTGCGGCTCCTGC	chr10_16647420_16647589_pos_50_G_pos_122_C	Denisova_haplotype
ACTGGCCGCTTGACGAAGTGTGTATAGCTGTACTTACTAGGAAGTATTACAAATATCCAAATACGTGGATCCCAACTGGATCATTAGTGCCTCTGAGACAGGGACTAGGCCAACATCACTTTTGTTTCTCCAGTGCTTGGTGCCTCATACACAACTGTCACCCCAAAAATATGGAGTGACTGAACCACTGCGGCTCCTGC	chr10_16647420_16647589_pos_50_G_pos_122_T	Denisova_haplotype
ACTGGCCGCTTGACGAGGCCATTGTCCTCTTGCGGACACTTTTGTACAGTACCGTGACCAGGGTGATTCTACTAAATTCCTTTAAGATACAAAGGACTTTTATAGAATGTTAATGATTTTTAATGTTGATAAGAACTAGTTGAAGATAGTAATTTATAAGAGAATTTGGTTAAAATTAACATTATCACTGCGGCTCCTGC	chr10_16648128_16648297_pos_72_A_pos_100_G	Denisova_haplotype
ACTGGCCGCTTGACGAGGCCATTGTCCTCTTGCGGACACTTTTGTACAGTACCGTGACCAGGGTGATTCTACTAAATTCCTTTAAGATACAAAGGACTTTTATAGAATGTTAATTATTTTTAATGTTGATAAGAACTAGTTGAAGATAGTAATTTATAAGAGAATTTGGTTAAAATTAACATTATCACTGCGGCTCCTGC	chr10_16648128_16648297_pos_72_A_pos_100_T	Denisova_haplotype
ACTGGCCGCTTGACGAGGCCATTGTCCTCTTGCGGACACTTTTGTACAGTACCGTGACCAGGGTGATTCTACTAAATTCCTTTAAGGTACAAAGGACTTTTATAGAATGTTAATGATTTTTAATGTTGATAAGAACTAGTTGAAGATAGTAATTTATAAGAGAATTTGGTTAAAATTAACATTATCACTGCGGCTCCTGC	chr10_16648128_16648297_pos_72_G_pos_100_G	Denisova_haplotype
ACTGGCCGCTTGACGAGGCCATTGTCCTCTTGCGGACACTTTTGTACAGTACCGTGACCAGGGTGATTCTACTAAATTCCTTTAAGGTACAAAGGACTTTTATAGAATGTTAATTATTTTTAATGTTGATAAGAACTAGTTGAAGATAGTAATTTATAAGAGAATTTGGTTAAAATTAACATTATCACTGCGGCTCCTGC	chr10_16648128_16648297_pos_72_G_pos_100_T	Denisova_haplotype
ACTGGCCGCTTGACGGGTTAATGCATGTGAGTATTATGCATTTAATGTTCTTCCAGTTAAAAAGGTATATGTATAGCACATGTAGGTTGAATAATCTTCATTATTTAGTTTAAACTAACTTGCATTACAAGGCAGCATAAACAATAGATCCCAGCTCTCTGCTTCTGACCAGCTACTTAGCTTAGCACTGCGGCTCCTGC	chr3_17047532_17047701_pos_44_A_pos_129_A	Denisova_haplotype
ACTGGCCGCTTGACGGGTTAATGCATGTGAGTATTATGCATTTAATGTTCTTCCAGTTAAAAAGGTATATGTATAGCACATGTAGGTTGAATAATCTTCATTATTTAGTTTAAACTAACTTGCATTACAAGGCAGCATAAACAGTAGATCCCAGCTCTCTGCTTCTGACCAGCTACTTAGCTTAGCACTGCGGCTCCTGC	chr3_17047532_17047701_pos_44_A_pos_129_G	Denisova_haplotype
ACTGGCCGCTTGACGGGTTAATGCATGTGAGTATTATGCATTTAATGTTCTTCCAGTTGAAAAGGTATATGTATAGCACATGTAGGTTGAATAATCTTCATTATTTAGTTTAAACTAACTTGCATTACAAGGCAGCATAAACAATAGATCCCAGCTCTCTGCTTCTGACCAGCTACTTAGCTTAGCACTGCGGCTCCTGC	chr3_17047532_17047701_pos_44_G_pos_129_A	Denisova_haplotype
ACTGGCCGCTTGACGGGTTAATGCATGTGAGTATTATGCATTTAATGTTCTTCCAGTTGAAAAGGTATATGTATAGCACATGTAGGTTGAATAATCTTCATTATTTAGTTTAAACTAACTTGCATTACAAGGCAGCATAAACAGTAGATCCCAGCTCTCTGCTTCTGACCAGCTACTTAGCTTAGCACTGCGGCTCCTGC	chr3_17047532_17047701_pos_44_G_pos_129_G	Denisova_haplotype
ACTGGCCGCTTGACGGAAAGCCTGACACCCGTGTCTTTAGTCTGGCGGCCATGCTAGTCACTTTTAACTGGCCAAGAGGTGCCCGGTATATAGCCCCCAAATTCTAAGGAAAAATAGGACAGAATAGCAAGCGAAAGGGGTCCAGTGGTACTCACCGCTTGGTGATTGTCCCATCTGGGTCACCACACTGCGGCTCCTGC	chr10_17060127_17060296_pos_31_C_pos_141_C	Denisova_haplotype
ACTGGCCGCTTGACGGAAAGCCTGACACCCGTGTCTTTAGTCTGGCGGCCATGCTAGTCACTTTTAACTGGCCAAGAGGTGCCCGGTATATAGCCCCCAAATTCTAAGGAAAAATAGGACAGAATAGCAAGCGAAAGGGGTCCAGTGGTACTCACTGCTTGGTGATTGTCCCATCTGGGTCACCACACTGCGGCTCCTGC	chr10_17060127_17060296_pos_31_C_pos_141_T	Denisova_haplotype
ACTGGCCGCTTGACGGAAAGCCTGACACCCGTGTCTTTAGTCTGGTGGCCATGCTAGTCACTTTTAACTGGCCAAGAGGTGCCCGGTATATAGCCCCCAAATTCTAAGGAAAAATAGGACAGAATAGCAAGCGAAAGGGGTCCAGTGGTACTCACCGCTTGGTGATTGTCCCATCTGGGTCACCACACTGCGGCTCCTGC	chr10_17060127_17060296_pos_31_T_pos_141_C	Denisova_haplotype
ACTGGCCGCTTGACGGAAAGCCTGACACCCGTGTCTTTAGTCTGGTGGCCATGCTAGTCACTTTTAACTGGCCAAGAGGTGCCCGGTATATAGCCCCCAAATTCTAAGGAAAAATAGGACAGAATAGCAAGCGAAAGGGGTCCAGTGGTACTCACTGCTTGGTGATTGTCCCATCTGGGTCACCACACTGCGGCTCCTGC	chr10_17060127_17060296_pos_31_T_pos_141_T	Denisova_haplotype
ACTGGCCGCTTGACGGAGGCGGGTTCACATACCTAAAGGGGCCCTAACTGCTCCCAGAAAGCCAGCGCGCATCTCAGGCATTGTTCCAGGACGGCTCCCACGGTTCGCTGTGGAATTCATCATCTTCCGCTTTTTGGCTTCAGTCCCACACTCAGCTTCTGTTTTTGCCTGGCCTCTGGGAACTGCACTGCGGCTCCTGC	chr10_17390590_17390759_pos_64_C_pos_109_C	Denisova_haplotype
ACTGGCCGCTTGACGGAGGCGGGTTCACATACCTAAAGGGGCCCTAACTGCTCCCAGAAAGCCAGCGCGCATCTCAGGCATTGTTCCAGGACGGCTCCCACGGTTCGCTGTGGAATTCATCATTTTCCGCTTTTTGGCTTCAGTCCCACACTCAGCTTCTGTTTTTGCCTGGCCTCTGGGAACTGCACTGCGGCTCCTGC	chr10_17390590_17390759_pos_64_C_pos_109_T	Denisova_haplotype
ACTGGCCGCTTGACGGAGGCGGGTTCACATACCTAAAGGGGCCCTAACTGCTCCCAGAAAGCCAGCGCGCATCTCAGGTATTGTTCCAGGACGGCTCCCACGGTTCGCTGTGGAATTCATCATCTTCCGCTTTTTGGCTTCAGTCCCACACTCAGCTTCTGTTTTTGCCTGGCCTCTGGGAACTGCACTGCGGCTCCTGC	chr10_17390590_17390759_pos_64_T_pos_109_C	Denisova_haplotype
ACTGGCCGCTTGACGGAGGCGGGTTCACATACCTAAAGGGGCCCTAACTGCTCCCAGAAAGCCAGCGCGCATCTCAGGTATTGTTCCAGGACGGCTCCCACGGTTCGCTGTGGAATTCATCATTTTCCGCTTTTTGGCTTCAGTCCCACACTCAGCTTCTGTTTTTGCCTGGCCTCTGGGAACTGCACTGCGGCTCCTGC	chr10_17390590_17390759_pos_64_T_pos_109_T	Denisova_haplotype
ACTGGCCGCTTGACGTTCGGGTGTTCTCTATGCCCCTGCCCCAGTACCTCCCACCCCAGAGTGTTCAGCTCACACTCAACACAGGCTAGAGAAACCAGGGCAAGACTGCTCCTAGGGGCAGCCTCCAAGCAAGGAGGACTGCTAGGAGGTAGTGAAAAGGACTCTTGTGTCCTTGCCTTTCTGTGCACTGCGGCTCCTGC	chr20_17777062_17777231_pos_37_C_pos_136_A	Denisova_haplotype
ACTGGCCGCTTGACGTTCGGGTGTTCTCTATGCCCCTGCCCCAGTACCTCCCACCCCAGAGTGTTCAGCTCACACTCAACACAGGCTAGAGAAACCAGGGCAAGACTGCTCCTAGGGGCAGCCTCCAAGCAAGGAGGACTGCTAGGAGGTGGTGAAAAGGACTCTTGTGTCCTTGCCTTTCTGTGCACTGCGGCTCCTGC	chr20_17777062_17777231_pos_37_C_pos_136_G	Denisova_haplotype
ACTGGCCGCTTGACGTTCGGGTGTTCTCTATGCCCCTGCCCCAGTACCTCCTACCCCAGAGTGTTCAGCTCACACTCAACACAGGCTAGAGAAACCAGGGCAAGACTGCTCCTAGGGGCAGCCTCCAAGCAAGGAGGACTGCTAGGAGGTAGTGAAAAGGACTCTTGTGTCCTTGCCTTTCTGTGCACTGCGGCTCCTGC	chr20_17777062_17777231_pos_37_T_pos_136_A	Denisova_haplotype
ACTGGCCGCTTGACGTTCGGGTGTTCTCTATGCCCCTGCCCCAGTACCTCCTACCCCAGAGTGTTCAGCTCACACTCAACACAGGCTAGAGAAACCAGGGCAAGACTGCTCCTAGGGGCAGCCTCCAAGCAAGGAGGACTGCTAGGAGGTGGTGAAAAGGACTCTTGTGTCCTTGCCTTTCTGTGCACTGCGGCTCCTGC	chr20_17777062_17777231_pos_37_T_pos_136_G	Denisova_haplotype
ACTGGCCGCTTGACGCATCAAACACTCTGAGGTTGATATGGGAGACACCGTAAATGAAGCTTGTACACCTGGGTTATTCACTGGCAGGGTGGGGCTGCAAATGCCTGGCATTTTGTCTGCCACGTGAACAGAGCTTGCATGCAGAATGAAGGTAAACAGAGGTAAGATGAGATGAGAGAGAGAGCCACTGCGGCTCCTGC	chr20_17777896_17778065_pos_31_C_pos_51_C_pos_122_G_pos_142_C	Denisova_haplotype
ACTGGCCGCTTGACGCATCAAACACTCTGAGGTTGATATGGGAGACACCGTAAATGAAGCTTGTACACCTGGGTTATTCACTGGCAGGGTGGGGCTGCAAATGCCTGGCATTTTGTCTGCCACGTGAACAGAGCTTGCATGCAGAATGAAGGTAAATAGAGGTAAGATGAGATGAGAGAGAGAGCCACTGCGGCTCCTGC	chr20_17777896_17778065_pos_31_C_pos_51_C_pos_122_G_pos_142_T	Denisova_haplotype
ACTGGCCGCTTGACGCATCAAACACTCTGAGGTTGATATGGGAGACACCGTAAATGAAGCTTGTACACCTGGGTTATTCACTGGCAGGGTGGGGCTGCAAATGCCTGGCATTTTGTCTGCCACGTGAACAGAGCTTTCATGCAGAATGAAGGTAAACAGAGGTAAGATGAGATGAGAGAGAGAGCCACTGCGGCTCCTGC	chr20_17777896_17778065_pos_31_C_pos_51_C_pos_122_T_pos_142_C	Denisova_haplotype
ACTGGCCGCTTGACGCATCAAACACTCTGAGGTTGATATGGGAGACACCGTAAATGAAGCTTGTACACCTGGGTTATTCACTGGCAGGGTGGGGCTGCAAATGCCTGGCATTTTGTCTGCCACGTGAACAGAGCTTTCATGCAGAATGAAGGTAAATAGAGGTAAGATGAGATGAGAGAGAGAGCCACTGCGGCTCCTGC	chr20_17777896_17778065_pos_31_C_pos_51_C_pos_122_T_pos_142_T	Denisova_haplotype
ACTGGCCGCTTGACGCATCAAACACTCTGAGGTTGATATGGGAGACACCGTAAATGAAGCTTGTATACCTGGGTTATTCACTGGCAGGGTGGGGCTGCAAATGCCTGGCATTTTGTCTGCCACGTGAACAGAGCTTGCATGCAGAATGAAGGTAAACAGAGGTAAGATGAGATGAGAGAGAGAGCCACTGCGGCTCCTGC	chr20_17777896_17778065_pos_31_C_pos_51_T_pos_122_G_pos_142_C	Denisova_haplotype
ACTGGCCGCTTGACGCATCAAACACTCTGAGGTTGATATGGGAGACACCGTAAATGAAGCTTGTATACCTGGGTTATTCACTGGCAGGGTGGGGCTGCAAATGCCTGGCATTTTGTCTGCCACGTGAACAGAGCTTGCATGCAGAATGAAGGTAAATAGAGGTAAGATGAGATGAGAGAGAGAGCCACTGCGGCTCCTGC	chr20_17777896_17778065_pos_31_C_pos_51_T_pos_122_G_pos_142_T	Denisova_haplotype
ACTGGCCGCTTGACGCATCAAACACTCTGAGGTTGATATGGGAGACACCGTAAATGAAGCTTGTATACCTGGGTTATTCACTGGCAGGGTGGGGCTGCAAATGCCTGGCATTTTGTCTGCCACGTGAACAGAGCTTTCATGCAGAATGAAGGTAAACAGAGGTAAGATGAGATGAGAGAGAGAGCCACTGCGGCTCCTGC	chr20_17777896_17778065_pos_31_C_pos_51_T_pos_122_T_pos_142_C	Denisova_haplotype
[truncated: 60,301 more rows]
