# Supplementary material for: Mapping the gene regulatory landscape of archaic hominin introgression in modern Papuans
Source: PLoS Genet. 2026 Mar 24;22(3):e1012067. doi: 10.1371/journal.pgen.1012067 (PMC13012733; doi:10.1371/journal.pgen.1012067)
Supplement: S2 File — (XLSX) [file pgen.1012067.s027.xlsx]

## Sheet: MPRAfrag1_allstats
Oligo	GM12878_Rep1_cDNAmedian	GM12878_Rep2_cDNAmedian	PNG22_Rep1_cDNAmedian	PNG22_Rep2_cDNAmedian	PNG8_Rep2_cDNAmedian	GM12878_Rep1_pDNAmedian	GM12878_Rep2_pDNAmedian	PNG22_Rep1_pDNAmedian	PNG22_Rep2_pDNAmedian	PNG8_Rep2_pDNAmedian	GM12878_Rep1_actMedian	GM12878_Rep2_actMedian	PNG22_Rep1_actMedian	PNG22_Rep2_actMedian	PNG8_Rep2_actMedian	GM12878_Rep1_ttest_P_mean	GM12878_Rep2_ttest_P_mean	PNG22_Rep1_ttest_P_mean	PNG22_Rep2_ttest_P_mean	PNG8_Rep2_ttest_P_mean	GM12878_Rep1_ttest_P_mean_adjusted	GM12878_Rep2_ttest_P_mean_adjusted	PNG22_Rep1_ttest_P_mean_adjusted	PNG22_Rep2_ttest_P_mean_adjusted	PNG8_Rep2_ttest_P_mean_adjusted	noTags
chr1_10386506_rs12135774_C_Tewhey_single_seq	-2.75141	-2.55559	-3.43399	-3.17673	-2.87964	-2.57288	-2.66552	-2.55673	-2.47494	-2.65055	-0.179188	-0.824925	-1.48078	-0.780048	-0.648281	0.00253478	0.326131	0.0722782	0.425136	0.132762	0.0276452	1	0.554226	1	0.712017	68
chr1_10386506_rs12135774_T_Tewhey_single_seq	-1.92011	-4.37539	-3.01921	-2.11007	-2.03647	-3.065	-2.98618	-3.09283	-2.93787	-2.99707	0.969748	-1.20599	-0.186573	0.593497	0.461926	2.87438054424594e-18	0.992702	2.23492378378778e-05	2.51254427147151e-08	6.11591741666969e-05	2.65383610208073e-16	1	0.00109398	1.12224506914054e-06	0.00174507	77
chr1_105782591_rs1875655_C_Arensbergen_single_seq	-3.07179	-3.47684	-3.69459	-4.16428	-2.52052	-2.94001	-2.78046	-2.96218	-2.99653	-3.06387	-0.364435	-0.634049	-0.992587	-0.86662	0.159726	0.130075	0.450051	0.290594	0.397043	0.034111	0.59593	1	1	1	0.297521	25
chr1_105782591_rs1875655_G_Arensbergen_single_seq	-2.40671	-4.06414	-9.61592	-3.46106	-3.12062	-3.6145	-3.43665	-3.31408	-3.18832	-3.41585	-0.0546138	-1.58511	-6.07287	-0.527874	-0.169347	0.16248	0.807548	0.599072	0.162317	0.20285	0.685007	1	1	0.748096	0.887458	22
chr1_1120725_rs375273787_C_Denisova_single_seq	-3.62446	-4.05703	-6.21872	-4.37569	-3.10309	-3.20185	-3.1746	-3.39608	-3.18994	-3.596	-0.577934	-1.80263	-3.65956	-1.91973	0.178678	0.83262	0.887091	0.534792	0.917452	0.0089512	1	1	1	1	0.112075	36
chr1_1120725_rs375273787_T_Denisova_single_seq	-3.67072	-3.8586	-7.88621	-3.98255	-4.7139	-2.85538	-3.16369	-3.21105	-2.88257	-3.0989	-0.458762	-1.8694	-4.95473	-1.35189	-2.26871	0.826031	0.964979	0.969485	0.648376	0.792105	1	1	1	1	1	36
chr1_1123714_rs368721176_C_Denisova_single_seq	-3.62446	-3.17661	-11.3456	-3.88006	-5.77053	-3.20903	-3.16369	-2.90104	-2.93902	-2.78745	-0.17523	-0.662891	-7.37753	-1.17671	-2.93908	0.136729	0.272223	0.864466	0.101195	0.880856	0.614818	0.997428	1	0.56175	1	18
chr1_1123714_rs368721176_T_Denisova_single_seq	-3.62129	-3.79638	-11.3456	-5.02796	-3.83528	-3.52198	-3.10119	-3.09283	-3.40957	-3.36712	-0.00679333	-1.24154	-6.20413	-1.62968	-1.63543	0.598092	0.62189	0.853371	0.762834	0.337185	1	1	1	1	1	15
chr1_1126917_rs371275748_C_Denisova_single_seq	-3.52878	-3.29739	-7.88621	-3.81914	-3.51574	-2.57213	-2.73331	-2.6795	-2.77499	-2.81343	-0.674218	-0.882333	-4.72333	-1.41546	-2.09686	0.994885	0.952225	0.960893	0.722235	0.992987	1	1	1	1	1	95
chr1_1126917_rs371275748_T_Denisova_single_seq	-3.28227	-3.68182	-6.95332	-4.03983	-3.51574	-2.66803	-2.68765	-2.78602	-2.49579	-2.75707	-0.88865	-1.01917	-3.58007	-1.09165	-1.39311	0.987283	0.669828	0.663904	0.901461	0.323545	1	1	1	1	1	71
chr1_1129410_rs377201459_G_Denisova_single_seq	-3.95929	-4.91366	-9.61592	-5.60114	-6.82827	-3.95402	-3.23211	-3.21105	-3.37496	-3.45684	-0.447132	-1.60008	-5.86685	-2.15709	-4.69487	0.760944	0.807079	0.864753	0.890192	0.843228	1	1	1	1	1	16
chr1_1129410_rs377201459_T_Denisova_single_seq	-3.24922	-3.98893	-9.61592	-3.58431	-4.16957	-3.13831	-2.75843	-2.96218	-2.94825	-3.06387	-0.615637	-1.35595	-5.99368	-1.32208	-2.56287	0.643816	0.855013	0.977178	0.65681	0.841745	1	1	1	1	1	24
chr1_1131052_rs12066103_C_Denisova_single_seq	-3.41497	-4.47045	-9.61592	-4.2844	-2.79298	-3.16683	-3.43863	-3.13126	-3.37078	-3.17073	-0.1948	-1.62489	-6.08754	-1.19212	0.547265	0.457769	0.712917	0.593293	0.226363	0.233037	1	1	1	0.894831	0.950814	10
chr1_1131052_rs12066103_T_Denisova_single_seq	-3.82627	-3.92083	-11.3456	-2.72508	-10.7541	-3.065	-2.82921	-3.09283	-3.49156	-2.99707	-1.13648	-1.2493	-6.68146	-0.0492791	-6.11892	0.974944	0.806216	0.727284	0.307208	0.865277	1	1	1	1	1	11
chr1_1132358_rs372304905_A_Denisova_single_seq	-3.72014	-4.37539	-7.88621	-4.03983	-7.29471	-3.1318	-3.10119	-3.09283	-3.25836	-2.99707	-0.786794	-1.08682	-5.25715	-1.72515	-4.92337	0.999221	0.992009	0.959547	0.995589	1	1	1	1	1	1	133
chr1_1132358_rs372304905_C_Denisova_single_seq	-4.20148	-3.92083	-7.88621	-4.30048	-6.36183	-3.1318	-3.16233	-3.2365	-3.40957	-3.13392	-0.674218	-1.09565	-5.88926	-1.26711	-2.39351	0.998682	0.854516	0.983725	0.801916	0.915408	1	1	1	1	1	65
chr1_115715071_rs11807904_T_Neanderthal_single_seq	-3.52878	-5.04282	-5.4149	-4.4509	-7.29471	-2.43927	-2.33109	-2.44324	-2.33577	-2.6001	-0.869712	-2.07956	-3.39755	-1.4714	-4.36149	0.962875	0.998037	0.541009	0.973324	0.994804	1	1	1	1	1	41
chr1_115732277_rs374072815_C_Denisova_single_seq	-2.75141	-2.7437	-4.92182	-3.17079	-3.83528	-2.48287	-2.45962	-2.31808	-2.51726	-2.48137	-0.193667	-0.858407	-2.62786	-0.920012	-1.75629	0.0406857	0.207329	0.653815	0.592729	0.923446	0.259759	0.867599	1	1	1	116
chr1_115732277_rs374072815_G_Denisova_single_seq	-2.07506	-2.77303	-4.20972	-2.93079	-3.1787	-2.10174	-2.18128	-2.16647	-2.10861	-2.21133	-0.152965	-0.849902	-2.13316	-1.02995	-1.24841	0.000418878	0.331062	0.626819	0.820482	0.670804	0.0057993	1	1	1	1	168
chr1_115733738_rs373512067_C_Denisova_single_seq	-2.36384	-2.96074	-4.06098	-2.61014	-2.672	-2.20544	-2.08935	-2.16647	-2.15787	-2.10198	-0.424563	-0.911056	-2.16644	-0.845451	-0.957071	0.52035	0.310718	0.393702	0.282208	0.273048	1	1	1	0.993567	1	136
chr1_115733738_rs373512067_T_Denisova_single_seq	-2.83179	-3.13782	-4.31222	-3.04581	-3.17672	-2.16991	-2.1345	-1.81675	-2.02983	-1.81631	-0.382239	-1.37594	-2.66181	-1.35368	-1.29043	0.914274	0.990716	0.707569	0.777105	0.510932	1	1	1	1	1	93
chr1_115738564_rs150999701_A_Denisova_single_seq	-2.80467	-2.96384	-6.67238	-3.07897	-2.70116	-2.43927	-2.64339	-2.5835	-2.51726	-2.43641	-0.212734	-0.671299	-4.17531	-0.790431	-0.59656	0.000859086	0.560912	0.512308	0.0124869	0.00997555	0.0108677	1	1	0.123228	0.121943	38
chr1_115738564_rs150999701_T_Denisova_single_seq	-2.80467	-3.23549	-4.49982	-3.08419	-3.51574	-2.6453	-2.88332	-2.51033	-2.67899	-2.55455	-0.131241	-0.801369	-1.6229	-1.08679	-0.671424	0.187498	0.251324	0.143771	0.569755	0.339214	0.749284	0.958796	0.797509	1	1	26
chr1_115740575_115740744_pos_82_C_pos_91_G_Denisova_haplotype	-1.35057	-4.51042	-4.66446	0.414877	-0.687988	-0.159449	-0.472676	-0.909713	-0.764709	-0.323497	-1.19112	-4.03774	-3.75475	1.17959	-0.364491	NA	NA	NA	NA	NA	NA	NA	NA	NA	NA	2
chr1_115740575_115740744_pos_82_C_pos_91_T_Denisova_haplotype	-4.3519	-4.37539	-11.3456	-10.9587	-10.7541	-3.81948	-5.34166	-4.88319	-3.87599	-4.85424	-0.532422	0.966262	-6.46245	-7.0827	-5.89991	NA	NA	NA	NA	NA	NA	NA	NA	NA	NA	1
chr1_115740575_115740744_pos_82_T_pos_91_G_Denisova_haplotype	-4.92896	-5.35769	-11.3456	-10.9587	-10.7541	-4.19469	-4.67423	-4.30614	-3.99055	-4.12676	-0.734267	-0.621617	-6.46245	-5.98002	-4.92337	NA	NA	NA	NA	NA	NA	NA	NA	NA	NA	7
chr1_115740575_115740744_pos_82_T_pos_91_T_Denisova_haplotype	-4.20148	-10.7152	-11.3456	-4.80895	-10.7541	-3.52198	-3.68316	-3.48301	-5.23699	-4.12676	-0.410149	-5.6319	-7.86263	0.220088	-6.47697	NA	NA	NA	NA	NA	NA	NA	NA	NA	NA	3
chr1_115740656_rs368870316_C_Denisova_single_seq	-3.62129	-10.7152	-6.39144	-6.0045	-10.7541	-3.93404	-4.21967	-3.57553	-3.33199	-4.12676	-0.725022	-6.35937	-4.26051	-2.67251	-6.62738	NA	NA	NA	NA	NA	NA	NA	NA	NA	NA	3
chr1_115740656_rs368870316_T_Denisova_single_seq	-2.01107	-2.17997	-1.56264	-1.52615	-7.29471	-3.065	-2.2964	-3.48301	-1.99952	-1.93635	-0.761273	0.116436	-0.713212	0.47337	-3.54316	NA	NA	NA	NA	NA	NA	NA	NA	NA	NA	5
chr1_115740665_rs371252372_G_Denisova_single_seq	-4.3922	-5.04282	-8.86854	-7.49926	-6.59093	-3.51066	-3.12134	-3.09105	-3.05902	-3.45684	-0.232032	-2.07891	-5.09264	-3.8129	-3.13409	NA	NA	NA	NA	NA	NA	NA	NA	NA	NA	4
chr1_115741323_rs78585371_C_Denisova_single_seq	-10.8597	-10.7152	-11.3456	-5.02796	-10.7541	-4.34511	-3.29298	-5.1415	-4.97868	-3.99056	-6.51459	-7.42226	-6.20413	-0.0492791	-6.76359	NA	NA	NA	NA	NA	NA	NA	NA	NA	NA	1
chr1_115741323_rs78585371_T_Denisova_single_seq	-10.8597	-10.7152	-7.88621	-10.9587	-10.7541	-5.49535	-4.86433	-4.88319	-4.25121	-4.63523	-5.36435	-5.85091	-3.00301	-6.70749	-6.11892	NA	NA	NA	NA	NA	NA	NA	NA	NA	NA	1
chr1_115750307_rs372294327_C_Denisova_single_seq	-3.94083	-4.20745	-6.95332	-4.4509	-7.29471	-3.00115	-2.73331	-2.90104	-2.93787	-2.81343	-0.984039	-1.91416	-2.89989	-1.77787	-3.4286	0.999501	0.997483	0.394745	0.985597	0.9977	1	1	1	1	1	77
chr1_115750307_rs372294327_G_Denisova_single_seq	-3.35985	-3.63661	-4.267	-3.58431	-3.61459	-2.61928	-2.71048	-2.55673	-2.65222	-2.45854	-0.780031	-1.20482	-2.60726	-1.36332	-1.79066	0.981887	0.962543	0.543316	0.886807	0.743323	1	1	1	1	1	62
chr1_115756659_rs374294832_A_Denisova_single_seq	-1.54686	-0.592296	-1.64693	-1.61235	-1.4188	-1.98946	-2.03285	-1.96531	-1.99984	-1.95217	0.49927	1.34108	-0.13086	0.365726	0.472946	4.41789992426188e-25	4.68152458975408e-52	1.35095946402838e-09	1.5452243617299e-14	6.32042097966166e-11	7.09127576182317e-23	2.41657107374522e-49	1.84286287247715e-07	1.50626215947598e-12	5.91969325775527e-09	122
chr1_115756659_rs374294832_G_Denisova_single_seq	-1.60467	-0.999282	-2.40606	-1.52615	-1.49912	-1.77342	-1.88222	-1.96531	-1.94075	-1.75983	0.206292	0.948013	-0.611271	0.41867	0.275026	2.3346502259966e-19	1.56051496634134e-24	3.96794318418647e-06	1.64185889843646e-16	1.52085395898593e-09	2.39393874753714e-17	2.08489389253104e-22	0.000242916	1.96784803328434e-14	1.14189737333778e-07	121
chr1_115775432_rs369202638_A_Denisova_single_seq	-2.88815	-3.29739	-5.00579	-3.45885	-2.9024	-2.24188	-1.98894	-1.90404	-1.96984	-2.03343	-0.696472	-1.52894	-3.86669	-1.54404	-1.18377	0.944917	0.989724	0.93438	0.329306	0.402917	1	1	1	1	1	51
chr1_115775432_rs369202638_G_Denisova_single_seq	-4.51984	-7.25581	-11.3456	-4.30048	-6.36183	-3.1318	-3.10119	-3.02603	-3.18832	-2.87208	-1.06797	-3.74158	-6.68146	-1.57404	-3.80099	0.998852	0.999978	0.999578	0.930005	0.981762	1	1	1	1	1	45
chr1_115776358_rs377142306_C_Denisova_single_seq	-3.28227	-2.80235	-3.06487	-3.2376	-4.24635	-2.57213	-3.10119	-2.84239	-2.82727	-2.81343	-0.504415	-1.1546	-1.14322	-0.660729	-1.0046	0.78395	0.81062	0.15954	0.407958	0.663681	1	1	0.840439	1	1	25
chr1_115776358_rs377142306_T_Denisova_single_seq	-3.48243	-3.92671	-11.3456	-4.95081	-3.84023	-3.07093	-3.04368	-3.05603	-2.96959	-2.88335	-0.522426	-0.995494	-5.97418	-2.29301	-1.86473	0.553978	0.453778	0.901998	0.923414	0.804471	1	1	1	1	1	20
chr1_11838378_rs56313628_A_Tewhey_single_seq	-6.46738	-5.76105	-11.3456	-10.9587	-10.7541	-3.81948	-3.98066	-3.67438	-3.99055	-3.75155	-3.11432	-2.16482	-6.68146	-5.40683	-6.76359	NA	NA	NA	NA	NA	NA	NA	NA	NA	NA	9
chr1_11838378_rs56313628_G_Tewhey_single_seq	-3.72014	-4.62513	-9.61592	-5.31455	-3.18467	-2.79992	-2.93292	-3.31408	-3.19483	-3.10556	-0.516914	-1.57278	-6.70877	-2.92545	-1.11354	0.732134	0.83564	0.856006	0.735289	0.316231	1	1	1	1	1	14
chr1_11860775_rs36015380_C_Neanderthal_single_seq	-3.82627	-4.05703	-7.88621	-4.16428	-3.95973	-2.71847	-3.04254	-2.73178	-2.93787	-2.81343	-0.82748	-1.31892	-4.27382	-2.43841	-1.77139	0.989635	0.962074	0.745654	0.978976	0.78017	1	1	1	1	1	39
chr1_11860775_rs36015380_G_Neanderthal_single_seq	-4.06528	-4.37539	-11.3456	-5.28627	-7.29471	-3.27547	-3.43665	-3.39608	-3.40957	-3.45406	-0.484115	-1.26247	-6.46245	-2.14515	-4.59189	0.848063	0.971154	0.998909	0.993018	0.953663	1	1	1	1	1	59
chr1_11862214_rs9651118_C_Neanderthal_single_seq	-2.53326	-2.38881	-3.26349	-2.50337	-3.10309	-1.72104	-1.9346	-1.87435	-1.80351	-1.81631	-0.567453	-0.674643	-1.70214	-0.998054	-1.39777	0.760343	0.252487	0.00775859	0.150022	0.864289	1	0.961056	0.125555	0.716494	1	95
chr1_11862214_rs9651118_T_Neanderthal_single_seq	-1.99559	-2.32309	-3.70176	-2.52542	-2.31967	-1.92816	-1.8319	-1.80277	-1.8571	-1.95217	-0.425892	-0.497031	-2.06798	-0.91181	-0.813552	0.0190253	0.16766	0.26348	0.0639751	0.102498	0.144133	0.771249	1	0.413852	0.618981	76
chr1_11876093_rs370379218_A_Neanderthal_single_seq	-4.20148	-5.76105	-7.88621	-4.30048	-10.7541	-3.6145	-3.43665	-3.16288	-3.33199	-3.13392	-0.796295	-1.6487	-3.86669	-0.438051	-6.30902	0.321988	0.941339	0.62239	0.501269	0.975616	1	1	1	1	1	15
chr1_11876093_rs370379218_G_Neanderthal_single_seq	-4.3519	-3.57569	-7.88621	-3.92527	-7.29471	-3.35305	-3.43665	-3.2365	-3.12151	-2.87208	-0.441036	-0.0207042	-6.04094	-0.185484	-2.65949	0.845119	0.0713419	0.914069	0.134643	0.700238	1	0.441437	1	0.671591	1	13
chr1_11919046_rs374516242_C_Denisova_single_seq	-2.57892	-3.57569	-7.88621	-4.80895	-5.39659	-2.61928	-2.98618	-2.96218	-2.93787	-2.87208	-0.035306	-0.812792	-4.92403	-1.72125	-2.53429	0.0723133	0.297167	0.785221	0.876747	0.733447	0.397487	1	1	1	1	31
chr1_11919046_rs374516242_T_Denisova_single_seq	-3.28227	-3.92083	-5.98809	-4.16428	-4.82341	-3.27547	-3.68316	-3.31408	-3.49156	-3.20754	-0.150464	-1.88142	-2.31371	-1.71019	-3.26966	0.291085	0.745476	0.446545	0.871921	0.877562	0.958693	1	1	1	1	35
chr1_11920560_rs370947410_A_Denisova_single_seq	-2.32442	-2.68734	-3.31773	-3.13887	-2.75442	-2.22366	-2.18336	-2.42177	-2.45468	-2.28912	-0.242603	-0.389843	-1.5529	-0.748233	-0.780649	0.0107231	0.00961118	0.0143014	0.690462	0.0228839	0.0915254	0.0955753	0.194446	1	0.223693	94
chr1_11920560_rs370947410_G_Denisova_single_seq	-1.60467	-1.6901	-2.40606	-1.68025	-2.03647	-1.50639	-1.56081	-1.44542	-1.60792	-1.65312	-0.267883	-0.3603	-1.32187	-0.166839	-0.426969	0.133001	0.000121317	3.7263892144797e-05	4.37443915350533e-07	4.52297192338597e-06	0.603794	0.00216111	0.0016961	1.5708213323951e-05	0.000173821	107
chr1_11934553_rs375204981_C_Denisova_single_seq	-3.02022	-4.22419	-4.44676	-4.55472	-2.70116	-2.36596	-2.2067	-2.8184	-2.46352	-2.62049	-0.915355	-2.162	-2.63882	-2.68633	-0.495157	NA	NA	NA	NA	NA	NA	NA	NA	NA	NA	8
chr1_11934553_rs375204981_T_Denisova_single_seq	-4.92896	-10.7152	-11.3456	-7.49926	-10.7541	-4.05848	-3.87453	-3.67438	-3.76987	-4.27718	-0.585807	-6.35937	-6.87156	-5.89134	-6.30902	NA	NA	NA	NA	NA	NA	NA	NA	NA	NA	9
chr1_12094998_rs957125425_A_Denisova_single_seq	-3.44184	-4.5655	-7.88621	-4.03983	-10.7541	-3.27547	-3.22618	-3.16288	-3.05767	-3.20754	-0.00679333	-1.12884	-4.40319	-0.951982	-4.92337	0.571247	0.966688	0.811747	0.526084	0.994851	1	1	1	1	1	39
chr1_12094998_rs957125425_C_Denisova_single_seq	-3.49057	-4.5655	-5.83065	-4.32934	-4.18701	-3.0984	-3.26892	-3.05943	-2.93902	-3.0655	-0.232305	-2.32511	-3.99114	-1.53002	-2.29064	0.312091	0.966777	0.237295	0.813822	0.871899	0.993174	1	0.999338	1	1	34
chr1_12097437_rs888331940_C_Denisova_single_seq	-3.20864	-10.7152	-7.88621	-6.0045	-7.29471	-4.05848	-3.68316	-3.57553	-3.67101	-3.86611	0.161151	-5.85091	-4.1057	-3.06663	-2.18217	0.526209	0.998309	0.572264	0.829957	0.551015	1	1	1	1	1	11
chr1_12097437_rs888331940_T_Denisova_single_seq	-4.06528	-4.37539	-7.88621	-2.87655	-10.7541	-2.88136	-2.40306	-3.02603	-3.40957	-3.20754	-0.2458	-2.46722	-6.01186	0.101138	-6.47697	0.773643	0.913476	0.601752	0.0347481	0.972921	1	1	1	0.266762	1	11
chr1_12098238_12098407_pos_81_A_pos_91_A_Denisova_haplotype	-3.13859	-3.43058	-6.95332	-4.03983	-10.7541	-2.67144	-3.07186	-3.05943	-3.18832	-2.84276	-0.445117	-0.630452	-3.62004	-1.42307	-5.1459	0.963003	0.0775287	0.822989	0.905333	0.987938	1	0.469377	1	1	1	64
chr1_12098238_12098407_pos_81_A_pos_91_C_Denisova_haplotype	-2.97737	-3.62876	-7.88621	-3.42006	-3.90833	-2.85318	-2.64405	-2.76095	-2.82727	-2.78525	-0.222664	-0.964192	-3.78561	-1.58288	-2.11557	0.526611	0.895822	0.697549	0.618781	0.921185	1	1	1	1	1	68
chr1_12098238_12098407_pos_81_G_pos_91_A_Denisova_haplotype	-3.62129	-3.43058	-11.3456	-4.17016	-4.35017	-3.16683	-3.01436	-3.2365	-3.18994	-3.13571	-0.639484	-0.358435	-6.20413	-1.33187	-1.52399	0.783019	0.141325	0.999444	0.877478	0.891692	1	0.694363	1	1	1	72
chr1_12098238_12098407_pos_81_G_pos_91_C_Denisova_haplotype	-3.35985	-2.7437	-7.88621	-3.92527	-7.29471	-2.94001	-2.68765	-2.84239	-3.05767	-2.55135	-0.630951	-0.212663	-4.86018	-0.982165	-1.7333	0.909658	0.0121161	0.752705	0.757619	0.959196	1	0.115795	1	1	1	59
chr1_12098318_rs112836914_A_Denisova_single_seq	-3.72014	-3.29739	-11.3456	-3.54084	-7.29471	-3.27547	-3.22618	-3.48301	-3.25836	-3.36712	-0.665359	-0.419392	-6.46245	-1.12268	-3.54316	0.980445	0.229027	0.993527	0.746588	0.986649	1	0.911711	1	1	1	59
chr1_12098318_rs112836914_G_Denisova_single_seq	-3.07179	-2.92734	-7.88621	-3.92527	-3.83528	-3.00115	-2.68765	-2.78602	-2.6758	-2.70282	-0.376843	-0.192661	-4.42016	-1.28711	-1.71964	0.656722	0.00397366	0.84255	0.72204	0.959884	1	0.0461527	1	1	1	93
chr1_12098328_rs112396200_A_Denisova_single_seq	-2.6025	-2.53122	-3.93772	-3.58957	-3.2953	-2.74461	-2.78046	-2.6795	-2.43497	-2.72995	-0.25731	-0.758146	-2.43108	-1.26005	-0.814353	0.31244	0.201385	0.342414	0.647581	0.346679	0.993253	0.854226	1	1	1	56
chr1_12098328_rs112396200_C_Denisova_single_seq	-3.40084	-2.77542	-9.61592	-3.98255	-3.61459	-3.31426	-3.25958	-3.19969	-3.12151	-3.36712	-0.150498	-0.038246	-4.16808	-1.20294	-0.886255	0.048302	0.000393515	0.48204	0.910746	0.631069	0.295106	0.00619385	1	1	1	52
chr1_12098625_rs1013393687_C_Denisova_single_seq	-2.88815	-2.17997	-7.88621	-2.20715	-2.7826	-3.00115	-2.98618	-3.16288	-3.12151	-3.13392	0.205086	0.663576	-4.79338	0.66713	0.0941843	0.00982886	0.000104497	0.619304	0.0018979	0.0130739	0.0852975	0.00189492	1	0.0265269	0.148656	39
chr1_12098625_rs1013393687_T_Denisova_single_seq	-2.10815	-2.10422	-6.95332	-2.82427	-3.83528	-3.20185	-2.78046	-2.78602	-2.6758	-2.93322	0.377636	-0.0577278	-4.2446	0.271213	-0.957297	0.00553077	0.00219869	0.546918	7.3079886263035e-06	0.331754	0.053048	0.0278748	1	0.000202418	1	39
chr1_12100138_rs999710828_A_Denisova_single_seq	-2.80467	-3.48961	-4.49982	-3.07897	-3.2565	-2.94001	-2.73406	-2.81421	-2.77499	-2.72995	0.241902	-0.539314	-2.84675	-0.286503	-0.960476	0.000644315	0.280699	0.226455	0.0119336	0.145021	0.00846141	1	0.979569	0.118748	0.747555	52
chr1_12100138_rs999710828_G_Denisova_single_seq	-2.67482	-2.63309	-4.31222	-2.50337	-2.84126	-2.13522	-2.40306	-2.24028	-2.26196	-2.17395	-0.407496	-0.663058	-2.09858	-0.718522	-0.728447	0.487966	0.0681082	0.167238	0.623127	0.237117	1	0.428566	0.859723	1	0.959035	47
chr1_12101114_rs1050615436_A_Denisova_single_seq	-3.62129	-4.37539	-11.3456	-3.81914	-10.7541	-3.20185	-2.93193	-2.90104	-2.82727	-2.45854	-0.593906	-2.31956	-6.20413	-2.17055	-5.6416	0.807454	0.992577	0.990806	0.883223	0.999021	1	1	1	1	1	31
chr1_12101114_rs1050615436_C_Denisova_single_seq	-3.94083	-3.57569	-7.88621	-4.80895	-3.61459	-2.71847	-2.55875	-2.84239	-2.77499	-2.65055	-0.783176	-1.19171	-4.40319	-1.80671	-1.55083	0.953052	0.920949	0.978548	0.985813	0.841547	1	1	1	1	1	43
chr1_12101876_rs1053586085_C_Denisova_single_seq	-3.52878	-3.68182	-7.88621	-4.4509	-7.29471	-3.20185	-3.29298	-3.2365	-3.25836	-3.28513	-0.321667	-0.694649	-4.57212	-1.61494	-3.41412	0.448011	0.222616	0.727677	0.980215	0.982991	1	0.899994	1	1	1	113
chr1_12101876_rs1053586085_T_Denisova_single_seq	-3.07179	-3.47684	-7.88621	-3.62778	-7.29471	-2.94001	-3.04254	-3.02603	-2.77499	-2.87208	-0.332175	-0.373868	-5.48591	-1.48614	-3.03313	0.477592	0.0253291	0.962798	0.985471	0.994625	1	0.206156	1	1	1	59
chr1_12103968_rs904779769_A_Denisova_single_seq	-2.62607	-3.57569	-4.15666	-3.49985	-3.06807	-2.06827	-1.94805	-2.1487	-1.95529	-1.92087	-0.6656	-1.84732	-2.65928	-1.85522	-1.46075	0.973844	0.996887	0.595107	0.994427	0.764071	1	1	1	1	1	118
chr1_12103968_rs904779769_G_Denisova_single_seq	-2.30625	-2.99414	-4.55122	-2.90367	-2.7826	-2.06864	-2.24827	-2.11359	-2.14133	-2.11975	-0.600511	-1.0861	-2.89644	-1.16782	-1.3867	0.673559	0.996319	0.794545	0.9147	0.696043	1	1	1	1	1	102
chr1_12104235_rs1020271974_A_Denisova_single_seq	-2.88815	-3.62876	-4.5571	-3.38325	-3.78716	-2.39757	-2.49852	-2.73276	-2.29886	-2.52778	-0.568893	-1.03563	-2.26142	-1.25742	-2.20398	0.956678	0.976121	0.701927	0.83479	0.969687	1	1	1	1	1	76
chr1_12104235_rs1020271974_G_Denisova_single_seq	-2.6025	-2.96074	-6.03233	-2.7015	-3.69148	-2.18767	-2.08935	-2.09666	-2.19174	-1.96799	-0.496991	-1.18362	-4.26085	-1.08568	-1.30914	0.788181	0.821807	0.927384	0.595285	0.90867	1	1	1	1	1	68
chr1_12105101_rs373428668_C_Denisova_single_seq	-2.83179	-3.38433	-6.95332	-3.92527	-3.51574	-2.52647	-2.44043	-2.44324	-2.72454	-2.45854	-0.775027	-0.82622	-3.86669	-1.43937	-1.62296	0.946726	0.45577	0.847397	0.948466	0.86117	1	1	1	1	1	61
chr1_12105101_rs373428668_G_Denisova_single_seq	-3.20864	-3.06419	-6.39144	-4.16428	-4.09593	-2.61928	-2.68765	-2.73178	-2.82727	-2.65055	-0.598192	-0.766485	-3.15494	-1.62469	-2.01897	0.940844	0.379129	0.78137	0.879011	0.979934	1	1	1	1	1	85
chr1_12105636_rs184411278_C_Denisova_single_seq	-3.28425	-4.57995	-7.41976	-3.1083	-3.778	-3.20185	-3.01656	-2.93161	-3.18832	-3.0989	-0.743871	-1.57628	-4.69725	-0.379006	-1.74736	0.908173	0.976858	0.766168	0.314699	0.61972	1	1	1	1	1	46
chr1_12105636_rs184411278_T_Denisova_single_seq	-3.72014	-4.37539	-7.88621	-4.4509	-7.29471	-3.065	-3.22618	-3.2365	-3.05767	-3.06387	-0.515783	-1.85717	-3.99114	-2.09795	-4.79051	0.958321	0.966268	0.913466	0.974153	0.994597	1	1	1	1	1	45
chr1_12202955_rs553104080_A_Denisova_single_seq	-3.67072	-4.29142	-7.88621	-4.45967	-5.44083	-3.20364	-3.25958	-3.31408	-3.33199	-3.28513	-0.366967	-1.09188	-4.85425	-1.58416	-3.12418	0.821216	0.949345	0.957142	0.850956	0.960197	1	1	1	1	1	78
chr1_12202955_rs553104080_G_Denisova_single_seq	-2.77754	-3.06419	-7.88621	-4.30048	-6.36183	-3.065	-3.29298	-3.16288	-3.18832	-3.06387	-0.312729	-0.696038	-4.21183	-1.43493	-2.49572	0.0709853	0.509197	0.849367	0.951258	0.934337	0.392515	1	1	1	1	55
chr1_12213006_rs946385586_C_Denisova_single_seq	-3.52878	-4.05703	-11.3456	-10.9587	-10.7541	-2.82499	-2.87965	-3.16288	-3.76987	-2.65055	-0.890469	-0.851405	-6.50482	-6.38913	-6.88803	NA	NA	NA	NA	NA	NA	NA	NA	NA	NA	7
chr1_12213006_rs946385586_T_Denisova_single_seq	-3.28227	-3.57569	-6.95332	-3.92527	-3.03305	-2.57213	-2.33109	-2.06239	-2.26196	-2.28912	-0.511514	-1.10134	-5.01897	-1.56118	-1.26201	0.625231	0.913213	0.848886	0.452896	0.681092	1	1	1	1	1	13
chr1_12213718_12213887_pos_67_C_pos_105_C_Denisova_haplotype	-2.54455	-3.29986	-7.88621	-4.23238	-3.59951	-2.20544	-2.28027	-2.44324	-2.35802	-2.23051	-0.567852	-1.09279	-5.27988	-1.40751	-1.26042	0.598202	0.86111	0.94464	0.816508	0.747332	1	1	1	1	1	32
chr1_12213718_12213887_pos_67_C_pos_105_G_Denisova_haplotype	-2.6025	-3.30733	-4.61933	-3.82278	-3.42602	-2.43927	-2.68835	-2.93161	-2.47856	-2.55215	-0.228576	-0.85901	-2.50257	-1.23501	-1.08656	0.681446	0.868504	0.35634	0.708611	0.498563	1	1	1	1	1	36
chr1_12213718_12213887_pos_67_T_pos_105_C_Denisova_haplotype	-3.00794	-2.80235	-7.88621	-4.80895	-4.09593	-2.52647	-2.44043	-2.78602	-2.58299	-2.41429	-0.435815	-1.10847	-5.48591	-1.92106	-1.90871	0.0488904	0.838449	0.988226	0.97408	0.876959	0.2979	1	1	1	1	35
chr1_12213718_12213887_pos_67_T_pos_105_G_Denisova_haplotype	-2.92467	-3.53307	-4.63231	-4.7139	-3.96561	-2.55075	-2.73331	-2.65605	-2.39385	-2.3505	-0.354222	-1.27515	-1.52581	-1.82255	-1.71402	0.265649	0.758675	0.182911	0.987735	0.847559	0.913758	1	0.89505	1	1	38
chr1_12213784_rs1010407495_C_Denisova_single_seq	-3.07179	-3.47684	-6.95332	-3.72029	-3.03305	-2.82499	-2.93193	-2.96218	-3.05767	-2.81343	-0.374228	-1.12307	-3.41213	-1.11953	-0.934406	0.578445	0.962733	0.748672	0.901726	0.280693	1	1	1	1	1	121
chr1_12213784_rs1010407495_T_Denisova_single_seq	-3.52878	-3.47684	-6.95332	-3.81914	-4.09593	-3.00115	-2.75689	-2.90104	-2.82727	-2.84276	-0.610808	-0.726683	-4.10181	-1.38724	-1.48928	0.969685	0.868701	0.963162	0.910304	0.875044	1	1	1	1	1	138
chr1_12213822_rs969264615_C_Denisova_single_seq	-3.20864	-3.68182	-7.88621	-3.92527	-7.29471	-2.77075	-2.73331	-2.78602	-2.93787	-2.87208	-0.2893	-1.06216	-5.2453	-1.11778	-4.31032	0.529733	0.705722	0.936967	0.763239	0.996804	1	1	1	1	1	75
chr1_12213822_rs969264615_G_Denisova_single_seq	-3.44431	-3.92083	-7.88621	-4.16428	-5.44083	-2.97058	-2.98618	-3.05943	-2.82727	-2.90525	-0.727704	-1.14667	-4.75509	-1.79814	-2.62987	0.72558	0.975953	0.788623	0.97727	0.939153	1	1	1	1	1	62
chr1_12219150_rs1007561471_A_Denisova_single_seq	-1.65268	-0.806851	-1.73646	-0.613291	0.197869	0.244473	0.221335	-0.196463	-0.0321325	-0.104614	-1.89715	-1.02819	-1.54	-0.581158	0.302482	NA	NA	NA	NA	NA	NA	NA	NA	NA	NA	1
chr1_12219150_rs1007561471_C_Denisova_single_seq	-1.98301	-1.89783	-1.36894	-1.75974	-4.95722	-1.58765	-1.62532	-2.1487	-1.44877	-1.83144	-0.395364	-0.272511	0.779767	-0.310969	-3.12578	NA	NA	NA	NA	NA	NA	NA	NA	NA	NA	2
chr1_12219398_rs1026971377_A_Denisova_single_seq	-4.43587	-4.675	-3.77616	-4.42355	-3.11934	-3.47852	-3.55523	-2.69427	-3.5785	-3.51834	-0.681786	-1.33487	-0.503152	-1.42457	-0.711057	0.80399	0.69687	0.0566036	0.845092	0.153287	1	1	0.481923	1	0.769571	16
chr1_12219398_rs1026971377_G_Denisova_single_seq	-3.82711	-2.89754	-11.3456	-3.46305	-6.36183	-3.2181	-3.14194	-3.05943	-2.92303	-2.96798	-1.18107	-0.665155	-7.25802	-0.893994	-2.5833	NA	NA	NA	NA	NA	NA	NA	NA	NA	NA	6
chr1_12221801_rs1051932927_G_Denisova_single_seq	-3.52878	-3.79638	-11.3456	-3.92527	-6.36183	-3.065	-2.87965	-3.16288	-3.05767	-2.99707	-0.658038	-0.995333	-5.88926	-1.04035	-2.90777	0.994096	0.740559	0.942673	0.791407	0.98882	1	1	1	1	1	61
chr1_12221801_rs1051932927_T_Denisova_single_seq	-3.28227	-5.04282	-7.88621	-4.80895	-10.7541	-3.43505	-3.51424	-3.48301	-3.49156	-3.36712	-0.414935	-2.37152	-4.79338	-1.62363	-5.32672	0.812904	0.999975	0.940973	0.986311	0.999946	1	1	1	1	1	73
chr1_12222535_rs949959349_C_Denisova_single_seq	-3.40084	-3.81636	-7.88621	-3.99171	-7.29471	-3.06648	-3.19426	-2.84698	-3.12151	-3.03047	-0.478755	-0.226858	-3.65528	-0.781584	-3.83787	0.662092	0.22349	0.753846	0.31147	0.894015	1	0.900883	1	1	1	28
chr1_12222535_rs949959349_T_Denisova_single_seq	-3.35985	-3.79638	-7.88621	-3.30764	-3.83528	-2.77075	-3.10119	-2.96218	-3.05767	-3.13392	-0.269545	-0.277441	-4.40319	-0.483176	-2.18217	0.663054	0.438482	0.800753	0.295049	0.556242	1	1	1	1	1	41
chr1_12222931_rs924467278_C_Denisova_single_seq	-3.52878	-3.92083	-7.88621	-4.03983	-7.29471	-3.00115	-2.93193	-2.90104	-2.88151	-2.93322	-0.616163	-1.20247	-4.72333	-1.63104	-3.16795	0.982401	0.985821	0.980333	0.999513	0.999587	1	1	1	1	1	161
chr1_12222931_rs924467278_T_Denisova_single_seq	-3.35985	-3.68182	-7.88621	-4.16428	-4.41429	-2.88136	-2.78046	-2.90104	-2.93787	-2.93322	-0.589759	-1.34327	-5.07897	-1.6179	-1.96199	0.96662	0.995885	0.998295	0.99904	0.995389	1	1	1	1	1	187
chr1_12223866_12224035_pos_82_C_pos_88_C_pos_90_C_Denisova_haplotype	-3.62129	-4.78451	-7.88621	-4.61885	-5.79995	-3.065	-3.04254	-3.09283	-2.99653	-3.13392	-0.689351	-1.79833	-5.15443	-2.2286	-2.44048	0.958	0.999898	0.979205	0.999838	0.952211	1	1	1	1	1	95
chr1_12223866_12224035_pos_82_C_pos_88_C_pos_90_T_Denisova_haplotype	-3.72014	-3.7391	-11.3456	-3.67403	-7.29471	-3.16683	-3.04368	-3.05943	-3.12151	-2.87208	-0.652914	-1.23055	-6.57195	-0.904416	-4.06566	0.90048	0.937105	0.999269	0.566023	0.996618	1	1	1	1	1	76
chr1_12223866_12224035_pos_82_C_pos_88_G_pos_90_C_Denisova_haplotype	-3.62129	-3.79638	-5.4149	-4.03983	-3.61459	-2.88136	-2.98618	-2.90104	-2.82727	-2.75707	-0.679499	-1.33932	-3.35903	-1.61839	-1.7092	0.989585	0.963882	0.484859	0.526404	0.79179	1	1	1	1	1	85
chr1_12223866_12224035_pos_82_C_pos_88_G_pos_90_T_Denisova_haplotype	-3.62129	-4.37539	-6.39144	-4.80895	-5.79995	-3.065	-3.10119	-2.90104	-3.05767	-3.06387	-0.895148	-1.87731	-2.93381	-1.92744	-2.98628	0.994852	0.999589	0.537925	0.992533	0.982423	1	1	1	1	1	69
chr1_12223866_12224035_pos_82_T_pos_88_C_pos_90_C_Denisova_haplotype	-3.57503	-4.14811	-7.88621	-3.98255	-3.21551	-2.5493	-2.78046	-2.51033	-2.7759	-2.65055	-0.986213	-1.54986	-4.20017	-1.30318	-1.61367	0.999414	0.993293	0.911939	0.966942	0.719411	1	1	1	1	1	72
chr1_12223866_12224035_pos_82_T_pos_88_C_pos_90_T_Denisova_haplotype	-3.62129	-3.79638	-11.3456	-4.30048	-7.29471	-2.88136	-2.98618	-3.16288	-3.25836	-3.20754	-0.723367	-1.10873	-6.20413	-1.48086	-3.84066	0.996023	0.956515	0.999015	0.934471	0.999967	1	1	1	1	1	99
chr1_12223866_12224035_pos_82_T_pos_88_G_pos_90_C_Denisova_haplotype	-4.20148	-4.5655	-11.3456	-4.37569	-6.36183	-3.1318	-3.10119	-3.12785	-3.08959	-3.20754	-1.11876	-1.99355	-6.46245	-1.72859	-3.38166	0.999938	0.999224	0.984179	0.989381	0.979466	1	1	1	1	1	88
chr1_12223866_12224035_pos_82_T_pos_88_G_pos_90_T_Denisova_haplotype	-3.57503	-3.92671	-7.88621	-4.4509	-7.29471	-2.97058	-3.13176	-3.27529	-3.18832	-3.20754	-0.770989	-1.43679	-5.37153	-2.26916	-3.96859	0.997942	0.994678	0.929459	0.998209	0.999967	1	1	1	1	1	98
chr1_12223947_rs77615143_C_Denisova_single_seq	-3.72014	-4.675	-7.41976	-4.7139	-10.7541	-2.91068	-3.07186	-2.90104	-2.93787	-2.93322	-0.541988	-1.40326	-4.70708	-2.53224	-5.68916	0.915882	0.996321	0.961668	0.999653	0.999953	1	1	1	1	1	74
chr1_12223947_rs77615143_T_Denisova_single_seq	-3.35985	-5.04282	-7.88621	-3.92527	-5.08172	-3.065	-3.04254	-3.09283	-3.05767	-2.93322	-0.610372	-2.3134	-5.15443	-1.59551	-1.62057	0.792107	0.999746	0.923027	0.993275	0.921161	1	1	1	1	1	71
chr1_12223953_rs75965589_C_Denisova_single_seq	-3.72014	-5.35769	-7.41976	-3.92527	-3.72494	-2.74461	-2.95905	-2.96761	-2.75508	-2.84995	-0.978166	-2.23477	-3.86081	-2.21766	-1.36048	0.992572	0.991172	0.701746	0.933034	0.771378	1	1	1	1	1	38
chr1_12223953_rs75965589_G_Denisova_single_seq	-3.52878	-4.37539	-7.88621	-5.02796	-7.29471	-3.00115	-2.73331	-2.84239	-2.99653	-2.93322	-0.671967	-1.65398	-4.40319	-1.96849	-3.4286	0.524276	0.898054	0.675462	0.976481	0.926255	1	1	1	1	1	37
chr1_12223955_rs114541956_C_Denisova_single_seq	-3.44184	-3.47684	-7.88621	-4.30048	-4.09593	-3.065	-3.22618	-3.39608	-3.40957	-3.20754	-0.332254	-1.00923	-4.72333	-1.41028	-2.49572	0.672933	0.926961	0.733407	0.993251	0.902642	1	1	1	1	1	67
chr1_12223955_rs114541956_T_Denisova_single_seq	-3.20864	-3.47684	-6.95332	-4.61885	-3.51574	-2.71847	-2.98618	-2.84239	-2.99653	-2.81343	-0.682171	-1.24154	-4.51008	-1.9623	-0.96539	0.817903	0.966288	0.660469	0.901199	0.462641	1	1	1	1	1	69
chr1_12246175_rs474247_C_QTLs_single_seq	-3.44431	-4.5655	-7.88621	-4.30759	-9.02443	-3.31426	-3.25958	-3.31408	-3.26015	-3.03047	-0.257415	-1.6494	-5.3463	-1.34454	-5.38802	0.238747	0.991398	0.922263	0.973339	0.997511	0.8622	1	1	1	1	70
chr1_12246175_rs474247_T_QTLs_single_seq	-3.00794	-3.79638	-5.19589	-3.81914	-4.09593	-2.88136	-3.04254	-3.02603	-2.93787	-3.13392	-0.22833	-0.857712	-2.37279	-0.975962	-1.67035	0.30656	0.881098	0.263558	0.603496	0.782415	0.98448	1	1	1	1	93
chr1_1227157_rs1007393536_C_Denisova_single_seq	-2.57892	-0.426378	-2.40606	-1.44497	-2.84126	-2.52647	-2.73331	-2.58031	-2.62865	-2.75707	0.251519	2.2213	-0.127405	0.449565	-0.084188	NA	NA	NA	NA	NA	NA	NA	NA	NA	NA	5
chr1_1227157_rs1007393536_T_Denisova_single_seq	-4.51984	-2.68734	-7.88621	-3.38127	-3.33629	-3.71335	-3.16233	-3.48301	-3.87599	-3.36712	-0.209753	1.34551	-4.72333	-0.885478	-0.522862	NA	NA	NA	NA	NA	NA	NA	NA	NA	NA	7
chr1_1227989_rs949236982_C_Denisova_single_seq	-3.44184	-3.79638	-7.88621	-3.81914	-6.36183	-3.065	-3.04254	-3.16288	-3.18832	-3.13392	-0.637148	-1.34785	-5.76693	-1.3356	-3.16795	0.980581	0.986649	0.986028	0.981832	0.990977	1	1	1	1	1	163
chr1_1227989_rs949236982_T_Denisova_single_seq	-3.48531	-4.05703	-5.70149	-4.03983	-4.95256	-2.97058	-3.04254	-3.09283	-3.12151	-3.06387	-0.506732	-1.1633	-3.14999	-1.75167	-2.63578	0.638495	0.804269	0.263999	0.990632	0.959781	1	1	1	1	1	122
chr1_1228316_rs922233931_A_Denisova_single_seq	-2.80467	-2.63309	-5.98809	-3.54084	-3.51574	-2.5493	-2.47933	-2.7589	-2.49579	-2.6001	-0.25232	-0.464237	-3.20293	-1.16497	-1.46394	0.343393	0.0195437	0.86375	0.979721	0.773812	1	0.168842	1	1	1	220
chr1_1228316_rs922233931_G_Denisova_single_seq	-2.9468	-3.2154	-7.88621	-3.45885	-3.61459	-2.66803	-2.64339	-2.6795	-2.72454	-2.6001	-0.438659	-0.988896	-4.92403	-1.23466	-1.38929	0.644987	0.973975	0.995703	0.990508	0.931834	1	1	1	1	1	239
chr1_1231205_rs749761079_A_Denisova_single_seq	-1.19091	-1.07464	-4.36451	-2.53846	-2.51782	-1.15047	-1.02869	-0.980592	-0.841017	-0.790002	-0.0404464	-0.0459481	-3.38392	-1.69744	-1.72782	NA	NA	NA	NA	NA	NA	NA	NA	NA	NA	2
chr1_1231870_rs751692844_A_Denisova_single_seq	-4.20148	-7.25581	-11.3456	-7.49926	-2.96624	-3.35305	-3.10119	-3.02603	-3.33199	-3.13392	-1.62935	-3.74158	-6.20413	-5.0857	-0.366144	NA	NA	NA	NA	NA	NA	NA	NA	NA	NA	5
chr1_1231870_rs751692844_C_Denisova_single_seq	-4.92896	-5.04282	-7.88621	-10.9587	-10.7541	-3.93404	-3.36303	-3.67438	-3.33199	-3.75155	-1.5269	-1.94163	-4.21183	-7.62671	-6.76359	NA	NA	NA	NA	NA	NA	NA	NA	NA	NA	3
chr1_1236536_rs970475112_C_Denisova_single_seq	-3.94083	-4.5655	-3.01921	-2.98715	-4.82341	-3.20185	-3.16233	-3.48301	-3.18832	-3.99056	-0.624422	-1.20247	-1.78305	-1.61526	-1.82065	0.826083	0.763491	0.1707	0.698664	0.637653	1	1	0.868561	1	1	11
chr1_1236536_rs970475112_T_Denisova_single_seq	-3.21582	-5.0711	-11.3456	-9.22898	-7.42504	-2.79787	-2.93479	-3.31408	-2.77673	-2.5806	-0.45197	-2.33319	-7.06601	-6.00206	-3.79598	0.352636	0.937037	0.894045	0.984482	0.95941	1	1	1	1	1	12
chr1_1237752_rs1023371023_A_Denisova_single_seq	-7.34298	-10.7152	-11.3456	-10.9587	-10.7541	-3.89426	-3.64496	-3.83779	-3.71976	-3.72231	-3.24416	-7.07029	-7.06601	-6.54831	-6.44125	NA	NA	NA	NA	NA	NA	NA	NA	NA	NA	4
chr1_1237752_rs1023371023_G_Denisova_single_seq	-3.94083	-10.7152	-7.88621	-2.98715	-10.7541	-4.51305	-4.21967	-3.89507	-3.76987	-3.99056	-0.141998	-4.65536	-3.00301	-0.915548	-6.11892	NA	NA	NA	NA	NA	NA	NA	NA	NA	NA	5
chr1_1241613_rs890842101_A_Neanderthal_single_seq	-3.48531	-3.47684	-5.75227	-2.93079	-10.7541	-3.16683	-3.04254	-3.05943	-2.90969	-3.06387	-0.345913	-0.603454	-3.23519	-0.336082	-5.18864	0.738031	0.452389	0.27644	0.010946	0.99949	1	1	1	0.110913	1	74
chr1_1241613_rs890842101_G_Neanderthal_single_seq	-3.35985	-3.68182	-7.88621	-4.16428	-3.2543	-2.88136	-3.16233	-2.90104	-2.93787	-2.87208	-0.505783	-0.690967	-5.78995	-1.00811	-0.995861	0.503982	0.434391	0.907585	0.727081	0.436065	1	1	1	1	1	59
chr1_1251312_rs963368277_G_Denisova_single_seq	-1.58124	-1.86662	-2.73461	-2.31124	-2.72624	-1.85572	-2.04541	-2.06239	-1.96984	-2.03343	0.0518609	-0.0889334	-1.42848	-0.519466	-0.646261	7.38457029894885e-09	0.000924099	0.0392823	0.036974	0.000282508	2.53165362890378e-07	0.0131425	0.384485	0.278994	0.00653184	93
chr1_1251312_rs963368277_T_Denisova_single_seq	-1.93557	-2.14209	-2.87005	-2.95897	-2.40559	-2.05427	-2.03116	-2.16692	-1.92649	-2.11975	-0.00808134	-0.237091	-0.585491	-0.81894	-0.64186	0.00648942	0.0154207	0.00862612	0.125404	0.205472	0.0605053	0.139789	0.134839	0.64542	0.894362	74
chr1_1252706_rs989224309_A_Denisova_single_seq	-4.07116	-4.29142	-11.3456	-7.49926	-4.40122	-3.56824	-2.71048	-3.31828	-3.31808	-3.0989	-1.13315	-1.21352	-6.77651	-3.62391	-1.86013	0.679566	0.764387	0.998638	0.971995	0.709624	1	1	1	1	1	20
chr1_1252706_rs989224309_G_Denisova_single_seq	-3.94083	-3.68182	-11.3456	-4.80895	-6.36183	-3.71335	-3.16233	-3.09283	-3.67101	-3.54657	-0.908556	-1.38542	-6.68146	-2.73959	-4.03218	0.770061	0.785864	0.814575	0.939449	0.894138	1	1	1	1	1	17
chr1_12545382_rs371544193_C_Denisova_single_seq	-4.38761	-3.79638	-8.86854	-4.42439	-10.7541	-3.71699	-3.19426	-3.2365	-3.22334	-3.45406	-1.08216	-0.884066	-6.02947	-0.736099	-5.61332	0.9613	0.873749	0.78081	0.73393	0.986698	1	1	1	1	1	32
chr1_12545382_rs371544193_G_Denisova_single_seq	-3.82627	-3.68182	-6.39144	-4.61885	-4.09593	-3.27547	-3.43665	-3.2365	-3.18832	-3.20754	-0.741021	-0.771192	-2.45357	-1.20928	-1.96148	0.946635	0.877402	0.659441	0.637967	0.630037	1	1	1	1	1	39
chr1_1255031_rs916133372_A_Denisova_single_seq	-3.07327	-3.17017	-7.41976	-2.93493	-3.20907	-2.46074	-2.98618	-2.90079	-2.82727	-3.04928	-0.163527	-0.113417	-3.73442	-0.249034	-0.238755	NA	NA	NA	NA	NA	NA	NA	NA	NA	NA	6
chr1_1255031_rs916133372_G_Denisova_single_seq	-2.35992	-1.86781	-3.03614	-1.96801	-1.42186	-2.23544	-1.97011	-1.79215	-2.17672	-2.17778	0.177671	0.629769	-1.34761	0.0379788	0.962439	NA	NA	NA	NA	NA	NA	NA	NA	NA	NA	4
chr1_12553396_rs180707708_A_Denisova_single_seq	-3.72014	-3.29739	-3.84579	-3.62778	-7.29471	-3.065	-2.87965	-3.02603	-2.6758	-2.5042	-0.590423	-1.11941	-2.31556	-1.21698	-5.32672	0.874019	0.750602	0.54439	0.592233	0.987453	1	1	1	1	1	21
chr1_12553396_rs180707708_G_Denisova_single_seq	-2.01992	-2.97008	-2.41346	-2.53264	-2.16312	-2.17376	-1.94805	-2.53391	-2.37887	-2.10369	-0.33888	-1.04577	-1.49094	-0.99139	-1.10841	0.196224	0.760093	0.216436	0.725998	0.294788	0.769163	1	0.959556	1	1	18
chr1_12554504_rs376464979_C_Denisova_single_seq	-2.18055	-2.60885	-3.26349	-2.58801	-3.10488	-2.00564	-2.00618	-1.96531	-2.09385	-2.00368	-0.478043	-0.604123	-1.8024	-0.714393	-0.837421	0.495531	0.470429	0.169208	0.0889628	0.0602223	1	1	0.865027	0.517431	0.444668	44
chr1_12554504_rs376464979_T_Denisova_single_seq	-2.97997	-3.79638	-7.88621	-3.38922	-3.2565	-2.06827	-2.33151	-2.22256	-2.3483	-2.23051	-0.518294	-1.54257	-5.71569	-1.22794	-1.23224	0.681396	0.870893	0.887125	0.864338	0.463909	1	1	1	1	1	32
chr1_12556071_rs144312269_C_Denisova_single_seq	-3.17362	-3.2154	-6.95332	-3.82278	-3.46948	-2.88136	-3.04254	-3.02603	-2.82727	-2.99707	-0.227764	-0.417794	-3.43126	-0.954459	-0.651664	0.483473	0.240024	0.458304	0.716684	0.438459	1	0.935647	1	1	1	102
chr1_12556071_rs144312269_T_Denisova_single_seq	-3.35985	-3.68182	-7.88621	-3.92527	-3.2543	-3.20185	-3.10119	-3.16288	-3.25836	-2.99707	-0.417862	-0.674732	-4.64971	-0.912958	-1.09385	0.836771	0.558331	0.846688	0.619353	0.356753	1	1	1	1	1	71
chr1_12564519_rs74668778_C_Denisova_single_seq	-3.67072	-3.79638	-7.88621	-5.04761	-6.36183	-2.82605	-2.80483	-2.73178	-2.67659	-2.78525	-1.12277	-1.05196	-5.13335	-2.1112	-3.05962	0.999923	0.761108	0.911629	0.999843	0.986008	1	1	1	1	1	78
chr1_12564519_rs74668778_T_Denisova_single_seq	-3.62129	-4.13224	-7.88621	-4.4509	-7.29471	-3.00115	-3.07186	-3.2365	-2.99653	-3.0989	-0.682917	-1.45031	-5.50675	-1.55628	-3.16085	0.980787	0.999315	0.997631	0.99668	0.998696	1	1	1	1	1	128
chr1_12565875_rs139828623_A_Denisova_single_seq	-3.00794	-3.2154	-5.00579	-3.81914	-3.2543	-2.52647	-2.36662	-2.44324	-2.53873	-2.41429	-0.636512	-1.13803	-3.44415	-1.69597	-1.60692	0.99823	0.971648	0.729625	0.999817	0.793388	1	1	1	1	1	255
chr1_12565875_rs139828623_G_Denisova_single_seq	-3.13859	-3.06419	-5.98809	-3.72029	-3.42323	-2.35705	-2.40306	-2.4003	-2.41356	-2.37135	-0.595948	-0.968773	-3.15494	-1.34994	-1.65228	0.857333	0.967079	0.872204	0.992698	0.992883	1	1	1	1	1	239
chr1_12566481_rs144623492_A_Denisova_single_seq	-1.42715	-0.559161	-2.16324	-0.777544	-1.36398	-1.85572	-1.64557	-1.78879	-1.75207	-1.78779	0.310508	0.996843	-0.203768	0.7128	0.372809	2.19003523623221e-14	1.50455091334381e-26	3.59465714216173e-07	1.37798664267244e-20	2.78062767334793e-07	1.4211764372264e-12	2.27057226706453e-24	2.92106083511085e-05	2.35319711441337e-18	1.4097099560472e-05	81
chr1_12566481_rs144623492_G_Denisova_single_seq	-0.88544	-0.700472	-1.06312	-0.619372	-0.702936	-1.5289	-1.60273	-1.57081	-1.43571	-1.54185	0.460206	0.872183	0.175611	0.82832	0.592586	7.58545370948706e-25	4.81388178919338e-50	2.18076736528266e-13	4.26833037630053e-23	2.88131021240466e-20	1.16408525254544e-22	2.25433587911453e-47	4.95306787839825e-11	8.81313215197507e-21	7.19140199991658e-18	136
chr1_12566663_rs142159777_C_Denisova_single_seq	-5.18727	-3.79638	-7.88621	-5.60114	-4.24635	-3.27547	-3.51424	-3.48301	-3.67101	-3.54657	-2.46879	-1.69549	-3.73049	-2.22287	-1.78781	NA	NA	NA	NA	NA	NA	NA	NA	NA	NA	7
chr1_12566663_rs142159777_T_Denisova_single_seq	-2.28605	-2.80235	-4.68743	-2.46284	-3.95973	-2.35705	-2.2964	-2.24028	-2.33577	-2.65055	-0.0969207	-1.10775	-3.242	-1.11615	-1.51903	0.00591971	0.197293	0.650183	0.547971	0.727263	0.0561033	0.84517	1	1	1	19
chr1_12569828_12569997_pos_46_A_pos_94_A_pos_127_A_Denisova_haplotype	-3.62129	-3.79638	-11.3456	-4.4509	-10.7541	-3.35305	-3.43665	-3.48301	-3.25836	-3.28513	-1.04644	-0.484954	-7.45057	-0.714384	-6.11892	0.928724	0.50286	0.996148	0.634637	0.982783	1	1	1	1	1	19
chr1_12569828_12569997_pos_46_A_pos_94_A_pos_127_G_Denisova_haplotype	-2.57967	-2.18049	-7.88621	-3.04581	-2.61972	-2.39757	-2.36662	-2.32029	-2.61454	-2.55455	-0.3641	-0.388566	-5.17613	-0.873606	-0.783933	0.765761	0.318585	0.843836	0.595549	0.0485153	1	1	1	1	0.382539	32
chr1_12569828_12569997_pos_46_A_pos_94_G_pos_127_A_Denisova_haplotype	-2.55754	-2.89542	-4.25915	-3.58431	-4.58883	-2.18767	-2.19176	-2.20291	-2.24419	-2.10198	-0.447771	-0.4275	-2.37812	-1.57101	-2.0685	0.782395	0.106774	0.490204	0.974255	0.953265	1	0.58198	1	1	1	54
chr1_12569828_12569997_pos_46_A_pos_94_G_pos_127_G_Denisova_haplotype	-3.00794	-3.06419	-6.95332	-2.82427	-3.42323	-2.66803	-2.55875	-2.44324	-2.49579	-2.41429	-0.293415	-0.791978	-4.1057	-0.912032	-0.925355	0.644352	0.713048	0.674048	0.535694	0.228199	1	1	1	1	0.942188	57
chr1_12569828_12569997_pos_46_G_pos_94_A_pos_127_A_Denisova_haplotype	-3.24545	-2.3308	-3.92853	-2.70614	-2.50135	-1.97462	-2.07238	-1.93725	-1.65749	-1.9417	-0.692177	-0.507751	-2.22171	-0.735893	-0.895926	0.733035	0.0618383	0.208628	0.410219	0.169633	1	0.4002	0.946522	1	0.811376	36
chr1_12569828_12569997_pos_46_G_pos_94_A_pos_127_G_Denisova_haplotype	-3.11453	-3.48961	-3.7314	-3.45885	-4.12479	-2.59571	-2.50175	-2.53316	-2.56494	-2.21133	-0.793313	-1.02588	-1.96436	-1.14766	-1.82163	0.861637	0.56066	0.255723	0.726276	0.966538	1	1	1	1	1	38
chr1_12569828_12569997_pos_46_G_pos_94_G_pos_127_A_Denisova_haplotype	-2.07543	-2.55559	-3.46332	-2.99175	-2.8425	-2.1076	-2.0169	-1.94983	-2.06113	-1.95217	-0.38851	-0.392919	-0.958502	-0.730339	-0.99973	0.670423	0.169662	0.144918	0.454123	0.475005	1	0.776057	0.801275	1	1	40
chr1_12569828_12569997_pos_46_G_pos_94_G_pos_127_G_Denisova_haplotype	-3.13859	-3.13782	-7.88621	-3.45885	-3.2543	-2.43927	-2.36662	-2.06239	-2.29839	-2.28912	-0.597359	-0.829747	-5.04382	-1.52549	-1.54099	0.723276	0.788715	0.981326	0.627319	0.815606	1	1	1	1	1	39
chr1_12569873_rs117325312_A_Denisova_single_seq	-4.20148	-4.78451	-7.88621	-6.56638	-10.7541	-3.20185	-3.36303	-3.78051	-3.12151	-2.99707	-0.919973	-0.773836	-3.99114	-5.62419	-6.11892	0.90572	0.785004	0.665751	0.976411	0.951958	1	1	1	1	1	11
chr1_12569873_rs117325312_G_Denisova_single_seq	-3.62129	-4.37539	-2.93201	-2.67793	-3.03305	-2.94001	-2.87965	-2.90104	-3.25836	-3.06387	-1.00082	-1.68584	-1.93897	-0.0831468	-0.644549	0.941639	0.704423	0.437246	0.200576	0.353817	1	1	1	0.841822	1	11
chr1_12569921_rs144375933_A_Denisova_single_seq	-2.40437	-4.05703	-11.3456	-2.82427	-2.14312	-2.71847	-2.68765	-2.73178	-2.53873	-2.5042	0.0436557	-0.866101	-5.88926	-0.548123	-0.636596	0.0402211	0.628902	0.912678	0.566555	0.187853	0.257621	1	1	1	0.856061	19
chr1_12569921_rs144375933_G_Denisova_single_seq	-2.88815	-3.57569	-7.88621	-4.30048	-3.33629	-3.1318	-2.82921	-2.78602	-2.93787	-2.70282	-0.269029	-0.969268	-4.64971	-1.5011	-0.807826	0.0513324	0.609967	0.895847	0.985485	0.151669	0.309788	1	1	1	0.765144	37
chr1_12569954_rs190286491_A_Denisova_single_seq	-3.28227	-2.53037	-7.88621	-4.4509	-3.33629	-2.24188	-2.51823	-2.58031	-2.49579	-2.45854	-0.989091	0.129908	-3.58007	-1.80671	-1.51185	0.844056	0.015493	0.90141	0.859134	0.55377	1	0.140333	1	1	1	17
chr1_12569954_rs190286491_G_Denisova_single_seq	-4.6149	-4.37539	-7.88621	-5.19276	-7.29471	-3.56824	-3.92759	-3.30078	-3.33397	-3.64542	-1.54407	-0.589893	-5.44231	-2.75236	-5.5209	0.985044	0.610311	0.934874	0.940654	0.979455	1	1	1	1	1	24
chr1_12572091_12572260_pos_47_A_pos_83_A_pos_125_A_Denisova_haplotype	-3.35985	-4.05703	-4.01472	-2.58801	-2.52052	-3.20185	-3.04254	-3.31408	-2.99653	-2.70282	-0.532422	-1.82759	-1.33336	-1.131	-0.0161383	NA	NA	NA	NA	NA	NA	NA	NA	NA	NA	9
chr1_12572091_12572260_pos_47_A_pos_83_A_pos_125_G_Denisova_haplotype	-3.67072	-5.20026	-11.3456	-5.15711	-6.82827	-3.31426	-3.51644	-3.09283	-3.49156	-3.44274	-0.521088	-2.39842	-6.75097	-1.93773	-2.91372	0.489732	0.970671	0.970176	0.904616	0.826896	1	1	1	1	1	20
chr1_12572091_12572260_pos_47_A_pos_83_G_pos_125_A_Denisova_haplotype	-3.44184	-4.37539	-7.88621	-3.72029	-10.7541	-2.94001	-2.98618	-3.2365	-3.18832	-2.87208	-0.525732	-1.56693	-4.86018	-1.45833	-5.6416	0.557976	0.846307	0.673367	0.778137	0.904892	1	1	1	1	1	17
chr1_12572091_12572260_pos_47_A_pos_83_G_pos_125_G_Denisova_haplotype	-3.88355	-3.47684	-7.88621	-9.22898	-5.565	-3.27745	-3.87817	-3.5787	-3.72044	-3.36712	-0.503053	-0.999049	-3.36792	-5.01364	-2.78476	0.729907	0.543374	0.67185	0.967672	0.873747	1	1	1	1	1	16
chr1_12572091_12572260_pos_47_G_pos_83_A_pos_125_A_Denisova_haplotype	-2.83604	-3.80132	-5.70149	-3.92066	-3.80584	-3.35305	-2.92587	-3.62495	-3.32549	-2.93458	-0.401318	-0.975425	-2.5716	-0.558387	-2.12677	0.0324073	0.639067	0.27366	0.452633	0.420654	0.218398	1	1	1	1	16
chr1_12572091_12572260_pos_47_G_pos_83_A_pos_125_G_Denisova_haplotype	-3.13859	-4.20745	-7.88621	-6.0045	-7.29471	-2.82499	-3.16233	-3.2365	-2.6758	-2.75707	-0.196896	-0.602786	-5.60755	-3.27996	-3.01753	0.573142	0.567626	0.828917	0.967925	0.785335	1	1	1	1	1	15
chr1_12572091_12572260_pos_47_G_pos_83_G_pos_125_A_Denisova_haplotype	-3.72014	-3.2154	-7.88621	-3.92527	-3.95973	-3.065	-2.93193	-2.96218	-3.25836	-3.20754	-0.536815	-1.16491	-4.72333	-0.732805	-0.251849	0.54431	0.297914	0.917816	0.606177	0.331053	1	1	1	1	1	13
chr1_12572091_12572260_pos_47_G_pos_83_G_pos_125_G_Denisova_haplotype	-3.78106	-4.06414	-7.41976	-3.50452	-5.01048	-3.93404	-3.30771	-3.35508	-3.40891	-3.35465	-0.784087	-1.83669	-5.16035	-0.9243	-1.23432	0.64824	0.810282	0.709852	0.369905	0.554063	1	1	1	1	1	10
chr1_12572137_rs12563774_A_Denisova_single_seq	-3.62129	-3.47684	-7.88621	-5.28627	-3.72072	-3.35305	-3.16233	-3.48301	-3.25836	-2.99707	-0.39733	-0.696675	-4.21183	-2.20805	-0.69107	0.640355	0.794055	0.928181	0.936214	0.25969	1	1	1	1	0.998005	19
chr1_12572137_rs12563774_G_Denisova_single_seq	-3.81708	-3.86943	-7.88621	-3.92949	-7.29471	-3.16683	-3.29949	-3.11923	-2.90969	-3.1196	-0.812614	-0.979565	-4.45526	-1.25031	-5.11991	0.966282	0.757281	0.721425	0.811038	0.939868	1	1	1	1	1	18
chr1_12572173_rs12563776_A_Denisova_single_seq	-3.20864	-4.20745	-6.39144	-2.38505	-5.79995	-2.48221	-2.55875	-2.09625	-2.41356	-2.75707	-0.726429	-0.869516	-4.29519	-0.81526	-5.09313	NA	NA	NA	NA	NA	NA	NA	NA	NA	NA	9
chr1_12572173_rs12563776_G_Denisova_single_seq	-2.77754	-3.29739	-7.88621	-4.03983	-7.29471	-2.66803	-2.40306	-2.4875	-2.53873	-2.37135	-0.498291	-1.38542	-6.46245	-2.25485	-3.92759	0.557787	0.765072	0.920953	0.803318	0.961965	1	1	1	1	1	17
chr1_12572215_rs12564662_A_Denisova_single_seq	-3.52878	-3.92083	-6.95332	-4.30048	-4.41429	-3.1318	-3.16233	-3.67438	-3.25836	-3.20754	-0.583408	-0.776361	-3.99114	-2.49174	-2.43655	0.903273	0.591218	0.587728	0.89217	0.813895	1	1	1	1	1	33
chr1_12572215_rs12564662_G_Denisova_single_seq	-4.20148	-3.7391	-9.61592	-4.23238	-4.25511	-3.23866	-3.29298	-3.16467	-3.33397	-3.32612	-0.384622	-0.774136	-5.59758	-1.14441	-0.961292	0.805626	0.484488	0.74528	0.696118	0.513028	1	1	1	1	1	36
chr1_12573365_rs80037195_C_Denisova_single_seq	-3.62129	-3.68182	-7.88621	-4.03983	-4.82341	-2.77075	-3.10119	-3.02603	-3.12151	-2.93322	-0.688888	-1.23731	-4.72333	-1.53639	-3.08408	0.994852	0.929609	0.926862	0.998058	0.985623	1	1	1	1	1	91
chr1_12573365_rs80037195_T_Denisova_single_seq	-3.82627	-4.5655	-7.88621	-4.4509	-4.24635	-2.82499	-2.98618	-2.90104	-2.93787	-2.93322	-0.782687	-1.68942	-6.20413	-2.01986	-2.18217	0.999943	0.999727	0.992492	0.998789	0.956818	1	1	1	1	1	93
chr1_12579022_rs368957006_C_Denisova_single_seq	-3.23779	-3.49219	-7.88621	-5.43343	-3.57437	-3.13342	-2.9652	-3.06877	-2.9672	-3.50031	0.0162896	-0.967699	-4.48019	-1.47516	-0.979967	0.431439	0.52537	0.626732	0.871837	0.47841	1	1	1	1	1	14
chr1_12579022_rs368957006_T_Denisova_single_seq	-1.95424	-2.75454	-2.40263	-2.90153	-2.86141	-1.12236	-1.59642	-1.25164	-1.53094	-1.44976	-0.177796	-0.896113	-1.15617	-1.00064	-1.72821	0.539509	0.573029	0.283268	0.392501	0.627757	1	1	1	1	1	14
chr1_12580432_rs142905182_A_Neanderthal_single_seq	-2.32442	-2.26226	-3.11202	-2.54569	-2.78375	-1.91362	-1.88245	-1.76367	-1.85787	-1.83438	-0.359193	-0.760576	-2.26603	-0.58444	-1.52545	0.0157822	0.718512	0.216383	0.427331	0.347493	0.124571	1	0.959508	1	1	42
chr1_12580432_rs142905182_G_Neanderthal_single_seq	-1.65268	-1.93061	-2.89031	-2.0488	-2.56927	-1.69555	-1.52023	-1.60692	-1.7024	-1.57796	-0.459667	-0.617624	-1.53035	-0.600668	-1.2362	0.659846	0.620609	0.0930939	0.348636	0.653002	1	1	0.635049	1	1	59
chr1_1258370_rs991074737_A_Denisova_single_seq	-2.24867	-1.77566	-2.52866	-2.2757	-3.72072	-0.900159	-0.870698	-1.11523	-0.531122	-0.803406	-1.34851	-0.904967	-1.38834	-1.97454	-2.91732	NA	NA	NA	NA	NA	NA	NA	NA	NA	NA	3
chr1_1258370_rs991074737_G_Denisova_single_seq	-5.50214	-10.7152	-5.98809	-1.48499	-3.61459	-3.93404	-3.16233	-4.88319	-3.25836	-5.83078	-1.5681	-7.55291	-1.10489	1.77337	2.21618	NA	NA	NA	NA	NA	NA	NA	NA	NA	NA	1
chr1_12587904_rs373320107_C_Denisova_single_seq	-3.35985	-3.13782	-6.39144	-3.72029	-3.61459	-2.61928	-2.73331	-2.90104	-2.62865	-2.75707	-0.794676	-0.938989	-3.73049	-1.56214	-1.67568	0.999968	0.892368	0.690238	0.986168	0.9499	1	1	1	1	1	173
chr1_12587904_rs373320107_T_Denisova_single_seq	-3.20864	-3.79638	-7.88621	-4.16428	-3.42323	-2.52647	-2.60045	-2.62905	-2.6758	-2.6001	-0.837408	-1.5289	-3.88442	-2.32754	-1.65971	0.999406	0.999784	0.950319	0.999997	0.947353	1	1	1	1	1	153
chr1_12589509_rs373303270_A_Denisova_single_seq	-2.00694	-1.56345	-2.84978	-1.99118	-2.93432	-1.89878	-1.74963	-1.94983	-2.06079	-1.92087	-0.231913	-0.143252	-1.1541	-0.189621	-0.731414	0.492176	7.45492238044459e-05	0.0716967	4.80175863437504e-06	0.0371361	1	0.00139243	0.551975	0.000139196	0.316671	68
chr1_12589509_rs373303270_G_Denisova_single_seq	-1.53551	-1.14349	-2.34846	-1.50543	-1.3216	-1.26231	-1.2148	-1.15037	-1.31883	-1.12141	-0.415906	-0.249731	-1.16529	-0.194983	-0.299334	0.113941	0.000618691	0.00407674	0.000207561	0.000350342	0.544765	0.00924172	0.0785685	0.00395988	0.00787447	69
chr1_1263600_rs1046087962_C_Denisova_single_seq	-3.20864	-6.32293	-7.88621	-3.72029	-10.7541	-3.35305	-3.29298	-3.31408	-3.33199	-3.13392	-0.750512	-2.51593	-4.98517	-0.932955	-6.62738	0.946811	0.997493	0.968459	0.840237	0.99992	1	1	1	1	1	39
chr1_1263600_rs1046087962_G_Denisova_single_seq	-2.8893	-3.68182	-6.93715	-3.92527	-5.11	-2.77075	-2.80483	-2.96353	-2.86053	-2.93322	-0.413301	-1.0785	-4.44954	-1.7555	-1.96773	0.523029	0.732424	0.650266	0.841575	0.846691	1	1	1	1	1	46
chr1_1263867_rs996933738_A_Denisova_single_seq	-3.28227	-2.25992	-2.561	-1.72747	-2.56927	-2.77075	-2.82921	-2.78602	-2.6758	-2.75707	-0.174738	0.0324308	-0.217524	0.560774	0.318885	0.227167	1.47305053198574e-05	0.00290426	5.87951834596118e-05	0.0117005	0.836951	0.000319395	0.0603503	0.00131695	0.136595	23
chr1_1263867_rs996933738_G_Denisova_single_seq	-2.88815	-2.58082	-11.3456	-3.38127	-4.09593	-2.94001	-3.22618	-3.57553	-3.12151	-3.36712	-0.121353	0.67329	-6.46245	-0.506265	-1.40604	0.0247944	0.0530204	0.739652	0.471524	0.565591	0.177368	0.358188	1	1	1	13
chr1_1269897_rs567914567_C_Denisova_single_seq	-4.43587	-4.37539	-9.61592	-4.8234	-10.7541	-3.31426	-3.19426	-3.17006	-2.93787	-3.03357	-1.61061	-1.10569	-6.23956	-1.62563	-6.00941	0.98342	0.567484	0.821617	0.875321	0.99617	1	1	1	1	1	20
chr1_1269897_rs567914567_G_Denisova_single_seq	-3.52878	-4.37539	-7.88621	-4.66422	-5.77053	-2.91068	-2.73406	-2.62991	-2.80113	-2.84515	-0.848019	-1.62692	-5.17948	-2.25205	-4.0691	0.851534	0.945214	0.637149	0.871495	0.948874	1	1	1	1	1	26
chr1_1273182_rs1037135220_A_Denisova_single_seq	-6.46738	-2.68734	-11.3456	-2.82427	-2.96624	-4.70315	-4.67423	-4.30614	-3.18832	-4.12676	-1.2869	2.39601	-7.0395	0.59539	1.02432	NA	NA	NA	NA	NA	NA	NA	NA	NA	NA	3
chr1_1273182_rs1037135220_G_Denisova_single_seq	-2.53326	-1.24154	-11.3456	-2.17406	-2.672	-3.1318	-3.59623	-4.01951	-3.67101	-3.45406	-0.0387127	0.996951	-7.18992	0.821933	0.325075	NA	NA	NA	NA	NA	NA	NA	NA	NA	NA	5
chr1_1274935_rs375988405_G_Denisova_single_seq	-3.82627	-3.79638	-11.3456	-5.02796	-7.29471	-3.20185	-3.10119	-3.2365	-3.25836	-3.28513	-0.762193	-1.02194	-5.48591	-1.85631	-3.80359	0.9989	0.95172	0.999299	0.999754	0.999498	1	1	1	1	1	154
chr1_1274935_rs375988405_T_Denisova_single_seq	-3.82627	-3.68182	-7.88621	-4.4509	-7.29471	-3.065	-3.29298	-3.39608	-3.33199	-3.13392	-0.761273	-0.564841	-4.79338	-1.44946	-3.30416	0.984308	0.474099	0.71311	0.806083	0.989438	1	1	1	1	1	59
chr1_1280928_rs1025183993_C_Denisova_single_seq	-3.20864	-3.38433	-7.88621	-4.80895	-5.79995	-2.82499	-3.29298	-3.48301	-3.25836	-3.54657	-0.652757	-0.366893	-5.56813	-3.00544	-2.44048	0.155267	0.212578	0.959999	0.980538	0.57252	0.666619	0.879211	1	1	1	25
chr1_1280928_rs1025183993_G_Denisova_single_seq	-3.21043	-3.43058	-7.88621	-4.10206	-10.7541	-3.39873	-3.6397	-3.39608	-3.26554	-3.24634	-0.515258	-1.10877	-5.41484	-0.925025	-6.00941	0.613334	0.835338	0.815858	0.549793	0.976808	1	1	1	1	1	36
chr1_1281447_rs957961358_C_Denisova_single_seq	-3.35985	-3.48001	-7.88621	-3.54084	-4.24635	-3.1318	-3.22618	-3.16288	-3.22334	-3.06387	-0.427611	-0.47462	-3.4961	-0.902497	-1.57863	0.516905	0.282342	0.550932	0.502763	0.704097	1	1	1	1	1	54
chr1_1281447_rs957961358_G_Denisova_single_seq	-2.93193	-2.96074	-7.88621	-3.42006	-3.52851	-2.82499	-2.45962	-2.9941	-2.7759	-2.84276	-0.301484	-0.127029	-5.48591	-1.17401	-1.38284	0.263713	0.0387455	0.962449	0.725384	0.357999	0.909603	0.282552	1	1	1	58
chr1_1292750_rs998914126_A_Denisova_single_seq	-4.7244	-4.38647	-11.3456	-9.22898	-9.02443	-3.74677	-3.6397	-3.62495	-3.67101	-3.61662	-1.75269	-0.853953	-6.28536	-4.77493	-4.90119	0.978248	0.677634	0.918433	0.996834	0.951799	1	1	1	1	1	16
chr1_1292750_rs998914126_G_Denisova_single_seq	-3.44431	-3.44861	-7.88621	-3.72029	-3.21551	-2.74651	-2.58323	-2.81421	-2.683	-2.55215	-0.622478	-0.90106	-5.24339	-0.338538	-0.669982	0.742226	0.392476	0.754797	0.314371	0.426369	1	1	1	1	1	16
chr1_1295461_rs999756737_A_Denisova_single_seq	-3.48531	-3.68604	-7.88621	-4.30048	-6.08089	-2.66803	-2.71048	-3.16288	-2.65222	-3.0989	-0.694987	-1.11593	-5.69005	-1.60037	-2.91121	0.988287	0.983182	0.960799	0.998165	0.98803	1	1	1	1	1	82
chr1_1295461_rs999756737_G_Denisova_single_seq	-3.48531	-4.05703	-7.88621	-4.30048	-4.02783	-2.91068	-2.95905	-3.09283	-3.0271	-3.17073	-0.577589	-1.29271	-4.51486	-2.28917	-1.75277	0.977252	0.992905	0.952648	0.998868	0.925997	1	1	1	1	1	102
chr1_1309370_rs372247089_C_Denisova_single_seq	-3.44184	-2.1416	-5.4149	-2.67793	-3.61459	-2.27925	-3.10119	-2.84239	-3.49156	-3.20754	-1.16259	0.959595	-2.57252	0.813639	-0.407049	NA	NA	NA	NA	NA	NA	NA	NA	NA	NA	1
chr1_1314049_rs954683258_A_Denisova_single_seq	-4.64043	-4.86654	-7.88621	-5.6592	-9.02443	-3.0025	-2.85082	-3.27529	-2.90969	-2.90525	-1.35243	-0.718578	-4.57508	-3.02215	-5.58824	0.993929	0.859935	0.901482	0.945699	0.902355	1	1	1	1	1	16
chr1_1314049_rs954683258_G_Denisova_single_seq	-4.23034	-4.29142	-11.3456	-9.22898	-10.7541	-3.43505	-3.36482	-3.27529	-2.94825	-3.596	-1.13972	-1.02883	-6.7272	-5.35215	-4.84411	0.974861	0.886201	0.99459	0.988958	0.839512	1	1	1	1	1	20
chr1_1315790_rs959572834_A_Denisova_single_seq	-4.6149	-4.80018	-11.3456	-10.9587	-8.55799	-3.5332	-3.79102	-3.4858	-3.32569	-3.61766	-1.08169	-1.00916	-7.85984	-7.63301	-4.94032	NA	NA	NA	NA	NA	NA	NA	NA	NA	NA	2
chr1_1315790_rs959572834_G_Denisova_single_seq	-5.18727	-10.7152	-11.3456	-10.9587	-10.7541	-4.19469	-4.21967	-3.89507	-4.75967	-4.44512	-0.992579	-6.49558	-7.45057	-6.19903	-6.30902	NA	NA	NA	NA	NA	NA	NA	NA	NA	NA	1
chr1_1317037_rs999455461_G_Denisova_single_seq	-4.20148	-5.04282	-11.3456	-4.30048	-4.24635	-3.52198	-3.43665	-3.16288	-3.5785	-3.86611	-0.734267	-1.06216	-6.68146	-1.57594	-0.4948	0.809592	0.872721	0.939627	0.591198	0.610804	1	1	1	1	1	13
chr1_1317037_rs999455461_T_Denisova_single_seq	-2.86661	-3.05497	-2.19807	-4.17016	-6.82827	-2.945	-2.81478	-3.01126	-3.15802	-3.20754	-0.404583	-0.382984	-1.05441	-2.07408	-4.72753	0.629928	0.441213	0.213246	0.809345	0.839431	1	1	0.952947	1	1	14
chr1_1317566_rs951101829_A_Denisova_single_seq	-3.00794	-2.99414	-6.39144	-3.54084	-2.96624	-2.82499	-2.68765	-2.84239	-2.77499	-2.81343	-0.338272	-1.06059	-4.22672	-0.817308	-1.08434	0.549162	0.956348	0.926088	0.627457	0.106267	1	1	1	1	0.631582	143
chr1_1317566_rs951101829_G_Denisova_single_seq	-3.00794	-3.38433	-7.88621	-3.38127	-3.42323	-2.82499	-2.78046	-2.78602	-2.77499	-2.75707	-0.44148	-0.843478	-5.29674	-1.04844	-1.52277	0.751487	0.892651	0.988802	0.377527	0.645082	1	1	1	1	1	101
chr1_1323604_1323773_pos_37_A_pos_135_C_Denisova_haplotype	-4.20148	-5.35769	-7.88621	-5.02796	-10.7541	-3.81948	-3.59623	-3.67438	-3.67101	-3.75155	-0.273383	-1.27027	-3.86669	-1.04415	-5.6416	0.745216	0.990392	0.829014	0.900292	0.999263	1	1	1	1	1	51
chr1_1323604_1323773_pos_37_A_pos_135_T_Denisova_haplotype	-3.10829	-4.47045	-11.3456	-4.30048	-5.10712	-2.97318	-2.73331	-3.02603	-3.05767	-2.90265	-0.714709	-1.82519	-5.93572	-1.79802	-2.65536	0.990847	0.893851	0.983165	0.989116	0.945639	1	1	1	1	1	60
chr1_1323604_1323773_pos_37_C_pos_135_C_Denisova_haplotype	-3.82627	-4.5655	-7.88621	-6.0045	-10.7541	-3.35305	-3.29298	-3.39608	-3.33199	-3.45406	-0.683785	-1.14922	-5.10018	-2.46097	-5.6416	0.899962	0.932402	0.908636	0.999767	0.998179	1	1	1	1	1	77
chr1_1323604_1323773_pos_37_C_pos_135_T_Denisova_haplotype	-3.94083	-3.98893	-7.88621	-4.80895	-4.33032	-3.31426	-3.29298	-3.2365	-3.37078	-3.32612	-0.79645	-0.710041	-4.82368	-1.7561	-1.40518	0.994034	0.622127	0.865984	0.993112	0.746387	1	1	1	1	1	70
chr1_1323640_rs1002847875_A_Denisova_single_seq	-2.32442	-1.46022	-2.97495	-1.96152	-1.90552	-2.13522	-1.98894	-2.09625	-2.09243	-2.21133	-0.239993	0.346852	-0.924202	0.151418	0.0103935	0.00506353	3.05846405848222e-15	0.0025849	3.67968036609115e-11	4.97983264892749e-17	0.0493373	2.09865150840717e-13	0.0551782	2.47628860192134e-09	9.19548366168826e-15	151
chr1_1323640_rs1002847875_C_Denisova_single_seq	-2.44607	-2.06779	-3.3741	-2.22409	-2.25829	-2.37731	-2.36662	-2.3586	-2.29839	-2.28912	-0.227441	0.251606	-1.33175	0.098693	-0.0204805	0.0697111	5.42229344406996e-13	0.00186833	1.4712901379493e-10	3.48669239094092e-10	0.387456	3.11387711374055e-11	0.0425696	9.21839372639271e-09	2.94392196762995e-08	188
chr1_1323738_rs974212544_C_Denisova_single_seq	-3.82627	-3.86943	-11.3456	-4.16428	-10.7541	-3.39405	-3.43665	-3.39855	-3.19483	-3.50031	-0.500183	-0.738938	-5.95764	-1.42626	-5.6416	0.820086	0.814779	0.969615	0.783608	0.999855	1	1	1	1	1	36
chr1_1323738_rs974212544_T_Denisova_single_seq	-3.72014	-4.49598	-7.88621	-4.23238	-5.72177	-3.6145	-3.26268	-3.40601	-3.33199	-3.28513	-0.148101	-1.85491	-5.1665	-0.768496	-2.56552	0.369498	0.940508	0.839858	0.765623	0.9132	1	1	1	1	1	36
chr1_1329458_none_C_Denisova_single_seq	-3.28227	-3.57569	-7.88621	-3.81914	-3.10309	-2.77075	-2.93193	-2.96218	-2.88151	-2.75707	-0.583072	-0.990433	-4.92403	-1.03233	-0.728812	0.915069	0.926364	0.993396	0.568294	0.384136	1	1	1	1	1	101
chr1_1329458_none_T_Denisova_single_seq	-3.62129	-3.92083	-7.88621	-3.92527	-4.24635	-2.94001	-2.93193	-2.96218	-2.93787	-2.93322	-0.589912	-0.866667	-4.92403	-1.04601	-1.9478	0.954689	0.941704	0.997257	0.892447	0.956775	1	1	1	1	1	125
chr1_1329665_rs931177974_A_Denisova_single_seq	-3.82627	-3.47684	-7.88621	-3.72029	-10.7541	-3.27547	-3.36303	-3.31408	-3.25836	-3.45406	-0.503469	-0.500864	-4.40319	-0.0647572	-5.6416	0.85007	0.296272	0.870201	0.0383694	0.972174	1	1	1	0.286619	1	15
chr1_1329665_rs931177974_G_Denisova_single_seq	-4.06528	-3.92083	-7.88621	-4.30048	-3.95973	-3.1318	-3.10119	-3.02603	-3.25836	-3.20754	-0.890469	-1.34785	-5.88926	-1.44052	-1.46394	0.977212	0.863129	0.975305	0.932801	0.805369	1	1	1	1	1	33
chr1_1329990_rs943842663_C_Denisova_single_seq	-3.52878	-3.47684	-11.3456	-3.62778	-10.7541	-3.1318	-2.87965	-2.96218	-3.12151	-3.20754	-0.334081	-0.824331	-6.68146	-0.926359	-5.00559	0.916887	0.80095	0.999657	0.620562	0.985838	1	1	1	1	1	57
chr1_1329990_rs943842663_T_Denisova_single_seq	-3.40084	-3.68604	-7.88621	-5.60114	-3.33876	-3.00115	-2.87965	-3.31408	-2.74977	-3.0655	-0.626354	-2.07592	-5.64108	-2.74933	-0.906146	0.946517	0.998259	0.954551	0.993482	0.345335	1	1	1	1	1	46
chr1_1330931_rs769325536_A_Denisova_single_seq	-3.62129	-3.29739	-6.95332	-4.03983	-7.29471	-2.82499	-3.51424	-3.31408	-2.93787	-2.87208	0.711436	0.298837	-4.1673	-1.10196	-2.84959	NA	NA	NA	NA	NA	NA	NA	NA	NA	NA	5
chr1_1330931_rs769325536_G_Denisova_single_seq	-2.35498	-3.48001	-11.3456	-3.84275	-4.04082	-2.83652	-3.19709	-3.09283	-2.93902	-2.65055	-0.096691	-0.976231	-7.11628	-2.08104	-0.944067	0.332183	0.453235	0.861187	0.65769	0.292483	1	1	1	1	1	10
chr1_1331736_1331905_pos_83_A_pos_89_G_Denisova_haplotype	-3.10829	-6.32293	-7.88621	-4.62992	-3.42602	-3.56824	-3.59623	-3.39855	-3.12299	-3.36712	-0.245279	-2.52555	-4.13494	-1.7414	-0.905621	0.482767	0.993937	0.647829	0.956889	0.576179	1	1	1	1	1	34
chr1_1331736_1331905_pos_83_A_pos_89_T_Denisova_haplotype	-2.68253	-3.92671	-4.65156	-2.79904	-3.98354	-2.24613	-2.40353	-2.3016	-2.20908	-2.42024	-0.552336	-0.470498	-3.27286	-0.732956	-1.97277	0.706396	0.609203	0.708174	0.22136	0.627792	1	1	1	0.884681	1	30
chr1_1331736_1331905_pos_83_G_pos_89_G_Denisova_haplotype	-3.94083	-7.25581	-9.61592	-5.59261	-10.7541	-3.06648	-3.22618	-3.12785	-3.53503	-3.24634	-0.621977	-4.74266	-5.39943	-3.039	-4.77244	0.913225	0.999846	0.96966	0.9878	0.97808	1	1	1	1	1	36
chr1_1331736_1331905_pos_83_G_pos_89_T_Denisova_haplotype	-3.10519	-4.47045	-11.3456	-4.53487	-5.23916	-3.23866	-3.51644	-3.52927	-3.53503	-3.54657	0.122598	-1.04841	-6.68146	-1.5793	-1.92757	0.287463	0.760609	0.977282	0.902824	0.823167	0.952026	1	1	1	1	32
chr1_1331818_rs976247952_A_Denisova_single_seq	-3.72014	-5.04282	-7.88621	-4.03983	-5.39659	-3.20185	-3.10119	-3.16288	-2.88151	-3.45406	-0.710135	-2.33605	-4.72333	-1.53206	-3.63676	0.906999	0.999139	0.898711	0.969608	0.905933	1	1	1	1	1	45
chr1_1331818_rs976247952_G_Denisova_single_seq	-3.07179	-3.57569	-4.42678	-3.30764	-10.7541	-2.88136	-2.87965	-2.96218	-2.88151	-2.70282	-0.171381	-0.972422	-2.42983	-0.530619	-6.11892	0.154973	0.798583	0.368813	0.113158	0.999978	0.666619	1	1	0.603805	1	45
chr1_1331824_rs1050026909_G_Denisova_single_seq	-3.82627	-3.68182	-7.88621	-10.9587	-7.29471	-3.35305	-3.59623	-3.48301	-3.87599	-3.28513	-0.624422	-0.00218673	-4.79338	-5.40683	-3.74814	0.749723	0.23112	0.840113	0.991114	0.928361	1	0.9163	1	1	1	23
chr1_1331824_rs1050026909_T_Denisova_single_seq	-3.62129	-4.5655	-7.88621	-5.28627	-7.29471	-2.94001	-2.87965	-3.16288	-3.05767	-2.81343	-0.728691	-1.52858	-4.92403	-2.45138	-4.88043	0.886633	0.977249	0.731449	0.922497	0.942031	1	1	1	1	1	31
chr1_1334186_rs944302961_A_Denisova_single_seq	-2.9468	-1.26197	-2.62796	-3.17079	-10.7541	-1.80033	-1.64557	-2.16647	-2.19174	-2.0673	-1.14647	0.383601	-0.461491	-0.979053	-8.68685	NA	NA	NA	NA	NA	NA	NA	NA	NA	NA	1
chr1_1334186_rs944302961_G_Denisova_single_seq	-2.44607	-5.76105	-0.945827	-4.03983	-10.7541	-2.16991	-1.54038	-2.27865	-2.58299	-2.75707	-0.27616	-4.22067	1.33283	-1.45685	-7.99708	NA	NA	NA	NA	NA	NA	NA	NA	NA	NA	1
chr1_1334921_1335090_pos_79_A_pos_93_C_Denisova_haplotype	-2.6554	-1.47212	-4.25915	-2.24265	-2.52773	-2.97318	-2.62192	-2.9941	-2.85439	-2.75707	0.16775	1.38077	-1.55111	0.335968	0.123867	0.000114607	9.03941844013541e-13	0.150222	0.000105375	0.00183732	0.00184284	5.0944861370118e-11	0.815552	0.0021937	0.0315421	72
chr1_1334921_1335090_pos_79_A_pos_93_G_Denisova_haplotype	-3.35985	-2.16078	-4.61933	-3.01648	-3.06807	-3.03307	-2.95905	-3.2365	-3.05902	-3.06387	-0.253338	0.743618	-2.20963	-0.165123	-0.429432	0.20964	3.75756200235145e-08	0.0771594	1.69432771761485e-05	0.0399062	0.800649	1.28047452330694e-06	0.575528	0.000434584	0.333041	84
chr1_1334921_1335090_pos_79_T_pos_93_C_Denisova_haplotype	-3.07179	-1.74686	-4.87356	-2.72587	-2.70116	-2.91068	-2.75843	-2.90104	-2.93787	-2.99707	-0.13924	1.16694	-2.13648	0.163148	-0.209121	0.0222161	1.63871714353892e-16	0.0950376	0.00040585	0.00452002	0.162972	1.25107102933203e-14	0.640802	0.00704999	0.0652267	72
chr1_1334999_rs1050382088_A_Denisova_single_seq	-3.52878	-2.43447	-11.3456	-2.34767	-1.64824	-3.00115	-3.77568	-2.84239	-2.82727	-2.87208	-0.121353	1.5144	-7.67126	0.33515	0.497162	NA	NA	NA	NA	NA	NA	NA	NA	NA	NA	7
chr1_1334999_rs1050382088_T_Denisova_single_seq	-4.70995	-1.80535	-7.88621	-3.04581	-10.7541	-4.05848	-3.98066	-4.01951	-4.25121	-3.64542	-0.515258	2.29704	-2.42983	0.607652	-6.88803	NA	NA	NA	NA	NA	NA	NA	NA	NA	NA	3
chr1_1335013_rs902965673_C_Denisova_single_seq	-3.62129	-3.29739	-11.3456	-3.54084	-3.95973	-3.20185	-3.10119	-3.09283	-3.12151	-3.20754	-0.388156	-0.169879	-6.68146	-0.941177	-1.34179	0.73022	0.0710152	0.999986	0.303029	0.60206	1	0.440151	1	1	1	103
chr1_1335013_rs902965673_G_Denisova_single_seq	-3.77321	-3.92083	-7.88621	-3.76972	-4.17114	-3.1318	-3.25958	-3.2365	-3.18994	-3.32612	-0.666486	-0.718725	-4.40041	-1.01173	-1.82696	0.987549	0.216066	0.80432	0.7334	0.842241	1	0.887782	1	1	1	96
chr1_1335294_rs1026510659_A_Denisova_single_seq	-3.48531	-3.68182	-7.88621	-3.54331	-3.51574	-2.82499	-2.80483	-2.84353	-2.82727	-2.93322	-0.596927	-1.30799	-5.04267	-1.32798	-1.37644	0.986817	0.985809	0.998021	0.922272	0.748466	1	1	1	1	1	120
chr1_1335294_rs1026510659_C_Denisova_single_seq	-4.3519	-6.32293	-11.3456	-7.49926	-10.7541	-3.52198	-3.59623	-3.67438	-3.25836	-3.36712	-0.91537	-3.03615	-6.20413	-4.61775	-5.25809	0.998429	0.999978	0.995465	0.999964	0.999675	1	1	1	1	1	65
chr1_1335690_1335859_pos_58_C_pos_115_A_Denisova_haplotype	-2.62607	-2.53037	-4.01472	-3.30764	-2.7826	-2.27925	-2.33109	-2.27865	-2.12478	-2.2497	-0.479605	-0.638942	-2.57399	-1.20507	-0.907521	0.500831	0.41986	0.221964	0.491089	0.105194	1	1	0.970485	1	0.627944	123
chr1_1335690_1335859_pos_58_C_pos_115_G_Denisova_haplotype	-2.32442	-2.43447	-3.62454	-2.87655	-2.84126	-2.24188	-2.10419	-2.3586	-2.22642	-2.32965	-0.345817	-0.237664	-1.75944	-0.840211	-0.851158	0.0679089	0.000605723	0.0958393	0.192273	0.0146593	0.380506	0.00906589	0.644009	0.822177	0.161274	187
chr1_1335690_1335859_pos_58_T_pos_115_A_Denisova_haplotype	-2.48901	-2.43447	-4.55122	-3.04581	-3.03305	-2.27925	-2.26254	-2.3586	-2.33577	-2.2497	-0.360753	-0.53208	-2.33265	-0.978946	-1.06927	0.538471	0.293823	0.325561	0.722509	0.16445	1	1	1	1	0.798717	147
chr1_1335690_1335859_pos_58_T_pos_115_G_Denisova_haplotype	-2.53326	-2.92734	-3.21121	-2.98715	-2.56927	-2.24188	-2.2964	-2.24028	-2.19174	-2.28912	-0.2458	-0.624313	-1.57572	-0.883792	-0.446928	0.257453	0.64369	0.047297	0.644203	0.00670839	0.897212	1	0.429792	1	0.0892846	151
chr1_1335747_rs998102031_C_Denisova_single_seq	-2.32442	-2.48162	-3.11202	-2.63227	-2.10669	-1.88423	-1.75905	-1.93435	-1.82993	-1.78779	-0.489819	-0.961399	-1.67356	-0.693202	-0.696646	0.268641	0.6351	0.0206177	0.00177227	0.00331199	0.919872	1	0.252975	0.0250328	0.0507411	151
chr1_1335747_rs998102031_T_Denisova_single_seq	-1.99559	-2.06779	-2.89031	-2.34767	-2.19968	-1.67072	-1.60257	-1.72123	-1.73955	-1.65335	-0.274739	-0.619566	-1.2435	-0.804679	-0.85471	0.0105851	0.00774028	0.000114905	0.00435872	7.00327347527118e-05	0.0905565	0.0804005	0.00435595	0.0532244	0.00196491	204
chr1_1335804_rs958046925_A_Denisova_single_seq	-3.44431	-3.22426	-11.3456	-3.38127	-3.37976	-2.80402	-2.88057	-3.02751	-2.83121	-2.87208	-1.05133	-1.32022	-5.69324	-0.547307	-0.28586	0.814865	0.732324	0.687197	0.382355	0.0882944	1	1	1	1	0.564421	20
chr1_1335804_rs958046925_G_Denisova_single_seq	-3.94083	-4.70911	-7.88621	-5.10999	-7.29471	-3.0984	-3.36482	-3.06253	-3.18832	-3.45406	-0.566419	-1.78905	-4.64773	-1.07943	-3.25007	0.281773	0.842403	0.674963	0.912699	0.737908	0.944266	1	1	1	1	18
chr1_1336193_1336362_pos_56_A_pos_116_C_Denisova_haplotype	-3.40084	-4.78451	-7.88621	-4.10206	-3.56517	-3.00115	-3.16233	-3.27529	-3.12151	-3.20754	-0.532445	-1.54038	-5.70843	-1.23432	-1.26294	0.340908	0.999336	0.960142	0.800102	0.773799	1	1	1	1	1	68
chr1_1336193_1336362_pos_56_A_pos_116_G_Denisova_haplotype	-3.32106	-5.20026	-7.88621	-5.80282	-7.29471	-3.35305	-3.04254	-3.12785	-3.18832	-3.06387	-0.451195	-2.32726	-5.16137	-2.78739	-3.09274	0.107721	0.999054	0.950869	0.984028	0.97388	0.523894	1	1	1	1	64
chr1_1336193_1336362_pos_56_G_pos_116_C_Denisova_haplotype	-4.51984	-4.78451	-11.3456	-5.28627	-10.7541	-3.52198	-3.29298	-3.57553	-3.12151	-3.45406	-0.749504	-2.26204	-5.88926	-2.73959	-5.32672	0.981505	0.995471	0.900729	0.957631	0.987934	1	1	1	1	1	41
chr1_1336193_1336362_pos_56_G_pos_116_G_Denisova_haplotype	-3.52878	-3.68604	-11.3456	-4.91845	-3.72072	-2.5493	-3.01436	-2.84353	-2.70017	-2.90265	-0.787235	-1.36887	-5.92056	-1.51641	-1.44623	0.982835	0.931068	0.991606	0.977888	0.847621	1	1	1	1	1	58
chr1_1336248_rs954422474_A_Denisova_single_seq	-2.53326	-3.29739	-6.39144	-3.2376	-2.7826	-2.57213	-2.60045	-2.44324	-2.45409	-2.45854	-0.265316	-0.731718	-3.41213	-2.25151	-1.54221	0.0622942	0.179589	0.400991	0.802386	0.500355	0.357739	0.802348	1	1	1	15
chr1_1336248_rs954422474_G_Denisova_single_seq	-3.44903	-3.15583	-9.61592	-4.00756	-5.79995	-2.95863	-2.92499	-2.7197	-3.41843	-2.89466	-0.311149	-0.523683	-5.9651	-0.79688	-1.65722	0.862983	0.480509	0.910896	0.802545	0.75327	1	1	1	1	1	16
chr1_1336308_rs935492338_C_Denisova_single_seq	-2.28605	-3.29739	-1.73646	-2.82427	-1.75696	-3.1318	-2.44043	-2.6795	-3.18832	-2.75707	0.988422	-0.327962	0.917301	0.0362812	1.0683	9.32110312907786e-07	0.112465	0.0586594	0.000631103	0.000682807	2.27273810863318e-05	0.601806	0.492078	0.0103308	0.0138436	19
chr1_1336308_rs935492338_G_Denisova_single_seq	-2.21403	-3.43654	-3.46449	-3.17673	-1.99753	-3.66392	-3.22766	-3.31629	-3.33199	-3.25897	1.17841	-0.30256	-0.0139345	-0.167859	1.54488	1.15764546549361e-07	0.457849	0.00778872	0.202461	2.53297780786544e-07	3.3114638079375e-06	1	0.125953	0.845605	1.29281479687964e-05	28
chr1_1336414_rs996308024_C_Denisova_single_seq	-4.20148	-4.20745	-11.3456	-6.56638	-4.82341	-3.71335	-3.22618	-3.48301	-3.76987	-2.99707	-0.488133	-0.696675	-6.20413	-3.67206	-1.82634	NA	NA	NA	NA	NA	NA	NA	NA	NA	NA	9
chr1_1336414_rs996308024_T_Denisova_single_seq	-3.63406	-2.64179	-11.3456	-3.70094	-4.4585	-3.38917	-3.68316	-3.4858	-3.5015	-3.45406	-0.239544	-1.38868	-6.08368	-0.790991	-1.21954	NA	NA	NA	NA	NA	NA	NA	NA	NA	NA	8
chr1_1337714_rs991937435_A_Denisova_single_seq	-2.28654	-2.1618	-3.46332	-2.15789	-2.64586	-1.84174	-1.84421	-2.02967	-1.91224	-1.84659	-0.301978	-0.656714	-1.66556	-0.597016	-1.0026	0.0982276	0.0968584	0.207901	0.0741259	0.250723	0.492602	0.544866	0.945999	0.456627	0.98292	92
chr1_1337714_rs991937435_G_Denisova_single_seq	-2.10815	-1.99757	-1.95547	-2.01912	-2.84126	-1.91332	-1.90817	-1.90404	-1.94075	-1.81631	-0.444671	-0.165881	-1.21163	-0.388303	-0.632691	0.391841	0.00784194	0.00382233	0.0147896	0.107093	1	0.0812361	0.0750058	0.140538	0.63433	53
chr1_1338112_1338281_pos_49_C_pos_80_C_pos_123_C_Denisova_haplotype	-3.35985	-3.68182	-7.88621	-4.80895	-4.09593	-3.6145	-3.77568	-3.48301	-3.67101	-3.36712	-0.257238	0.0938555	-4.86018	-1.62063	-2.52401	0.58973	0.553494	0.51346	0.794411	0.66479	1	1	1	1	1	15
chr1_1338112_1338281_pos_49_C_pos_80_C_pos_123_T_Denisova_haplotype	-4.64043	-6.04199	-7.88621	-5.30311	-7.67927	-3.44224	-3.40361	-3.35508	-3.29518	-3.596	-0.992579	-2.92306	-4.36971	-2.46544	-4.139	0.615178	0.97232	0.894206	0.901934	0.829503	1	1	1	1	1	14
chr1_1338112_1338281_pos_49_C_pos_80_T_pos_123_C_Denisova_haplotype	-4.43587	-4.14811	-7.88621	-3.92949	-5.23571	-3.66392	-3.25958	-3.35508	-3.22334	-3.28513	-0.452998	-0.776063	-2.9559	-1.04817	-2.11295	0.682619	0.378553	0.639668	0.623457	0.620038	1	1	1	1	1	14
chr1_1338112_1338281_pos_49_C_pos_80_T_pos_123_T_Denisova_haplotype	-4.06528	-4.04095	-7.88621	-5.44371	-7.23743	-3.35305	-3.55991	-3.13126	-3.06994	-3.45406	-0.646101	-0.738508	-5.48367	-1.93676	-3.35264	0.724957	0.56081	0.812386	0.654516	0.712629	1	1	1	1	1	12
chr1_1338112_1338281_pos_49_T_pos_80_C_pos_123_C_Denisova_haplotype	-4.3519	-4.37539	-11.3456	-10.9587	-5.39659	-3.93404	-3.98066	-3.89507	-3.5785	-3.75155	-0.566465	-1.08241	-5.88926	-6.38913	-2.74605	NA	NA	NA	NA	NA	NA	NA	NA	NA	NA	9
chr1_1338112_1338281_pos_49_T_pos_80_C_pos_123_T_Denisova_haplotype	-3.94083	-3.79638	-11.3456	-3.17079	-2.7826	-3.43505	-2.93193	-2.90104	-2.99653	-3.20754	0.115802	-0.802586	-6.68146	-0.0492791	-0.772681	0.730949	0.0634237	0.952996	0.0537295	0.161357	1	0.407326	1	0.364169	0.790771	15
chr1_1338112_1338281_pos_49_T_pos_80_T_pos_123_C_Denisova_haplotype	-2.99296	-2.74485	-6.95332	-2.48299	-3.90833	-3.47852	-3.29949	-2.99694	-3.17372	-3.31182	0.154314	0.613781	-3.95949	0.860297	-0.27529	0.0415593	0.304237	0.554338	0.00503014	0.481621	0.26361	1	1	0.0598308	1	14
chr1_1338112_1338281_pos_49_T_pos_80_T_pos_123_T_Denisova_haplotype	-4.51984	-5.76105	-11.3456	-10.9587	-10.7541	-3.71335	-3.98066	-4.01951	-3.99055	-3.99056	-0.63855	-3.65686	-6.46245	-5.43847	-4.92337	0.651638	0.901058	0.959469	0.949039	0.983514	1	1	1	1	1	15
chr1_1338160_rs905939527_C_Denisova_single_seq	-0.327338	-1.36873	-3.84579	-0.86726	-0.786918	-1.00584	-1.10569	-0.966873	-1.03137	-1.13931	0.678505	-0.263042	-2.87892	0.164105	0.352396	NA	NA	NA	NA	NA	NA	NA	NA	NA	NA	1
chr1_1338160_rs905939527_T_Denisova_single_seq	-4.3519	-4.05703	-11.3456	-10.9587	-10.7541	-3.6145	-3.51424	-3.31408	-3.05767	-4.27718	-0.651462	-1.32372	-7.0395	-5.40683	-6.11892	NA	NA	NA	NA	NA	NA	NA	NA	NA	NA	5
chr1_1338191_rs976910321_C_Denisova_single_seq	-3.01337	-4.09032	-11.3456	-3.46771	-7.29471	-3.16683	-2.85249	-3.06767	-2.77838	-2.79579	-0.0876029	-1.45452	-6.4428	-1.4411	-4.47782	0.629732	0.684214	0.819406	0.698997	0.932288	1	1	1	1	1	12
chr1_1338191_rs976910321_T_Denisova_single_seq	-3.72378	-4.21621	-11.3456	-10.9587	-10.7541	-3.39405	-3.59623	-3.96811	-3.82293	-3.86611	-0.206022	-0.975553	-6.95553	-5.21081	-4.5351	0.561488	0.548402	0.999989	0.973447	0.916186	1	1	1	1	1	14
chr1_1338234_rs895104210_C_Denisova_single_seq	-4.3519	-6.32293	-11.3456	-7.49926	-5.39659	-3.6145	-3.68316	-3.67438	-3.67101	-3.75155	-0.797504	-2.8446	-6.20413	-2.71963	-2.65949	0.991259	0.999786	0.990018	0.999365	0.874518	1	1	1	1	1	65
chr1_1338234_rs895104210_T_Denisova_single_seq	-4.3519	-5.04282	-11.3456	-4.61885	-7.29471	-3.71335	-3.87453	-3.67438	-3.67101	-3.86611	-0.321667	-1.48316	-6.20413	-2.28308	-3.4286	0.627976	0.961336	0.998077	0.965781	0.931923	1	1	1	1	1	59
chr1_1338886_1339055_pos_41_A_pos_132_C_Denisova_haplotype	-2.24867	-3.2154	-11.3456	-3.72029	-10.7541	-4.34511	-4.09522	-4.47408	-4.115	-3.64542	-0.0591655	-0.524285	-6.46245	0.39471	-5.6416	NA	NA	NA	NA	NA	NA	NA	NA	NA	NA	7
chr1_1338886_1339055_pos_41_A_pos_132_G_Denisova_haplotype	-3.62129	-2.58082	-0.883137	-3.45885	-10.7541	-2.71847	-3.04254	-3.02603	-2.06079	-2.32965	-0.902815	0.46172	2.14289	-1.39806	-8.4245	NA	NA	NA	NA	NA	NA	NA	NA	NA	NA	1
chr1_1338886_1339055_pos_41_C_pos_132_C_Denisova_haplotype	-4.3519	-4.5655	-11.3456	-10.9587	-10.7541	-3.27547	-3.43665	-3.02603	-4.115	-3.64542	-1.2201	-0.947601	-6.68146	-5.98002	-5.89991	0.925353	0.63372	0.949702	0.92224	0.966928	1	1	1	1	1	13
chr1_1338886_1339055_pos_41_C_pos_132_G_Denisova_haplotype	-4.06528	-4.47045	-7.88621	-6.75188	-10.7541	-3.03307	-2.93292	-2.98414	-2.90969	-2.73609	-0.964239	-2.10058	-5.48591	-4.42013	-6.21397	0.941475	0.94673	0.981489	0.994481	0.991064	1	1	1	1	1	20
chr1_1338926_rs909680123_A_Denisova_single_seq	-2.80467	-5.27278	-11.3456	-5.51623	-10.7541	-2.64365	-2.55455	-2.94733	-2.44121	-2.46487	-0.400636	-2.79381	-7.77011	-3.59819	-6.39397	NA	NA	NA	NA	NA	NA	NA	NA	NA	NA	8
chr1_1338926_rs909680123_C_Denisova_single_seq	-4.20859	-6.50843	-7.41976	-6.56638	-10.7541	-3.66392	-3.51843	-3.52927	-3.36434	-3.13392	-0.427274	-2.39021	-4.67929	-4.22612	-7.50362	0.27451	0.889375	0.597422	0.955396	0.990569	0.930881	1	1	1	1	10
chr1_1339017_rs902870316_C_Denisova_single_seq	0.327039	0.328467	1.33186	-0.2522	-2.0026	0.217891	0.336306	0.378979	0.373093	0.332021	0.109148	-0.00783862	0.952881	-0.625292	-2.33462	NA	NA	NA	NA	NA	NA	NA	NA	NA	NA	1
chr1_1339147_rs933714170_C_Denisova_single_seq	-2.77754	-4.78451	-4.10723	-4.03983	-2.72624	-2.03592	-2.04541	-1.40242	-2.12478	-2.10198	-0.741628	-2.73909	-2.70482	-1.91505	-0.62426	NA	NA	NA	NA	NA	NA	NA	NA	NA	NA	1
chr1_1339147_rs933714170_T_Denisova_single_seq	-4.08909	-4.00191	-11.3456	-5.02796	-10.7541	-3.82369	-3.43665	-4.02539	-3.68378	-3.32612	-0.00679333	-1.5052	-6.0467	-0.208652	-6.11892	NA	NA	NA	NA	NA	NA	NA	NA	NA	NA	8
chr1_1339347_rs571193128_A_Denisova_single_seq	-3.40552	-2.99414	-6.95332	-4.62992	-4.74801	-2.97058	-2.95905	-3.09283	-3.12151	-3.03047	-0.474477	-0.320611	-4.04256	-1.62175	-1.9085	0.517101	0.353293	0.46421	0.910015	0.876054	1	1	1	1	1	76
chr1_1339347_rs571193128_G_Denisova_single_seq	-3.20864	-3.79638	-5.67321	-3.72029	-3.17672	-3.20185	-3.16233	-3.09283	-3.33199	-3.13392	-0.317773	-1.00182	-2.7447	-0.829421	-0.677124	0.558263	0.672482	0.491231	0.430077	0.387719	1	1	1	1	1	69
chr1_1339656_1339825_pos_81_A_pos_92_C_Denisova_haplotype	-3.57503	-4.05703	-11.3456	-4.55472	-6.34565	-3.0025	-2.99042	-3.16467	-3.00151	-3.03047	-0.670788	-0.765928	-6.38041	-1.63772	-3.0675	0.619632	0.583231	0.985409	0.901149	0.948267	1	1	1	1	1	28
chr1_1339656_1339825_pos_81_A_pos_92_G_Denisova_haplotype	-3.52878	-4.37539	-7.88621	-6.0045	-5.39659	-3.1318	-2.98618	-2.84239	-2.88151	-2.87208	-0.568672	-1.65091	-4.92403	-3.23439	-2.78134	0.939182	0.995973	0.961978	0.999995	0.892125	1	1	1	1	1	77
chr1_1339656_1339825_pos_81_G_pos_92_C_Denisova_haplotype	-3.35985	-3.92083	-11.3456	-5.02796	-4.09593	-3.065	-2.68765	-3.02603	-2.88151	-2.87208	-0.658121	-1.78633	-5.88926	-2.72957	-1.92931	0.600894	0.99589	0.904956	0.973222	0.784735	1	1	1	1	1	39
chr1_1339656_1339825_pos_81_G_pos_92_G_Denisova_haplotype	-3.07179	-3.101	-3.69637	-3.46106	-3.62925	-2.57288	-2.42175	-2.53391	-2.5211	-2.6001	-0.645006	-1.2124	-1.91621	-1.36743	-1.50627	0.990829	0.880633	0.34962	0.981047	0.672794	1	1	1	1	1	74
chr1_1339736_rs998687969_A_Denisova_single_seq	-3.94083	-4.05703	-11.3456	-5.02796	-2.9024	-3.43505	-3.36303	-3.39608	-3.49156	-3.28513	-0.227481	-1.39009	-6.20413	-2.10958	-0.687954	0.0552504	0.868673	0.939354	0.909631	0.440667	0.326663	1	1	1	1	17
chr1_1339736_rs998687969_G_Denisova_single_seq	-3.14022	-3.35675	-7.41976	-3.1677	-2.69912	-2.37731	-2.68835	-2.68042	-2.51726	-2.55135	-0.402516	-0.988452	-3.25048	-0.789449	-1.60812	0.5436	0.73421	0.643793	0.558449	0.578798	1	1	1	1	1	28
chr1_1339747_rs1031594483_C_Denisova_single_seq	-3.07179	-4.20745	-7.88621	-4.37569	-7.29471	-3.20185	-3.10119	-3.12785	-3.05767	-3.28733	-0.257121	-1.50904	-4.43308	-1.46789	-3.86312	0.171185	0.97566	0.817863	0.951325	0.96303	0.708656	1	1	1	1	70
chr1_1339747_rs1031594483_G_Denisova_single_seq	-2.9468	-3.43058	-6.39144	-3.17079	-3.2565	-2.66803	-2.68765	-2.73178	-2.65222	-2.55135	-0.474353	-1.24351	-3.81941	-0.801238	-0.980023	0.830049	0.994289	0.615848	0.224889	0.318334	1	1	1	0.892347	1	162
chr1_1340635_rs898931731_A_Denisova_single_seq	-4.92896	-4.78451	-11.3456	-10.9587	-10.7541	-3.81948	-3.68316	-4.01951	-3.87599	-4.27718	-0.174738	-1.40316	-6.20413	-6.55707	-5.32672	0.477017	0.757037	0.930664	0.998674	0.941371	1	1	1	1	1	13
chr1_1340635_rs898931731_C_Denisova_single_seq	-4.43587	-7.25581	-11.3456	-10.9587	-5.69532	-4.05848	-3.92759	-3.91505	-3.54029	-4.15562	-0.863031	-4.02816	-6.93569	-6.4022	-2.22155	NA	NA	NA	NA	NA	NA	NA	NA	NA	NA	8
chr1_1341044_rs760147261_A_Denisova_single_seq	-4.70995	-2.86349	-7.88621	-7.49926	-3.95973	-4.70315	-6.05988	-3.67438	-3.18832	-4.27718	-0.00679333	3.19639	-4.21183	-4.31095	0.31745	NA	NA	NA	NA	NA	NA	NA	NA	NA	NA	1
chr1_1341044_rs760147261_T_Denisova_single_seq	-4.14636	-3.1886	-5.82037	-4.03983	-3.2953	-3.1015	-2.95692	-2.84353	-2.93902	-3.07038	-0.368817	-0.164222	-3.03708	-1.58161	-0.640222	0.76617	0.241936	0.542564	0.873973	0.373015	1	0.940034	1	1	1	20
chr1_1341569_1341738_pos_32_G_pos_140_C_Denisova_haplotype	-4.20148	-3.29739	-7.88621	-3.81914	-6.36183	-3.27547	-3.10119	-3.02603	-3.05767	-3.06387	-0.734267	-0.530362	-5.35305	-0.681036	-3.54316	0.967933	0.815241	0.819673	0.403855	0.900284	1	1	1	1	1	29
chr1_1341569_1341738_pos_32_G_pos_140_T_Denisova_haplotype	-3.13859	-3.57569	-7.88621	-4.16428	-5.79995	-2.82499	-2.82921	-3.02603	-2.88151	-3.13392	-0.399783	-0.962768	-4.86018	-0.925855	-2.84959	0.767072	0.983237	0.946709	0.762909	0.89787	1	1	1	1	1	73
chr1_1341569_1341738_pos_32_T_pos_140_C_Denisova_haplotype	-3.17362	-3.38712	-9.61592	-4.4509	-5.59262	-2.91068	-3.10243	-2.84239	-3.15492	-3.03047	-0.518264	-0.325351	-5.66461	-1.32787	-2.27887	0.875725	0.132319	0.972007	0.865725	0.892845	1	0.667696	1	1	1	58
chr1_1341569_1341738_pos_32_T_pos_140_T_Denisova_haplotype	-2.7533	-2.80734	-6.03233	-3.23922	-2.672	-2.29946	-2.40495	-2.65428	-2.31805	-2.46135	-0.387752	-0.991968	-2.8606	-1.11473	-0.58883	0.747589	0.245407	0.600682	0.329031	0.0676515	1	0.947524	1	1	0.478001	56
chr1_1341600_rs568542133_G_Denisova_single_seq	-3.62129	-3.79638	-11.3456	-4.16428	-4.41429	-2.88136	-2.87965	-3.16288	-2.99653	-2.87208	-0.751162	-0.995066	-6.68146	-1.99681	-1.60675	0.939295	0.791882	0.999102	0.937378	0.886482	1	1	1	1	1	39
chr1_1341600_rs568542133_T_Denisova_single_seq	-4.06528	-4.37539	-7.88621	-5.60114	-7.29471	-3.20185	-3.29298	-2.96218	-3.18832	-3.06387	-0.473216	-1.54138	-5.48591	-2.73959	-3.01753	0.781862	0.960108	0.914937	0.979767	0.967451	1	1	1	1	1	45
chr1_1341708_rs992404050_C_Denisova_single_seq	-2.65045	-2.83292	-4.01751	-2.90367	-3.03305	-1.92816	-1.97523	-2.1487	-1.98468	-2.00034	-0.576554	-0.821942	-2.10627	-0.952178	-1.15647	0.955912	0.419307	0.21092	0.234549	0.600368	1	1	0.949081	0.910554	1	138
chr1_1341708_rs992404050_T_Denisova_single_seq	-2.48901	-2.68734	-3.06487	-2.58801	-2.56927	-1.97332	-1.96151	-2.13094	-2.06079	-1.93635	-0.515258	-0.896942	-1.31247	-0.823832	-1.00111	0.804533	0.317449	0.00169176	0.14721	0.0962882	1	1	0.0395466	0.70912	0.595574	133
chr1_1341750_1341919_pos_34_A_pos_138_C_Denisova_haplotype	-1.17856	-0.924656	-2.04578	-1.36823	-1.00466	-1.82776	-1.9346	-1.91919	-2.02983	-1.84539	0.555542	0.870461	-0.0295808	0.577828	0.644062	1.1730917700017e-37	9.32094096912443e-56	8.54372123325301e-16	1.00994991240283e-34	9.45053520507065e-21	4.06776287422345e-35	5.49874991587633e-53	2.47196520395234e-13	4.4540752204756e-32	2.43915091869508e-18	186
chr1_1341750_1341919_pos_34_A_pos_138_G_Denisova_haplotype	-1.75379	-1.74658	-2.73461	-2.01912	-2.29882	-1.97332	-1.96151	-2.13094	-1.91224	-2.0673	0.150666	-0.227114	-1.30799	-0.291893	-0.338745	9.26542075762094e-23	2.99501317603227e-07	0.000488668	2.90229804314296e-08	0.000941109	1.19568675544015e-20	8.91536523730446e-06	0.0147395	1.2812136891134e-06	0.0180532	175
chr1_1341750_1341919_pos_34_G_pos_138_C_Denisova_haplotype	-1.70235	-1.34674	-2.23973	-1.48499	-1.40763	-2.06827	-2.0745	-2.20291	-2.09243	-2.17395	0.461156	0.845936	-0.344569	0.612213	0.45551	4.74997256084184e-22	3.4273660607796e-28	4.31514032014367e-12	4.97840219428066e-26	7.76790317231468e-17	5.80020170903872e-20	5.83101510527765e-26	8.34107442734154e-10	1.22904304171304e-23	1.41142800640958e-14	199
chr1_1341750_1341919_pos_34_G_pos_138_G_Denisova_haplotype	-1.9498	-2.1416	-3.49389	-2.54507	-2.34052	-1.91332	-2.04541	-1.93435	-1.99952	-2.00034	-0.129365	-0.368587	-1.75106	-0.831874	-0.622206	0.0189449	0.0355172	0.0957453	0.343889	0.000556208	0.143692	0.2654	0.64372	1	0.0116593	151
chr1_1341783_rs911212728_A_Denisova_single_seq	-1.40642	-1.16257	-1.99913	-1.29514	-1.64824	-1.57445	-1.35052	-1.60692	-1.65439	-2.03343	0.468764	0.288479	-0.0924445	-0.411468	-0.319571	0.00496249	6.36159470937952e-05	0.0834602	0.0161015	0.0822327	0.0485403	0.00120809	0.60006	0.149818	0.540503	13
chr1_1341783_rs911212728_G_Denisova_single_seq	-1.05019	-1.45653	-2.53826	-1.6601	-0.901825	-1.67072	-1.18286	-1.41499	-1.1765	-1.30147	-0.235632	-0.0762544	-0.767167	-0.291342	-0.479443	0.601606	0.000252941	0.143231	0.162221	0.0736643	1	0.00415696	0.795861	0.747936	0.505621	16
chr1_1341887_rs1025637493_C_Denisova_single_seq	-2.28605	-1.77566	-2.59409	-2.14171	-2.25829	-2.27925	-2.33109	-2.3586	-2.26196	-2.21133	-0.0724736	0.298837	-0.777344	-0.0492791	-0.321939	2.38839834460755e-06	5.1105856788815e-22	9.83868172791449e-08	1.37967531392167e-12	0.000303778	5.39766143302477e-05	5.86233218341394e-20	9.01052656230878e-06	1.086165530934e-10	0.00694469	223
chr1_1341887_rs1025637493_G_Denisova_single_seq	-2.72527	-2.36669	-3.21121	-3.17079	-3.17672	-2.27925	-2.26254	-2.31808	-2.26196	-2.30938	-0.324153	-0.427134	-1.57429	-0.914082	-1.17716	0.0470222	2.84604484029023e-05	0.000532876	0.290199	0.17773	0.289664	0.000581564	0.015759	1	0.831879	280
chr1_1342100_none_A_Denisova_single_seq	-2.83285	-2.99414	-4.28297	-3.04581	-3.61459	-2.22366	-2.16546	-2.25947	-2.22642	-2.30938	-0.611248	-1.06074	-2.85355	-1.09314	-1.72227	0.59337	0.757266	0.489407	0.822599	0.986179	1	1	1	1	1	100
chr1_1342100_none_G_Denisova_single_seq	-2.77754	-2.63309	-7.88621	-3.13887	-2.81193	-2.46074	-2.26254	-2.46537	-2.49579	-2.32965	-0.428157	-0.42291	-5.12116	-1.15993	-0.61423	0.925237	0.00770802	0.809905	0.477194	0.111212	1	0.0801596	1	1	0.647169	80
chr1_1342245_rs777933366_A_Denisova_single_seq	-3.07179	-2.60696	-5.54406	-2.87655	-2.96624	-2.94001	-2.90579	-3.02603	-3.12151	-3.13392	-0.227209	0.0945096	-2.55926	-0.0492791	-0.217134	0.00343486	3.10725143519846e-06	0.0419788	5.10666454196307e-07	0.0001258	0.0357713	7.73407651747343e-05	0.399934	1.81226747514588e-05	0.00324501	244
chr1_1342245_rs777933366_G_Denisova_single_seq	-2.77754	-1.50823	-4.31222	-3.81914	-3.61459	-2.82499	-2.98618	-3.48301	-3.33199	-3.64542	-0.00679333	-0.139807	-0.292702	-0.487157	0.0308286	NA	NA	NA	NA	NA	NA	NA	NA	NA	NA	3
chr1_1342405_1342574_pos_79_A_pos_94_A_Denisova_haplotype	-2.19447	-1.76171	-2.8909	-2.54755	-2.7826	-2.03627	-2.26604	-2.6795	-2.39385	-2.42017	-0.18049	0.298837	-0.844463	-0.308359	-0.304784	0.054772	0.0108807	0.0195938	0.00436392	0.106055	0.324341	0.105859	0.243982	0.0532593	0.630736	46
chr1_1342405_1342574_pos_79_A_pos_94_G_Denisova_haplotype	-2.9468	-2.80235	-4.42678	-2.72508	-3.51574	-2.77075	-2.87965	-3.31408	-2.99653	-3.13392	-0.0804162	0.232034	-1.58439	-0.0207664	-0.964386	0.0100906	0.0697934	0.169216	0.0520521	0.131208	0.0871082	0.434885	0.865027	0.355818	0.707963	45
chr1_1342405_1342574_pos_79_G_pos_94_A_Denisova_haplotype	-1.34553	-0.750715	-1.41975	-1.05442	-0.535501	-0.769945	-0.705959	-0.991112	-0.790063	-0.945963	-0.149039	-0.0659107	-0.428641	-0.523412	0.293092	NA	NA	NA	NA	NA	NA	NA	NA	NA	NA	6
chr1_1342405_1342574_pos_79_G_pos_94_G_Denisova_haplotype	-2.48901	-2.06779	-2.77199	-2.87655	-2.0026	-2.88136	-2.60045	-2.78602	-2.53873	-2.75707	-0.325155	0.298837	-1.3667	-0.574468	0.0682062	0.045116	0.0183554	0.352304	0.0905483	0.191663	0.280662	0.160438	1	0.523702	0.864836	13
chr1_1342483_rs755066568_A_Denisova_single_seq	-2.21268	-2.53122	-7.88621	-3.06596	-3.44872	-2.50434	-2.64405	-2.7589	-2.86053	-2.76132	-0.00674679	-0.135371	-4.51056	-0.377041	-0.622682	0.203585	0.0243893	0.648072	0.225179	0.303233	0.786246	0.200522	1	0.892915	1	28
chr1_1342483_rs755066568_G_Denisova_single_seq	-2.07506	-2.7437	-11.3456	-2.31124	-2.7826	-2.77075	-2.64339	-3.39608	-3.49156	-3.28513	0.25159	0.298837	-5.88926	1.21586	-0.178137	0.000845574	0.296845	0.971654	0.00322203	0.231756	0.0107201	1	1	0.0413565	0.948767	13
chr1_1342498_rs781167878_A_Denisova_single_seq	-3.57503	-4.25983	-8.27077	-7.7048	-2.85987	-3.03591	-3.33467	-3.19969	-3.45524	-3.46527	-0.74579	-0.925159	-5.07108	-3.85805	0.408764	NA	NA	NA	NA	NA	NA	NA	NA	NA	NA	4
chr1_1342498_rs781167878_G_Denisova_single_seq	-3.19942	-1.55454	-2.66951	-2.50913	-3.29997	-3.00658	-3.11246	-3.52927	-3.12299	-3.19364	-0.0337843	0.349517	0.304217	0.373445	-0.302884	0.307319	0.00785176	0.100208	0.0078022	0.368593	0.985524	0.0813007	0.660363	0.0856488	1	14
chr1_1342642_rs763094649_A_Denisova_single_seq	-0.755095	1.58996	0.0375254	-0.12028	-0.488529	-2.31763	-2.87965	-2.44324	-2.62865	-2.32965	1.56253	4.02087	2.13378	2.93678	2.59444	4.26033650187516e-07	3.32572283852284e-09	0.000984243	1.65269724327949e-08	7.79197726265614e-11	1.10020344285207e-05	1.28461700629167e-07	0.0256935	7.61397284746154e-07	7.13610014427733e-09	13
chr1_1342642_rs763094649_C_Denisova_single_seq	-1.17856	1.09221	-0.0388937	0.045387	-0.422646	-2.91068	-2.7192	-2.53615	-2.37467	-2.93458	1.51028	3.73487	2.65869	2.80727	2.32458	3.05249380983446e-11	2.76286456539988e-14	5.57677743787465e-06	8.34162402501137e-10	3.38863293067082e-06	1.40485847326981e-09	1.76516347233881e-12	0.000327293	4.74834926486393e-08	0.000134084	18
chr1_1343720_rs955901871_A_Denisova_single_seq	-3.72014	-4.05703	-4.31222	-3.30764	-3.42323	-2.57213	-1.98894	-2.78602	-2.93787	-2.37135	-0.00679333	-1.52894	-2.08252	-1.31738	-1.82065	0.816909	0.626934	0.208359	0.72485	0.616222	1	1	0.946408	1	1	13
chr1_1343720_rs955901871_G_Denisova_single_seq	-5.54638	-8.98553	-9.61592	-10.9587	-6.86019	-3.35526	-4.1152	-4.08377	-3.91397	-4.84844	-2.19112	-4.87033	-5.53216	-7.04473	-2.01175	NA	NA	NA	NA	NA	NA	NA	NA	NA	NA	2
chr1_1344021_rs940383789_C_Denisova_single_seq	-3.94083	-6.32293	-11.3456	-5.28627	-10.7541	-3.93404	-3.68316	-3.67438	-3.99055	-3.64542	-0.00679333	-3.89278	-4.92403	-2.45138	-6.76359	NA	NA	NA	NA	NA	NA	NA	NA	NA	NA	9
chr1_1344021_rs940383789_G_Denisova_single_seq	-3.62129	-5.35769	-7.88621	-3.81914	-3.10309	-2.77075	-2.73331	-2.90104	-2.93787	-2.93322	-0.96464	-2.37152	-4.64971	-1.15966	-0.688807	0.48832	0.971251	0.948106	0.697318	0.203224	1	1	1	1	0.888581	25
chr1_1346842_none_A_Denisova_single_seq	-3.00794	-1.86662	-3.69459	-2.72508	-2.96624	-3.00115	-2.87965	-3.16288	-3.12151	-2.99707	0.194736	0.982364	-0.461661	0.6568	0.55678	0.0172804	3.96321519621316e-06	0.0277943	0.0110791	0.000479967	0.133839	9.65629016148333e-05	0.307346	0.111788	0.0102939	59
chr1_1346842_none_G_Denisova_single_seq	-2.28605	-2.43447	-2.62796	-3.04581	-2.72624	-2.48221	-2.78046	-2.6795	-2.37414	-2.6001	0.0570531	-0.162322	-0.256733	-0.382405	-0.177419	0.018063	0.000262306	7.64724642618262e-05	0.000914326	0.0636132	0.138612	0.00429378	0.00309604	0.01418	0.460278	53
chr1_1347614_1347783_pos_35_A_pos_138_A_Denisova_haplotype	-2.83179	-3.29739	-3.92779	-2.98715	-2.84126	-2.61928	-2.55875	-2.58031	-2.77499	-2.5042	-0.118976	-0.572004	-2.22368	-0.64652	-0.840917	0.15215	0.611993	0.222368	0.22485	0.0944781	0.658543	1	0.971162	0.8923	0.589191	81
chr1_1347614_1347783_pos_35_A_pos_138_G_Denisova_haplotype	-2.1767	-2.7437	-3.11202	-2.82427	-2.72624	-2.24188	-2.33109	-2.3586	-2.33577	-2.21133	-0.00679333	-0.586788	-1.56255	-0.791959	-0.520187	2.01889522847757e-05	0.0878155	0.0562674	0.658622	0.0249687	0.000383236	0.510954	0.48069	1	0.238802	103
chr1_1347614_1347783_pos_35_G_pos_138_A_Denisova_haplotype	-3.0093	-3.57569	-3.55774	-3.2376	-2.93432	-2.5493	-2.38576	-2.46537	-2.39385	-2.3505	-0.429609	-1.06526	-1.75756	-0.749267	-0.923056	0.850033	0.941291	0.0913345	0.487547	0.152432	1	1	0.628807	1	0.767651	86
chr1_1347614_1347783_pos_35_G_pos_138_G_Denisova_haplotype	-1.98011	-2.43447	-2.93201	-2.58801	-2.52052	-1.94301	-1.90817	-1.70802	-1.6782	-1.90539	-0.396791	-0.621522	-1.90108	-0.822617	-0.600928	0.0341997	0.0636483	0.393544	0.241905	0.00277113	0.227522	0.40825	1	0.924262	0.0438601	81
chr1_1347648_rs967230670_A_Denisova_single_seq	-3.72014	-4.78451	-11.3456	-4.30048	-5.79995	-3.20185	-3.36303	-3.39608	-3.18832	-2.99707	-0.490577	-1.81664	-5.88926	-0.918094	-2.82405	0.878011	0.990354	0.990748	0.598015	0.973859	1	1	1	1	1	53
chr1_1347648_rs967230670_G_Denisova_single_seq	-3.37994	-4.70911	-7.88621	-4.219	-9.02443	-2.64365	-2.58081	-2.73276	-2.70017	-2.55215	-0.547964	-2.26591	-4.84842	-1.82568	-5.22366	0.729043	0.980755	0.656176	0.880004	0.992836	1	1	1	1	1	24
chr1_1347751_rs897902183_G_Denisova_single_seq	-2.53326	-2.99414	-5.4149	-3.45885	-3.33629	-2.35705	-2.47881	-2.3586	-2.41356	-2.5042	-0.225803	-0.797	-2.89464	-0.837201	-1.24428	6.37155813740221e-05	0.665502	0.701914	0.0720978	0.418365	0.00108726	1	1	0.448206	1	149
chr1_1348576_rs904114006_G_Denisova_single_seq	-0.288889	-1.63576	-2.04414	-2.50337	-2.72624	-2.57213	-1.66757	-2.09625	-2.02983	-1.65312	1.40396	-0.0225369	0.052111	0.1518	0.687149	NA	NA	NA	NA	NA	NA	NA	NA	NA	NA	5
chr1_1348576_rs904114006_T_Denisova_single_seq	-1.45085	-3.05497	-1.91647	-1.35093	-1.41188	-2.42205	-2.42655	-2.54133	-2.01468	-2.25022	1.02814	-0.955069	0.648261	0.659538	1.03833	NA	NA	NA	NA	NA	NA	NA	NA	NA	NA	8
chr1_1352761_rs895559063_C_Denisova_single_seq	-4.20148	-5.76105	-11.3456	-10.9587	-3.95973	-2.66803	-3.77568	-3.67438	-3.40957	-3.86611	-1.62935	-3.65686	-6.46245	-5.00348	-0.957297	NA	NA	NA	NA	NA	NA	NA	NA	NA	NA	7
chr1_1352761_rs895559063_T_Denisova_single_seq	-4.51984	-4.05703	-11.3456	-2.58801	-3.42323	-3.1318	-3.59623	-3.02603	-4.115	-3.86611	-1.38804	-1.57823	-7.45057	-0.7845	0.722998	NA	NA	NA	NA	NA	NA	NA	NA	NA	NA	5
chr1_1353842_rs112936646_C_Denisova_single_seq	-3.07179	-3.57569	-7.88621	-3.81914	-3.33629	-3.1318	-2.93193	-2.96218	-2.93787	-3.13392	-0.158745	-0.627907	-4.31068	-1.48005	-1.11475	0.216844	0.587284	0.661357	0.931732	0.522968	0.815139	1	1	1	1	69
chr1_1353842_rs112936646_G_Denisova_single_seq	-2.94805	-3.07137	-4.06694	-3.07897	-3.10488	-2.61928	-2.48091	-2.60633	-2.56086	-2.52778	-0.440181	-0.783272	-2.68661	-0.991662	-0.864095	0.232855	0.504832	0.261026	0.660895	0.480005	0.84939	1	1	1	1	50
chr1_14526153_rs72644406_A_Neanderthal_single_seq	-3.13859	-4.14811	-7.88621	-4.04478	-9.02443	-3.27745	-2.8562	-2.5835	-2.94247	-3.17073	-0.708057	-1.51286	-4.35723	-0.90316	-5.4354	0.879972	0.912123	0.824757	0.535133	0.980788	1	1	1	1	1	28
chr1_14526153_rs72644406_G_Neanderthal_single_seq	-3.20864	-3.57569	-7.88621	-4.16428	-7.29471	-2.66803	-2.64339	-2.84239	-2.77499	-2.45854	-0.478815	-0.901359	-4.98517	-1.70777	-3.4286	0.0696819	0.921305	0.903626	0.824098	0.960835	0.387438	1	1	1	1	21
chr1_14564701_rs1953828_A_Neanderthal_single_seq	-1.80713	-2.43447	-3.16076	-3.62778	-2.84126	-1.77342	-1.83169	-1.90404	-1.72702	-2.13751	0.167347	-0.517705	-1.6614	-1.42145	-1.07813	0.023247	0.0373119	0.252405	0.922233	0.657653	0.168905	0.275151	1	1	1	29
chr1_14564701_rs1953828_G_Neanderthal_single_seq	-2.53959	-3.27052	-5.63015	-2.6115	-2.28198	-2.20535	-2.82921	-2.22256	-2.15787	-2.30938	-0.302617	-0.739279	-2.59585	-0.889776	-0.293248	0.569223	0.667524	0.539076	0.198308	0.00240703	1	1	1	0.836644	0.0393166	26
chr1_14565043_rs56264750_G_Neanderthal_single_seq	-5.06276	-6.70129	-7.88621	-9.22898	-2.12251	-3.79023	-3.23794	-3.06253	-3.88021	-2.96784	-1.27253	-3.46335	-4.82368	-5.34877	0.845323	NA	NA	NA	NA	NA	NA	NA	NA	NA	NA	2
chr1_14592705_rs80201832_C_Neanderthal_single_seq	-2.28654	-1.91443	-3.26447	-2.25836	-2.03647	-2.10486	-2.29681	-2.27865	-2.24682	-2.32965	-0.121992	0.163282	-1.24335	-0.183392	0.0289049	0.000239571	2.43029478150171e-08	0.0482302	0.00032602	2.90252211208357e-06	0.00355637	8.47896624037751e-07	0.43478	0.00583279	0.000116267	76
chr1_14592705_rs80201832_T_Neanderthal_single_seq	-2.07506	-2.25992	-2.16324	-2.54507	-2.07115	-2.16991	-2.16546	-1.99695	-2.09243	-2.13751	-0.00679333	-0.167703	-1.1415	-0.814072	-0.361902	0.000689376	0.00443324	0.000305971	0.32712	0.000334935	0.00896762	0.0506362	0.010057	1	0.00757313	91
chr1_14594575_rs77392069_A_Neanderthal_single_seq	-3.07179	-4.78451	-11.3456	-3.81914	-3.03305	-2.61928	-2.60045	-2.53316	-2.88151	-2.81343	-0.509574	-1.98537	-7.18992	-0.93362	-0.551144	0.86248	0.993644	0.99021	0.615146	0.109013	1	1	1	1	0.640236	45
chr1_14594575_rs77392069_G_Neanderthal_single_seq	-3.03987	-3.22426	-6.03233	-3.73596	-4.67816	-2.52928	-2.47933	-2.31808	-2.43383	-2.41429	-0.316266	-1.01387	-4.15752	-2.0159	-2.5858	0.736178	0.759688	0.719092	0.976054	0.986426	1	1	1	1	1	48
chr1_14600852_rs79320521_C_Neanderthal_single_seq	-4.06528	-5.35769	-3.55774	-3.38127	-1.81457	-2.88136	-2.60045	-2.90104	-2.6758	-3.20754	-1.18392	-2.75724	-0.656696	-0.70547	1.39298	NA	NA	NA	NA	NA	NA	NA	NA	NA	NA	1
chr1_14601677_rs74427618_G_Neanderthal_single_seq	-3.00794	-2.68734	-5.98809	-2.87655	-3.61459	-2.88136	-3.10119	-3.2365	-3.49156	-2.99707	-0.576606	-0.382161	-0.846582	-1.47696	-1.60692	0.840509	0.347492	0.255942	0.617286	0.430004	1	1	1	1	1	11
chr1_14601677_rs74427618_T_Neanderthal_single_seq	-3.67072	-3.38433	-7.88621	-4.7139	-3.18467	-2.95128	-2.91725	-2.90228	-2.58369	-3.0655	-0.745244	-0.179255	-4.20819	-2.28339	-0.846601	0.923516	0.484228	0.682504	0.87081	0.47653	1	1	1	1	1	16
chr1_14604519_rs77823397_A_Neanderthal_single_seq	-1.65268	-1.63576	-2.49702	-2.98715	-2.9024	-1.97332	-2.1971	-2.09625	-2.26196	-2.10198	0.144677	-0.0978903	-1.19681	-0.999133	-1.1987	NA	NA	NA	NA	NA	NA	NA	NA	NA	NA	7
chr1_14604519_rs77823397_G_Neanderthal_single_seq	-3.13859	-2.38881	-11.3456	-3.38127	-7.29471	-2.61928	-3.43665	-2.62905	-3.49156	-3.13392	-0.665359	0.882657	-6.20413	1.02036	-2.18217	NA	NA	NA	NA	NA	NA	NA	NA	NA	NA	7
chr1_152245644_rs182182759_C_QTLs_single_seq	-2.28605	-3.68182	-6.39144	-2.82427	-3.83528	-3.1318	-3.87453	-3.2365	-3.12151	-3.06387	-0.700366	-0.201463	-3.07736	-0.954071	-0.941643	NA	NA	NA	NA	NA	NA	NA	NA	NA	NA	9
chr1_15355982_rs55698907_G_QTLs_single_seq	-3.20864	-3.79638	-7.88621	-2.67793	-0.0737849	-2.94001	-2.36662	-2.3586	-2.37414	-3.06387	-0.268631	-1.42976	-5.5276	-0.303784	2.99009	NA	NA	NA	NA	NA	NA	NA	NA	NA	NA	1
chr1_153584986_rs9700928_A_QTLs_single_seq	-3.58099	-3.27052	-5.75227	-3.92949	-6.34565	-2.77469	-2.87965	-2.97157	-3.37078	-3.03047	-0.763929	-1.1584	-3.41213	-1.70088	-2.90836	0.947926	0.764745	0.523333	0.82181	0.920133	1	1	1	1	1	28
chr1_153584986_rs9700928_C_QTLs_single_seq	-3.82627	-4.05703	-11.3456	-5.02796	-7.29471	-3.35305	-3.43665	-3.31408	-3.5785	-3.45406	-0.725022	-0.944879	-6.20413	-2.45138	-4.23084	0.911501	0.639706	0.992756	0.982698	0.981925	1	1	1	1	1	47
chr1_153588843_rs4072425_A_QTLs_single_seq	-3.03987	-3.2154	-7.88621	-3.30764	-3.38502	-3.065	-3.10119	-3.2365	-3.05767	-3.1745	-0.108864	-0.195453	-4.56257	-0.554787	-1.22027	0.124264	0.48525	0.759801	0.146368	0.424891	0.577875	1	1	0.706082	1	84
chr1_153588843_rs4072425_G_QTLs_single_seq	-2.48901	-2.53378	-3.62454	-2.56654	-2.72624	-2.66803	-3.29298	-2.96218	-2.99653	-3.13392	0.159095	-0.058598	-1.7622	-0.0178806	-0.14864	7.86898176635351e-07	0.00102111	0.0396035	3.06208382762578e-05	0.00824679	1.94901034207529e-05	0.0143648	0.386049	0.000739868	0.105139	92
chr1_153594623_rs9729773_A_QTLs_single_seq	-2.62687	-2.63408	-3.29061	-2.38555	-2.2994	-2.37731	-2.34885	-2.51033	-2.2811	-2.21133	-0.396981	-0.282879	-1.43576	-0.370087	-0.378641	0.694633	0.0401177	0.0507158	0.128546	0.00255514	1	0.290368	0.449169	0.654899	0.0411148	84
chr1_153594623_rs9729773_G_QTLs_single_seq	-2.83179	-3.06598	-3.66297	-2.85611	-2.79298	-2.91068	-3.01436	-2.96218	-2.85439	-2.84515	-0.238508	-0.40702	-1.08992	-0.813264	-0.170701	0.00759267	0.0179403	0.0937431	0.375179	0.0429337	0.0689932	0.15772	0.63639	1	0.351652	54
chr1_153596603_rs35760493_A_QTLs_single_seq	-1.46952	-1.60934	-2.29307	-1.63452	-2.07115	-1.17166	-1.13603	-1.03093	-1.03137	-0.985691	-0.589578	-0.802769	-1.17581	-1.15196	-1.08977	0.121438	0.452773	0.00549127	0.0325332	0.0214292	0.56941	1	0.0981278	0.255019	0.212909	65
chr1_153596603_rs35760493_G_QTLs_single_seq	-1.36584	-1.83566	-2.59409	-1.93356	-1.87456	-1.22537	-1.2148	-1.3002	-1.11014	-1.13931	-0.31004	-0.619589	-1.60915	-0.691214	-0.784825	0.0276817	0.00208382	0.0276485	0.0252234	0.00095831	0.193096	0.0266146	0.306387	0.210396	0.0183367	65
chr1_15407611_rs61772223_A_QTLs_single_seq	-0.951301	-1.66268	-1.54636	-1.38694	-1.02113	-1.88423	-1.96151	-1.93435	-1.91224	-1.84539	0.939677	0.1969	0.389324	0.534592	0.77575	4.03309652360393e-66	4.8558351492854e-22	2.22226341423375e-25	9.0666968779738e-26	3.81668152745951e-35	6.10678031949029e-63	5.59838354457587e-20	1.60232246970743e-22	2.16765634569453e-23	2.66727320592074e-32	253
chr1_15407611_rs61772223_T_QTLs_single_seq	-1.5582	-1.89826	-2.26615	-1.63452	-1.22081	-2.20544	-2.33109	-2.16647	-2.22642	-2.21133	0.687915	-0.00147756	-0.195463	0.677089	0.989214	4.01720479951395e-38	4.23537275951025e-05	9.72217143155113e-12	2.14670940145197e-14	7.12919974160766e-28	1.43686242533796e-35	0.000837916	1.80995752982873e-09	2.05293209602012e-12	3.02657848843484e-25	169
chr1_156292298_rs34398272_A_Tewhey_single_seq	-3.35985	-3.44861	-7.88621	-3.65327	-3.778	-2.69325	-3.01656	-3.02603	-2.75508	-2.81458	-0.488134	-0.471743	-5.91954	-1.00703	-1.63776	0.905307	0.524318	0.710777	0.607109	0.429427	1	1	1	1	1	36
chr1_156292298_rs34398272_T_Tewhey_single_seq	-2.62607	-3.06419	-3.92779	-3.2376	-2.84126	-2.61928	-2.36662	-2.44324	-2.49579	-2.65055	-0.511514	-0.995705	-2.65767	-1.10661	-0.789888	0.854955	0.654558	0.727926	0.6261	0.188265	1	1	1	1	0.856869	35
chr1_15871464_rs113522594_G_Tewhey_single_seq	-3.07179	-1.86662	-2.43575	-3.10695	-2.84126	-2.00428	-2.1971	-2.31808	-1.88428	-1.75983	-0.265105	-0.886918	-1.29429	-0.87005	-0.973798	0.186309	0.713976	0.101368	0.227813	0.778714	0.746805	1	0.664543	0.897053	1	17
chr1_15871464_rs113522594_T_Tewhey_single_seq	-1.32636	-1.05169	-2.62796	-1.56853	-1.70158	-1.1542	-0.870698	-1.0474	-0.817981	-1.00197	-0.29272	-0.291452	-1.58056	-0.666539	-0.699602	NA	NA	NA	NA	NA	NA	NA	NA	NA	NA	7
chr1_159772582_rs149864234_A_Neanderthal_single_seq	-2.29053	-2.01993	-4.46679	-2.017	-2.27855	-1.39963	-1.61324	-1.73469	-1.43255	-1.5683	-0.419991	-0.503771	-2.65531	-0.472798	-0.550608	0.592095	0.14132	0.595949	0.294508	0.0885843	1	0.694363	1	1	0.565637	36
chr1_159772582_rs149864234_G_Neanderthal_single_seq	-1.96111	-1.79051	-2.03387	-2.39304	-1.66193	-1.47682	-1.43316	-1.41404	-1.63172	-1.4089	-0.408971	-0.110788	-1.28811	-0.425043	-1.01599	0.375171	0.00970022	0.0107618	0.000346107	0.0855524	1	0.0963763	0.158312	0.00612462	0.553592	34
chr1_159775210_rs143632555_A_Neanderthal_single_seq	-3.35985	-3.79638	-11.3456	-4.61885	-7.29471	-2.94001	-3.16233	-3.2365	-3.12151	-3.06387	-0.543294	-1.56693	-5.95186	-1.60288	-3.54316	0.474836	0.94833	0.997194	0.89639	0.962956	1	1	1	1	1	43
chr1_159775210_rs143632555_G_Neanderthal_single_seq	-3.53157	-5.04282	-7.88621	-4.04478	-5.11	-2.91068	-3.04254	-2.81421	-2.99653	-3.13392	-0.772319	-2.01598	-4.44231	-1.60797	-2.2501	0.982914	0.999828	0.644719	0.931056	0.905412	1	1	1	1	1	56
chr1_159777329_rs184441110_C_Neanderthal_single_seq	-2.24867	-1.93061	-4.55122	-2.72508	-2.672	-1.97332	-2.0169	-1.84526	-2.02983	-1.93635	-0.386536	-0.248937	-2.84788	-1.01817	-1.20435	0.0498044	9.78210281587524e-05	0.454385	0.776098	0.762032	0.302253	0.00178383	1	1	1	103
chr1_159777329_rs184441110_T_Neanderthal_single_seq	-1.40642	-1.74658	-3.01921	-2.31124	-2.47337	-1.30023	-1.31538	-1.24218	-1.49791	-1.35243	-0.295718	-0.404327	-1.92279	-0.841474	-1.05868	0.00462208	0.000892945	0.16539	0.0490781	0.0181014	0.0457325	0.0127594	0.854705	0.34219	0.188418	81
chr1_159799339_rs61823167_A_Neanderthal_single_seq	-4.14636	-10.7152	-11.3456	-10.9587	-10.7541	-3.43752	-3.16369	-3.12785	-3.25836	-3.17073	-0.976104	-5.25313	-5.89212	-5.08165	-5.61332	0.9416	0.998857	0.935288	0.962645	0.976364	1	1	1	1	1	22
chr1_159799339_rs61823167_T_Neanderthal_single_seq	-2.57892	-3.79638	-3.26349	-3.81914	-3.03305	-1.97332	-1.96151	-1.96531	-1.75207	-2.17395	-0.64308	-1.62363	-1.99388	-1.66292	-1.48882	0.806707	0.838652	0.393005	0.720554	0.535624	1	1	1	1	1	13
chr1_159893461_rs192266566_A_Neanderthal_single_seq	-2.67482	-2.34456	-4.10723	-2.50337	-3.42323	-2.94001	-2.98618	-2.73178	-2.93787	-2.87208	0.443168	0.211902	-1.26485	0.425566	-0.275978	7.8342346842104e-07	0.00761975	0.040226	8.21195240004422e-05	0.206643	1.94252243739224e-05	0.0794964	0.389606	0.00176707	0.89654	75
chr1_159893461_rs192266566_G_Neanderthal_single_seq	-2.70004	-3.06419	-3.7314	-2.50337	-3.42602	-2.46074	-2.53849	-2.51033	-2.60582	-2.3517	-0.126297	-0.703696	-2.53903	0.0945306	-1.37957	0.147078	0.638727	0.28213	2.70843123390054e-05	0.536312	0.645197	1	1	0.000660744	1	90
chr1_159895903_rs192461258_C_Neanderthal_single_seq	-2.62687	-3.52627	-6.95332	-3.55078	-3.1787	-2.24377	-2.34885	-2.44324	-2.51726	-2.6001	-0.237863	-0.904497	-3.99163	-0.888839	-1.41446	0.511366	0.232577	0.574575	0.51336	0.335604	1	0.919718	1	1	1	44
chr1_159895903_rs192461258_G_Neanderthal_single_seq	-2.77754	-2.68734	-3.92779	-2.98715	-2.9024	-2.31763	-2.2964	-2.24028	-2.53873	-2.2497	-0.358696	-0.615394	-2.52343	-0.988935	-0.578171	0.725578	0.580565	0.317834	0.632301	0.0379758	1	1	1	1	0.322319	59
chr1_159897758_rs186868373_C_Neanderthal_single_seq	-1.767	-0.462171	-6.18976	-1.15154	-1.252	-2.88136	-2.95905	-3.20346	-3.0631	-2.84276	1.19676	2.3829	-2.57863	1.62873	1.50496	8.87114234838523e-07	1.05555815292822e-14	0.0727156	3.76818714675354e-11	5.47148945029286e-07	2.17352557268284e-05	6.93903460155777e-13	0.555902	2.53209912930887e-09	2.60526633416723e-05	42
chr1_159897758_rs186868373_T_Neanderthal_single_seq	-1.86251	-0.521719	-2.52866	-2.07911	-2.21887	-2.61928	-2.78046	-2.4875	-2.6758	-2.70282	0.591186	2.24044	-0.196248	0.63575	0.724402	6.42643154168622e-09	1.27665279413152e-21	0.0144579	3.04155994500743e-09	0.00197496	2.2216183621088e-07	1.43190007835616e-19	0.195811	1.58990633489025e-07	0.0334999	35
chr1_159902164_rs191579196_A_Neanderthal_single_seq	-5.05349	-2.8036	-11.3456	-7.16998	-7.42504	-3.99626	-3.53433	-3.27529	-3.49404	-3.24634	-1.71504	0.308859	-8.07035	-3.99324	-2.90588	NA	NA	NA	NA	NA	NA	NA	NA	NA	NA	4
chr1_159902164_rs191579196_G_Neanderthal_single_seq	-3.82627	-3.57569	-11.3456	-4.16428	-10.7541	-3.81948	-3.98066	-3.31408	-3.87599	-4.44512	-0.223062	-0.504672	-5.88926	-0.288286	-4.92337	NA	NA	NA	NA	NA	NA	NA	NA	NA	NA	7
chr1_159908462_rs116178342_A_Neanderthal_single_seq	-3.13859	-5.76105	-11.3456	-4.80895	-10.7541	-2.77075	-2.73331	-3.39608	-3.25836	-3.28513	-0.367843	-3.39442	-7.15043	-2.92467	-5.6416	NA	NA	NA	NA	NA	NA	NA	NA	NA	NA	9
chr1_159908462_rs116178342_G_Neanderthal_single_seq	-4.07057	-4.78451	-9.61592	-6.26361	-9.02443	-3.44498	-3.32801	-3.39855	-3.25836	-3.45684	-0.691051	-1.73185	-5.56408	-3.00525	-4.78459	0.739804	0.903048	0.612554	0.901527	0.928665	1	1	1	1	1	10
chr1_159922058_159922227_pos_35_A_pos_137_A_Neanderthal_haplotype	-2.57892	-2.86349	-4.10723	-3.2376	-3.17672	-1.94301	-1.78286	-1.76136	-2.06079	-1.93635	-0.600281	-1.16998	-2.52603	-1.66703	-1.68857	0.930311	0.785432	0.807048	0.924155	0.956575	1	1	1	1	1	125
chr1_159922058_159922227_pos_35_A_pos_137_G_Neanderthal_haplotype	-3.44184	-3.47684	-7.88621	-3.62778	-4.41429	-2.57213	-2.60045	-2.4003	-2.62865	-2.55135	-0.828952	-1.26714	-4.92403	-1.2367	-2.21077	0.999237	0.997799	0.998979	0.97923	0.999241	1	1	1	1	1	143
chr1_159922058_159922227_pos_35_G_pos_137_A_Neanderthal_haplotype	-2.97737	-3.29739	-4.15666	-3.81914	-3.51574	-2.11829	-2.05996	-2.13094	-2.24419	-2.28912	-0.753751	-1.35894	-2.79933	-1.62553	-1.48138	0.999724	0.997633	0.803228	0.999543	0.932949	1	1	1	1	1	128
chr1_159922058_159922227_pos_35_G_pos_137_G_Neanderthal_haplotype	-3.00794	-3.38433	-4.55122	-3.72029	-3.2543	-2.20544	-2.16546	-2.16647	-2.15787	-2.28912	-1.06413	-1.43142	-2.84216	-1.71326	-1.71147	0.999982	0.987146	0.843798	0.982461	0.892826	1	1	1	1	1	111
chr1_159922092_rs35541552_A_Neanderthal_single_seq	-3.28227	-3.68182	-7.88621	-4.16428	-4.41429	-2.61928	-2.60045	-2.62905	-2.62865	-2.70282	-0.678532	-1.16491	-4.57212	-1.93786	-2.39838	0.97388	0.991833	0.990446	0.999981	0.999598	1	1	1	1	1	191
chr1_159922092_rs35541552_G_Neanderthal_single_seq	-3.13859	-3.57569	-6.95332	-3.54084	-4.09593	-2.57213	-2.55875	-2.58031	-2.62865	-2.45854	-0.77556	-1.49152	-3.35063	-1.34615	-2.12518	0.997167	0.999913	0.922672	0.988672	0.993188	1	1	1	1	1	189
chr1_159922194_rs71628159_A_Neanderthal_single_seq	-3.72014	-4.06414	-7.41976	-3.92527	-10.7541	-3.43505	-3.45467	-3.39608	-3.37078	-3.41059	-0.86192	-1.43481	-4.19717	-1.30683	-5.12505	0.987724	0.736327	0.717689	0.712474	0.994039	1	1	1	1	1	50
chr1_159922194_rs71628159_G_Neanderthal_single_seq	-3.13859	-3.29739	-7.88621	-4.16428	-7.29471	-3.065	-2.82921	-3.09283	-2.77499	-2.99707	-0.612124	-0.738637	-5.88926	-1.55058	-2.90777	0.797425	0.77531	0.969978	0.867183	0.982907	1	1	1	1	1	35
chr1_159923475_rs1344028_C_Neanderthal_single_seq	-3.21582	-3.17661	-7.41976	-3.72029	-4.33032	-2.8825	-2.98618	-2.96218	-2.9672	-2.87208	-0.413666	-0.329845	-3.85398	-0.77736	-1.99394	0.534971	0.242759	0.593243	0.341602	0.824184	1	0.941702	1	1	1	50
chr1_159923475_rs1344028_T_Neanderthal_single_seq	-3.62129	-4.20745	-7.88621	-4.03983	-3.95973	-3.1318	-3.36303	-3.16288	-3.18832	-3.28513	-0.624422	-1.04512	-5.3059	-1.07972	-2.54326	0.859381	0.580046	0.866171	0.449637	0.842255	1	1	1	1	1	39
chr1_159928182_159928351_pos_38_C_pos_134_A_Neanderthal_haplotype	-3.52878	-4.37539	-11.3456	-2.01912	-7.29471	-3.1318	-2.68765	-2.6795	-3.76987	-3.64542	-0.396976	-3.02487	-7.0395	-0.521211	-5.50692	NA	NA	NA	NA	NA	NA	NA	NA	NA	NA	5
chr1_159928182_159928351_pos_38_C_pos_134_G_Neanderthal_haplotype	-4.27356	-3.96116	-11.3456	-7.78877	-6.82827	-2.78664	-2.64603	-2.94733	-2.88257	-3.36959	-1.50975	-1.3551	-7.19345	-3.62534	-3.5693	NA	NA	NA	NA	NA	NA	NA	NA	NA	NA	4
chr1_159928182_159928351_pos_38_T_pos_134_A_Neanderthal_haplotype	-2.91736	-3.48961	-9.61592	-3.94229	-5.01048	-3.59514	-3.73538	-3.49423	-3.13283	-3.18	-0.233836	-1.79988	-5.72184	-0.528042	-0.921055	NA	NA	NA	NA	NA	NA	NA	NA	NA	NA	8
chr1_159928182_159928351_pos_38_T_pos_134_G_Neanderthal_haplotype	-3.24922	-6.14932	-9.61592	-3.8629	-5.50772	-3.31845	-2.93193	-3.33418	-3.82999	-3.2399	-0.778504	-1.65341	-6.65374	-1.00287	-1.96532	NA	NA	NA	NA	NA	NA	NA	NA	NA	NA	4
chr1_159928315_rs71628160_A_Neanderthal_single_seq	-3.00794	-4.5655	-5.67321	-7.49926	-4.41429	-3.43505	-3.22618	-3.2365	-3.5785	-3.20754	-0.261298	-1.16829	-2.70444	-3.24806	-1.81982	0.334249	0.950578	0.416589	0.960986	0.897083	1	1	1	1	1	25
chr1_159928315_rs71628160_G_Neanderthal_single_seq	-3.67072	-4.31126	-11.3456	-3.91608	-7.29471	-3.23866	-3.68595	-3.1074	-3.06994	-3.15017	-0.793987	-2.31903	-6.33329	-1.40303	-3.54578	0.942131	0.873656	0.821099	0.924639	0.935346	1	1	1	1	1	20
chr1_159929054_159929223_pos_86_A_pos_87_A_Neanderthal_haplotype	-3.72014	-4.5655	-11.3456	-2.14171	-2.9024	-3.00115	-2.87965	-2.62905	-3.18832	-3.13392	-0.718991	-1.43393	-7.94956	0.642827	0.097787	NA	NA	NA	NA	NA	NA	NA	NA	NA	NA	3
chr1_159929054_159929223_pos_86_A_pos_87_C_Neanderthal_haplotype	-3.13859	-6.32293	-11.3456	-7.49926	-3.83528	-2.82499	-3.04254	-2.3586	-2.82727	-3.13392	-0.00679333	-3.27515	-7.56513	-4.2409	-0.768873	NA	NA	NA	NA	NA	NA	NA	NA	NA	NA	7
chr1_159929054_159929223_pos_86_T_pos_87_A_Neanderthal_haplotype	-3.46337	-8.98553	-11.3456	-7.49926	-10.7541	-4.06436	-4.47978	-4.1006	-4.28006	-4.64968	0.676197	-4.10965	-7.24504	-2.72806	-5.1307	NA	NA	NA	NA	NA	NA	NA	NA	NA	NA	4
chr1_159929054_159929223_pos_86_T_pos_87_C_Neanderthal_haplotype	-3.07179	-4.37539	-11.3456	-3.10695	-3.10309	-3.20185	-3.10119	-2.90104	-3.40957	-3.06387	-0.63855	-0.689289	-6.46245	-1.04688	-0.174885	NA	NA	NA	NA	NA	NA	NA	NA	NA	NA	9
chr1_159929139_rs12756534_A_Neanderthal_single_seq	-3.44184	-4.5655	-7.88621	-2.67793	-2.47337	-2.71847	-3.43665	-3.09283	-2.99653	-3.45406	-0.723367	-1.06216	-4.98517	-0.415967	0.980683	NA	NA	NA	NA	NA	NA	NA	NA	NA	NA	7
chr1_159929139_rs12756534_T_Neanderthal_single_seq	-3.82627	-7.25581	-11.3456	-5.28627	-7.29471	-3.81948	-4.35587	-3.09283	-3.49156	-3.75155	-0.550799	-2.89994	-7.32612	-0.991877	-1.46394	NA	NA	NA	NA	NA	NA	NA	NA	NA	NA	5
chr1_159929140_rs12732517_A_Neanderthal_single_seq	-3.72014	-5.04282	-11.3456	-10.9587	-4.09593	-4.19469	-3.98066	-3.78051	-3.76987	-3.99056	0.0403578	-0.00440942	-7.0395	-7.18883	-0.105376	NA	NA	NA	NA	NA	NA	NA	NA	NA	NA	7
chr1_159929140_rs12732517_C_Neanderthal_single_seq	-4.03378	-8.51909	-7.30456	-3.53715	-10.7541	-2.95863	-2.90173	-2.958	-3.36434	-3.50031	-0.743149	-4.94973	-3.52322	-0.410153	-6.66325	NA	NA	NA	NA	NA	NA	NA	NA	NA	NA	4
chr1_159930615_rs71628162_C_Neanderthal_single_seq	-1.99626	-3.57933	-3.46332	-2.57038	-2.96624	-2.35705	-2.44043	-2.46537	-2.49579	-2.28912	0.367322	-1.21812	-1.70255	-0.290232	-0.776703	2.8873262022761e-06	0.986463	0.0243242	0.00808154	0.122297	6.42295752881449e-05	1	0.281869	0.0880979	0.681304	86
chr1_159930615_rs71628162_G_Neanderthal_single_seq	-2.32442	-3.29739	-4.83784	-2.58801	-2.7826	-2.57213	-2.44043	-2.62905	-2.49579	-2.41429	0.279568	-1.13803	-2.7447	-0.515234	-0.470178	7.66803365534448e-07	0.91672	0.108741	0.0159771	0.00697871	1.90339032127881e-05	1	0.690654	0.14918	0.0920197	99
chr1_159931179_rs35622571_G_Neanderthal_single_seq	-3.28227	-3.47684	-6.95332	-3.2376	-2.96624	-2.57213	-2.33109	-2.4003	-2.58299	-3.13392	-0.356514	-1.99609	-3.41213	0.171974	-0.792294	NA	NA	NA	NA	NA	NA	NA	NA	NA	NA	5
chr1_159931179_rs35622571_T_Neanderthal_single_seq	-3.35985	-10.7152	-11.3456	-4.4509	-10.7541	-3.43505	-3.59623	-3.48301	-3.18832	-3.36712	-0.797037	-6.04101	-7.0395	-1.72077	-5.6416	NA	NA	NA	NA	NA	NA	NA	NA	NA	NA	9
chr1_159933945_rs147605958_A_Neanderthal_single_seq	-4.70995	-4.5655	-7.88621	-4.61885	-7.29471	-3.71335	-3.22618	-3.48301	-3.25836	-3.54657	-0.76937	-1.861	-5.48591	-1.79158	-4.42263	0.99582	0.974831	0.892344	0.84958	0.992509	1	1	1	1	1	39
chr1_159933945_rs147605958_G_Neanderthal_single_seq	-4.36066	-4.31126	-11.3456	-3.98255	-9.02443	-3.43752	-3.13176	-3.27529	-3.41178	-3.36959	-0.73171	-1.17465	-6.35856	-1.27381	-4.17213	0.922773	0.771255	0.994661	0.789471	0.97679	1	1	1	1	1	34
chr1_159935785_159935954_pos_79_C_pos_93_C_Neanderthal_haplotype	-5.9055	-2.03225	-11.3456	-5.28627	-10.7541	-3.6145	-3.51424	-3.57553	-3.5785	-4.44512	-1.71081	1.71511	-5.25715	-1.29572	-6.30902	NA	NA	NA	NA	NA	NA	NA	NA	NA	NA	5
chr1_159935785_159935954_pos_79_C_pos_93_T_Neanderthal_haplotype	-5.50214	-3.92083	-11.3456	-10.9587	-10.7541	-3.71335	-4.50629	-3.57553	-4.25121	-4.12676	-2.14909	-1.4026	-7.18992	-6.19903	-5.89991	NA	NA	NA	NA	NA	NA	NA	NA	NA	NA	3
chr1_159935785_159935954_pos_79_T_pos_93_C_Neanderthal_haplotype	-4.43587	-5.46882	-9.61592	-10.9587	-7.29471	-3.87676	-4.27438	-3.52927	-4.34228	-3.54974	-1.00003	-2.03315	-5.88102	-6.38913	-3.82944	NA	NA	NA	NA	NA	NA	NA	NA	NA	NA	4
chr1_159935785_159935954_pos_79_T_pos_93_T_Neanderthal_haplotype	-5.9055	-7.25581	-11.3456	-10.9587	-7.29471	-3.93404	-4.50629	-4.47408	-4.25121	-3.99056	-0.410149	-3.16059	-6.87156	-6.55707	-3.54316	NA	NA	NA	NA	NA	NA	NA	NA	NA	NA	5
chr1_159935863_rs75549012_C_Neanderthal_single_seq	-2.14202	-0.806851	-7.88621	-1.61218	-3.42323	-2.06827	-1.58154	-1.68207	-1.54091	-1.62763	-0.463682	0.129079	-4.49013	-0.560779	0.406811	NA	NA	NA	NA	NA	NA	NA	NA	NA	NA	3
chr1_159935863_rs75549012_T_Neanderthal_single_seq	-10.8597	-10.7152	-11.3456	-10.9587	-3.95973	-5.8987	-4.09522	-4.88319	-4.25121	-4.63523	-4.96099	-6.62003	-6.46245	-6.70749	0.675497	NA	NA	NA	NA	NA	NA	NA	NA	NA	NA	1
chr1_159938986_rs117222967_C_Neanderthal_single_seq	-1.92011	-2.43447	-3.76821	-2.50337	-2.29882	-1.67051	-1.62391	-1.63154	-1.60792	-1.67906	-0.544617	-0.975239	-2.16372	-1.24483	-1.26201	0.624126	0.863745	0.560724	0.723256	0.495836	1	1	1	1	1	137
chr1_159938986_rs117222967_T_Neanderthal_single_seq	-1.65268	-2.43447	-3.21488	-2.20715	-2.23966	-1.40999	-1.37817	-1.38199	-1.38749	-1.34236	-0.49562	-0.852748	-1.79543	-0.891301	-1.11744	0.879891	0.354295	0.0371195	0.0178929	0.117922	1	1	0.371645	0.162687	0.668856	110
chr1_159939744_rs116115466_A_Neanderthal_single_seq	-1.865	-2.83292	-3.11202	-3.13887	-3.11027	-2.09895	-2.0748	-2.15397	-2.45644	-2.01382	-0.172006	-1.52245	-1.05789	-0.783952	-0.975744	0.00942643	0.716468	0.166578	0.0193701	0.313605	0.082377	1	0.858011	0.172459	1	20
chr1_159939744_rs116115466_G_Neanderthal_single_seq	-2.57892	-4.5655	-2.81036	-3.72029	-3.33629	-2.48221	-2.73331	-2.27865	-2.58299	-2.10198	-0.824364	-3.26738	-1.2088	-0.928935	-1.94441	0.656587	0.969141	0.309409	0.686568	0.763144	1	1	1	1	1	15
chr1_159952204_rs151164775_A_Neanderthal_single_seq	-3.94083	-3.62876	-7.88621	-4.61885	-10.7541	-2.94125	-2.71193	-2.96353	-2.83616	-2.96798	-0.516543	-1.03212	-5.25305	-1.87598	-7.15134	NA	NA	NA	NA	NA	NA	NA	NA	NA	NA	8
chr1_159952204_rs151164775_G_Neanderthal_single_seq	-4.43587	-4.86654	-11.3456	-10.9587	-10.7541	-3.88592	-3.93545	-3.31408	-3.54029	-3.75155	-0.961806	-0.930789	-6.57195	-6.34492	-5.97531	0.926871	0.822715	0.983785	0.999207	0.960022	1	1	1	1	1	12
chr1_159993004_rs376762702_C_Neanderthal_single_seq	-3.10829	-3.12391	-7.41976	-3.55078	-3.2543	-2.59725	-2.66552	-2.7589	-2.7759	-2.55215	-0.678146	-1.48047	-4.45739	-0.524234	-1.59173	0.941404	0.73731	0.946741	0.45089	0.365422	1	1	1	1	1	42
chr1_159993004_rs376762702_T_Neanderthal_single_seq	-3.17362	-3.8586	-9.61592	-4.7139	-7.29471	-2.91068	-3.25958	-2.96218	-3.12151	-3.17073	-0.582207	-0.688961	-5.80538	-1.86761	-4.94422	0.773253	0.824345	0.947094	0.887963	0.994692	1	1	1	1	1	40
chr1_159998440_rs2275404_A_Neanderthal_single_seq	-2.36384	-3.06419	-6.95332	-2.87655	-3.10309	-2.16991	-2.04541	-2.09625	-2.33577	-2.37135	-0.328168	-1.01878	-4.1673	-1.17866	-1.31795	0.0275026	0.750166	0.712663	0.450743	0.603232	0.192171	1	1	1	1	23
chr1_159998440_rs2275404_G_Neanderthal_single_seq	-1.66602	-2.22161	-5.05704	-2.03457	-2.86141	-1.43563	-1.12857	-1.13537	-1.29598	-1.34386	-0.224787	-0.601131	-3.70223	-0.818079	-1.33768	0.0404719	0.102097	0.747291	0.0544118	0.22345	0.258862	0.564272	1	0.367765	0.93181	16
chr1_160043589_rs6658419_C_Arensbergen_single_seq	-2.1767	-1.38093	-5.00579	-2.44313	-2.56927	-3.31426	-3.36303	-3.27529	-3.33199	-3.24634	1.11241	1.46027	-1.72631	0.53824	0.529293	1.40726654117188e-26	9.59725078709989e-17	0.0889424	0.000297377	7.90251771476513e-06	2.4398886501043e-24	7.40161488971158e-15	0.621953	0.00539901	0.000287177	80
chr1_160043589_rs6658419_T_Arensbergen_single_seq	-3.62129	-3.57569	-7.88621	-3.81914	-3.83528	-3.065	-3.16233	-3.09283	-2.93787	-2.99707	-0.376843	-1.00182	-5.75527	-0.890914	-1.05783	0.598712	0.52155	0.977219	0.852471	0.822483	1	1	1	1	1	133
chr1_160051865_rs12046230_C_Neanderthal_single_seq	-2.80467	-3.29986	-6.67238	-2.85041	-3.33629	-1.80059	-1.97523	-1.87435	-2.01468	-1.95217	-0.80176	-1.39461	-3.86118	-1.07196	-1.44935	0.991087	0.998963	0.985953	0.593313	0.556972	1	1	1	1	1	110
chr1_160051865_rs12046230_T_Neanderthal_single_seq	-2.72527	-2.86349	-4.10723	-2.67793	-3.2543	-1.94301	-1.9346	-1.93435	-2.02983	-2.03343	-0.809029	-1.10616	-2.6123	-1.02884	-1.54815	0.999696	0.758664	0.628553	0.532994	0.897532	1	1	1	1	1	95
chr1_161697547_rs12044611_C_Neanderthal_single_seq	-4.3519	-4.18094	-9.61592	-3.92949	-9.02443	-3.43505	-3.73538	-3.3692	-3.54029	-3.32612	-1.09861	-0.603105	-6.26918	-0.945083	-3.99311	0.940457	0.848707	0.901544	0.527782	0.908474	1	1	1	1	1	22
chr1_161697547_rs12044611_T_Neanderthal_single_seq	-4.20148	-5.04282	-11.3456	-5.59261	-10.7541	-3.13342	-3.36482	-3.20346	-3.0631	-3.20952	-0.936215	-1.83597	-6.28536	-3.07542	-6.30902	0.899167	0.902203	0.968426	0.966785	0.996487	1	1	1	1	1	22
chr1_161699246_rs61801182_C_Neanderthal_single_seq	-2.83179	-3.38433	-3.62454	-2.72508	-2.96624	-1.88423	-2.10419	-2.16647	-2.19174	-1.90539	-0.496658	-0.852615	-1.9764	-0.58578	-1.05964	0.968047	0.53771	0.161711	0.0106903	0.626418	1	1	0.845616	0.108979	1	101
chr1_161699246_rs61801182_T_Neanderthal_single_seq	-2.26736	-2.41164	-3.807	-2.11041	-2.69912	-1.69644	-1.73563	-1.78906	-1.83092	-1.80205	-0.499733	-0.76453	-1.90059	-0.715559	-1.06421	0.745946	0.458498	0.47121	0.070995	0.392929	1	1	1	0.443353	1	102
chr1_161700088_rs16858998_C_Neanderthal_single_seq	-2.62607	-4.21621	-3.97125	-3.49985	-2.96624	-2.18767	-2.2964	-2.13136	-2.15787	-2.28967	-0.422807	-2.19842	-2.74448	-1.47547	-1.6092	0.875256	0.999845	0.650059	0.829431	0.563524	1	1	1	1	1	80
chr1_161700088_rs16858998_T_Neanderthal_single_seq	-2.26736	-2.86485	-3.69637	-2.31124	-2.9024	-1.86998	-1.77096	-1.66933	-1.83018	-1.69228	-0.60566	-1.21716	-2.54255	-0.975684	-0.938137	0.269117	0.842231	0.629539	0.0417579	0.469867	0.920461	1	1	0.304666	1	50
chr1_161700563_161700732_pos_86_A_pos_87_G_Neanderthal_haplotype	-4.70995	-5.76105	-7.88621	-3.38127	-10.7541	-3.81948	-3.68316	-3.67438	-3.49156	-3.06387	-0.890469	-2.3244	-5.48591	-0.26068	-6.11892	0.970666	0.957369	0.666631	0.214265	0.967506	1	1	1	0.87189	1	23
chr1_161700563_161700732_pos_86_A_pos_87_T_Neanderthal_haplotype	-3.77321	-4.5655	-7.13882	-3.87221	-3.73773	-2.91068	-2.80648	-2.73572	-3.27626	-3.41059	-0.664681	-1.97931	-4.48083	-1.06109	-2.27854	0.967637	0.969031	0.565525	0.512309	0.396075	1	1	1	1	1	20
chr1_161700563_161700732_pos_86_C_pos_87_G_Neanderthal_haplotype	-4.06528	-4.05703	-7.88621	-5.40672	-8.07537	-3.43702	-3.36303	-3.78472	-3.72725	-3.29399	-0.879289	-0.427639	-3.94388	-2.21351	-3.62804	0.901909	0.352349	0.618794	0.810341	0.713706	1	1	1	1	1	14
chr1_161700563_161700732_pos_86_C_pos_87_T_Neanderthal_haplotype	-4.3519	-7.25581	-11.3456	-3.72029	-9.02443	-3.99626	-3.5987	-4.15572	-3.99055	-4.27718	-0.610375	-3.4239	-6.28536	-0.238146	-5.6416	0.823087	0.971403	0.79183	0.36593	0.888757	1	1	1	1	1	14
chr1_161700648_rs79654278_A_Neanderthal_single_seq	-3.52878	-5.76105	-11.3456	-5.02796	-5.39659	-3.00115	-3.10119	-3.31408	-3.40957	-3.06387	-0.15351	-2.58158	-6.20413	-2.72957	-3.54316	0.308668	0.985592	0.878727	0.97869	0.900824	0.987758	1	1	1	1	27
chr1_161700648_rs79654278_C_Neanderthal_single_seq	-4.81945	-8.98553	-11.3456	-9.22898	-10.7541	-4.13957	-4.03794	-4.30614	-4.56957	-3.92833	-0.58585	-5.06027	-6.57195	-3.84483	-6.39299	0.775871	0.92522	0.99996	0.946023	0.99951	1	1	1	1	1	12
chr1_161700649_rs77858450_G_Neanderthal_single_seq	-4.51984	-4.20745	-11.3456	-3.62778	-6.36183	-3.1318	-3.10119	-3.16288	-3.18832	-2.87208	-0.484115	-1.08792	-6.87156	0.494727	-4.29764	0.517452	0.583559	0.999359	0.686675	0.878583	1	1	1	1	1	13
chr1_161700649_rs77858450_T_Neanderthal_single_seq	-3.33369	-3.81636	-6.36203	-4.45967	-6.08089	-3.5742	-3.22766	-3.35508	-2.99653	-3.51834	-0.0502612	-0.111364	-3.61586	-1.32916	-2.44305	0.152121	0.271687	0.630728	0.676257	0.787393	0.658486	0.996669	1	1	1	14
chr1_161702384_rs16859391_A_Neanderthal_single_seq	-4.51984	-5.04282	-7.88621	-7.49926	-3.61459	-2.88136	-2.98618	-3.31408	-3.40957	-3.13392	-0.761497	-0.947601	-3.71682	-4.78882	-1.12062	0.793055	0.896952	0.590441	0.948579	0.35758	1	1	1	1	1	19
chr1_161702384_rs16859391_G_Neanderthal_single_seq	-3.44184	-4.20745	-11.3456	-3.62778	-3.42323	-2.77075	-2.78046	-3.09283	-2.82727	-3.13392	-0.456811	-1.42699	-6.46245	-0.666908	-1.6818	0.709716	0.851477	0.945551	0.797848	0.796072	1	1	1	1	1	15
chr1_161703332_161703501_pos_68_C_pos_104_A_Neanderthal_haplotype	-6.46738	-6.14932	-11.3456	-10.9587	-10.7541	-4.00708	-4.38472	-3.90001	-4.15533	-4.39727	-2.46029	-1.76459	-7.44563	-6.80336	-6.35687	NA	NA	NA	NA	NA	NA	NA	NA	NA	NA	2
chr1_161703332_161703501_pos_68_C_pos_104_G_Neanderthal_haplotype	-3.82166	-4.24316	-2.89266	-6.53438	-3.33703	-3.18753	-2.76448	-2.60964	-2.67803	-3.20124	-0.66548	-1.48665	-0.982608	-3.72736	-2.83017	NA	NA	NA	NA	NA	NA	NA	NA	NA	NA	6
chr1_161703332_161703501_pos_68_T_pos_104_A_Neanderthal_haplotype	-7.6058	-7.09604	-2.01133	-9.22898	-6.96543	-3.53292	-3.53433	-3.44375	-3.35163	-3.90612	-4.07288	-3.56171	1.43242	-5.87735	-3.05931	NA	NA	NA	NA	NA	NA	NA	NA	NA	NA	2
chr1_161703332_161703501_pos_68_T_pos_104_G_Neanderthal_haplotype	-2.88815	-10.7152	-11.3456	-3.30764	-2.9024	-2.82499	-2.93193	-2.62905	-3.18832	-2.32965	0.396562	-6.93957	-7.56513	-0.463394	-0.652698	NA	NA	NA	NA	NA	NA	NA	NA	NA	NA	5
chr1_161703399_rs905590_C_Neanderthal_single_seq	-4.51984	-4.05703	-11.3456	-2.67793	-7.29471	-3.52198	-3.22618	-3.67438	-3.25836	-3.06387	-1.16679	-0.214224	-6.20413	0.283847	-2.44048	0.957519	0.393422	0.973018	0.256219	0.908339	1	1	1	0.951891	1	13
chr1_161703399_rs905590_T_Neanderthal_single_seq	-3.13859	-7.25581	-11.3456	-2.93079	-3.33629	-2.82499	-2.82921	-2.16647	-2.62865	-2.5042	-0.587776	-2.17247	-6.46245	-1.5877	-1.19878	0.907821	0.994665	0.952541	0.829721	0.716921	1	1	1	1	1	21
chr1_161703435_rs61801184_A_Neanderthal_single_seq	-2.72527	-2.99414	-7.88621	-3.81914	-3.10309	-2.39757	-2.2964	-2.31808	-2.62865	-2.55135	-0.709279	-0.958823	-3.91104	-1.2809	-1.1581	0.941997	0.428101	0.882149	0.665734	0.661693	1	1	1	1	1	49
chr1_161703435_rs61801184_G_Neanderthal_single_seq	-3.35985	-3.79638	-7.88621	-3.17079	-3.10309	-2.94001	-2.82921	-2.84239	-2.88151	-2.75707	-0.755794	-1.1251	-5.10018	-1.12728	-0.739277	0.920684	0.898591	0.97381	0.42532	0.452044	1	1	1	1	1	59
chr1_161703590_161703759_pos_71_A_pos_102_A_Neanderthal_haplotype	-3.67752	-6.46732	-7.88621	-3.29332	-2.48541	-3.0984	-3.99767	-2.5399	-2.93536	-2.68814	-0.300258	-2.61231	-4.6082	-0.669685	0.4695	NA	NA	NA	NA	NA	NA	NA	NA	NA	NA	4
chr1_161703590_161703759_pos_71_A_pos_102_G_Neanderthal_haplotype	-2.67482	-0.982229	-11.3456	-3.30764	-3.33629	-1.33917	-1.33284	-1.34022	-1.11014	-1.00197	-0.627727	-0.263042	-7.56513	-2.09009	-2.52231	NA	NA	NA	NA	NA	NA	NA	NA	NA	NA	7
chr1_161703590_161703759_pos_71_G_pos_102_A_Neanderthal_haplotype	-4.72149	-8.03647	-7.88621	-10.9587	-5.35897	-3.95402	-3.29298	-3.95729	-3.45057	-3.10231	-0.757191	-3.87255	-3.49708	-6.55095	-2.37666	NA	NA	NA	NA	NA	NA	NA	NA	NA	NA	6
chr1_161703590_161703759_pos_71_G_pos_102_G_Neanderthal_haplotype	-3.44184	-3.92083	-6.39144	-7.49926	-2.9024	-3.065	-3.04254	-2.96218	-3.18832	-2.81343	-0.193933	-1.16491	-3.4904	-3.7294	-0.444729	0.623477	0.726929	0.334092	0.985564	0.473607	1	1	1	1	1	13
chr1_161703660_rs61801185_A_Neanderthal_single_seq	-4.01388	-5.20026	-7.88621	-3.91608	-2.63449	-3.18753	-3.67184	-3.57553	-3.49156	-3.54974	-1.29266	-2.50564	-3.94538	-1.45766	-0.0405426	0.814066	0.974925	0.713327	0.765429	0.0420989	1	1	1	1	0.34669	16
chr1_161703660_rs61801185_G_Neanderthal_single_seq	-3.72014	-4.78451	-11.3456	-2.72508	-3.51574	-2.57213	-2.33109	-2.53316	-2.58299	-2.41429	-1.51185	-2.45342	-8.55961	-0.142089	-1.18609	NA	NA	NA	NA	NA	NA	NA	NA	NA	NA	9
chr1_161703691_rs61801186_A_Neanderthal_single_seq	-0.617711	0.20734	-0.460705	-2.46284	-1.90552	-0.410994	-0.713729	-0.749187	-0.220292	-0.36396	-0.206717	0.921069	0.288482	-2.24255	-1.54156	NA	NA	NA	NA	NA	NA	NA	NA	NA	NA	1
chr1_161703992_rs61801187_A_Neanderthal_single_seq	-3.00794	-4.29142	-7.88621	-3.98255	-4.17114	-2.85318	-3.16233	-3.09283	-2.93787	-2.87707	-0.590448	-1.49091	-5.3463	-1.32901	-2.83709	0.97376	0.994743	0.997637	0.923435	0.986164	1	1	1	1	1	80
chr1_161703992_rs61801187_G_Neanderthal_single_seq	-3.62129	-4.05703	-11.3456	-5.60114	-6.36183	-3.43505	-3.22618	-3.31408	-3.25836	-3.36712	-0.572329	-1.67055	-6.20413	-2.25624	-3.01753	0.736063	0.941186	0.952147	0.999459	0.937779	1	1	1	1	1	67
chr1_161704473_rs60397531_C_Neanderthal_single_seq	-2.32442	-3.29739	-3.26349	-5.28627	-10.7541	-3.71335	-3.29298	-4.15572	-3.5785	-4.12676	1.38893	-0.00440942	0.892229	-1.70777	-6.62738	NA	NA	NA	NA	NA	NA	NA	NA	NA	NA	1
chr1_161704473_rs60397531_T_Neanderthal_single_seq	-2.88815	-4.20745	-11.3456	-10.9587	-7.29471	-3.1318	-3.36303	-2.6795	-2.58299	-3.99056	-0.00679333	-0.226791	-6.68146	-8.37571	-2.65949	NA	NA	NA	NA	NA	NA	NA	NA	NA	NA	3
chr1_161705073_rs16859935_A_Neanderthal_single_seq	-2.91987	-3.38433	-6.03233	-2.36636	-3.34623	-2.22458	-2.36842	-2.29944	-2.10861	-2.17442	-0.782703	-1.08675	-2.63098	-0.427815	-2.23932	0.951576	0.834191	0.720389	0.126933	0.873702	1	1	1	0.650731	1	36
chr1_161705073_rs16859935_C_Neanderthal_single_seq	-3.20864	-3.38433	-6.95332	-2.72508	-2.84126	-2.71847	-3.10119	-2.58031	-2.6758	-2.81343	-0.367843	-0.653998	-2.93381	-0.761477	-1.08764	0.260397	0.563	0.832043	0.511157	0.457055	0.903487	1	1	1	1	25
chr1_161707502_rs12046383_C_Neanderthal_single_seq	-4.20148	-10.7152	-11.3456	-5.44371	-10.7541	-3.66392	-3.77885	-3.95729	-3.82293	-3.75577	-0.787045	-5.61225	-6.28536	-1.73629	-6.39299	0.510716	0.99717	0.907866	0.731903	0.998865	1	1	1	1	1	20
chr1_161707502_rs12046383_G_Neanderthal_single_seq	-4.51984	-2.92734	-7.88621	-5.60114	-10.7541	-2.61928	-3.68316	-3.31408	-3.18832	-3.45406	-0.700366	-0.599717	-3.81544	-3.33207	-5.32672	0.918243	0.255044	0.703109	0.984629	0.953422	1	0.964982	1	1	1	15
chr1_161712074_rs556935109_A_Neanderthal_single_seq	-2.07506	-1.39388	-3.62616	-2.24098	-1.53625	-1.73402	-1.78286	-1.7756	-1.87056	-1.56586	-0.181329	0.261548	-1.2625	-0.624753	-0.49958	0.592096	2.88084367196536e-05	0.100477	0.000162706	4.77882986205776e-06	1	0.000587104	0.661081	0.00320091	0.000182266	52
chr1_161712074_rs556935109_G_Neanderthal_single_seq	-1.6773	-1.12466	-2.73461	-2.34767	-2.29882	-1.80033	-1.88222	-1.81675	-1.91224	-1.67906	-0.132272	0.317893	-1.10025	-0.533531	-0.768873	0.00710712	1.35710707425367e-05	0.0481093	0.00783423	0.0569452	0.0653127	0.000296093	0.434123	0.0859589	0.427277	47
chr1_161716942_rs61801234_A_Neanderthal_single_seq	-4.06528	-4.05703	-11.3456	-3.81914	-4.41429	-3.52198	-3.22618	-3.02603	-3.33199	-3.45406	-0.763522	-1.00923	-4.98517	-1.08905	-1.8142	0.980029	0.841787	0.971015	0.758976	0.880791	1	1	1	1	1	33
chr1_161716942_rs61801234_G_Neanderthal_single_seq	-3.83049	-3.33798	-11.3456	-5.02602	-5.44083	-2.91068	-3.19426	-3.02603	-3.33199	-3.13392	-0.877119	-0.519917	-6.28536	-2.70627	-3.87513	0.989103	0.724823	0.995746	0.987761	0.874812	1	1	1	1	1	40
chr1_161736052_rs111892839_A_Neanderthal_single_seq	-0.936366	0.38213	-1.40753	-0.201306	-0.343693	-3.065	-3.22618	-3.09283	-2.99653	-2.99707	2.01729	3.60831	1.9923	2.88932	2.83019	1.36303270826021e-11	7.50040736863861e-17	0.000207678	3.32483169370446e-16	6.56061351061532e-10	6.53119839374685e-10	5.83400693014399e-15	0.0072345	3.84301475029326e-14	5.27461714548143e-08	27
chr1_161736052_rs111892839_C_Neanderthal_single_seq	-1.19614	0.821489	-0.613471	0.386155	-0.689402	-2.52647	-2.87965	-2.3586	-2.45409	-2.45854	1.64365	3.8042	1.95743	3.26767	2.86955	4.36360841801703e-05	9.70263443780824e-08	0.000508794	8.46215830666017e-07	6.05725242086236e-09	0.000770972	3.1191944043697e-06	0.0152139	2.87075086691589e-05	4.18798616769669e-07	13
chr1_161771049_rs112335631_A_Neanderthal_single_seq	-1.62487	-1.22361	-2.33605	-2.34956	-2.82638	-2.17376	-2.21327	-2.18745	-2.10204	-1.89087	0.151062	-0.0272118	-1.44026	-0.472212	-0.908549	0.0259706	0.00106747	0.0691736	0.0131806	0.516407	0.183928	0.0149199	0.540549	0.128324	1	18
chr1_161771049_rs112335631_G_Neanderthal_single_seq	-2.24867	-2.03225	-6.95332	-2.72508	-2.61972	-2.00428	-1.88222	-1.96531	-1.88428	-1.96799	-0.0358809	-0.34907	-4.51008	-0.29766	-1.05675	0.000160779	0.203396	0.894467	0.385217	0.739625	0.00249263	0.858746	1	1	1	31
chr1_161772143_rs112792504_G_Neanderthal_single_seq	-2.16019	-2.47198	-2.58514	-2.65654	-2.59449	-1.97364	-1.93484	-1.81924	-2.03277	-1.92087	-0.443578	-0.591244	-1.19964	-0.648698	-0.777937	0.377059	0.0141418	0.0950789	0.104955	0.287266	1	0.13086	0.64098	0.576239	1	42
chr1_161772143_rs112792504_T_Neanderthal_single_seq	-1.98533	-1.90396	-3.12487	-2.65944	-3.42323	-1.82803	-2.01939	-1.96531	-1.89826	-1.96799	0.061556	-0.363563	-1.62156	-1.25607	-1.57195	0.0601971	0.154363	0.408219	0.893532	0.821189	0.34896	0.734023	1	1	1	36
chr1_161776943_rs111744179_A_Neanderthal_single_seq	-5.18727	-5.04282	-11.3456	-7.49926	-3.51574	-3.93404	-4.35587	-3.67438	-4.115	-3.86611	-1.22236	-0.526213	-5.9209	-2.52058	-0.238538	0.957379	0.807145	0.879528	0.926543	0.253873	1	1	1	1	0.989168	17
chr1_161776943_rs111744179_G_Neanderthal_single_seq	-2.62607	-2.34456	-11.3456	-3.54084	-10.7541	-2.71847	-2.64339	-2.44324	-3.12151	-2.45854	-0.288502	0.611144	-6.32054	-2.33013	-5.32672	0.382847	0.00325793	0.989885	0.683265	0.931426	1	0.0389246	1	1	1	13
chr1_161780969_rs368120574_C_Denisova_single_seq	-1.23216	-1.89826	-1.77389	-2.34767	-2.29882	-1.46273	-1.04685	-1.34022	-1.19345	-1.27125	-0.423298	-0.384418	-1.60524	-0.924423	-0.557763	0.170972	0.14107	0.00659365	0.260031	0.150635	0.707904	0.693887	0.112053	0.958375	0.762674	19
chr1_161780969_rs368120574_G_Denisova_single_seq	-2.89274	-2.78022	-7.88621	-4.10206	-2.61972	-3.13831	-3.11246	-3.07824	-2.56086	-3.41059	-0.299356	0.038976	-4.86721	-1.61495	-0.633759	0.695683	0.120393	0.887661	0.445813	0.0926161	1	0.630996	1	1	0.582457	16
chr1_161789992_rs17408026_A_Neanderthal_single_seq	-3.82627	-4.05703	-3.62454	-4.4509	-3.2543	-3.6145	-3.98066	-3.57553	-3.25836	-4.27718	-0.325155	0.0077678	-2.11283	-1.99681	-0.920479	0.534437	0.506026	0.313802	0.504528	0.15078	1	1	1	1	0.762884	13
chr1_161789992_rs17408026_G_Neanderthal_single_seq	-2.50566	-2.58173	-7.88621	-2.82601	-3.07148	-1.9588	-2.35149	-1.92302	-2.10933	-2.23051	-0.452441	-0.413568	-6.12668	-0.349514	-0.805211	0.402174	0.417356	0.914999	2.23491101060819e-05	0.398621	1	1	1	0.0005575	1	16
chr1_161790547_rs115531571_G_Neanderthal_single_seq	-3.28227	-3.47684	-7.88621	-3.45885	-3.03305	-2.31763	-2.82921	-2.53316	-2.58299	-3.06387	-0.710135	-1.27974	-5.82382	-0.991877	-2.22964	NA	NA	NA	NA	NA	NA	NA	NA	NA	NA	9
chr1_161791340_rs17448307_G_Neanderthal_single_seq	-0.892468	-1.60934	-0.588249	-0.841053	-1.22081	-1.48439	-1.46141	-1.38139	-1.5629	-1.50652	0.867101	-0.760697	0.106372	0.0869252	0.200088	4.70074215755796e-15	0.184355	0.00108642	0.000156986	0.00477434	3.23042681553813e-13	0.81526	0.0278503	0.00309912	0.0680988	43
chr1_161791340_rs17448307_T_Neanderthal_single_seq	-1.49119	-2.10422	-2.18829	-2.17406	-2.47337	-2.39757	-2.2964	-2.24028	-1.85685	-1.78779	0.694732	-0.640889	-0.359328	-0.099262	-0.499412	1.49832305686877e-06	0.453422	0.0113815	0.0117958	0.0224498	3.49929690787988e-05	1	0.164599	0.117635	0.220524	45
chr1_161791584_161791753_pos_19_A_pos_153_C_Neanderthal_haplotype	-2.46754	-2.77303	-3.77019	-3.20419	-2.7826	-2.1534	-2.0745	-1.96531	-1.98468	-2.21133	-0.510892	-0.65807	-2.218	-0.95129	-0.865823	0.62522	0.4034	0.552446	0.73253	0.349165	1	1	1	1	1	66
chr1_161791584_161791753_pos_19_A_pos_153_G_Neanderthal_haplotype	-1.75402	-2.01741	-3.29061	-2.29874	-2.14501	-1.57464	-1.51056	-1.67385	-1.71471	-1.53014	-0.404546	-0.767698	-1.46115	-0.707793	-0.348609	0.214705	0.187241	0.226879	0.17078	0.00942914	0.810922	0.821067	0.980089	0.771142	0.116835	48
chr1_161791584_161791753_pos_19_G_pos_153_C_Neanderthal_haplotype	-2.15936	-2.66226	-2.99844	-2.17443	-1.9577	-1.48456	-1.6899	-1.49045	-1.61981	-1.34236	-0.513997	-1.06587	-1.84606	-0.441185	-0.722377	0.715799	0.520014	0.182257	0.00708255	0.018605	1	1	0.893968	0.0790673	0.192645	68
chr1_161791584_161791753_pos_19_G_pos_153_G_Neanderthal_haplotype	-1.95011	-2.83292	-2.89266	-2.58867	-2.05381	-1.84228	-2.0748	-1.96667	-2.1756	-1.78779	-0.261089	-1.13392	-1.21136	-0.813204	-0.6458	0.00935106	0.84449	0.0348779	0.0106141	0.00998396	0.0818827	1	0.356429	0.108493	0.122013	66
chr1_161791602_rs112689091_A_Neanderthal_single_seq	-1.92041	-2.29908	-2.63364	-2.08201	-2.0381	-1.37505	-1.41444	-1.29441	-1.37581	-1.44119	-0.785878	-0.880178	-1.44827	-0.643111	-0.83277	0.810629	0.53479	0.0930824	0.551097	0.158494	1	1	0.635049	1	0.782511	32
chr1_161791602_rs112689091_G_Neanderthal_single_seq	-2.42522	-2.45959	-3.13639	-2.44421	-2.40967	-1.84228	-1.88222	-1.84555	-1.76617	-1.82092	-0.493129	-0.838467	-1.45292	-1.15992	-0.874666	0.0371773	0.220395	0.383527	0.282206	0.202177	0.242815	0.896199	1	0.993567	0.886047	24
chr1_161791736_rs113263422_C_Neanderthal_single_seq	-2.77754	-3.38433	-5.4149	-2.72508	-3.10309	-2.06827	-2.16546	-2.24028	-1.99952	-2.00034	-0.623756	-0.972357	-3.70688	-1.26236	-1.21846	0.757871	0.852773	0.756261	0.930691	0.12796	1	1	1	1	0.698537	41
chr1_161791736_rs113263422_G_Neanderthal_single_seq	-2.04271	-2.1416	-3.31773	-2.11007	-2.1805	-1.46273	-1.50035	-1.51243	-1.65439	-1.50652	-0.510657	-0.763926	-2.23888	-0.886566	-0.986542	0.767625	0.0757372	0.269212	0.020092	0.0332906	1	0.461298	1	0.177461	0.293181	71
chr1_161797121_rs367677143_C_Denisova_single_seq	-4.51984	-5.35769	-11.3456	-6.0045	-10.7541	-3.35305	-3.29298	-2.96218	-3.18832	-2.87208	-1.0895	-1.23958	-7.0395	-2.81618	-5.89991	0.961593	0.723688	0.960672	0.928683	0.987395	1	1	1	1	1	17
chr1_161797121_rs367677143_G_Denisova_single_seq	-3.72014	-4.5655	-7.88621	-7.49926	-2.72624	-3.20185	-2.93193	-2.96218	-3.40957	-3.45406	-0.870472	-1.71676	-4.57212	-3.92076	0.520167	0.761141	0.892884	0.777388	0.959698	0.0189777	1	1	1	1	0.195701	15
chr1_161797327_rs987898461_A_Denisova_single_seq	-2.77412	-3.43654	-11.3456	-6.58292	-6.34565	-2.8617	-2.78798	-3.14542	-2.44086	-2.88575	0.0875893	-0.648557	-8.20022	-4.14206	-3.4599	NA	NA	NA	NA	NA	NA	NA	NA	NA	NA	2
chr1_161797327_rs987898461_G_Denisova_single_seq	-3.07179	-3.2154	-2.49702	-5.28627	-10.7541	-3.27547	-2.93193	-2.73178	-3.18832	-3.54657	-0.714746	-1.13849	-0.330544	-2.51294	-6.11892	0.79612	0.369368	0.102305	0.91008	0.884087	1	1	0.668014	1	1	13
chr1_161798659_rs112805729_A_Denisova_single_seq	-2.21268	-1.70408	-2.73509	-2.6551	-2.90782	-1.97332	-1.80893	-1.93467	-1.75207	-1.87633	-0.0829253	-0.539375	-1.36359	-0.723867	-1.21097	0.00514736	0.400581	0.0539909	0.122525	0.164231	0.050004	1	0.46736	0.636154	0.798225	38
chr1_161798659_rs112805729_G_Denisova_single_seq	-2.29858	-2.05002	-3.04204	-2.54507	-2.31967	-2.12068	-2.09302	-1.98213	-2.29839	-1.92287	-0.566787	-0.177249	-1.77222	-0.69644	-0.953559	0.894099	0.00216891	0.0830487	0.0806534	0.0645487	1	0.0275597	0.598332	0.483463	0.464311	42
chr1_161798709_rs113505621_C_Denisova_single_seq	-3.00794	-2.86349	-5.00579	-3.04581	-2.7826	-2.20544	-2.26254	-2.4003	-2.15787	-2.21133	-0.829916	-0.967599	-3.41213	-1.27583	-1.35391	0.925584	0.6223	0.641651	0.877321	0.826887	1	1	1	1	1	81
chr1_161798709_rs113505621_T_Denisova_single_seq	-2.48901	-3.2154	-2.84978	-3.2376	-2.61972	-2.20544	-2.1345	-2.06239	-2.22642	-2.17395	-0.576606	-0.981271	-1.52376	-0.961419	-1.04482	0.612275	0.873477	0.0776874	0.763762	0.248151	1	1	0.576954	1	0.978665	67
chr1_161800042_rs1044020551_A_Denisova_single_seq	-2.67482	-2.71552	-3.74276	-3.49985	-3.33629	-2.13563	-2.00455	-2.07932	-2.04531	-2.13796	-0.721659	-1.02364	-2.20906	-1.38795	-1.66928	0.844461	0.57715	0.288279	0.897432	0.748329	1	1	1	1	1	76
chr1_161800042_rs1044020551_C_Denisova_single_seq	-2.67482	-3.92083	-7.88621	-3.62778	-4.41429	-2.31763	-2.40306	-2.3586	-2.33577	-2.41429	-0.584205	-1.23318	-5.2067	-1.44975	-2.30587	0.94249	0.901681	0.937111	0.982008	0.995746	1	1	1	1	1	71
chr1_161804832_rs369711589_G_Denisova_single_seq	-1.89103	-3.38433	-11.3456	-3.38127	-7.29471	-2.82499	-2.1345	-2.31808	-2.41356	-2.45854	0.933967	-1.24983	-9.02756	-0.967705	-4.83617	NA	NA	NA	NA	NA	NA	NA	NA	NA	NA	1
chr1_161807861_161808030_pos_80_C_pos_92_C_Denisova_haplotype	-2.1767	-2.48162	-3.11202	-2.14171	-2.1805	-1.77342	-1.75905	-1.81675	-1.75207	-1.84539	-0.455656	-0.725825	-2.50788	-1.12278	-0.886865	0.127554	0.360209	0.240951	0.230959	0.0908326	0.588419	1	1	0.904039	0.574982	57
chr1_161807861_161808030_pos_80_C_pos_92_T_Denisova_haplotype	-3.35985	-2.21939	-4.42678	-2.38505	-10.7541	-2.06827	-2.93193	-2.27865	-1.88428	-2.41429	-1.29158	0.712543	-2.14812	-0.500772	-8.33986	NA	NA	NA	NA	NA	NA	NA	NA	NA	NA	1
chr1_161807861_161808030_pos_80_T_pos_92_C_Denisova_haplotype	-1.98011	-2.17997	-2.13862	-2.50337	-2.47337	-1.59787	-1.54038	-1.63154	-1.65439	-1.60258	-0.629179	-0.97813	-0.980275	-0.978278	-1.00984	0.821076	0.429657	0.00597629	0.0744312	0.186755	1	1	0.104212	0.458073	0.853908	57
chr1_161807861_161808030_pos_80_T_pos_92_T_Denisova_haplotype	-5.9055	-3.06419	-11.3456	-6.56638	-10.7541	-4.92216	-5.08334	-4.47408	-4.75967	-3.13392	-0.983334	2.01915	-6.87156	-1.80671	-7.62022	NA	NA	NA	NA	NA	NA	NA	NA	NA	NA	1
chr1_161807940_rs112975798_C_Denisova_single_seq	-2.14202	-10.7152	-7.88621	-2.46284	-4.09593	-2.39757	-4.09522	-3.39608	-3.67101	-3.64542	0.255556	-6.62003	-4.49013	1.20817	-0.450511	NA	NA	NA	NA	NA	NA	NA	NA	NA	NA	1
chr1_161807940_rs112975798_T_Denisova_single_seq	-0.214936	-0.0795258	-2.43575	-1.6572	-0.419871	-0.0707213	-0.316245	-0.30119	-0.477919	-0.461918	-0.144215	0.236719	-2.13456	-1.17928	0.0420471	NA	NA	NA	NA	NA	NA	NA	NA	NA	NA	1
chr1_161807952_rs17448571_C_Denisova_single_seq	-2.1767	-1.93061	-3.62454	-2.2757	-2.38346	-1.74699	-1.58154	-1.65658	-1.82993	-1.73241	-0.358696	-0.657699	-1.993	-0.751765	-0.8269	0.108177	0.123552	0.52927	5.05131233580275e-06	0.110392	0.525048	0.641563	1	0.000145409	0.644543	71
chr1_161807952_rs17448571_T_Denisova_single_seq	0.507175	0.77711	-0.639143	-0.066153	1.2156	0.170161	-0.231902	0.145347	0.147898	0.265556	0.337014	1.00901	-0.78449	-0.214051	0.950046	NA	NA	NA	NA	NA	NA	NA	NA	NA	NA	1
chr1_161825447_rs79515951_A_Denisova_single_seq	-4.51984	-4.78451	-11.3456	-4.03983	-10.7541	-3.00115	-3.16233	-3.31408	-2.99653	-3.36712	-1.2198	-2.07788	-6.41879	-1.95609	-5.32672	0.982732	0.909178	0.876987	0.88366	0.907576	1	1	1	1	1	23
chr1_161825447_rs79515951_C_Denisova_single_seq	-3.13859	-3.38433	-3.76821	-3.72029	-3.83528	-2.35705	-2.68765	-2.78602	-2.33577	-2.65055	-0.66155	-1.07086	-3.25895	-1.45437	-1.18473	0.834297	0.784942	0.419057	0.656266	0.574935	1	1	1	1	1	31
chr1_161826351_rs377221796_C_Denisova_single_seq	-4.51984	-4.5655	-11.3456	-6.56638	-10.7541	-3.27547	-3.68316	-3.48301	-3.76987	-3.54657	-1.12878	-0.928898	-6.68146	-4.16728	-5.6416	0.951455	0.7186	0.990077	0.995118	0.992142	1	1	1	1	1	21
chr1_161826351_rs377221796_G_Denisova_single_seq	-3.94577	-3.5674	-11.3456	-6.5502	-6.18822	-3.24243	-3.68316	-3.20346	-3.37078	-3.41059	-0.62185	-0.524285	-6.68146	-2.99914	-2.02817	0.859215	0.3748	0.993204	0.91872	0.79542	1	1	1	1	1	16
chr1_161833000_rs371307394_C_Denisova_single_seq	-4.1854	-3.40037	-6.93715	-7.38892	-7.29471	-3.25616	-3.31938	-3.40601	-3.43993	-3.46189	-0.929242	-0.0809833	-3.53113	-3.94899	-3.83282	NA	NA	NA	NA	NA	NA	NA	NA	NA	NA	2
chr1_161833000_rs371307394_G_Denisova_single_seq	-4.51984	-3.47684	-7.88621	-3.72029	-3.17672	-4.05848	-4.67423	-4.15572	-3.99055	-4.12676	-0.461359	0.943506	-3.22202	-0.0492791	0.0308286	NA	NA	NA	NA	NA	NA	NA	NA	NA	NA	7
chr1_161839700_rs371907753_T_Denisova_single_seq	-2.49822	-7.00632	-11.3456	-5.76955	-3.1986	-2.96259	-3.36895	-3.25351	-3.72554	-2.78944	0.464375	-3.63737	-8.09213	-2.04401	-0.409152	NA	NA	NA	NA	NA	NA	NA	NA	NA	NA	2
chr1_161851407_rs377705686_A_Denisova_single_seq	-3.94083	-5.35769	-7.88621	-4.03983	-3.83528	-3.52198	-2.87965	-3.2365	-2.88151	-2.70282	-0.63855	-2.64753	-4.64971	-1.08675	-1.12766	0.942747	0.998666	0.931486	0.888684	0.553087	1	1	1	1	1	31
chr1_161851407_rs377705686_G_Denisova_single_seq	-3.72014	-4.78451	-11.3456	-6.56638	-7.29471	-3.27547	-2.98618	-2.78602	-3.05767	-3.13392	-0.463779	-1.44659	-6.87156	-4.07059	-4.08717	0.448535	0.959729	0.99998	0.998363	0.989532	1	1	1	1	1	27
chr1_161856796_rs369273822_A_Denisova_single_seq	-3.57474	-4.47045	-6.39144	-3.45885	-3.778	-3.06648	-3.32801	-3.27529	-3.29518	-2.96515	-0.613045	-0.929298	-2.43038	-0.350596	-1.23139	0.660595	0.393325	0.29028	0.186903	0.204313	1	1	1	0.809659	0.891369	24
chr1_161856796_rs369273822_G_Denisova_single_seq	-3.13859	-3.68182	-7.88621	-3.81914	-4.09593	-3.27547	-2.93193	-3.09283	-3.05767	-2.87208	-0.694689	-0.540869	-4.21183	-0.560779	-1.13411	0.696141	0.534234	0.473005	0.759161	0.791145	1	1	1	1	1	29
chr1_161858696_rs373591023_C_Denisova_single_seq	-4.70995	-10.7152	-11.3456	-10.9587	-6.36183	-3.71335	-3.98066	-4.01951	-4.40162	-4.12676	-1.84444	-6.49558	-7.32612	-5.7217	-2.23507	NA	NA	NA	NA	NA	NA	NA	NA	NA	NA	7
chr1_161858696_rs373591023_T_Denisova_single_seq	-4.06528	-4.20745	-7.88621	-4.4509	-3.33629	-2.00428	-1.88222	-2.53316	-2.62865	-1.84539	-1.61701	-2.32523	-4.79338	-1.67184	-1.91983	NA	NA	NA	NA	NA	NA	NA	NA	NA	NA	3
chr1_161865309_161865478_pos_71_G_pos_102_A_Denisova_haplotype	-4.94861	-3.48001	-11.3456	-4.91845	-6.54733	-3.52477	-3.59623	-3.27948	-3.12151	-3.28513	-1.65735	-0.942831	-6.57195	-2.65987	-2.32506	0.992157	0.768217	0.997003	0.962927	0.860347	1	1	1	1	1	28
chr1_161865309_161865478_pos_71_G_pos_102_G_Denisova_haplotype	-3.94083	-4.5655	-7.88621	-4.16428	-4.24635	-3.27547	-3.36303	-3.39608	-3.49156	-3.28513	-0.543294	-0.803848	-4.49013	-1.79471	-1.8268	0.871279	0.887332	0.758994	0.927721	0.668486	1	1	1	1	1	37
chr1_161865309_161865478_pos_71_T_pos_102_A_Denisova_haplotype	-3.44184	-10.7152	-11.3456	-10.9587	-10.7541	-4.92216	-3.77568	-4.01951	-4.115	-4.63523	-0.269029	-6.62003	-7.32612	-5.40683	-6.11892	NA	NA	NA	NA	NA	NA	NA	NA	NA	NA	3
chr1_161865309_161865478_pos_71_T_pos_102_G_Denisova_haplotype	-2.88165	-5.26519	-1.85063	-1.40028	-2.05883	-2.26348	-2.40353	-2.15397	-2.43377	-2.26882	-0.51577	-2.10771	-0.879076	0.137747	0.809668	NA	NA	NA	NA	NA	NA	NA	NA	NA	NA	6
chr1_161865379_rs369634502_G_Denisova_single_seq	-3.34654	-3.15583	-9.61592	-3.43248	-3.61823	-2.26153	-2.36707	-2.78602	-2.6758	-2.60095	-0.798988	-0.888437	-5.92229	-0.772927	-2.43741	0.873572	0.655837	0.910641	0.257108	0.675044	1	1	1	0.952958	1	28
chr1_161865410_rs113910081_A_Denisova_single_seq	-3.10519	-4.47045	-5.89558	-4.30048	-5.87921	-3.23866	-3.01436	-3.43955	-3.37496	-2.90265	-0.215755	-1.04996	-3.82024	-0.981121	-3.53656	0.719885	0.953393	0.154097	0.285521	0.874109	1	1	0.826023	0.998752	1	36
chr1_161865410_rs113910081_G_Denisova_single_seq	-3.94083	-4.37539	-11.3456	-4.30048	-7.29471	-3.20185	-3.36303	-3.39608	-3.49156	-3.28513	-0.725022	-1.08682	-6.68146	-1.60371	-4.29764	0.726716	0.555722	0.996908	0.975341	0.978768	1	1	1	1	1	59
chr1_161869117_rs375504369_C_Denisova_single_seq	-4.92896	-6.30675	-11.3456	-6.94474	-4.10304	-4.2699	-4.86433	-4.3149	-3.76229	-3.80883	-0.572208	-1.33291	-6.667	-3.12057	-1.457	NA	NA	NA	NA	NA	NA	NA	NA	NA	NA	6
chr1_161869117_rs375504369_T_Denisova_single_seq	-3.35985	-5.76105	-5.67321	-1.90613	-2.14312	-1.91332	-2.51823	-2.44324	-2.62865	-2.2497	-1.3801	-2.16482	-3.57696	0.134362	-0.406988	NA	NA	NA	NA	NA	NA	NA	NA	NA	NA	7
chr1_161871792_rs111998161_G_Denisova_single_seq	-3.94083	-4.05703	-6.39144	-7.49926	-7.29471	-3.065	-3.59623	-3.02603	-3.49156	-2.6001	-0.875833	-0.460804	-3.36542	-4.0077	-4.69462	NA	NA	NA	NA	NA	NA	NA	NA	NA	NA	1
chr1_161873436_rs373311298_A_Denisova_single_seq	-10.8597	-4.37539	-11.3456	-10.9587	-10.7541	-3.93404	-4.35587	-4.15572	-4.25121	-4.27718	-6.92566	-0.394736	-7.18992	-6.70749	-6.47697	NA	NA	NA	NA	NA	NA	NA	NA	NA	NA	3
chr1_161873436_rs373311298_C_Denisova_single_seq	-6.93382	-4.91366	-11.3456	-6.75188	-7.23743	-4.08229	-4.10016	-3.25838	-4.48559	-3.87105	-2.50474	-1.36494	-7.35538	-2.26629	-4.25931	NA	NA	NA	NA	NA	NA	NA	NA	NA	NA	6
chr1_161879916_rs184915469_G_Denisova_single_seq	-4.21504	-10.7152	-11.3456	-7.13317	-10.7541	-3.54747	-3.85945	-4.31226	-3.55603	-3.91187	-0.548066	-6.85579	-5.84502	-2.91648	-6.47697	NA	NA	NA	NA	NA	NA	NA	NA	NA	NA	4
chr1_161891605_rs5014880_C_Denisova_single_seq	-4.3519	-6.78937	-8.66686	-5.83177	-9.02443	-3.43752	-3.16776	-3.78051	-3.49875	-3.18	-1.41007	-3.77622	-5.0926	-1.4575	-4.95278	NA	NA	NA	NA	NA	NA	NA	NA	NA	NA	8
chr1_161891605_rs5014880_G_Denisova_single_seq	-3.62129	-5.35769	-7.88621	-3.81914	-10.7541	-3.52198	-3.29298	-3.16288	-3.99055	-3.54657	-0.30104	-2.06471	-5.6833	-0.957319	-5.89991	0.514299	0.867358	0.613659	0.470163	0.95395	1	1	1	1	1	13
chr1_161899229_rs369903383_A_Denisova_single_seq	-3.57503	-4.00191	-11.3456	-3.04705	-4.17114	-2.82605	-2.78046	-2.81421	-2.62939	-2.90265	-0.896086	-1.40479	-6.28536	-0.835904	-1.90057	0.947446	0.944562	0.998737	0.441124	0.724882	1	1	1	1	1	40
chr1_161899229_rs369903383_G_Denisova_single_seq	-3.72014	-4.57995	-7.88621	-4.91845	-3.8975	-2.97058	-2.75689	-3.27948	-2.93787	-3.41059	-0.882935	-1.39325	-4.9402	-2.06202	-2.57366	0.928661	0.929411	0.928701	0.962822	0.688538	1	1	1	1	1	36
chr1_161924115_rs112896977_G_Neanderthal_single_seq	-2.95179	-3.14577	-4.06098	-3.01648	-2.96772	-2.59571	-2.66552	-2.60468	-2.53873	-2.70282	-0.649803	-0.449458	-2.2268	-0.799269	-1.12598	0.970775	0.464421	0.124228	0.061135	0.63926	1	1	0.741262	0.400383	1	74
chr1_161924115_rs112896977_T_Neanderthal_single_seq	-3.35985	-4.20745	-6.95332	-4.30048	-6.36183	-2.94001	-3.16233	-3.16288	-3.05767	-3.06387	-0.590157	-1.58202	-3.41213	-1.41165	-3.16795	0.908434	0.984387	0.48822	0.99198	0.997027	1	1	1	1	1	109
chr1_161934814_rs377100697_G_Neanderthal_single_seq	-2.57892	-2.06779	-3.43275	-3.30764	-4.82341	-2.57213	-2.64339	-3.09283	-3.12151	-3.20754	-0.00679333	0.17871	-0.904097	-0.541054	-1.17437	0.37744	0.386768	0.293378	0.533573	0.54293	1	1	1	1	1	13
chr1_161934814_rs377100697_T_Neanderthal_single_seq	-4.70995	-7.25581	-7.88621	-6.56638	-3.83528	-3.065	-3.10119	-3.31408	-3.33199	-2.87208	-1.64495	-2.17247	-5.25715	-4.26799	-2.43643	0.978685	0.904183	0.818698	0.948296	0.692417	1	1	1	1	1	13
chr1_161935329_rs113979070_C_Neanderthal_single_seq	-3.72014	-5.76105	-7.88621	-4.30048	-4.24635	-3.35305	-3.29298	-3.39608	-3.49156	-3.06387	-0.583851	-2.07788	-5.48591	-1.5877	-1.74215	0.350959	0.984425	0.921761	0.915055	0.741402	1	1	1	1	1	33
chr1_161935329_rs113979070_T_Neanderthal_single_seq	-6.29377	-5.00237	-5.866	-8.12248	-4.61159	-3.82369	-3.78844	-3.86562	-4.16972	-3.87105	-2.47007	-1.21393	-2.03397	-3.46162	-1.85006	NA	NA	NA	NA	NA	NA	NA	NA	NA	NA	4
chr1_161936618_rs17418130_A_Neanderthal_single_seq	-6.46738	-5.76105	-11.3456	-10.9587	-10.7541	-3.27547	-3.68316	-3.78051	-4.115	-4.27718	-0.972028	-2.18405	-7.32612	-6.19903	-6.30902	NA	NA	NA	NA	NA	NA	NA	NA	NA	NA	5
chr1_161936618_rs17418130_C_Neanderthal_single_seq	-2.9468	-7.25581	-7.88621	-7.49926	-10.7541	-4.19469	-3.36303	-3.02603	-4.25121	-3.99056	0.737575	-1.91416	-5.15443	-4.77472	-5.32672	NA	NA	NA	NA	NA	NA	NA	NA	NA	NA	3
chr1_161938878_rs61809496_C_Neanderthal_single_seq	-3.77321	-3.52627	-4.92182	-4.37569	-9.02443	-3.03307	-3.01436	-2.84353	-3.0271	-3.28513	-0.667915	-0.836057	-2.7126	-1.61606	-4.75763	0.978027	0.502386	0.532391	0.841095	0.997937	1	1	1	1	1	42
chr1_161938878_rs61809496_T_Neanderthal_single_seq	-3.28425	-4.37539	-7.88621	-3.81914	-3.37976	-2.82605	-3.32801	-2.84239	-3.00151	-3.13571	-0.536405	-1.36779	-4.16808	-0.870714	-1.00307	0.811526	0.870812	0.695748	0.628007	0.0424357	1	1	1	1	0.348768	42
chr1_161939269_rs370452499_A_Neanderthal_single_seq	-3.03987	-3.57569	-6.95332	-3.17079	-3.72072	-2.85318	-2.80483	-2.84353	-2.72454	-2.90265	-0.193633	-0.943677	-4.1365	-1.01283	-1.33805	0.0813712	0.453636	0.750377	0.652848	0.692093	0.431456	1	1	1	1	82
chr1_161939269_rs370452499_G_Neanderthal_single_seq	-3.13859	-2.36804	-6.67238	-3.13887	-3.46948	-2.91068	-2.78046	-2.65428	-2.65222	-2.90525	-0.522228	-0.140401	-4.21183	-0.736163	-1.22259	0.599903	0.161487	0.462001	0.0791557	0.71745	1	0.75438	1	0.477383	1	68
chr1_161941054_161941223_pos_39_A_pos_133_A_Neanderthal_haplotype	-3.52878	-3.57569	-3.76821	-3.30764	-4.41429	-3.52198	-3.29298	-3.31408	-3.18832	-3.13392	-0.00679333	-0.155729	-1.19913	-0.116238	-1.18473	0.489145	0.335917	0.0572348	0.248727	0.562313	1	1	0.484505	0.937742	1	31
chr1_161941054_161941223_pos_39_A_pos_133_G_Neanderthal_haplotype	-3.28227	-2.63309	-3.76821	-3.45885	-3.10309	-3.1318	-3.10119	-3.31408	-3.18832	-3.20754	-0.391223	0.364277	-0.982186	-0.691516	-0.372527	0.134632	0.0382967	0.0103012	0.572228	0.161349	0.609092	0.280179	0.153119	1	0.790771	57
chr1_161941054_161941223_pos_39_G_pos_133_A_Neanderthal_haplotype	-3.35985	-3.06419	-7.88621	-3.92527	-3.10309	-3.1318	-3.22618	-3.39608	-3.12151	-3.45406	-0.582777	-0.345831	-5.5276	-0.317212	-0.591736	0.948233	0.207442	0.580116	0.294321	0.280104	1	0.867766	1	1	1	37
chr1_161941054_161941223_pos_39_G_pos_133_G_Neanderthal_haplotype	-3.35985	-3.38712	-7.13882	-3.87221	-3.72072	-3.20364	-3.29298	-3.02603	-3.08959	-3.36959	-0.292272	-0.04289	-3.05121	-0.975963	-1.05496	0.150033	0.00743793	0.399929	0.757238	0.289571	0.652311	0.077778	1	1	1	60
chr1_161941092_rs61809500_A_Neanderthal_single_seq	-3.77321	-5.20026	-7.88621	-4.95081	-5.87921	-3.27745	-3.6397	-3.78051	-3.53503	-3.64542	-0.232565	-1.49999	-3.78561	-1.65642	-3.4251	0.460248	0.963835	0.438996	0.946922	0.878517	1	1	1	1	1	34
chr1_161941092_rs61809500_G_Neanderthal_single_seq	-3.62129	-4.37539	-7.88621	-5.28627	-4.09593	-3.6145	-3.16233	-3.57553	-3.25836	-3.36712	-0.44069	-1.23958	-4.31068	-2.52058	-2.71387	0.9118	0.710339	0.797605	0.967111	0.685398	1	1	1	1	1	33
chr1_161941186_rs17418389_A_Neanderthal_single_seq	-2.72527	-5.76105	-2.59409	-3.81914	-4.41429	-2.43927	-2.36662	-2.62905	-2.45409	-2.28912	-0.577426	-2.24681	-2.94626	-1.85093	-1.0239	0.850076	0.9602	0.348782	0.59095	0.794678	1	1	1	1	1	13
chr1_161941186_rs17418389_G_Neanderthal_single_seq	-3.44184	-2.48162	-7.88621	-2.77382	-4.82341	-2.66803	-3.16233	-3.31408	-3.40957	-3.13392	-0.959628	0.0517118	-4.79338	0.00479447	-2.72143	NA	NA	NA	NA	NA	NA	NA	NA	NA	NA	9
chr1_161946492_rs61809502_A_Neanderthal_single_seq	-2.62607	-2.80235	-4.68743	-2.72508	-2.9024	-1.82776	-1.83169	-1.78879	-1.94075	-1.90539	-0.624523	-1.0777	-2.57252	-0.921568	-1.28802	0.77091	0.573261	0.557604	0.676513	0.260947	1	1	1	1	0.999539	47
chr1_161946492_rs61809502_G_Neanderthal_single_seq	-2.46754	-2.2605	-3.69459	-2.32945	-2.5449	-2.03627	-1.94956	-1.73543	-1.6784	-2.10241	-0.44855	-0.53517	-2.12068	-0.864174	-0.924485	0.552987	0.0307104	0.190659	0.0993577	0.290209	1	0.238383	0.912144	0.555486	1	50
chr1_162052503_rs72713844_C_Neanderthal_single_seq	-2.77754	-2.7437	-7.88621	-2.82427	-3.33629	-3.43505	-3.59623	-3.57553	-3.49156	-3.64542	0.570264	0.478285	-3.17281	0.717744	-0.0837312	7.63184881525127e-08	0.0296361	0.347476	0.000135386	0.0586556	2.25261034719161e-06	0.231947	1	0.0027188	0.437365	39
chr1_162052503_rs72713844_T_Neanderthal_single_seq	-3.44431	-3.92671	-7.88621	-3.49985	-2.79298	-3.52198	-3.8251	-3.72744	-3.53503	-3.86611	0.247321	0.166574	-3.4961	-0.452966	0.333516	0.0143558	0.0584814	0.384899	0.243808	0.0018953	0.115602	0.384223	1	0.927166	0.0324026	46
chr1_162061443_rs72713846_A_Neanderthal_single_seq	-2.40437	-4.78451	-6.95332	-2.50337	-3.10309	-2.88136	-3.36303	-2.84239	-3.12151	-2.93322	0.161151	-2.16482	-3.05825	-0.178062	-0.838025	6.62262131615234e-06	0.995144	0.478271	0.355569	0.123178	0.000137366	1	1	1	0.683892	47
chr1_162061443_rs72713846_G_Neanderthal_single_seq	-1.83455	-3.34612	-2.75621	-2.55067	-2.90375	-2.74461	-2.47933	-2.5835	-2.60726	-2.65882	0.439995	-0.643333	-0.689688	-0.037049	-0.317815	0.0113033	0.500896	0.00702251	0.00588945	0.069246	0.095409	1	0.117538	0.068108	0.485716	58
chr1_162067688_rs4657143_A_Neanderthal_single_seq	-0.863927	-0.0795258	-1.73646	-0.42634	-1.18239	-0.244646	-0.378363	-0.382432	-0.143716	-0.223685	-0.619281	0.298837	-1.35403	-0.282624	-0.958707	NA	NA	NA	NA	NA	NA	NA	NA	NA	NA	1
chr1_162067688_rs4657143_C_Neanderthal_single_seq	-0.822996	-0.404416	-4.46575	-1.1037	-1.31106	-0.748712	-0.676461	-0.960295	-0.758566	-1.10851	-0.0228276	-0.19479	-3.50545	-0.880685	-0.251086	NA	NA	NA	NA	NA	NA	NA	NA	NA	NA	4
chr1_162071110_rs149619788_C_Neanderthal_single_seq	-4.06528	-7.25581	-11.3456	-10.9587	-7.29471	-3.77427	-3.36303	-3.57553	-3.54029	-3.45406	-0.729407	-4.06156	-6.95553	-5.85086	-3.4291	0.896593	0.989611	0.986935	0.999859	0.780379	1	1	1	1	1	22
chr1_162071110_rs149619788_T_Neanderthal_single_seq	-3.72014	-6.32293	-11.3456	-3.92527	-10.7541	-2.94001	-3.04254	-3.89507	-3.25836	-2.93322	0.0632542	-3.54246	-6.87156	-0.9874	-6.30902	NA	NA	NA	NA	NA	NA	NA	NA	NA	NA	5
chr1_162082232_rs72713872_C_Neanderthal_single_seq	-3.44184	-2.92734	-7.88621	-3.72029	-4.09593	-2.77075	-3.10119	-2.78602	-3.25836	-2.99707	-0.585807	-0.524285	-5.25715	-0.942713	-2.12794	0.7584	0.0214165	0.811415	0.395082	0.727176	1	0.181197	1	1	1	27
chr1_162082232_rs72713872_T_Neanderthal_single_seq	-3.13859	-3.38433	-11.3456	-7.49926	-10.7541	-3.6145	-3.36303	-3.2365	-3.25836	-3.20754	-0.00679333	-0.368587	-5.88926	-4.72427	-6.30902	0.281168	0.142032	0.964264	0.999538	0.995139	0.943068	0.696666	1	1	1	27
chr1_162085256_rs72713876_C_Neanderthal_single_seq	-1.96559	-2.66022	-2.79425	-2.2757	-2.7273	-1.58654	-1.49082	-1.72123	-1.75207	-1.54303	-0.631361	-0.947523	-1.96166	-1.07041	-1.02882	0.721999	0.842445	0.0844844	0.2011	0.0676268	1	1	0.604664	0.842809	0.477975	78
chr1_162085256_rs72713876_T_Neanderthal_single_seq	-2.04271	-2.48162	-3.21121	-2.24102	-2.672	-1.48439	-1.58154	-1.58271	-1.72702	-1.55375	-0.787996	-0.993315	-2.0703	-1.04615	-1.10918	0.985892	0.693791	0.216646	0.675474	0.347317	1	1	0.960018	1	1	81
chr1_162085857_rs115972055_A_Neanderthal_single_seq	-1.93496	-2.58082	-3.43275	-2.46284	-3.14367	-1.88452	-1.93558	-2.18469	-1.87056	-1.92087	-0.268951	-0.775194	-2.12515	-1.00172	-1.39359	0.0350767	0.380016	0.315877	0.576441	0.392912	0.232437	1	1	1	1	62
chr1_162085857_rs115972055_G_Neanderthal_single_seq	-2.28804	-2.39162	-2.93762	-3.67403	-3.11934	-2.46074	-2.66688	-2.25947	-2.20992	-2.55215	-0.480101	-0.57484	-1.78177	-1.21853	-1.34547	0.120377	0.129854	0.245527	0.811677	0.412756	0.565764	0.660465	1	1	1	44
chr1_162086373_rs75002341_A_Neanderthal_single_seq	-3.44184	-4.05703	-7.88621	-4.03983	-3.17672	-2.77075	-2.87965	-2.73178	-3.05767	-2.99707	-0.427605	-1.65398	-4.1057	-1.65534	-0.748952	0.817384	0.996053	0.819017	0.971587	0.128666	1	1	1	1	0.7008	87
chr1_162086373_rs75002341_T_Neanderthal_single_seq	-3.28227	-3.8586	-7.88621	-4.30759	-3.2543	-2.79992	-2.58323	-2.68042	-2.53873	-2.78525	-0.454073	-1.3446	-5.07381	-1.19789	-1.22622	0.336162	0.950472	0.865693	0.960723	0.413389	1	1	1	1	1	52
chr1_162109104_rs72713901_C_Neanderthal_single_seq	-3.44184	-3.34086	-4.42678	-3.67403	-3.56517	-2.85318	-2.90579	-2.78708	-2.70017	-2.84276	-0.743851	-0.737019	-2.42591	-0.906757	-1.50855	0.996736	0.603998	0.291196	0.966367	0.815969	1	1	1	1	1	126
chr1_162109104_rs72713901_G_Neanderthal_single_seq	-3.07179	-2.8036	-6.18976	-3.49985	-3.66766	-2.61928	-2.64339	-2.65428	-2.70017	-2.70282	-0.676858	-0.731798	-3.38363	-1.03576	-1.35004	0.902271	0.50288	0.650508	0.701064	0.882759	1	1	1	1	1	146
chr1_162646979_rs77960650_A_Neanderthal_single_seq	-3.89687	-4.13067	-7.88621	-8.4816	-5.8545	-3.88592	-3.04817	-3.48301	-3.37496	-3.66008	-0.458827	-1.31513	-5.77063	-3.7653	-2.04894	NA	NA	NA	NA	NA	NA	NA	NA	NA	NA	8
chr1_162646979_rs77960650_G_Neanderthal_single_seq	-2.88815	-3.68182	-11.3456	-3.62778	-4.24635	-2.94001	-3.36303	-3.39608	-3.33199	-3.06387	-0.525804	-1.14113	-6.46245	-1.01001	-2.49335	0.415014	0.928932	0.97154	0.390698	0.690601	1	1	1	1	1	11
chr1_163281090_rs11810220_C_Tewhey_single_seq	-3.45178	-3.29937	-6.04615	-4.23238	-4.95256	-2.97318	-2.83006	-2.93161	-3.22675	-2.90525	0.000195631	-0.280326	-3.20106	-1.0439	-1.75132	0.0930105	0.44995	0.539462	0.542495	0.588179	0.474192	1	1	1	1	14
chr1_163281090_rs11810220_T_Tewhey_single_seq	-3.78067	-3.20209	-9.61592	-8.27992	-6.82827	-4.05848	-3.6397	-3.31828	-3.67418	-3.41059	-0.150498	0.541142	-4.10148	-4.28986	-3.45868	NA	NA	NA	NA	NA	NA	NA	NA	NA	NA	6
chr1_16339313_rs10927886_C_QTLs_single_seq	-3.82627	-4.20745	-11.3456	-6.56638	-5.79995	-3.35305	-3.59623	-4.15572	-3.49156	-3.54657	-0.590756	-1.52858	-6.46245	-2.74613	-2.34589	0.643809	0.626007	0.943664	0.868492	0.70819	1	1	1	1	1	19
chr1_16339313_rs10927886_G_QTLs_single_seq	-2.36439	-3.39555	-5.48402	-3.91608	-5.87921	-2.66803	-2.83006	-2.78602	-2.58369	-2.70381	-0.0320178	-0.870289	-2.86939	-0.970683	-3.48129	0.377934	0.461992	0.248301	0.313287	0.873578	1	1	1	1	1	26
chr1_16352937_rs1010069_A_QTLs_single_seq	-2.77853	-2.99414	-7.88621	-3.49985	-3.72072	-2.46074	-2.44043	-2.55673	-2.45409	-2.5042	-0.468983	-0.813374	-4.4453	-1.18732	-1.51936	0.990883	0.545112	0.982084	0.764518	0.815619	1	1	1	1	1	182
chr1_16352937_rs1010069_G_QTLs_single_seq	-2.88815	-2.86349	-4.10723	-3.30764	-3.51574	-2.57213	-2.40306	-2.58031	-2.29839	-2.37135	-0.577277	-0.665984	-2.34316	-1.1159	-1.61894	0.536083	0.21098	0.673409	0.459144	0.956629	1	0.875459	1	1	1	153
chr1_16449638_rs374840714_A_Neanderthal_single_seq	-3.82166	-3.80132	-6.28682	-4.7139	-4.50935	-3.33975	-3.08632	-3.15365	-3.05767	-3.29399	-0.521885	-1.15887	-2.6402	-1.33157	-1.50573	0.2175	0.221415	0.513558	0.731162	0.691143	0.81612	0.897519	1	1	1	12
chr1_16449638_rs374840714_G_Neanderthal_single_seq	-3.35985	-4.37539	-11.3456	-6.0045	-4.24635	-3.6145	-3.51424	-3.39608	-3.33199	-3.86611	0.223607	-1.26467	-5.48591	-2.60644	-2.68848	0.454829	0.632459	0.936904	0.899133	0.791783	1	1	1	1	1	13
chr1_16451385_rs372137888_C_Neanderthal_single_seq	-3.20864	-4.05703	-7.88621	-3.92527	-7.29471	-2.94001	-2.93193	-2.90104	-2.82727	-2.93322	-0.556291	-1.36938	-5.5276	-1.1905	-3.50655	0.952141	0.994416	0.994556	0.842006	0.999555	1	1	1	1	1	117
chr1_16451385_rs372137888_T_Neanderthal_single_seq	-3.62129	-4.37539	-11.3456	-3.62778	-4.09593	-3.00115	-2.93193	-2.96218	-3.25836	-3.06387	-0.570525	-1.6166	-6.20413	-1.02435	-2.11196	0.668018	0.999988	0.999993	0.875734	0.906619	1	1	1	1	1	137
chr1_16451559_rs373108711_A_Neanderthal_single_seq	-3.82627	-3.57569	-7.88621	-5.28627	-3.72072	-2.94001	-3.16233	-3.02603	-3.33199	-2.99707	-0.656547	-1.21306	-5.07897	-2.48923	-1.68318	0.983217	0.697119	0.799014	0.986788	0.799155	1	1	1	1	1	55
chr1_16451559_rs373108711_G_Neanderthal_single_seq	-3.57503	-3.68182	-7.41976	-4.4509	-5.23916	-2.94001	-3.13176	-3.2365	-3.05767	-3.13571	-0.810476	-0.757495	-4.10148	-1.31524	-2.3805	0.905011	0.714073	0.82516	0.932925	0.973628	1	1	1	1	1	66
chr1_16453301_rs987681617_A_Neanderthal_single_seq	-2.40966	-1.59821	-3.3113	-2.38505	-3.56822	-2.62008	-2.73406	-3.03196	-2.75508	-2.87333	0.258956	0.474982	-0.594202	0.263714	-1.3781	0.00824275	0.00184103	0.0664754	0.00133191	0.55601	0.0739974	0.0240105	0.528244	0.0196117	1	32
chr1_16453301_rs987681617_C_Neanderthal_single_seq	-3.10519	-2.68734	-4.69453	-3.74934	-3.66766	-3.35526	-3.47544	-3.62495	-3.53503	-3.45684	0.262734	0.743015	-1.33903	-0.42178	-1.2634	0.25703	0.103808	0.0320225	0.234935	0.388794	0.896674	0.571367	0.337469	0.911351	1	30
chr1_16453590_rs374060387_G_Neanderthal_single_seq	-3.00794	-3.13782	-6.95332	-3.2376	-2.9024	-2.77075	-2.78046	-2.73178	-2.77499	-2.87208	-0.217781	-0.534394	-3.41213	-0.700962	-0.329466	0.121486	0.434926	0.521682	0.280302	0.0145246	0.569504	1	1	0.991335	0.160257	129
chr1_16453590_rs374060387_T_Neanderthal_single_seq	-3.07179	-3.92083	-6.95332	-3.92527	-3.42323	-3.065	-2.98618	-3.09283	-2.93787	-2.99707	-0.196896	-0.880271	-3.22202	-0.80892	-0.924653	0.0931316	0.545908	0.4159	0.677776	0.354848	0.47463	1	1	1	1	103
chr1_16457352_rs367991164_G_Neanderthal_single_seq	-1.90557	-2.80235	-4.1104	-2.79904	-2.49695	-2.5493	-2.44043	-2.55673	-2.33577	-2.33023	0.350522	-0.598407	-1.61981	-0.469384	-0.476664	4.80927439068667e-11	0.126487	0.0569222	0.00726471	0.0274681	2.15657738595205e-09	0.651285	0.483343	0.0806254	0.256853	108
chr1_16457352_rs367991164_T_Neanderthal_single_seq	-2.62607	-2.63309	-3.76821	-2.67793	-2.34052	-2.48221	-2.55875	-2.53316	-2.49579	-2.55135	-0.0679336	-0.419392	-1.65031	-0.184752	-0.289306	0.00698492	0.245484	0.0270764	0.00306804	0.00559794	0.0643852	0.947577	0.302094	0.0396601	0.077621	115
chr1_16458071_rs373556557_A_Neanderthal_single_seq	-4.07116	-5.91065	-11.3456	-10.9587	-10.7541	-3.5332	-3.2946	-3.67438	-3.99055	-3.46527	-0.233737	-2.67271	-5.88926	-6.54831	-6.62738	0.721472	0.960197	0.981331	0.997335	0.999796	1	1	1	1	1	20
chr1_16458071_rs373556557_G_Neanderthal_single_seq	-4.06528	-4.78451	-11.3456	-7.49926	-7.29471	-3.48378	-3.87453	-3.67438	-3.33199	-3.50031	-0.457281	-0.866565	-6.77651	-2.9619	-3.5043	0.660307	0.410784	0.98331	0.966717	0.901115	1	1	1	1	1	18
chr1_16458715_rs372191320_A_Neanderthal_single_seq	-3.10519	-3.53307	-3.57115	-3.72346	-4.61885	-2.82499	-2.78365	-2.58111	-2.51726	-2.35412	-0.284643	-0.979016	-1.52999	-2.19324	-2.45779	0.408268	0.624273	0.062978	0.958601	0.902138	1	1	0.511371	1	1	30
chr1_16458715_rs372191320_G_Neanderthal_single_seq	-3.44184	-4.38647	-11.3456	-3.92527	-4.84306	-3.20364	-2.99042	-3.13813	-3.0631	-2.84276	-0.245998	-1.66727	-6.667	-1.48916	-1.79097	0.910568	0.901389	0.974046	0.821617	0.617594	1	1	1	1	1	36
chr1_16460027_rs374827051_C_Neanderthal_single_seq	-3.44184	-4.5655	-6.95332	-3.54084	-5.39659	-2.88136	-2.87965	-2.96218	-2.53873	-2.70282	-0.691015	-1.60058	-4.85596	-1.40383	-4.59189	0.855939	0.899147	0.705228	0.473114	0.914987	1	1	1	1	1	39
chr1_16460027_rs374827051_T_Neanderthal_single_seq	-3.52878	-4.20745	-7.88621	-4.16428	-4.82341	-2.48221	-2.93193	-2.6795	-2.6758	-2.93322	-1.28287	-1.56406	-5.60755	-2.31281	-0.966175	0.991163	0.666829	0.912835	0.964398	0.601776	1	1	1	1	1	23
chr1_16461211_rs374816417_C_Neanderthal_single_seq	-3.35985	-4.20745	-7.88621	-4.53487	-6.08089	-2.71847	-2.90579	-2.96218	-2.99653	-3.03047	-0.633073	-1.51443	-3.74594	-2.09311	-3.20848	0.94142	0.993682	0.762528	0.999889	0.99914	1	1	1	1	1	94
chr1_16461211_rs374816417_T_Neanderthal_single_seq	-2.8893	-3.06419	-7.88621	-3.50452	-3.61823	-2.59571	-2.55875	-2.65428	-2.65222	-2.67669	-0.650518	-1.26183	-5.7287	-1.23	-1.45992	0.966597	0.978508	0.996824	0.970558	0.9686	1	1	1	1	1	102
chr1_166124736_rs73046949_C_QTLs_single_seq	-1.58124	-3.68182	-2.37697	-2.38505	-2.25829	-2.77075	-2.2964	-2.53316	-2.53873	-2.2497	0.824452	-1.48702	-0.0476521	0.533506	0.161874	2.42966951206608e-08	0.955688	0.000692383	0.00666963	0.011985	7.71263015972059e-07	1	0.0194505	0.0753652	0.139119	25
chr1_166124736_rs73046949_T_QTLs_single_seq	-1.93496	-4.62513	-2.10645	-2.2757	-3.11934	-3.07093	-2.98618	-2.78708	-2.85643	-3.003	0.934983	-1.79851	0.0283052	0.0464783	-0.508516	9.68993863954409e-10	0.963307	0.00119651	0.0269783	0.134107	3.72390408376726e-08	1	0.0300459	0.221527	0.71475	36
chr1_168417761_rs962768832_C_Neanderthal_single_seq	-3.94083	-10.7152	-11.3456	-10.9587	-10.7541	-3.81948	-3.43665	-3.78051	-3.87599	-3.54657	0.290701	-6.49558	-7.56513	-5.7217	-7.20758	NA	NA	NA	NA	NA	NA	NA	NA	NA	NA	3
chr1_168417761_rs962768832_T_Neanderthal_single_seq	-2.32442	-2.86349	0.243544	-1.70367	-0.954863	-2.39757	-2.22945	-2.0293	-2.77499	-2.41429	0.0731548	-0.634049	2.27284	1.07132	1.45942	NA	NA	NA	NA	NA	NA	NA	NA	NA	NA	1
chr1_168418058_168418227_pos_16_A_pos_156_C_Neanderthal_haplotype	-3.40084	-4.21621	-11.3456	-3.51397	-6.54733	-3.0984	-3.07186	-3.43955	-3.22334	-3.0989	-0.178198	-1.17257	-6.33329	-0.995584	-3.67026	0.459295	0.453205	0.97888	0.632025	0.924726	1	1	1	1	1	42
chr1_168418058_168418227_pos_16_A_pos_156_T_Neanderthal_haplotype	-3.11453	-3.34086	-5.90317	-3.58957	-2.59449	-3.16683	-3.26892	-3.09283	-3.0271	-3.0655	-0.436043	-0.11041	-4.37811	-0.554524	0.0394934	0.568471	0.163236	0.623127	0.143213	0.175141	1	0.759405	1	0.696588	0.825805	32
chr1_168418058_168418227_pos_16_G_pos_156_C_Neanderthal_haplotype	-3.36205	-3.68182	-9.61592	-3.54084	-7.29471	-3.6145	-3.77568	-3.62495	-3.67418	-3.99056	-0.11538	-0.532984	-5.76342	-0.158784	-4.41333	0.59592	0.263765	0.984297	0.129194	0.890502	1	0.982012	1	0.656956	1	34
chr1_168418058_168418227_pos_16_G_pos_156_T_Neanderthal_haplotype	-3.82627	-4.05703	-7.88621	-3.62778	-7.29471	-3.81948	-3.87453	-3.67438	-3.49156	-3.54657	-0.265105	-0.971837	-3.58007	-0.977252	-3.32189	0.626817	0.754375	0.356412	0.422175	0.973476	1	1	1	1	1	51
chr1_168418073_rs772828898_A_Neanderthal_single_seq	-2.83179	-4.05703	-7.88621	-3.30764	-2.9024	-2.27925	-2.73331	-2.96218	-2.88151	-2.55135	-0.717797	-1.60617	-3.99114	-0.714384	-0.568453	0.571411	0.761439	0.723594	0.500217	0.0404783	1	1	1	1	0.336825	33
chr1_168418073_rs772828898_G_Neanderthal_single_seq	-3.35985	-3.98893	-9.61592	-5.28627	-7.29471	-3.35305	-3.07186	-2.96353	-3.18832	-3.36712	-0.254827	-1.10525	-5.05054	-1.86793	-2.86266	0.617582	0.546228	0.809022	0.977544	0.731791	1	1	1	1	1	38
chr1_168418213_rs898751373_C_Neanderthal_single_seq	-3.13859	-2.7437	-3.76821	-3.45885	-3.72072	-2.77075	-2.78046	-2.73178	-2.72454	-2.75707	-0.612124	-0.380033	-1.21674	-1.14292	-1.03881	0.466226	0.0836445	0.11825	0.452591	0.425074	1	0.494295	0.722558	1	1	27
chr1_168418213_rs898751373_T_Neanderthal_single_seq	-3.72014	-3.47684	-7.88621	-3.62778	-5.39659	-2.57213	-2.78046	-2.78602	-2.88151	-3.06387	-0.616847	-1.01475	-5.64592	-0.912197	-3.29268	0.765977	0.883346	0.979842	0.405521	0.89108	1	1	1	1	1	31
chr1_168418224_rs951544698_A_Neanderthal_single_seq	-4.51984	-3.29739	-11.3456	-3.72029	-3.83528	-3.065	-2.64339	-3.39608	-3.49156	-3.45406	-1.45485	-0.483946	-7.32612	-1.41734	-1.27684	0.981596	0.621108	0.716173	0.720838	0.364007	1	1	1	1	1	11
chr1_168418224_rs951544698_C_Neanderthal_single_seq	-4.3519	-4.78451	-11.3456	-4.80895	-10.7541	-3.27547	-3.51424	-3.09283	-3.25836	-3.45406	-1.13173	-1.2742	-7.56513	-2.08441	-6.11892	0.963048	0.902999	0.966916	0.857271	0.932834	1	1	1	1	1	15
chr1_168418727_rs975575214_C_Neanderthal_single_seq	-2.36384	-2.1416	-3.62454	-3.10695	-2.42771	-2.13522	-2.22945	-2.09625	-2.19174	-2.13751	-0.475765	-0.0614573	-1.81182	-1.03908	-0.646163	0.0948264	8.68253194766228e-07	0.0871992	0.243519	0.111027	0.480371	2.39905117836107e-05	0.615683	0.926774	0.646468	109
chr1_168418727_rs975575214_T_Neanderthal_single_seq	-2.88815	-2.92734	-5.98809	-3.04581	-3.2543	-2.43927	-2.68765	-2.62905	-2.6758	-2.6001	-0.3778	-0.696675	-3.11122	-0.699488	-1.16211	0.733891	0.221075	0.683277	0.203289	0.528609	1	0.897433	1	0.847325	1	71
chr1_168419257_rs181433505_C_Neanderthal_single_seq	-3.28425	-3.29739	-5.69005	-2.93079	-3.51574	-3.16683	-2.9611	-2.93161	-2.88257	-2.75813	-0.419546	-0.948547	-3.28847	-0.836947	-0.738935	0.877852	0.647966	0.55924	0.777073	0.252899	1	1	1	1	0.987022	44
chr1_168419257_rs181433505_T_Neanderthal_single_seq	-3.28227	-3.92083	-7.88621	-4.61885	-6.36183	-3.43505	-3.29298	-3.2365	-3.40957	-3.20754	-0.0524521	-1.03843	-4.64971	-1.04035	-4.36149	0.184564	0.920406	0.780726	0.791053	0.975373	0.742851	1	1	1	1	49
chr1_168419597_rs996493524_A_Neanderthal_single_seq	-3.35985	-4.37539	-7.88621	-4.16428	-10.7541	-3.81948	-3.59623	-3.2365	-2.88151	-2.93322	-0.532422	-1.26714	-4.64971	-2.0421	-6.11892	0.830157	0.765477	0.80463	0.821322	0.992809	1	1	1	1	1	15
chr1_168419597_rs996493524_C_Neanderthal_single_seq	-4.6149	-4.37539	-11.3456	-4.05981	-7.29471	-3.52198	-3.77568	-3.84695	-4.32641	-3.92833	-1.58721	-1.05428	-7.00379	-0.496733	-3.51049	NA	NA	NA	NA	NA	NA	NA	NA	NA	NA	8
chr1_168419884_rs1048042263_C_Neanderthal_single_seq	-4.06528	-10.7152	-7.41976	-4.13502	-7.29471	-3.16683	-3.1746	-3.27529	-3.15492	-3.16307	-1.05581	-5.6319	-4.22848	-1.33717	-4.27468	0.907614	0.995367	0.558183	0.876055	0.9232	1	1	1	1	1	22
chr1_168419884_rs1048042263_T_Neanderthal_single_seq	-4.20148	-3.92671	-7.88621	-4.95256	-6.54733	-3.39873	-3.22766	-3.13126	-3.15492	-3.24634	-0.593656	-1.41443	-5.445	-2.53549	-2.09113	0.903587	0.789399	0.944503	0.988196	0.705921	1	1	1	1	1	26
chr1_168421167_168421336_pos_52_C_pos_81_G_pos_121_T_Neanderthal_haplotype	-7.40026	-10.7152	-11.3456	-7.49926	-10.7541	-4.34511	-5.65653	-5.1415	-4.25121	-5.42742	-3.05516	-5.05871	-6.20413	-3.24806	-5.32672	NA	NA	NA	NA	NA	NA	NA	NA	NA	NA	1
chr1_168421167_168421336_pos_52_T_pos_81_A_pos_121_C_Neanderthal_haplotype	-2.80671	-5.40193	-5.24015	-8.27992	-7.23743	-3.18753	-3.16328	-3.15172	-3.37496	-3.3308	0.380821	-2.23865	-2.08843	-4.90496	-3.90663	NA	NA	NA	NA	NA	NA	NA	NA	NA	NA	2
chr1_168421287_rs1024143238_C_Neanderthal_single_seq	-3.73332	-2.94226	-2.62796	-2.7594	-6.96543	-2.55365	-2.69046	-2.30486	-2.45985	-2.72781	-0.891215	-1.00149	-0.561966	-0.601167	-4.07472	NA	NA	NA	NA	NA	NA	NA	NA	NA	NA	6
chr1_168421287_rs1024143238_T_Neanderthal_single_seq	-2.51114	-3.40982	-3.81119	-1.83049	-2.02033	-2.13563	-1.63844	-1.83157	-1.89826	-1.84809	-0.212863	-1.30132	-2.53312	-0.353823	-0.257203	0.0765419	0.943523	0.502464	0.041652	0.157645	0.41382	1	1	0.304351	0.78077	14
chr1_168422133_rs1001344154_C_Neanderthal_single_seq	-4.70995	-10.7152	-11.3456	-5.02796	-7.29471	-4.05848	-3.77568	-4.47408	-3.76987	-4.12676	-0.944914	-6.49558	-6.20413	-1.43493	-4.69462	NA	NA	NA	NA	NA	NA	NA	NA	NA	NA	7
chr1_168422133_rs1001344154_G_Neanderthal_single_seq	-3.44184	-1.99757	-2.93201	-4.03983	-1.5968	-2.39757	-2.73331	-2.58031	-2.99653	-2.70282	-0.322732	0.537844	-0.997664	-1.74144	0.566979	NA	NA	NA	NA	NA	NA	NA	NA	NA	NA	7
chr1_168422325_rs150356109_C_Neanderthal_single_seq	-3.23779	-4.14811	-11.3456	-3.54331	-4.53488	-2.85318	-2.62192	-3.01126	-2.82727	-2.75707	-0.649813	-1.3109	-6.69063	-1.57078	-2.47606	0.915546	0.953736	0.997302	0.928493	0.946625	1	1	1	1	1	30
chr1_168422325_rs150356109_T_Neanderthal_single_seq	-3.78106	-4.57995	-11.3456	-5.15711	-4.02783	-3.6145	-3.55523	-3.35508	-3.37078	-3.50031	-0.561609	-1.1607	-6.1368	-2.13988	-1.78029	0.8386	0.965717	0.981428	0.977457	0.743066	1	1	1	1	1	40
chr1_168422561_rs1016029343_A_Neanderthal_single_seq	-1.9498	-1.89826	-2.13862	-1.82684	-1.5968	-1.59787	-1.80707	-1.58271	-1.37609	-1.50652	-0.421063	-0.0948977	-1.25785	-0.502047	-0.075823	0.0226636	0.00271058	0.0255547	0.00121827	0.00117817	0.165461	0.0333049	0.291591	0.0181204	0.0217819	41
chr1_168422561_rs1016029343_G_Neanderthal_single_seq	-2.40437	-2.86349	-2.52866	-2.0488	-1.93716	-1.74699	-1.6899	-1.81675	-1.85685	-1.81631	-0.461359	-0.390855	-0.638426	-0.236095	-0.467062	0.0602682	0.356713	0.0376082	0.0356037	0.0552732	0.349239	1	0.37431	0.271541	0.418784	55
chr1_168423085_rs898919451_C_Neanderthal_single_seq	-3.88355	-3.04987	-9.61592	-4.4509	-5.22888	-2.8825	-3.13436	-3.20346	-3.25836	-3.13571	-0.497197	-1.04487	-6.52423	-1.38051	-1.82804	0.933731	0.854557	0.713703	0.821337	0.751488	1	1	1	1	1	28
chr1_168423085_rs898919451_T_Neanderthal_single_seq	-3.77321	-3.63661	-5.98809	-7.49926	-6.82827	-2.82499	-2.98618	-2.93161	-3.0271	-3.0989	-0.424959	-1.1644	-3.72338	-4.53703	-3.08008	0.963493	0.949406	0.45745	0.999894	0.927695	1	1	1	1	1	46
chr1_168423401_168423570_pos_15_C_pos_158_A_Neanderthal_haplotype	-2.88815	-3.29739	-7.88621	-4.61885	-4.24635	-2.66803	-2.64339	-2.78602	-2.62865	-2.6001	-0.167988	-0.689289	-4.55302	-1.68097	-2.0625	0.196534	0.608117	0.918156	0.888864	0.799207	0.769881	1	1	1	1	43
chr1_168423401_168423570_pos_15_C_pos_158_T_Neanderthal_haplotype	-2.42576	-2.77303	-2.43821	-2.43185	-2.59449	-1.97488	-1.94856	-1.88981	-1.76527	-2.02145	0.0276945	-0.548254	-0.503818	-0.600371	-0.489896	0.000323855	0.249102	0.0307893	0.352914	0.146367	0.00464513	0.954649	0.329006	1	0.751012	28
chr1_168423401_168423570_pos_15_T_pos_158_A_Neanderthal_haplotype	-1.98304	-1.44887	-4.12	-2.21066	-2.00299	-1.81928	-1.8966	-1.95049	-1.95529	-1.98416	-0.525247	-0.116733	-2.1753	-0.82983	-0.751527	0.568838	0.00359171	0.500281	0.354581	0.114521	1	0.0423665	1	1	0.65813	36
chr1_168423401_168423570_pos_15_T_pos_158_T_Neanderthal_haplotype	-2.80467	-2.30224	-3.97125	-2.72587	-3.42323	-2.20724	-2.33109	-2.53316	-2.35496	-2.29412	-0.514728	-0.350564	-1.75588	-0.680448	-1.5972	0.496655	0.0147379	0.235655	0.345862	0.603273	1	0.135091	0.996362	1	1	46
chr1_168423415_rs895368998_C_Neanderthal_single_seq	-2.28654	-2.41164	-2.29661	-2.22409	-2.31967	-1.84228	-1.78306	-1.83101	-1.84339	-1.96941	-0.429336	-0.404976	-1.17487	-0.727409	-0.604918	0.236317	0.068259	0.0593668	0.0483351	0.0328456	0.856377	0.429133	0.495087	0.338778	0.290387	44
chr1_168423415_rs895368998_T_Neanderthal_single_seq	-2.62607	-2.43447	-3.76821	-3.30764	-3.17672	-2.20544	-2.04541	-1.96531	-1.99952	-2.00034	-0.440848	-0.694806	-2.17177	-0.803759	-1.16199	0.047196	0.436222	0.363756	0.451878	0.467674	0.29038	1	1	1	1	51
chr1_168423558_rs987709853_A_Neanderthal_single_seq	-3.44184	-3.29739	-5.98809	-3.30764	-3.83528	-2.77075	-3.16233	-3.09283	-2.41356	-2.75707	-0.41432	-0.214502	-3.29861	-0.965311	-1.65172	0.353019	0.117627	0.393867	0.253528	0.677019	1	0.621719	1	0.945994	1	41
chr1_168423558_rs987709853_T_Neanderthal_single_seq	-3.17362	-3.14577	-7.88621	-3.76972	-2.93432	-3.13342	-3.10119	-3.09445	-3.12151	-3.0989	-0.365627	-0.232456	-5.17754	-0.250653	-0.375897	0.575715	0.366576	0.876102	0.200602	0.0627429	1	1	1	0.841822	0.456016	36
chr1_168423707_rs927700288_G_Neanderthal_single_seq	-2.0916	-2.58082	-6.15649	-3.87221	-3.37688	-1.76069	-1.90817	-1.79842	-2.17959	-2.10241	-0.283916	-0.725209	-4.0471	-2.28094	-1.5273	0.327595	0.135755	0.922587	0.89699	0.835847	1	0.67713	1	1	1	18
chr1_168423707_rs927700288_T_Neanderthal_single_seq	-3.83049	-6.78937	-9.14948	-4.7139	-10.7541	-2.87884	-3.59623	-3.31629	-3.37078	-3.06387	-0.967537	-3.35153	-5.24852	-0.461819	-5.77075	0.873161	0.996613	0.792825	0.542842	0.984079	1	1	1	1	1	16
chr1_168424991_rs931285189_A_Neanderthal_single_seq	-4.70995	-4.78451	-9.61592	-9.22898	-10.7541	-3.93404	-3.68316	-3.67438	-3.88021	-3.69849	-0.794397	-1.39896	-5.20497	-4.58538	-5.6416	0.944211	0.710785	0.693764	0.975943	0.938166	1	1	1	1	1	30
chr1_168424991_rs931285189_C_Neanderthal_single_seq	-3.82627	-3.92083	-11.3456	-5.28627	-7.29471	-3.20185	-3.04254	-3.48301	-3.33199	-3.13392	-0.527625	-0.557799	-6.46245	-2.98788	-2.18217	0.851809	0.330539	0.999273	0.956225	0.902303	1	1	1	1	1	31
chr1_168425653_rs1048138512_C_Neanderthal_single_seq	-2.19447	-2.80235	-2.76305	-2.42394	-2.42771	-2.20544	-1.8966	-2.09625	-1.97014	-2.00034	-0.453634	-0.86812	-1.77505	-0.563706	-0.640687	0.783098	0.829327	0.186624	0.00997019	0.00688574	1	1	0.90259	0.103448	0.0909787	60
chr1_168425653_rs1048138512_T_Neanderthal_single_seq	-2.86217	-3.07137	-4.5571	-3.30943	-3.03467	-2.48221	-2.42758	-2.7589	-2.72796	-2.41429	-0.449241	-0.857261	-2.62314	-0.637349	-0.951394	0.539961	0.323801	0.460962	0.245259	0.180888	1	1	1	0.930114	0.839826	32
chr1_168429117_rs1048403287_C_Neanderthal_single_seq	-3.52878	-6.32293	-3.92779	-7.49926	-3.03305	-2.61928	-3.22618	-3.2365	-3.67101	-2.93322	0.40526	-3.8047	-1.89849	-3.82825	-1.21674	NA	NA	NA	NA	NA	NA	NA	NA	NA	NA	5
chr1_168429117_rs1048403287_T_Neanderthal_single_seq	-2.99309	-1.88092	-5.89558	-2.725	-2.18849	-2.65085	-2.21545	-2.44114	-2.12813	-2.5048	-0.275982	-0.0592138	-2.55504	0.00213038	0.279043	NA	NA	NA	NA	NA	NA	NA	NA	NA	NA	8
chr1_168430182_rs1039768774_A_Neanderthal_single_seq	-2.9468	-3.92083	-6.95332	-5.28627	-2.84126	-2.61928	-2.55875	-2.73178	-2.77499	-2.99707	0.0711249	-2.16775	-4.57212	-2.66151	-0.656848	0.181383	0.947566	0.501092	0.96635	0.400205	0.734799	1	1	1	1	21
chr1_168430182_rs1039768774_C_Neanderthal_single_seq	-4.49712	-4.46669	-6.446	-4.66422	-10.7541	-3.00658	-2.88332	-3.09283	-3.33397	-3.1821	-0.769248	-1.39495	-2.93807	-1.60313	-4.73444	0.905336	0.6216	0.546333	0.872055	0.958814	1	1	1	1	1	12
chr1_168431457_168431626_pos_71_G_pos_99_A_pos_102_A_Neanderthal_haplotype	-2.89274	-2.80734	-3.93026	-3.54331	-3.10309	-2.74461	-2.51823	-2.73178	-2.82727	-2.62532	-0.466334	-0.436735	-1.53365	-1.46472	-1.02821	0.879724	0.518664	0.130454	0.740329	0.466074	1	1	0.759435	1	1	32
chr1_168431457_168431626_pos_71_G_pos_99_A_pos_102_G_Neanderthal_haplotype	-2.04271	-2.53037	-3.11202	-3.04581	-1.75696	-1.85572	-2.10419	-1.93435	-2.02983	-2.10198	-0.379746	-0.882333	-0.928682	-0.94906	-0.560695	0.019894	0.798587	0.1844	0.342418	0.153828	0.149025	1	0.898268	1	0.77109	37
chr1_168431457_168431626_pos_71_G_pos_99_G_pos_102_A_Neanderthal_haplotype	-2.36384	-2.80235	-2.83115	-2.16518	-3.11027	-1.84228	-1.92187	-1.87555	-1.97014	-2.03343	-0.373973	-0.781642	-1.57934	-0.497872	-0.884021	0.375087	0.72234	0.0825625	0.00320651	0.517713	1	1	0.59687	0.0411922	1	50
chr1_168431457_168431626_pos_71_G_pos_99_G_pos_102_G_Neanderthal_haplotype	-2.10815	-2.92734	-4.10723	-2.93079	-3.83528	-1.94301	-1.9346	-1.68207	-1.82993	-2.00034	-0.451047	-1.05237	-1.24994	-1.20335	-1.1803	0.452991	0.489752	0.116583	0.881304	0.533108	1	1	0.716809	1	1	45
chr1_168431457_168431626_pos_71_T_pos_99_A_pos_102_A_Neanderthal_haplotype	-3.20864	-4.20745	-7.88621	-4.30048	-3.33629	-2.77075	-3.10119	-3.09283	-2.99653	-2.87208	-0.66769	-1.04512	-3.86669	-2.69993	-1.75198	0.809976	0.721804	0.633739	0.976629	0.628002	1	1	1	1	1	31
chr1_168431457_168431626_pos_71_T_pos_99_A_pos_102_G_Neanderthal_haplotype	-2.53326	-3.47684	-3.69459	-3.10695	-2.96624	-2.66803	-2.22945	-2.3586	-2.26196	-2.37135	-0.0706398	-1.49828	-2.35205	-1.01428	-0.907292	0.121011	0.910859	0.22132	0.57214	0.152862	0.568099	1	0.96969	1	0.768842	29
chr1_168431457_168431626_pos_71_T_pos_99_G_pos_102_A_Neanderthal_haplotype	-2.44607	-3.68182	-4.83784	-2.93079	-3.33629	-2.77075	-2.93193	-2.58031	-2.62865	-2.81343	-0.328168	-0.981271	-1.81182	-0.894719	-0.924653	0.252353	0.718471	0.355923	0.47865	0.309742	0.888165	1	1	1	1	43
chr1_168431457_168431626_pos_71_T_pos_99_G_pos_102_G_Neanderthal_haplotype	-2.47525	-3.80132	-4.25915	-3.35582	-3.47544	-2.50843	-2.29681	-2.18469	-2.54137	-2.41692	-0.227152	-0.932909	-2.46042	-1.13876	-2.21323	0.0138033	0.798765	0.383716	0.860205	0.887066	0.112067	1	1	1	1	40
chr1_168431527_rs932823225_G_Neanderthal_single_seq	-2.77754	-3.2154	-3.43275	-2.98715	-2.96624	-2.31763	-2.26254	-2.20291	-2.45409	-2.55135	-0.379972	-0.894335	-1.85191	-0.959337	-1.34145	0.153233	0.59111	0.122163	0.88999	0.701645	0.661915	1	0.735758	1	1	67
chr1_168431527_rs932823225_T_Neanderthal_single_seq	-2.48901	-3.53307	-6.39144	-3.34822	-3.8975	-2.43927	-2.47933	-2.46537	-2.75508	-2.5042	-0.0848307	-1.03394	-3.79593	-0.774498	-1.50148	4.3427980740284e-05	0.910226	0.68366	0.233383	0.891827	0.000767893	1	1	0.907926	1	52
chr1_168431555_rs888719820_A_Neanderthal_single_seq	-3.00794	-3.2154	-5.00579	-3.62778	-3.95973	-2.39757	-2.33109	-2.31808	-2.41356	-2.5042	-0.790768	-1.03843	-2.25753	-1.46991	-2.69401	0.861741	0.831934	0.448702	0.862481	0.998313	1	1	1	1	1	123
chr1_168431555_rs888719820_G_Neanderthal_single_seq	-3.13859	-3.92083	-7.88621	-4.03983	-3.95973	-2.82499	-2.78046	-2.6795	-2.77499	-2.81343	-0.421478	-1.60147	-4.57212	-1.72077	-1.82894	0.86661	0.999852	0.975314	0.985512	0.869409	1	1	1	1	1	149
chr1_168431558_rs1004213268_A_Neanderthal_single_seq	-3.35985	-3.2154	-11.3456	-4.16428	-4.41429	-2.77075	-2.64339	-2.62905	-2.6758	-2.93322	-0.579979	-0.965527	-6.52555	-1.75128	-2.87039	0.972124	0.980184	0.996124	0.994593	0.943753	1	1	1	1	1	75
chr1_168431558_rs1004213268_G_Neanderthal_single_seq	-3.88355	-4.13224	-7.88621	-3.73306	-4.84306	-2.88595	-2.71193	-2.4439	-2.74977	-2.72995	-0.776738	-1.63657	-5.7375	-1.47512	-1.66227	0.988358	0.98508	0.990249	0.955889	0.932237	1	1	1	1	1	76
chr1_168431743_rs965030892_A_Neanderthal_single_seq	-2.53396	-1.61265	-3.02202	-1.22734	-1.13018	-1.93618	-1.64056	-1.919	-1.47648	-1.42368	-0.794273	-0.272248	-0.955091	-0.373348	-1.01095	NA	NA	NA	NA	NA	NA	NA	NA	NA	NA	6
chr1_168431743_rs965030892_G_Neanderthal_single_seq	-3.24922	-3.049	-7.41976	-3.37497	-4.34816	-3.07063	-3.10618	-3.13126	-3.22334	-2.87333	-0.36211	-0.534775	-5.12199	-0.831715	-1.99688	0.0974915	0.036135	0.641343	0.30152	0.122944	0.489874	0.269043	1	1	0.683317	14
chr1_168431986_rs1020838056_C_Neanderthal_single_seq	-4.06528	-4.96159	-7.88621	-3.87221	-6.82827	-3.47852	-3.47544	-3.13126	-3.53503	-3.36959	-0.933267	-1.77104	-4.75494	-1.29225	-3.12978	0.962676	0.979306	0.920119	0.737541	0.895088	1	1	1	1	1	32
chr1_168431986_rs1020838056_T_Neanderthal_single_seq	-3.83049	-5.04282	-11.3456	-4.37569	-8.07537	-3.61767	-3.25958	-3.14856	-3.33397	-3.17073	-0.550509	-1.63443	-7.03074	-1.18243	-4.48208	0.0806438	0.920352	0.999722	0.59579	0.857715	0.429052	1	1	1	1	20
chr1_168432113_168432282_pos_51_A_pos_121_A_Neanderthal_haplotype	-2.42522	-3.17661	-5.00579	-3.42006	-2.69912	-2.26056	-2.1345	-1.98113	-2.09279	-2.11975	-0.541327	-0.839583	-3.30599	-1.58118	-0.901745	0.586093	0.485678	0.775731	0.957578	0.245196	1	1	1	1	0.973776	94
chr1_168432113_168432282_pos_51_A_pos_121_G_Neanderthal_haplotype	-2.23045	-2.25992	-3.46592	-2.22409	-2.78375	-1.88538	-1.80707	-2.02967	-1.99952	-1.89023	-0.254382	-0.58102	-1.95114	-0.678144	-0.850827	0.0974501	0.0749843	0.0424535	0.0010251	0.0193843	0.489851	0.458125	0.402347	0.0156206	0.198408	146
chr1_168432113_168432282_pos_51_C_pos_121_A_Neanderthal_haplotype	-2.75141	-2.99414	-7.41976	-3.27262	-2.87183	-2.41842	-2.31375	-2.42177	-2.19174	-2.3505	-0.474141	-0.897438	-4.95048	-0.894507	-1.12185	0.806481	0.466395	0.994107	0.58777	0.15372	1	1	1	1	0.770806	132
chr1_168432113_168432282_pos_51_C_pos_121_G_Neanderthal_haplotype	-2.65045	-2.58082	-4.61933	-2.93079	-2.93432	-2.33734	-2.51823	-2.44324	-2.45468	-2.3505	-0.304855	-0.339845	-2.75862	-0.870762	-0.837037	0.405432	0.0019297	0.832362	0.437651	0.244099	1	0.0249096	1	1	0.971627	174
chr1_168432163_rs953756575_A_Neanderthal_single_seq	-2.77754	-2.86349	-6.95332	-2.58801	-2.84126	-2.24188	-2.36662	-2.3586	-2.26196	-2.5042	-0.525683	-0.759307	-3.22202	-0.907785	-1.01311	0.844747	0.566373	0.859187	0.100151	0.156926	1	1	1	0.558201	0.779134	147
chr1_168432163_rs953756575_C_Neanderthal_single_seq	-3.00794	-2.55559	-3.81119	-2.74945	-2.99964	-2.15257	-2.05996	-2.25947	-2.06079	-2.08464	-0.707179	-0.747789	-2.1436	-0.930059	-1.34341	0.996607	0.0709749	0.52062	0.297782	0.495742	1	0.440021	1	1	1	160
chr1_168432233_rs961519862_A_Neanderthal_single_seq	-2.17713	-1.7538	-1.45358	-1.4666	-2.13044	-1.83016	-1.89567	-1.81703	-1.98529	-1.91061	-0.208101	-0.466995	-0.187269	-0.624917	-0.188208	0.0555087	0.136013	0.013471	0.041264	0.132337	0.327849	0.677826	0.18622	0.302765	0.711125	28
chr1_168432233_rs961519862_G_Neanderthal_single_seq	-1.34597	-1.30373	-1.69998	-1.7763	-1.78548	-1.44139	-1.50035	-1.73445	-1.58524	-1.57796	0.188775	0.01616	-0.824264	-0.0492791	-0.237105	2.4380475714789e-05	0.0288379	0.0601905	3.46979935808657e-05	0.00374356	0.000453	0.227306	0.499206	0.000828684	0.0559011	37
chr1_168432678_rs1040438696_C_Neanderthal_single_seq	-2.04271	-2.17997	-2.62796	-2.50337	-1.93716	-1.77342	-1.75905	-1.73445	-1.85685	-1.87508	-0.454473	-0.864449	-1.49116	-1.10288	-0.836864	0.749825	0.468655	0.283338	0.762396	0.114176	1	1	1	1	0.656928	53
chr1_168432678_rs1040438696_T_Neanderthal_single_seq	-2.36384	-2.48162	-3.92779	-2.98715	-3.10309	-1.97332	-1.98894	-1.93435	-1.99952	-1.84539	-0.379505	-0.577153	-2.67024	-0.987629	-0.965578	0.304116	0.11197	0.374032	0.338646	0.682967	0.980655	0.599932	1	1	1	59
chr1_168433189_rs1045487576_C_Neanderthal_single_seq	-2.34521	-3.89157	-9.61592	-2.61409	-2.70096	-2.79787	-2.88332	-2.8741	-3.00779	-3.1745	0.510383	-1.46899	-5.59112	-0.188581	-0.0749896	4.99088531958609e-07	0.90917	0.694752	0.0527085	0.0742903	1.27437305026531e-05	1	1	0.359556	0.508168	26
chr1_168433189_rs1045487576_T_Neanderthal_single_seq	-2.84882	-3.101	-2.4509	-2.46339	-2.22144	-3.0984	-3.10243	-3.20346	-2.9672	-2.90525	0.593116	-1.03285	0.183388	0.0648621	0.0627519	0.000424034	0.193871	0.00142871	0.129994	0.00835972	0.00585463	0.838246	0.0344841	0.65933	0.106251	24
chr1_168433559_168433728_pos_75_C_pos_98_A_Neanderthal_haplotype	-3.82627	-2.68734	-5.19589	-3.17079	-3.72072	-3.00115	-3.16233	-3.57553	-2.49579	-3.20754	-0.902815	0.712676	-1.62037	-0.136478	-0.723651	NA	NA	NA	NA	NA	NA	NA	NA	NA	NA	3
chr1_168433559_168433728_pos_75_C_pos_98_G_Neanderthal_haplotype	-2.44607	-1.9637	-6.95332	-4.61885	-3.72072	-3.065	-3.51424	-3.78051	-3.49156	-3.54657	1.07767	1.63408	-3.00301	-1.20928	-0.120642	0.000863733	0.00763368	0.109919	0.367944	0.237824	0.0109138	0.0795573	0.693961	1	0.959719	13
chr1_168433559_168433728_pos_75_T_pos_98_A_Neanderthal_haplotype	-2.72527	-3.2154	-3.84579	-3.10695	-3.95973	-3.065	-3.29298	-3.16288	-3.18832	-3.45406	-0.00679333	0.643973	-1.88898	0.593125	-0.132098	0.00020496	0.00849981	0.412957	0.0530034	0.114889	0.00309363	0.0868039	1	0.360593	0.659026	15
chr1_168433559_168433728_pos_75_T_pos_98_G_Neanderthal_haplotype	-2.48901	-1.36873	-2.81036	-2.58801	-2.72624	-3.065	-2.78046	-2.78602	-3.33199	-3.54657	0.610835	1.23172	-0.00399748	-0.126862	0.494605	0.00217556	0.0279211	0.0079781	0.00474286	0.0487013	0.0242818	0.221695	0.127922	0.0570562	0.383346	17
chr1_168433633_rs986206240_C_Neanderthal_single_seq	-2.83179	-3.92083	-11.3456	-3.72029	-4.24635	-3.71335	-3.59623	-3.57553	-3.76987	-3.45406	0.178056	-0.498597	-6.20413	-0.681036	-0.699781	0.115282	0.621779	0.937028	0.303675	0.552273	0.548859	1	1	1	1	23
chr1_168433633_rs986206240_T_Neanderthal_single_seq	-2.44607	-2.48162	-3.92779	-2.82427	-3.51574	-2.52647	-2.60045	-2.58031	-2.53873	-2.70282	0.0563083	0.0786454	-1.68669	-0.615741	-1.48152	0.00200299	0.0062206	0.0429073	0.333236	0.57818	0.0226107	0.0671189	0.405032	1	1	89
chr1_168433656_rs1016791404_A_Neanderthal_single_seq	-3.94083	-3.57569	-7.88621	-3.81914	-3.95973	-3.00115	-3.43665	-2.96218	-2.93787	-3.13392	-0.746913	-0.69223	-4.64971	-1.30756	-2.92462	0.813778	0.0935489	0.816263	0.370528	0.568943	1	0.533115	1	1	1	13
chr1_168433656_rs1016791404_G_Neanderthal_single_seq	-2.42642	-2.61841	-2.15093	-3.79034	-4.219	-3.065	-2.44043	-2.65605	-2.88257	-2.48137	-0.110585	0.20042	-0.0942271	-1.01487	-1.69466	0.0240278	0.0719578	0.000125666	0.279802	0.741491	0.173468	0.444356	0.00470212	0.990407	1	16
chr1_168433847_rs1007994130_A_Neanderthal_single_seq	-1.61657	-2.44651	-2.95348	-2.2757	-2.03688	-2.08481	-2.05996	-2.01312	-2.10861	-2.00034	0.132133	-0.474594	-1.16424	-0.133664	-0.170102	8.0709470087993e-09	0.152684	0.00199658	3.28775536999034e-05	3.65658016487104e-06	2.75656216447149e-07	0.729752	0.0448096	0.000789039	0.00014381	102
chr1_168433847_rs1007994130_G_Neanderthal_single_seq	-1.92011	-2.48162	-1.93413	-2.01912	-2.10669	-2.10136	-2.10419	-1.84526	-1.96984	-1.90539	-0.15721	-0.83311	-0.809472	-0.492202	-0.568931	0.381531	0.378477	0.000182878	0.000122231	0.0101769	1	1	0.00645976	0.00248539	0.123838	103
chr1_168433966_168434135_pos_53_A_pos_119_A_Neanderthal_haplotype	-3.52878	-3.29739	-7.88621	-4.16428	-3.83528	-2.82499	-2.73331	-2.53316	-2.72454	-2.87208	-0.570525	-0.858935	-5.2453	-1.95177	-2.37449	0.653871	0.168915	0.92297	0.971848	0.825595	1	0.774501	1	1	1	25
chr1_168433966_168434135_pos_53_A_pos_119_C_Neanderthal_haplotype	-2.36384	-2.1416	-3.62454	-3.92527	-2.96624	-2.27925	-2.2964	-1.99695	-2.33577	-2.28912	-0.457422	-0.496022	-1.62339	-1.95287	-1.18248	0.520798	0.00693723	0.0934161	0.949355	0.242582	1	0.0734897	0.63563	1	0.969593	33
chr1_168433966_168434135_pos_53_C_pos_119_A_Neanderthal_haplotype	-3.77321	-3.35675	-5.10084	-3.88006	-9.02443	-3.1318	-3.22618	-3.27529	-3.22334	-3.13392	-0.500007	-0.28059	-2.1531	-1.50772	-5.00602	0.479882	0.183589	0.230461	0.778908	0.983243	1	0.813614	0.988453	1	1	32
chr1_168433966_168434135_pos_53_C_pos_119_C_Neanderthal_haplotype	-3.72014	-3.92083	-7.88621	-3.92527	-10.7541	-3.35305	-3.04254	-3.57553	-3.67101	-3.20754	-0.473216	-0.935388	-6.12485	-1.03908	-4.36149	0.623874	0.63764	0.840754	0.439224	0.933099	1	1	1	1	1	17
chr1_168434018_rs991597919_A_Neanderthal_single_seq	-3.57503	-5.35769	-11.3456	-3.1417	-6.34565	-2.67573	-3.04368	-2.78708	-2.63164	-2.70282	-0.784933	-2.72544	-6.08368	-0.861642	-3.24676	0.848554	0.987588	0.935864	0.577013	0.936657	1	1	1	1	1	24
chr1_168434018_rs991597919_C_Neanderthal_single_seq	-3.28227	-2.99414	-6.95332	-2.58801	-3.61459	-3.27547	-2.73331	-3.09283	-3.12151	-3.06387	-0.23591	0.497406	-5.7336	-0.671351	-2.84405	0.367014	0.0768926	0.787402	0.261532	0.633172	1	0.466397	1	0.960832	1	15
chr1_168434084_rs924755209_A_Neanderthal_single_seq	-3.82627	-2.58082	-2.81036	-3.72029	-2.56927	-2.77075	-2.68765	-2.53316	-1.94075	-2.6001	-0.99786	-0.0417952	-1.15446	-1.75128	-1.07857	0.849776	0.0012702	0.114512	0.79446	0.308902	1	0.0173531	0.709641	1	1	17
chr1_168434084_rs924755209_C_Neanderthal_single_seq	-3.44184	-3.29739	-6.39144	-3.92527	-10.7541	-2.66803	-2.68765	-2.6795	-2.77499	-2.93322	-0.891017	-1.49006	-4.21183	-1.44841	-5.6416	0.988032	0.941306	0.956734	0.96454	0.998539	1	1	1	1	1	61
chr1_168434610_rs954576028_C_Neanderthal_single_seq	-3.52878	-4.05703	-7.88621	-4.61885	-4.09593	-2.48221	-2.64339	-2.6795	-2.62865	-2.45854	-0.551003	-1.45237	-4.78685	-2.22596	-2.28344	0.211354	0.972134	0.8513	0.934557	0.866235	0.804421	1	1	1	1	43
chr1_168434610_rs954576028_T_Neanderthal_single_seq	-2.77754	-5.76105	-11.3456	-3.92527	-4.6044	-2.88136	-2.78046	-2.90104	-2.6758	-2.99707	-0.113314	-2.88627	-5.56813	-0.842538	-2.97452	0.305429	0.998508	0.925218	0.680542	0.925361	0.982587	1	1	1	1	41
chr1_168434777_168434946_pos_26_C_pos_98_G_pos_123_A_pos_147_A_Neanderthal_haplotype	-2.9468	-3.06419	-1.59577	-3.04581	-2.25829	-1.85572	-2.47881	-2.4875	-1.72702	-2.55135	-0.289988	-0.585386	-1.27992	-0.772798	-0.2903	NA	NA	NA	NA	NA	NA	NA	NA	NA	NA	5
chr1_168434777_168434946_pos_26_C_pos_98_G_pos_123_A_pos_147_C_Neanderthal_haplotype	-3.82838	-6.02016	-9.61592	-4.32934	-5.45465	-3.79023	-3.55991	-3.31408	-3.7735	-4.09834	-0.797003	-2.66299	-5.78131	-1.43559	-2.14378	0.819313	0.978896	0.807708	0.817773	0.598136	1	1	1	1	1	12
chr1_168434777_168434946_pos_26_C_pos_98_G_pos_123_C_pos_147_A_Neanderthal_haplotype	-2.79343	-3.59035	-6.65055	-4.2844	-3.61823	-2.17677	-1.94352	-2.3586	-2.16411	-1.79028	-0.809545	-1.91852	-4.10904	-1.65133	-1.64704	0.644242	0.892004	0.793709	0.805212	0.431278	1	1	1	1	1	10
chr1_168434777_168434946_pos_26_C_pos_98_G_pos_123_C_pos_147_C_Neanderthal_haplotype	-2.44607	-10.7152	-11.3456	-10.9587	-10.7541	-4.05848	-3.77568	-4.30614	-3.76987	-3.99056	0.173215	-6.93957	-7.0395	-6.38913	-6.76359	NA	NA	NA	NA	NA	NA	NA	NA	NA	NA	3
chr1_168434777_168434946_pos_26_C_pos_98_T_pos_123_A_pos_147_A_Neanderthal_haplotype	-3.7348	-10.7152	-4.06009	-5.68766	-7.78878	-3.36192	-2.64928	-3.23828	-2.93183	-3.51834	-0.500899	-6.20019	-2.17166	-2.93666	-4.73151	NA	NA	NA	NA	NA	NA	NA	NA	NA	NA	8
chr1_168434777_168434946_pos_26_C_pos_98_T_pos_123_A_pos_147_C_Neanderthal_haplotype	-4.71714	-2.58448	-11.3456	-6.39277	-7.29471	-2.81022	-3.25896	-3.01257	-2.7607	-2.96798	-1.14774	-0.694769	-7.40242	-3.82233	-4.76493	NA	NA	NA	NA	NA	NA	NA	NA	NA	NA	4
chr1_168434777_168434946_pos_26_C_pos_98_T_pos_123_C_pos_147_A_Neanderthal_haplotype	-3.28405	-4.02117	-2.42151	-4.04478	-9.02443	-3.35526	-3.06215	-3.2369	-2.76754	-3.25431	-0.714653	-1.39849	-0.0620917	-1.44855	-4.0886	NA	NA	NA	NA	NA	NA	NA	NA	NA	NA	8
chr1_168434777_168434946_pos_26_C_pos_98_T_pos_123_C_pos_147_C_Neanderthal_haplotype	-4.20148	-4.01848	-11.3456	-2.73866	-6.48651	-2.41842	-2.30295	-2.16935	-2.26241	-2.96275	-1.78306	-1.71554	-9.17629	-0.476252	-3.52376	NA	NA	NA	NA	NA	NA	NA	NA	NA	NA	2
chr1_168434777_168434946_pos_26_T_pos_98_G_pos_123_A_pos_147_A_Neanderthal_haplotype	-5.50214	-10.7152	-11.3456	-10.9587	-10.7541	-4.05848	-6.05988	-5.85973	-4.40162	-4.27718	-1.44366	-4.65536	-5.48591	-6.55707	-6.47697	NA	NA	NA	NA	NA	NA	NA	NA	NA	NA	1
chr1_168434777_168434946_pos_26_T_pos_98_G_pos_123_A_pos_147_C_Neanderthal_haplotype	-2.44607	-2.58082	-3.01921	-2.58801	-1.729	-1.59787	-1.85673	-0.982623	-1.37609	-1.12141	-0.848194	-2.11138	-2.15724	-1.41028	-1.14469	NA	NA	NA	NA	NA	NA	NA	NA	NA	NA	7
chr1_168434777_168434946_pos_26_T_pos_98_G_pos_123_C_pos_147_A_Neanderthal_haplotype	-2.40437	-1.63576	-3.84579	-1.99003	-2.21887	-1.69555	-1.46141	-1.93435	-2.15787	-2.2497	-0.775909	-1.13077	-1.91145	0.131899	-1.23902	NA	NA	NA	NA	NA	NA	NA	NA	NA	NA	7
chr1_168434777_168434946_pos_26_T_pos_98_G_pos_123_C_pos_147_C_Neanderthal_haplotype	-2.53326	-2.48162	-2.23973	-2.0488	-4.09593	-2.27925	-2.87965	-1.93435	-1.88428	-2.0673	0.242135	-0.245169	-0.0732587	-0.146961	-2.02864	NA	NA	NA	NA	NA	NA	NA	NA	NA	NA	7
chr1_168434777_168434946_pos_26_T_pos_98_T_pos_123_A_pos_147_A_Neanderthal_haplotype	-4.51984	-3.13782	-11.3456	-3.54084	-10.7541	-3.81948	-3.87453	-3.39608	-3.67101	-3.75155	-0.980991	-0.158148	-6.87156	-1.00311	-5.32672	0.930582	0.174553	0.961043	0.687411	0.723787	1	0.789642	1	1	1	11
chr1_168434777_168434946_pos_26_T_pos_98_T_pos_123_A_pos_147_C_Neanderthal_haplotype	-3.71256	-5.0711	-5.7904	-6.05905	-7.29471	-2.79787	-2.95905	-3.02751	-2.88257	-2.96798	-1.13095	-1.76355	-2.9206	-3.05126	-4.159	NA	NA	NA	NA	NA	NA	NA	NA	NA	NA	8
chr1_168434777_168434946_pos_26_T_pos_98_T_pos_123_C_pos_147_A_Neanderthal_haplotype	-4.32455	-4.70736	-11.3456	-4.10206	-9.02443	-3.72801	-4.16826	-3.7078	-3.75479	-3.36343	-1.69242	-1.00709	-5.88926	-0.386717	-4.80899	NA	NA	NA	NA	NA	NA	NA	NA	NA	NA	6
chr1_168434777_168434946_pos_26_T_pos_98_T_pos_123_C_pos_147_C_Neanderthal_haplotype	-4.70995	-10.7152	-11.3456	-3.92527	-10.7541	-4.70315	-4.50629	-3.78051	-3.49156	-4.63523	-0.00679333	-5.05871	-6.20413	-1.79603	-5.89991	NA	NA	NA	NA	NA	NA	NA	NA	NA	NA	3
chr1_168434802_rs906536247_C_Neanderthal_single_seq	-4.92896	-10.7152	-11.3456	-6.0045	-5.39659	-3.81948	-3.51424	-3.78051	-4.25121	-3.45406	-0.989091	-7.20101	-7.56513	-3.55041	-1.94254	NA	NA	NA	NA	NA	NA	NA	NA	NA	NA	5
chr1_168434802_rs906536247_T_Neanderthal_single_seq	-3.75356	-5.84031	-11.3456	-7.99333	-4.50559	-2.77361	-3.22308	-2.93943	-3.35001	-3.75155	-0.948499	-3.03052	-7.50785	-2.94553	-2.31149	NA	NA	NA	NA	NA	NA	NA	NA	NA	NA	6
chr1_168434874_rs894288331_G_Neanderthal_single_seq	-4.87482	-6.82129	-9.61592	-3.72346	-3.11953	-2.72186	-3.10806	-2.92081	-3.14478	-2.20101	-2.15296	-3.71324	-6.69512	-0.578684	-0.918512	NA	NA	NA	NA	NA	NA	NA	NA	NA	NA	2
chr1_168434874_rs894288331_T_Neanderthal_single_seq	-1.14732	-1.02971	-4.55828	-1.66505	-1.83152	-0.698682	-0.838861	-0.548572	-0.571379	-0.803653	-0.448639	-0.190844	-4.00971	-1.09367	-1.02787	NA	NA	NA	NA	NA	NA	NA	NA	NA	NA	2
chr1_168434899_rs904480916_A_Neanderthal_single_seq	-7.40026	-7.25581	-7.88621	-7.49926	-10.7541	-3.00115	-3.98066	-4.47408	-4.115	-4.12676	-1.90491	-3.16059	-2.42983	-1.54404	-6.11892	NA	NA	NA	NA	NA	NA	NA	NA	NA	NA	3
chr1_168434899_rs904480916_C_Neanderthal_single_seq	-3.89087	-6.92653	-7.41976	-2.63458	-7.29471	-3.25866	-3.04242	-3.13555	-3.17119	-2.29982	-1.05949	-3.98917	-4.17471	-0.134866	-4.06631	NA	NA	NA	NA	NA	NA	NA	NA	NA	NA	4
chr1_168434923_rs998734001_A_Neanderthal_single_seq	-3.44184	-2.25992	-4.31222	-3.04581	-4.24635	-3.065	-2.36662	-2.6795	-2.29839	-2.65055	-0.470569	-0.406593	-2.31592	-1.03382	-1.12921	0.507261	0.524765	0.460877	0.680887	0.298353	1	1	1	1	1	15
chr1_168434923_rs998734001_C_Neanderthal_single_seq	-3.82627	-6.32293	-7.88621	-3.92527	-6.36183	-3.00115	-2.78046	-2.78602	-2.33577	-2.5042	-0.798988	-2.34227	-6.35073	-1.5895	-1.96089	0.726306	0.974831	0.86457	0.853278	0.808936	1	1	1	1	1	19
chr1_168435346_rs534772332_C_Neanderthal_single_seq	-5.9055	-10.7152	-11.3456	-7.49926	-10.7541	-3.6145	-3.43665	-3.78051	-3.18832	-3.36712	-3.37903	-4.09348	-6.20413	-4.31095	-5.6416	0.998137	0.975494	0.986844	0.893609	0.869529	1	1	1	1	1	15
chr1_168435346_rs534772332_G_Neanderthal_single_seq	-3.94083	-1.93061	-5.19589	-2.01912	-2.56927	-2.35705	-2.55875	-2.84239	-2.45409	-2.45854	-1.80682	-0.38523	-3.77213	-0.927178	-1.03998	NA	NA	NA	NA	NA	NA	NA	NA	NA	NA	7
chr1_168435630_168435799_pos_22_C_pos_151_A_Neanderthal_haplotype	-4.27669	-6.32293	-9.61592	-7.03282	-9.02443	-4.00708	-3.8251	-3.39855	-3.87599	-3.92833	-0.116298	-3.02832	-5.20497	-2.96922	-3.83471	0.593887	0.940527	0.881136	0.838325	0.726546	1	1	1	1	1	14
chr1_168435630_168435799_pos_22_C_pos_151_C_Neanderthal_haplotype	-3.00794	-3.68182	-11.3456	-2.82427	-5.79995	-3.00115	-3.51424	-3.09283	-2.93787	-2.87208	-0.650899	-1.20347	-7.32612	0.364048	-3.4286	0.555073	0.242018	0.829994	0.136837	0.791988	1	0.940274	1	0.678139	1	13
chr1_168435630_168435799_pos_22_T_pos_151_A_Neanderthal_haplotype	-2.01107	-3.06419	-3.92779	-4.03983	-2.38346	-3.00115	-3.22618	-2.96218	-2.82727	-2.5042	-0.0327418	-0.914467	-2.7447	-0.672716	-0.0377209	0.456473	0.767286	0.331953	0.431217	0.313673	1	1	1	1	1	13
chr1_168435630_168435799_pos_22_T_pos_151_C_Neanderthal_haplotype	-3.94083	-4.78257	-11.3456	-4.66305	-6.82827	-4.06436	-3.47544	-4.15572	-3.29518	-3.75577	0.0517898	-0.647341	-6.53785	-1.61474	-2.58603	0.0172053	0.871293	0.620283	0.520187	0.825857	0.133401	1	1	1	1	14
chr1_168435651_rs988695780_C_Neanderthal_single_seq	-2.83179	-1.9637	-3.43275	-2.07911	-1.38564	-3.6145	-3.43665	-3.67438	-3.87599	-3.54657	1.29536	1.39291	0.100048	1.37466	2.29471	0.00498946	9.43431030780088e-06	0.0128209	0.000674686	0.0105828	0.0487411	0.000212576	0.179443	0.0109261	0.12731	17
chr1_168435651_rs988695780_T_Neanderthal_single_seq	-1.81198	-1.54799	-4.43321	-2.02392	-2.80222	-3.39405	-3.76594	-3.43667	-4.32641	-3.63784	1.57298	1.44386	-2.05736	1.91474	0.936783	NA	NA	NA	NA	NA	NA	NA	NA	NA	NA	8
chr1_168435780_rs1035158481_A_Neanderthal_single_seq	-3.86424	-5.16	-7.09771	-6.58292	-6.5688	-4.09081	-3.92994	-3.40601	-4.50644	-3.45183	0.22657	-1.23006	-3.6917	-2.07648	-3.11697	NA	NA	NA	NA	NA	NA	NA	NA	NA	NA	2
chr1_168435780_rs1035158481_C_Neanderthal_single_seq	-1.6773	-3.57569	-11.3456	-5.02796	-1.87456	-3.1318	-3.29298	-3.39608	-3.05767	-3.54657	0.665912	-0.280176	-7.32612	-1.97029	-0.368038	NA	NA	NA	NA	NA	NA	NA	NA	NA	NA	7
chr1_168435919_rs987308405_A_Neanderthal_single_seq	-2.9468	-2.63309	-5.00579	-3.17079	-3.33629	-2.35705	-2.40306	-2.4875	-2.29839	-2.45854	-0.798988	-0.48626	-3.35488	-1.12187	-1.3468	0.754985	0.20379	0.700886	0.677472	0.692603	1	0.859547	1	1	1	65
chr1_168435919_rs987308405_G_Neanderthal_single_seq	-2.32442	-2.96074	-2.72194	-2.80971	-2.93432	-2.41963	-2.06172	-2.04812	-2.24682	-2.13751	-0.297682	-0.682461	-0.984824	-0.881712	-1.56274	0.592796	0.0751678	0.00870726	0.173531	0.397511	1	0.458815	0.13578	0.777489	1	34
chr1_168436240_rs940431607_C_Neanderthal_single_seq	-2.83179	-2.7437	-2.16324	-2.42342	-4.6044	-3.71335	-3.51424	-3.16288	-3.5785	-3.13392	0.792908	0.780177	0.0877735	0.784961	-1.88461	0.0022543	0.14223	0.0611161	0.0364022	0.600301	0.0250677	0.697277	0.503756	0.276257	1	15
chr1_168436240_rs940431607_T_Neanderthal_single_seq	-3.40084	-3.1597	-4.75405	-2.57943	-4.12479	-3.59514	-3.55523	-3.4858	-3.5015	-3.45406	-0.0679923	-0.711935	-2.28603	0.585665	0.585965	0.442084	0.526698	0.165678	0.0358729	0.387129	1	1	0.855413	0.272998	1	16
chr1_168437086_rs936833246_A_Neanderthal_single_seq	-3.07179	-2.99414	-7.88621	-2.77382	-3.2543	-2.24188	-2.36662	-2.16647	-2.33577	-2.10198	-0.742629	-0.82134	-5.3059	-0.75068	-1.09051	0.83857	0.306202	0.996004	0.173586	0.705164	1	1	1	0.777489	1	41
chr1_168437086_rs936833246_G_Neanderthal_single_seq	-2.7533	-2.506	-3.96266	-3.24853	-3.37976	-2.34377	-2.33748	-1.86039	-2.27326	-2.21332	-0.505376	-0.736663	-2.29074	-1.51987	-1.44717	0.31634	0.135325	0.191217	0.789923	0.651031	1	0.676209	0.91326	1	1	44
chr1_168438289_168438458_pos_40_G_pos_58_A_pos_133_A_Neanderthal_haplotype	-2.57892	-2.58082	-3.69459	-4.30048	-3.61459	-2.31763	-2.40306	-2.4003	-2.99653	-2.45854	0.271715	0.255811	-1.29429	-1.30396	-1.26269	NA	NA	NA	NA	NA	NA	NA	NA	NA	NA	5
chr1_168438289_168438458_pos_40_G_pos_58_A_pos_133_G_Neanderthal_haplotype	-1.59999	-2.506	-3.71248	-1.59832	-2.30825	-1.23478	-0.997397	-1.05631	-1.41217	-1.13661	-0.194192	-1.68676	-2.219	-0.223891	-0.570986	0.248923	0.376309	0.323276	0.000397043	0.143309	0.881388	1	1	0.00692082	0.743131	10
chr1_168438289_168438458_pos_40_G_pos_58_G_pos_133_A_Neanderthal_haplotype	-2.11286	-2.09994	-5.10084	-2.87048	-2.00171	-1.84174	-1.63701	-1.50157	-1.62055	-1.87595	-0.482048	-0.606101	-3.36905	-1.37634	-0.658923	NA	NA	NA	NA	NA	NA	NA	NA	NA	NA	6
chr1_168438289_168438458_pos_40_G_pos_58_G_pos_133_G_Neanderthal_haplotype	-2.53326	-4.05703	-0.924626	-3.17079	-0.649546	-1.72104	-1.62391	-2.0293	-1.85685	-1.81631	-0.739932	-1.30456	-0.707106	-2.09083	0.40604	NA	NA	NA	NA	NA	NA	NA	NA	NA	NA	7
chr1_168438289_168438458_pos_40_T_pos_58_A_pos_133_A_Neanderthal_haplotype	-3.07179	-2.03225	-4.31222	-2.14171	-3.17672	-2.16991	-2.40306	-2.3586	-2.22642	-1.87508	-1.21502	-0.45071	-2.24916	-1.00546	-0.681369	0.984008	0.307264	0.29355	0.598089	0.0319256	1	1	1	1	0.284971	11
chr1_168438289_168438458_pos_40_T_pos_58_A_pos_133_G_Neanderthal_haplotype	-1.64951	-1.30479	-2.15093	-1.89867	-2.08377	-1.14245	-0.908359	-0.869641	-1.23532	-1.00132	-0.730372	-0.213032	-0.683518	-0.717107	-0.941717	NA	NA	NA	NA	NA	NA	NA	NA	NA	NA	8
chr1_168438289_168438458_pos_40_T_pos_58_G_pos_133_A_Neanderthal_haplotype	-2.88815	-7.25581	-2.49702	-3.10695	-3.03305	-1.69555	-1.96151	-2.0293	-1.6782	-1.73241	-0.579979	-3.65958	-2.82807	-1.6508	-1.37069	NA	NA	NA	NA	NA	NA	NA	NA	NA	NA	9
chr1_168438289_168438458_pos_40_T_pos_58_G_pos_133_G_Neanderthal_haplotype	-1.17725	-2.07215	-1.21779	-1.87129	-1.24163	-0.360359	-0.36174	-0.575102	-0.423056	-0.315788	-0.368746	-1.34717	-0.95375	-1.77389	-0.961452	NA	NA	NA	NA	NA	NA	NA	NA	NA	NA	8
chr1_168438328_rs961610905_G_Neanderthal_single_seq	-1.38599	-1.86662	-2.13862	-1.36811	-1.45265	-1.39963	-1.50035	-1.42376	-1.7024	-1.55375	-0.0885543	-0.537098	-0.665722	-0.433709	-0.106529	1.31792121646892e-05	0.0218916	0.0234006	0.00174551	0.000843967	0.00025838	0.18429	0.274599	0.0247085	0.0165278	61
chr1_168438328_rs961610905_T_Neanderthal_single_seq	-2.01107	-2.17997	-2.77199	-2.2757	-2.21887	-2.00428	-2.0169	-2.09625	-1.96984	-1.96799	0.0668295	-0.852285	-1.05079	-0.525764	-0.486898	1.38903232924803e-06	0.225428	0.00544338	0.017357	0.0213813	3.27095871208355e-05	0.904672	0.0976605	0.1593	0.212605	75
chr1_168438346_rs1024279838_A_Neanderthal_single_seq	-2.57892	-3.13782	-2.69818	-3.04581	-2.96624	-1.97332	-1.80707	-1.87435	-1.91224	-1.90539	-0.525978	-0.943893	-1.23767	-1.04212	-1.1211	0.608749	0.462603	0.0264139	0.145701	0.566981	1	1	0.297656	0.704169	1	61
chr1_168438346_rs1024279838_G_Neanderthal_single_seq	-2.28605	-2.41309	-3.43773	-3.13887	-3.2953	-2.11829	-1.8952	-1.87465	-1.97104	-1.95217	-0.491414	-1.15852	-1.95831	-1.29485	-1.59125	0.851538	0.632316	0.490629	0.764705	0.876973	1	1	1	1	1	84
chr1_168438617_168438786_pos_58_A_pos_114_C_Neanderthal_haplotype	-2.77853	-3.98893	-3.57115	-2.65654	-10.7541	-2.72674	-2.68835	-2.84353	-3.0271	-2.84995	-0.535802	-1.11909	-1.39642	-0.200137	-6.3221	0.885742	0.771737	0.487783	0.237481	0.924224	1	1	1	0.916299	1	16
chr1_168438617_168438786_pos_58_A_pos_114_T_Neanderthal_haplotype	-2.53326	-3.29739	-11.3456	-10.9587	-1.4757	-2.94001	-3.22618	-3.39608	-3.76987	-3.36712	0.406747	-0.0712128	-7.94956	-7.18883	1.89143	NA	NA	NA	NA	NA	NA	NA	NA	NA	NA	1
chr1_168438617_168438786_pos_58_G_pos_114_C_Neanderthal_haplotype	-4.70995	-5.35769	-7.88621	-6.0045	-3.61459	-3.93404	-3.87453	-3.78051	-3.99055	-3.75155	-0.579979	-1.76146	-3.86049	-1.99439	-0.877748	0.784972	0.932226	0.483123	0.913895	0.504797	1	1	1	1	1	23
chr1_168438617_168438786_pos_58_G_pos_114_T_Neanderthal_haplotype	-3.44184	-3.57569	-11.3456	-3.17079	-2.1805	-2.06827	-1.64557	-2.53316	-2.99653	-2.65055	-1.37358	-1.93012	-8.81248	-0.174266	0.470049	NA	NA	NA	NA	NA	NA	NA	NA	NA	NA	1
chr1_168438674_rs761846755_A_Neanderthal_single_seq	-3.94577	-2.92425	-3.63597	-5.15711	-4.53488	-3.48378	-3.39984	-3.2365	-3.35001	-3.64906	-0.556601	-0.678495	-0.878809	-1.78784	-1.22554	0.762244	0.511503	0.146017	0.770498	0.257225	1	1	0.803489	1	0.994242	10
chr1_168438674_rs761846755_G_Neanderthal_single_seq	-3.29022	-4.31126	-7.88621	-7.49926	-4.24635	-3.17023	-3.2946	-3.02751	-3.10675	-2.87208	-0.808339	-0.817499	-5.91876	-4.12848	-1.89371	0.748792	0.898193	0.94096	0.999066	0.842826	1	1	1	1	1	24
chr1_168438730_rs941059311_C_Neanderthal_single_seq	-3.20864	-3.13782	-7.88621	-4.30048	-6.36183	-2.82499	-3.04254	-3.39608	-3.05767	-2.93322	-0.53261	-0.64376	-5.56813	-1.92634	-3.3414	0.459802	0.651826	0.944921	0.927825	0.965768	1	1	1	1	1	37
chr1_168439512_rs893424547_T_Neanderthal_single_seq	-4.38761	-7.54532	-6.90585	-7.56149	-5.06798	-3.32668	-3.41426	-3.63176	-3.98077	-3.50031	-1.06093	-4.13105	-3.27409	-3.58072	-1.56767	NA	NA	NA	NA	NA	NA	NA	NA	NA	NA	2
chr1_168448478_rs1025151361_A_Neanderthal_single_seq	-2.85997	-2.51095	-3.62616	-2.55067	-2.7826	-2.15257	-2.08935	-2.25947	-2.19174	-2.00071	-0.670149	-0.982564	-2.88166	-0.968784	-1.17121	0.980939	0.554604	0.615737	0.828254	0.523093	1	1	1	1	1	56
chr1_168448478_rs1025151361_T_Neanderthal_single_seq	-3.07179	-3.22426	-6.95332	-3.17079	-4.28206	-2.6453	-2.51878	-2.58111	-2.6758	-2.29134	-0.61603	-0.618218	-4.60782	-0.845094	-1.95805	0.499259	0.306133	0.862687	0.621946	0.922597	1	1	1	1	1	38
chr1_168502729_rs375439220_G_Denisova_single_seq	-3.35985	-3.29739	-6.95332	-3.45885	-3.51574	-2.48221	-2.78046	-2.6795	-2.62865	-2.6001	-0.525732	-1.30845	-2.7447	-2.73959	-0.980302	0.869392	0.540889	0.32141	0.922958	0.146507	1	1	1	1	0.75156	33
chr1_168502729_rs375439220_T_Denisova_single_seq	-2.88815	-2.53037	-3.49389	-3.54084	-3.61459	-2.66803	-2.55875	-2.62905	-2.49579	-2.37135	-0.268234	-0.407122	-2.98804	-0.972337	-1.40327	0.186471	0.376907	0.371813	0.413495	0.668543	0.747256	1	1	1	1	29
chr1_168503349_rs377560719_A_Denisova_single_seq	-4.92896	-6.32293	-11.3456	-7.49926	-10.7541	-3.6145	-3.51424	-3.57553	-3.5785	-3.28513	-1.05947	-3.27515	-5.88926	-5.00348	-5.89991	0.98696	0.995175	0.926881	0.999379	0.95887	1	1	1	1	1	35
chr1_168503349_rs377560719_G_Denisova_single_seq	-4.3519	-5.35769	-7.88621	-7.49926	-7.29471	-3.6145	-3.59623	-3.67438	-3.5785	-3.75155	-1.00257	-1.13803	-5.46357	-5.40683	-3.30416	0.938559	0.935179	0.706659	0.969646	0.830745	1	1	1	1	1	25
chr1_168509282_rs376982916_A_Denisova_single_seq	-2.67482	-2.58082	-4.31222	-2.50337	-3.61459	-2.06827	-1.66757	-1.99695	-1.96984	-1.84539	-0.604853	-1.08046	-2.11029	-0.893771	-1.87833	0.854209	0.357206	0.63955	0.153655	0.907815	1	1	1	0.726303	1	29
chr1_168509282_rs376982916_G_Denisova_single_seq	-2.53326	-3.38433	-3.84579	-4.03983	-3.61459	-2.52647	-2.36662	-2.13094	-2.15787	-2.55135	-0.622908	-1.12179	-2.22139	-1.99681	-1.8268	0.774274	0.557571	0.583803	0.933381	0.812589	1	1	1	1	1	31
chr1_168518739_rs375749342_A_Denisova_single_seq	-3.89271	-4.70911	-11.3456	-4.62992	-9.02443	-3.13342	-3.36303	-3.31629	-3.09242	-2.91047	-0.405432	-1.64298	-6.53785	-1.09699	-4.94422	0.338145	0.87525	0.942649	0.629386	0.96823	1	1	1	1	1	20
chr1_168518739_rs375749342_G_Denisova_single_seq	-2.34311	-2.29206	-2.20644	-2.46689	-3.53109	-1.68562	-1.81512	-1.78018	-1.38611	-2.12656	-0.414062	-0.207918	-0.93473	-0.887995	-1.71766	NA	NA	NA	NA	NA	NA	NA	NA	NA	NA	6
chr1_168535352_rs16860907_A_Denisova_single_seq	-1.75379	-2.06779	-3.55774	-1.99003	-2.9024	-1.46273	-1.35052	-1.32007	-1.6782	-1.55375	-0.515258	-0.407811	-2.80855	-0.802763	-1.91163	0.450969	0.00702146	0.734528	0.0556294	0.917507	1	0.0742089	1	0.374033	1	35
chr1_168535352_rs16860907_C_Denisova_single_seq	-1.83455	-2.06779	-3.3741	-2.46284	-2.72624	-1.62168	-1.60257	-1.60692	-1.65439	-1.65312	-0.358696	-0.634049	-1.75944	-0.533883	-1.04297	0.0594637	0.0344491	0.479809	0.134932	0.627251	0.345407	0.259425	1	0.672073	1	47
chr1_1706885_rs376290035_A_Denisova_single_seq	-2.6521	-1.79051	-7.41976	-3.42006	-3.1399	-2.79787	-2.68765	-2.84239	-2.65222	-2.81458	0.210995	0.436416	-4.49013	-0.546206	-0.466779	0.018914	6.5074055852335e-08	0.511745	0.372862	0.153316	0.143649	2.14602840192202e-06	1	1	0.76963	56
chr1_1706885_rs376290035_G_Denisova_single_seq	-2.77853	-3.68182	-6.4707	-4.30759	-3.72494	-3.06648	-3.03649	-3.03196	-3.29894	-3.28513	0.244661	-0.334225	-2.6053	-2.19171	-0.154724	0.01858	0.414668	0.66535	0.705875	0.307512	0.141567	1	1	1	1	14
chr1_1707288_rs373553864_C_Denisova_single_seq	-3.62129	-10.7152	-11.3456	-6.0045	-3.10309	-3.71335	-3.68316	-3.2365	-3.25836	-3.64542	-0.297765	-6.04101	-6.87156	-1.60288	-0.86288	0.580291	0.997573	0.823561	0.844262	0.229138	1	1	1	1	0.94332	13
chr1_1707288_rs373553864_T_Denisova_single_seq	-2.21224	-5.76105	-2.52866	-3.62778	-7.29471	-3.27547	-2.98618	-3.67438	-3.67101	-3.45406	1.1532	-1.45859	1.20564	0.301656	-4.48128	1.11842221493551e-07	0.748045	9.2270928252414e-05	0.0723324	0.69498	3.20532044879783e-06	1	0.00364154	0.449234	1	19
chr1_171271638_rs369788153_T_Denisova_single_seq	-7.40026	-5.76105	-11.3456	-10.9587	-10.7541	-3.6145	-3.43665	-3.48301	-4.40162	-3.99056	-3.78577	-2.3244	-7.86263	-6.55707	-6.76359	NA	NA	NA	NA	NA	NA	NA	NA	NA	NA	1
chr1_171278672_rs375341829_C_Denisova_single_seq	-3.24545	-2.45805	-3.40581	-2.74945	-3.71611	-2.77173	-2.64339	-2.70564	-2.90969	-2.90265	-0.605024	-0.360705	-1.44505	-0.640509	-1.27954	0.988153	0.02522	0.13476	0.00865557	0.727377	1	0.205565	0.77135	0.0928624	1	58
chr1_171278672_rs375341829_T_Denisova_single_seq	-2.83179	-3.92083	-4.01472	-3.81914	-2.96624	-2.82499	-2.98618	-3.02603	-3.12151	-2.93322	-0.240874	-0.959942	-1.98733	-0.846713	-0.739277	0.609228	0.460124	0.122805	0.462367	0.14889	1	1	0.737789	1	0.758039	61
chr1_171279271_rs374878156_A_Denisova_single_seq	-3.52878	-3.8586	-6.67238	-4.39156	-7.29471	-2.9784	-3.07186	-2.9941	-2.85439	-2.81343	-0.609163	-1.529	-3.33343	-1.85578	-5.12505	0.736103	0.822795	0.444523	0.935807	0.927371	1	1	1	1	1	36
chr1_171279271_rs374878156_C_Denisova_single_seq	-3.77321	-4.05703	-4.06098	-4.01039	-4.95256	-3.31426	-2.83006	-2.93421	-3.12151	-3.10231	-0.637803	-1.58864	-1.64103	-1.53552	-2.53672	0.982391	0.935353	0.184463	0.848363	0.940939	1	1	0.898418	1	1	34
chr1_171279870_rs372393061_C_Denisova_single_seq	-2.67482	-2.43447	-3.06487	-2.20715	-2.61972	-2.10136	-1.96151	-2.06239	-2.09243	-2.03343	-0.670688	-0.77132	-1.5334	-0.612431	-0.782945	0.957718	0.101717	0.0440121	0.0277965	0.131087	1	0.562703	0.41046	0.226363	0.707539	121
chr1_171279870_rs372393061_T_Denisova_single_seq	-2.28605	-2.43447	-3.76821	-2.58801	-2.52052	-2.03592	-2.22945	-1.99695	-2.12478	-2.0673	-0.483703	-0.621652	-2.42983	-1.11716	-1.01919	0.610524	0.30995	0.52276	0.200902	0.169353	1	1	1	0.842345	0.810999	97
chr1_171281089_rs370652049_C_Denisova_single_seq	-3.72014	-3.68182	-6.95332	-4.16428	-3.61459	-3.00115	-3.43665	-3.2365	-3.18832	-3.13392	-0.484115	-0.443873	-4.1673	-0.862265	-0.39084	0.920704	0.48735	0.529516	0.830673	0.367785	1	1	1	1	1	55
chr1_171281089_rs370652049_T_Denisova_single_seq	-3.35985	-3.7391	-4.52197	-3.76972	-3.93047	-3.065	-2.93587	-2.93161	-2.82727	-3.0989	-0.270235	-0.752919	-1.62516	-0.928116	-1.05677	0.71446	0.674222	0.18823	0.428869	0.556798	1	1	0.906428	1	1	46
chr1_171292913_rs376934128_A_Denisova_single_seq	-1.97962	-1.82482	-8.38027	-2.96085	-3.03062	-2.86651	-2.70458	-3.08126	-3.06011	-2.9563	0.294457	0.047836	-4.51465	0.174723	-0.348611	NA	NA	NA	NA	NA	NA	NA	NA	NA	NA	8
chr1_171292913_rs376934128_C_Denisova_single_seq	-4.51984	-5.35769	-11.3456	-7.49926	-10.7541	-3.52198	-3.98066	-3.89507	-4.115	-3.64542	-0.169676	-1.25476	-6.68146	-4.87062	-4.92337	NA	NA	NA	NA	NA	NA	NA	NA	NA	NA	7
chr1_1716095_rs371189307_C_Denisova_single_seq	-2.88815	-3.13782	-11.3456	-2.31124	-7.29471	-3.6145	-3.51424	-3.78051	-3.49156	-2.93322	-0.247298	0.157353	-6.87156	-0.257616	-4.59189	NA	NA	NA	NA	NA	NA	NA	NA	NA	NA	9
chr1_1716095_rs371189307_T_Denisova_single_seq	-4.51984	-6.32293	-11.3456	-3.72029	-7.29471	-2.61928	-2.64339	-2.78602	-3.49156	-2.65055	-1.90056	-2.4484	-7.18992	-1.30673	-4.64417	NA	NA	NA	NA	NA	NA	NA	NA	NA	NA	3
chr1_171754164_rs56178029_C_Tewhey_single_seq	-1.83455	-1.80535	-2.16324	-1.96152	-2.03647	-2.06827	-2.0169	-2.06239	-2.15787	-2.0673	0.0436557	0.161416	-0.660607	0.0435307	0.0921856	5.41047727526224e-06	8.20966482144426e-09	2.07533596606583e-11	1.36283781188367e-14	1.19093565133534e-10	0.000113994	3.02943967923725e-07	3.7115014275016e-09	1.33420059493138e-12	1.05249517435618e-08	163
chr1_171754164_rs56178029_T_Tewhey_single_seq	-1.09326	-0.247647	-1.16497	-1.01327	-1.1086	-1.82803	-2.04541	-1.98113	-1.96984	-1.93635	0.703664	1.74594	0.383719	1.12627	1.03066	5.29273972925464e-42	5.24070954411936e-64	2.07560884348459e-23	6.17520390073979e-62	1.017848032658e-32	2.45329287960604e-39	4.5780621354158e-61	1.20877604763189e-20	1.47636124837424e-58	6.08365090572231e-30	218
chr1_1717822_rs369223270_C_Denisova_single_seq	-2.9468	-3.29739	-6.39144	-3.30764	-2.7826	-2.43927	-2.55875	-2.4003	-2.49579	-2.45854	-0.37859	-1.25851	-4.15116	-1.17258	-0.987044	0.635557	0.982132	0.825864	0.562255	0.401054	1	1	1	1	1	59
chr1_1717822_rs369223270_T_Denisova_single_seq	-3.44184	-4.37539	-7.88621	-4.4509	-4.24635	-3.20185	-3.36303	-3.02603	-3.49156	-3.13392	-0.699322	-1.1932	-4.82239	-1.0455	-2.18217	0.956889	0.973712	0.821944	0.925667	0.74291	1	1	1	1	1	83
chr1_172411768_rs13932_C_QTLs_single_seq	-4.92896	-2.99414	-11.3456	-3.62778	-3.10309	-3.43505	-2.98618	-3.78051	-2.93787	-3.54657	-1.49391	0.138818	-7.56513	-0.903238	0.210276	NA	NA	NA	NA	NA	NA	NA	NA	NA	NA	5
chr1_172413526_rs4916258_G_QTLs_single_seq	-3.36871	-3.50589	-9.61592	-7.49926	-7.18437	-3.48378	-3.39218	-3.33418	-3.39626	-3.13374	-0.564394	-0.586214	-4.96731	-4.103	-2.94685	0.831412	0.642081	0.56222	0.901292	0.843378	1	1	1	1	1	14
chr1_172413526_rs4916258_T_QTLs_single_seq	-3.20864	-2.1416	-5.67321	-2.67793	-3.72072	-2.43927	-2.68765	-3.31408	-2.72454	-3.06387	0.0743924	-0.178485	-3.05825	-1.09269	-1.39108	NA	NA	NA	NA	NA	NA	NA	NA	NA	NA	9
chr1_172963749_none_A_Denisova_single_seq	-4.06528	-4.37539	-7.88621	-5.60114	-5.79995	-3.35305	-3.51424	-3.78051	-3.33199	-3.75155	-0.709279	-0.896714	-3.99114	-0.863455	-2.84959	NA	NA	NA	NA	NA	NA	NA	NA	NA	NA	7
chr1_172963749_none_G_Denisova_single_seq	-3.20846	-3.45749	-7.88621	-3.58957	-2.81912	-2.13032	-2.73391	-2.13479	-2.48337	-2.19264	-0.861647	-1.05452	-4.79175	-1.56618	-1.20533	0.949551	0.38405	0.870789	0.79552	0.187659	1	1	1	1	0.855521	14
chr1_172969287_rs1045265670_C_Denisova_single_seq	-3.94577	-7.09604	-11.3456	-9.22898	-9.02443	-4.42908	-4.14098	-3.83779	-3.5785	-3.64542	0.483304	-2.37994	-7.50785	-4.95039	-5.06313	NA	NA	NA	NA	NA	NA	NA	NA	NA	NA	4
chr1_172969287_rs1045265670_G_Denisova_single_seq	-5.69817	-3.23549	-7.33169	-7.49926	-10.7541	-3.64355	-3.40361	-3.45544	-3.58129	-3.28733	-2.05462	0.427993	-3.9684	-3.91798	-7.24787	NA	NA	NA	NA	NA	NA	NA	NA	NA	NA	4
chr1_172982733_rs983577279_A_Denisova_single_seq	-3.62129	-4.00191	-6.21872	-4.4509	-7.29471	-3.43752	-3.36482	-2.9941	-3.22334	-3.06387	-0.858252	-0.949678	-2.62322	-1.14041	-4.01735	0.95501	0.683325	0.54616	0.83557	0.90364	1	1	1	1	1	34
chr1_172982733_rs983577279_G_Denisova_single_seq	-3.13859	-2.92734	-6.39144	-3.17079	-2.84126	-2.61928	-2.87965	-3.02603	-3.05767	-2.70282	-0.40254	-0.218455	-4.21183	-0.613011	-0.801372	0.252876	0.017328	0.374218	0.465072	0.0537664	0.889365	0.153316	1	1	0.410822	53
chr1_172988592_rs951518038_A_Denisova_single_seq	-1.57018	-2.83969	-2.01195	-2.57794	-5.62722	-2.59725	-2.11998	-2.33948	-2.24419	-2.52248	0.328376	-1.22564	-0.178261	-0.522543	-1.97673	NA	NA	NA	NA	NA	NA	NA	NA	NA	NA	4
chr1_172988592_rs951518038_G_Denisova_single_seq	-4.20148	-5.35769	-11.3456	-5.02796	-10.7541	-3.81948	-3.87453	-4.15572	-3.18832	-4.27718	-0.734267	-1.58202	-5.88926	-1.70406	-6.30902	NA	NA	NA	NA	NA	NA	NA	NA	NA	NA	9
chr1_172989225_rs999297764_C_Denisova_single_seq	-4.3519	-4.37539	-11.3456	-4.03983	-7.29471	-3.6145	-3.87453	-3.67438	-3.67101	-3.64542	-0.842163	-1.2517	-6.46245	-1.23903	-3.30416	0.61525	0.645042	0.977033	0.663287	0.91026	1	1	1	1	1	29
chr1_172989225_rs999297764_T_Denisova_single_seq	-3.67072	-2.84074	-5.36077	-3.81914	-9.02443	-3.52198	-3.43665	-3.62495	-3.45057	-3.41585	-0.219518	-0.0276436	-3.35591	-0.922995	-4.92337	0.0810003	0.0414429	0.223838	0.226427	0.974853	0.430136	0.29773	0.973945	0.894853	1	22
chr1_172989724_rs543316814_C_Denisova_single_seq	-1.58124	-0.762503	-1.95547	-1.50543	-0.987616	-2.20544	-2.26254	-2.13094	-2.12478	-2.17395	0.431084	1.5868	0.402872	0.734696	1.02008	1.5666608931932e-09	7.95028746414309e-27	1.13453389127373e-09	1.38300036834482e-11	1.34378898512718e-17	5.85243183168596e-08	1.2283734967983e-24	1.5712256710704e-07	9.73996771039747e-10	2.61981178752799e-15	73
chr1_172989724_rs543316814_T_Denisova_single_seq	-2.14202	-0.769819	-1.57088	-1.19255	-1.33242	-2.33841	-2.49852	-2.26049	-2.5211	-2.41429	0.329947	1.53132	0.442824	0.979265	0.806072	5.88639512327171e-09	4.86790549253098e-17	4.97773641813037e-08	3.63138778064407e-12	1.23014921686601e-12	2.04426222075396e-07	3.83896887149687e-15	4.99147189389784e-06	2.74926316559595e-10	1.42549816775863e-10	80
chr1_172990187_rs906083817_C_Denisova_single_seq	-5.50214	-4.37539	-11.3456	-5.28627	-6.36183	-3.52198	-2.87965	-3.57553	-3.25836	-4.12676	-1.30745	0.966262	-6.68146	-2.57387	-1.50759	NA	NA	NA	NA	NA	NA	NA	NA	NA	NA	3
chr1_172990187_rs906083817_T_Denisova_single_seq	-6.93382	-7.09604	-6.96987	-7.29324	-10.7541	-4.55843	-3.58376	-4.3149	-4.05278	-4.06968	-3.19546	-3.11243	-2.32126	-4.37657	-5.1307	NA	NA	NA	NA	NA	NA	NA	NA	NA	NA	4
chr1_172993976_rs1026058808_A_Denisova_single_seq	-3.98241	-6.67417	-11.3456	-5.47906	-7.00422	-3.33845	-3.54966	-3.25716	-3.6492	-3.67922	-0.881454	-2.86018	-7.03074	-2.54657	-3.325	NA	NA	NA	NA	NA	NA	NA	NA	NA	NA	4
chr1_172993976_rs1026058808_G_Denisova_single_seq	-4.92896	-4.37539	-7.88621	-7.49926	-3.72072	-3.35305	-3.36303	-3.48301	-3.33199	-2.99707	-0.586987	-0.151437	-5.9209	-4.16728	-0.992092	NA	NA	NA	NA	NA	NA	NA	NA	NA	NA	7
chr1_172994818_172994987_pos_86_C_pos_87_C_Denisova_haplotype	-2.88815	-10.7152	-11.3456	-10.9587	-10.7541	-4.05848	-4.86433	-4.01951	-4.56957	-3.86611	1.45696	-5.85091	-7.32612	-6.38913	-6.76359	NA	NA	NA	NA	NA	NA	NA	NA	NA	NA	3
chr1_172994818_172994987_pos_86_C_pos_87_T_Denisova_haplotype	-3.52878	-7.25581	-6.95332	-4.16428	-4.24635	-4.34511	-4.21967	-3.39608	-3.5785	-3.06387	0.984274	-2.89994	-0.531709	-0.58578	-1.18248	NA	NA	NA	NA	NA	NA	NA	NA	NA	NA	3
chr1_172994818_172994987_pos_86_G_pos_87_C_Denisova_haplotype	-3.20864	-0.212412	-5.98809	-2.93079	-7.29471	-3.6145	-2.82921	-2.6795	-1.7024	-2.13751	0.405854	2.61679	-3.30858	-1.22839	-5.1572	NA	NA	NA	NA	NA	NA	NA	NA	NA	NA	1
chr1_172994818_172994987_pos_86_G_pos_87_T_Denisova_haplotype	-4.3519	-2.86349	-11.3456	-10.9587	-7.29471	-4.05848	-3.59623	-3.09283	-3.5785	-2.87208	-0.293415	0.569289	-6.46245	-6.70749	-4.42263	NA	NA	NA	NA	NA	NA	NA	NA	NA	NA	3
chr1_172994903_rs1038777859_C_Denisova_single_seq	-4.51984	-4.5655	-11.3456	-3.30764	-10.7541	-2.94001	-3.98066	-3.02603	-3.33199	-3.54657	-1.40252	-1.12884	-6.87156	0.0943912	-5.89991	NA	NA	NA	NA	NA	NA	NA	NA	NA	NA	5
chr1_172994903_rs1038777859_G_Denisova_single_seq	-3.27577	-8.98553	-2.8909	-2.98134	-8.55799	-2.91188	-3.12724	-3.04503	-2.29069	-3.18516	-0.363892	-5.40901	0.472249	-0.500278	-4.98827	NA	NA	NA	NA	NA	NA	NA	NA	NA	NA	4
chr1_172994904_rs921677751_C_Denisova_single_seq	-1.56674	-4.71789	-3.11665	-3.66754	-8.55799	-2.46036	-2.65494	-2.42299	-2.5029	-2.68421	0.893615	-2.06295	-0.693664	-1.16464	-5.87378	NA	NA	NA	NA	NA	NA	NA	NA	NA	NA	2
chr1_173016369_rs902658378_C_Denisova_single_seq	-3.72014	-4.78451	-11.3456	-5.60114	-10.7541	-3.20185	-3.10119	-3.2365	-3.25836	-2.99707	-0.588341	-2.0512	-6.48379	-2.60138	-5.32672	0.869932	0.992136	0.998728	0.99911	0.998162	1	1	1	1	1	41
chr1_173016369_rs902658378_T_Denisova_single_seq	-3.28227	-4.675	-7.88621	-7.49926	-4.39157	-3.065	-2.98618	-3.02603	-3.08959	-3.03047	-0.422892	-2.2505	-4.99678	-3.18607	-2.18367	0.637931	0.997886	0.680545	0.997875	0.765698	1	1	1	1	1	44
chr1_1738394_rs373412408_C_Denisova_single_seq	-3.44184	-3.34612	-7.88621	-3.30943	-3.29997	-2.82499	-2.7363	-2.58031	-2.65222	-2.52932	-0.63296	-0.930162	-5.4803	-1.56523	-1.24525	0.778403	0.817912	0.979622	0.962842	0.63533	1	1	1	1	1	46
chr1_1738394_rs373412408_G_Denisova_single_seq	-3.40084	-4.08442	-11.3456	-4.45967	-3.96561	-3.00115	-2.90579	-2.90603	-3.09242	-3.0989	-0.541859	-1.36331	-7.0395	-2.54519	-1.26648	0.41305	0.635193	0.925067	0.966194	0.635386	1	1	1	1	1	30
chr1_1740397_1740566_pos_75_A_pos_98_A_Denisova_haplotype	-3.53971	-6.02016	-11.3456	-4.37569	-7.67927	-3.55793	-3.52444	-3.25452	-3.03728	-4.15562	-0.646454	-4.30965	-7.06601	-1.30394	-3.24641	NA	NA	NA	NA	NA	NA	NA	NA	NA	NA	8
chr1_1740397_1740566_pos_75_A_pos_98_C_Denisova_haplotype	-3.62129	-5.04282	-3.16076	-5.28627	-4.24635	-2.88136	-3.04254	-2.78602	-3.18832	-2.99707	-0.819988	-1.94163	-0.945548	-3.33207	-2.73983	0.966419	0.990732	0.174056	0.997053	0.82567	1	1	0.87587	1	1	25
chr1_1740397_1740566_pos_75_C_pos_98_A_Denisova_haplotype	-4.70995	-5.76105	-11.3456	-10.9587	-10.7541	-3.6145	-3.22618	-4.01951	-3.67101	-3.54657	-1.09545	-1.88652	-6.20413	-5.40683	-6.11892	0.955834	0.787779	0.671051	0.995854	0.993986	1	1	1	1	1	11
chr1_1740397_1740566_pos_75_C_pos_98_C_Denisova_haplotype	-3.13859	-5.76105	-11.3456	-4.30048	-7.29471	-2.77075	-2.93193	-3.39608	-3.76987	-3.64542	-0.568672	-2.11089	-5.88926	-1.99327	-3.30416	NA	NA	NA	NA	NA	NA	NA	NA	NA	NA	7
chr1_1740471_rs368701396_A_Denisova_single_seq	-5.33443	-8.98553	-9.61592	-10.9587	-10.7541	-4.12659	-3.56935	-3.78472	-4.12029	-4.13387	-0.677016	-5.21112	-5.51532	-6.38913	-6.18844	NA	NA	NA	NA	NA	NA	NA	NA	NA	NA	6
chr1_1740471_rs368701396_C_Denisova_single_seq	-2.4138	-4.25983	-1.7508	-3.81914	-5.77053	-2.71939	-2.48091	-2.81641	-2.80094	-2.89223	-0.133866	-1.53451	0.273382	-1.0182	-3.59327	NA	NA	NA	NA	NA	NA	NA	NA	NA	NA	6
chr1_1740494_rs372014995_A_Denisova_single_seq	-3.28227	-4.05703	-6.95332	-3.72029	-3.2543	-3.065	-2.87965	-3.31408	-3.18832	-3.45406	-0.555362	-1.51777	-4.42016	-1.04505	-0.887598	NA	NA	NA	NA	NA	NA	NA	NA	NA	NA	7
chr1_1740494_rs372014995_C_Denisova_single_seq	-10.8597	-5.04282	-11.3456	-4.03983	-7.29471	-3.71335	-3.59623	-2.6795	-2.99653	-3.36712	-7.14634	-1.44659	-8.66614	-1.04331	-3.92759	NA	NA	NA	NA	NA	NA	NA	NA	NA	NA	1
chr1_1744978_rs375846085_A_Denisova_single_seq	-3.44184	-4.20745	-11.3456	-6.0045	-3.42323	-3.065	-2.78046	-2.62905	-2.88151	-2.70282	-1.18018	-1.14448	-6.68146	-3.34552	-0.418546	0.705458	0.749425	0.980504	0.95114	0.161063	1	1	1	1	0.789932	11
chr1_1744978_rs375846085_G_Denisova_single_seq	-3.13859	-4.20745	-7.88621	-3.81914	-2.72624	-3.1318	-2.93193	-3.09283	-3.49156	-3.75155	-0.601598	-2.12012	-5.95581	-1.33276	-0.441972	0.685939	0.886867	0.923597	0.582011	0.0596589	1	1	1	1	0.441873	11
chr1_1745595_rs369983274_C_Denisova_single_seq	-3.85587	-4.31126	-11.3456	-7.99333	-10.7541	-2.94125	-3.36303	-3.01126	-3.0271	-2.57573	-0.878845	-0.817909	-6.38041	-4.00572	-6.26365	0.843151	0.547333	0.963626	0.927835	0.998342	1	1	1	1	1	10
chr1_1745595_rs369983274_T_Denisova_single_seq	-3.62129	-3.79638	-11.3456	-3.54084	-10.7541	-3.43505	-3.29298	-3.09283	-3.5785	-3.20754	-0.589096	-0.536532	-7.18992	-0.793648	-5.38932	0.788652	0.698141	0.999242	0.110366	0.995281	1	1	1	0.594072	1	19
chr1_1748216_rs368458798_C_Denisova_single_seq	-3.62129	-3.47684	-7.88621	-3.81914	-3.33629	-3.00115	-2.87965	-2.96218	-2.77499	-2.81343	-0.725022	-0.948966	-3.47031	-1.28686	-1.58535	0.98966	0.966243	0.606983	0.886942	0.315964	1	1	1	1	1	59
chr1_1748216_rs368458798_T_Denisova_single_seq	-3.35985	-4.05703	-11.3456	-4.4509	-5.79995	-3.00115	-2.87965	-3.02603	-2.77499	-2.81343	-0.860117	-1.40316	-6.20413	-1.69597	-2.36353	0.999023	0.998171	0.996164	0.982045	0.995141	1	1	1	1	1	101
chr1_1751511_rs374718026_A_Denisova_single_seq	-2.94805	-3.89157	-4.17728	-3.27262	-3.64801	-1.97462	-2.40306	-2.33834	-2.47494	-2.37135	-0.653565	-1.05569	-1.95421	-0.982252	-1.81377	0.669087	0.814802	0.458463	0.676871	0.820944	1	1	1	1	1	34
chr1_1751511_rs374718026_G_Denisova_single_seq	-3.17362	-3.02917	-9.14948	-2.47681	-3.21551	-2.38417	-2.61613	-2.74767	-2.34026	-2.72781	-0.402416	-0.822763	-4.76425	-0.414497	-0.602229	0.33261	0.326727	0.868188	0.2262	0.118438	1	1	1	0.894656	0.669994	24
chr1_175155625_rs150266285_C_Denisova_single_seq	-3.94083	-3.79638	-7.88621	-2.87655	-3.33629	-3.065	-2.98618	-3.31408	-3.18832	-2.93322	-1.04222	-0.810206	-3.54055	-0.282478	-0.600928	0.888198	0.427852	0.632163	0.0194634	0.0949437	1	1	1	0.173052	0.590635	15
chr1_175155625_rs150266285_T_Denisova_single_seq	-3.44431	-3.39555	-11.3456	-2.82518	-3.59951	-2.525	-3.13176	-2.60468	-3.01668	-2.33908	-1.23481	-0.963453	-6.20413	-0.709547	-1.12835	0.967608	0.87592	0.942617	0.563429	0.691321	1	1	1	1	1	14
chr1_175161526_rs896857448_C_Denisova_single_seq	-3.48531	-3.68182	-9.61592	-5.15711	-9.02443	-3.47852	-3.87453	-3.48301	-3.49156	-3.75155	0.105852	0.057216	-5.26486	-2.0022	-5.32672	0.159717	0.157798	0.599188	0.963388	0.959628	0.677658	0.743795	1	1	1	46
chr1_175161526_rs896857448_T_Denisova_single_seq	-3.35985	-2.96074	-7.88621	-3.25233	-6.82827	-3.24243	-3.32801	-3.27529	-3.53503	-3.32612	-0.571885	0.17022	-5.61194	-0.161169	-3.29828	0.449632	0.14767	0.540755	0.098846	0.801943	1	0.71391	1	0.553852	1	40
chr1_175170266_rs370922019_C_Denisova_single_seq	-4.20148	-6.32293	-11.3456	-10.9587	-10.7541	-3.93404	-4.35587	-3.89507	-3.99055	-3.86611	-0.198159	-1.45859	-6.20413	-5.98002	-5.32672	0.75232	0.950531	0.952066	0.998241	0.980269	1	1	1	1	1	13
chr1_175170266_rs370922019_T_Denisova_single_seq	-1.58124	-3.13782	-7.88621	-2.46284	-2.7826	-2.88136	-2.87965	-3.39608	-2.88151	-2.93322	-0.0626105	-1.06216	-5.80753	-0.947436	-0.377119	0.214202	0.0250594	0.760408	0.524779	0.401242	0.809968	0.204587	1	1	1	15
chr1_175173443_rs377534527_A_Denisova_single_seq	-1.92011	-3.06419	-4.68743	-3.81914	-2.21887	-1.94301	-1.80707	-1.93435	-2.12478	-1.50652	-0.321667	-1.432	-2.32882	-1.36506	-1.02682	NA	NA	NA	NA	NA	NA	NA	NA	NA	NA	9
chr1_175173443_rs377534527_G_Denisova_single_seq	-2.9468	-3.79638	-7.88621	-3.62778	-4.09593	-2.57213	-2.55875	-2.4875	-2.99653	-2.45854	-0.515258	-0.699046	-5.39871	-1.60288	-1.99936	0.122035	0.319334	0.904335	0.64842	0.86612	0.570899	1	1	1	1	25
chr1_175174779_rs371481902_A_Denisova_single_seq	-4.3519	-10.7152	-11.3456	-7.49926	-10.7541	-4.51305	-4.67423	-4.30614	-4.115	-4.12676	-0.473216	-5.6319	-6.20413	-3.38426	-6.11892	0.335441	0.955611	0.987738	0.857297	0.976811	1	1	1	1	1	11
chr1_175174779_rs371481902_G_Denisova_single_seq	-3.52878	-4.37539	-7.88621	-3.10695	-3.33629	-2.13522	-2.1971	-2.24028	-1.94075	-2.41429	-1.24283	-1.3786	-5.64592	-1.27701	-1.16234	NA	NA	NA	NA	NA	NA	NA	NA	NA	NA	5
chr1_175176908_rs374294809_T_Denisova_single_seq	-5.50214	-10.7152	-11.3456	-10.9587	-10.7541	-4.70315	-3.77568	-4.47408	-3.99055	-3.75155	-0.798988	-6.93957	-6.87156	-6.96814	-7.00259	NA	NA	NA	NA	NA	NA	NA	NA	NA	NA	1
chr1_175202894_175203063_pos_44_C_pos_128_C_Denisova_haplotype	-1.58124	0.251262	-1.95547	-1.29514	0.522562	-0.748302	-0.713729	-0.722495	-0.885662	-1.01844	-0.832943	0.96499	-1.23298	-0.409475	1.54101	NA	NA	NA	NA	NA	NA	NA	NA	NA	NA	1
chr1_175202894_175203063_pos_44_C_pos_128_T_Denisova_haplotype	-3.72014	-1.71806	-2.69818	-2.34767	-7.29471	-3.1318	-3.22618	-3.02603	-2.45409	-2.32965	-0.484115	0.84069	-0.380105	-0.0492791	-4.96507	NA	NA	NA	NA	NA	NA	NA	NA	NA	NA	7
chr1_175202894_175203063_pos_44_T_pos_128_C_Denisova_haplotype	-3.57296	-5.16327	-5.907	-7.33949	-6.82827	-3.01054	-3.22456	-3.07522	-3.11052	-3.66903	-0.562419	-1.93872	-2.83177	-4.22897	-3.15924	NA	NA	NA	NA	NA	NA	NA	NA	NA	NA	2
chr1_175202894_175203063_pos_44_T_pos_128_T_Denisova_haplotype	-1.49119	-0.106989	-0.956545	-1.09606	-2.9024	-0.360046	-0.248381	-0.479657	-0.177249	-0.262392	-1.13114	-0.0869366	-0.464905	-0.918809	-2.64	NA	NA	NA	NA	NA	NA	NA	NA	NA	NA	3
chr1_175202937_rs376303335_C_Denisova_single_seq	-3.94083	-2.34456	-7.88621	-2.98715	-2.672	-3.52198	-2.60045	-2.16647	-2.88151	-1.78779	-1.35075	0.255897	-5.48591	-1.26013	-0.884202	NA	NA	NA	NA	NA	NA	NA	NA	NA	NA	3
chr1_175202937_rs376303335_T_Denisova_single_seq	-5.18727	-10.7152	-11.3456	-10.9587	-10.7541	-4.19469	-4.09522	-4.66418	-3.5785	-3.99056	-0.992579	-6.62003	-6.68146	-7.3802	-6.76359	NA	NA	NA	NA	NA	NA	NA	NA	NA	NA	1
chr1_175203021_rs368526013_C_Denisova_single_seq	-2.10077	-6.96532	-2.54483	-2.58558	-4.37264	-2.57887	-2.56818	-2.26629	-1.95091	-2.56421	-0.414043	-4.04807	-0.929775	-0.704838	-2.30963	NA	NA	NA	NA	NA	NA	NA	NA	NA	NA	4
chr1_175203021_rs368526013_T_Denisova_single_seq	-5.05811	-8.98553	-6.55976	-10.9587	-7.04522	-3.74677	-3.51644	-4.93962	-4.31783	-3.99056	-1.31135	-5.46909	-1.62014	-6.64086	-3.05466	NA	NA	NA	NA	NA	NA	NA	NA	NA	NA	2
chr1_175203823_rs147714056_A_Denisova_single_seq	-3.78106	-4.29142	-7.88621	-4.53487	-5.39659	-3.00115	-2.85443	-3.09283	-2.99653	-2.99707	-0.946621	-1.62907	-4.35926	-1.62841	-1.96598	0.998632	0.978943	0.899969	0.985413	0.88886	1	1	1	1	1	62
chr1_175203823_rs147714056_G_Denisova_single_seq	-4.43587	-3.57569	-7.88621	-3.98255	-4.33032	-3.27745	-3.32801	-3.2365	-3.15492	-3.13571	-1.00672	-0.598292	-4.85425	-1.49452	-1.81051	0.998908	0.482854	0.894061	0.992623	0.849863	1	1	1	1	1	42
chr1_175204741_175204910_pos_25_A_pos_148_C_Denisova_haplotype	-1.82398	-1.76171	-2.96307	-2.32945	-3.06807	-1.57745	-1.80727	-1.56064	-1.45747	-1.74612	-0.627275	-0.934142	-1.64601	-1.06072	-1.51925	0.949192	0.390535	0.215605	0.78703	0.61698	1	1	0.958023	1	1	36
chr1_175204741_175204910_pos_25_A_pos_148_T_Denisova_haplotype	-3.32524	-3.2176	-7.88621	-3.54331	-7.29471	-2.48221	-2.46064	-2.44324	-2.49827	-2.33199	-0.747882	-1.15119	-5.99518	-1.4083	-3.61587	0.91158	0.717977	0.830438	0.765736	0.962883	1	1	1	1	1	32
chr1_175204741_175204910_pos_25_G_pos_148_C_Denisova_haplotype	-3.35985	-3.06419	-7.88621	-3.17079	-3.03305	-2.66803	-2.73331	-2.53316	-2.93787	-2.55135	-0.490168	-0.853042	-4.98517	-0.782418	-0.909834	0.82959	0.734395	0.969646	0.16309	0.456592	1	1	1	0.750366	1	33
chr1_175204741_175204910_pos_25_G_pos_148_T_Denisova_haplotype	-2.9468	-2.86349	-3.69459	-3.30764	-2.1805	-2.16991	-2.04541	-1.81675	-2.29839	-2.28912	-0.890469	-0.974753	-1.83514	-1.00713	-0.296634	0.838302	0.546996	0.325018	0.0572398	0.167079	1	1	1	0.381921	0.806163	23
chr1_175204765_rs369045229_A_Denisova_single_seq	-2.04271	-2.06779	-3.55774	-3.10695	-2.56927	-1.46273	-1.60257	-1.84526	-1.47687	-1.46079	-0.582157	-0.966479	-3.09701	-1.15423	-1.06275	0.444767	0.383144	0.736821	0.723732	0.0484831	1	1	1	1	0.382484	31
chr1_175204765_rs369045229_G_Denisova_single_seq	-2.01107	-1.77566	-2.3205	-1.93356	-1.87456	-0.944508	-1.13603	-1.13269	-1.12642	-1.2323	-0.663264	-1.10375	-1.72488	-0.723764	-0.659643	0.829281	0.481827	0.266646	0.0309019	0.0506897	1	1	1	0.245319	0.394324	49
chr1_175204888_rs375570081_C_Denisova_single_seq	-2.75141	-2.43447	-5.35183	-2.61833	-2.59089	-2.33841	-2.19745	-2.27865	-2.19742	-2.01764	-0.742715	-0.644255	-3.21796	-0.415467	-0.704846	0.644811	0.599169	0.603624	0.0652663	0.201402	1	1	1	0.419516	0.884503	26
chr1_175204888_rs375570081_T_Denisova_single_seq	-3.20864	-2.53037	-3.11202	-3.54084	-2.34052	-2.27925	-2.98618	-2.58031	-2.77499	-2.55135	-0.583072	-1.26007	-1.38567	-1.15832	-0.858023	0.552128	0.670963	0.198095	0.540363	0.273477	1	1	0.926911	1	1	23
chr1_175205241_rs369857356_A_Denisova_single_seq	-3.28227	-3.92083	-7.88621	-4.16428	-6.36183	-2.71847	-2.55875	-2.90104	-2.58299	-2.5042	-0.761273	-1.62523	-4.86018	-1.01117	-3.30416	0.984326	0.575633	0.578502	0.838229	0.899292	1	1	1	1	1	27
chr1_175205241_rs369857356_G_Denisova_single_seq	-2.54441	-1.67691	-2.73509	-2.74526	-3.66766	-1.78838	-1.52023	-1.81786	-1.58594	-1.97759	-0.471986	-0.370631	-1.46821	-1.12459	-1.27946	0.851558	0.0924764	0.131813	0.282996	0.535364	1	0.528661	0.763625	0.99483	1	24
chr1_175237188_rs368375539_C_Denisova_single_seq	-4.06528	-10.7152	-11.3456	-4.4509	-6.36183	-3.27547	-3.36303	-3.39608	-3.18832	-2.65055	-0.00679333	-6.93957	-7.45057	-1.11891	-4.25985	NA	NA	NA	NA	NA	NA	NA	NA	NA	NA	9
chr1_175237188_rs368375539_T_Denisova_single_seq	-3.44184	-5.16327	-11.3456	-6.75188	-3.73773	-2.97058	-2.73331	-2.93161	-2.94351	-2.99855	-0.613907	-1.56978	-6.57195	-3.45657	-0.80625	0.744225	0.958672	0.949172	0.975269	0.622699	1	1	1	1	1	14
chr1_175243589_rs370671937_C_Denisova_single_seq	-3.44184	-2.77542	-5.21035	-2.99175	-2.84624	-2.91068	-3.02099	-3.05943	-3.22334	-3.64542	-0.30321	0.0961419	-2.66541	-0.709699	-0.126106	0.461758	0.000387909	0.346607	0.116792	0.166317	1	0.00612257	1	0.616725	0.804573	44
chr1_175243589_rs370671937_T_Denisova_single_seq	-2.77754	-2.21939	-5.98809	-4.03983	-3.33629	-3.1318	-2.98618	-3.02603	-2.88151	-2.99707	0.0801423	0.600493	-2.64719	-0.877605	-0.3529	0.00166956	2.41544424061821e-07	0.413481	0.586161	0.512745	0.0193074	7.30016996873467e-06	1	1	1	43
chr1_175265016_rs368909863_C_Denisova_single_seq	-3.28227	-2.99414	-6.39144	-3.30764	-7.29471	-2.94001	-2.82921	-3.39608	-3.25836	-2.81343	-0.428843	-0.435732	-2.7447	-0.363464	-3.16795	0.282301	0.396573	0.395726	0.039546	0.76054	0.944705	1	1	0.29257	1	25
chr1_175265016_rs368909863_T_Denisova_single_seq	-3.40084	-2.89542	-3.16162	-2.96561	-4.10304	-2.62648	-3.04368	-2.96353	-2.80303	-2.90265	-0.453511	0.0333722	-1.54197	-0.456422	-2.14945	0.444523	0.0215713	0.195466	0.32797	0.795109	1	0.182235	0.923457	1	1	18
chr1_175266060_rs375779481_A_Denisova_single_seq	-3.94083	-5.76105	-11.3456	-3.38127	-7.29471	-3.20185	-2.55875	-3.16288	-3.12151	-3.45406	-0.88878	-1.44028	-6.68146	-1.4829	-5.35836	0.925514	0.922043	0.971588	0.528271	0.886198	1	1	1	1	1	11
chr1_175266060_rs375779481_T_Denisova_single_seq	-2.72701	-6.02016	-9.61592	-3.51611	-7.91793	-3.85215	-3.13176	-3.40601	-3.79497	-4.01436	-0.00679333	-2.50173	-6.10742	0.0908084	-3.87362	NA	NA	NA	NA	NA	NA	NA	NA	NA	NA	4
chr1_175267132_rs372485781_A_Denisova_single_seq	-4.06528	-3.47684	-3.92779	-3.54084	-3.42323	-3.71335	-3.51424	-3.09283	-3.49156	-3.75155	-0.600544	-0.62038	-0.691285	-1.63115	-0.886853	NA	NA	NA	NA	NA	NA	NA	NA	NA	NA	7
chr1_175267132_rs372485781_G_Denisova_single_seq	-4.86588	-3.27696	-7.88621	-4.61885	-10.7541	-2.95128	-2.9115	-2.96218	-3.63071	-2.72995	-1.74425	-1.19904	-4.54686	-2.57199	-6.19596	0.986978	0.325406	0.824722	0.950348	0.996003	1	1	1	1	1	14
chr1_175267354_rs372810950_C_Denisova_single_seq	-3.13859	-5.76105	-7.88621	-7.49926	-10.7541	-2.48221	-3.43665	-2.96218	-2.77499	-2.99707	-0.763522	-2.53487	-3.41213	-4.31095	-6.30902	NA	NA	NA	NA	NA	NA	NA	NA	NA	NA	9
chr1_175267354_rs372810950_T_Denisova_single_seq	-3.44184	-2.48162	-7.88621	-2.54507	-2.0026	-2.77075	-3.10119	-2.62905	-3.05767	-2.93322	-0.370549	-0.141434	-5.25715	-0.711802	0.136957	0.0915991	0.349142	0.690845	0.349993	0.114968	0.469729	1	1	1	0.659312	11
chr1_1755440_rs373664620_A_Denisova_single_seq	-4.13338	-10.7152	-11.3456	-4.7139	-9.02443	-3.93404	-3.6397	-3.81937	-3.41178	-4.25067	-0.069017	-6.33199	-6.69703	-1.07484	-4.37766	NA	NA	NA	NA	NA	NA	NA	NA	NA	NA	4
chr1_1755440_rs373664620_G_Denisova_single_seq	-4.3519	-4.37539	-11.3456	-10.9587	-2.9024	-2.57213	-2.93193	-3.48301	-2.53873	-2.93322	-1.77977	-0.394736	-7.0395	-6.96814	-0.490436	NA	NA	NA	NA	NA	NA	NA	NA	NA	NA	3
chr1_1757249_rs995557394_A_Denisova_single_seq	-2.21224	-2.38881	-2.93201	-2.46284	-2.34052	-2.10136	-2.1345	-1.96531	-2.02983	-2.0673	-0.131961	-0.340596	-1.40879	-0.525764	-0.720404	0.0228556	0.00700273	0.00349041	0.00254949	0.0141684	0.16664	0.0740626	0.0701868	0.034012	0.157475	99
chr1_1757249_rs995557394_G_Denisova_single_seq	-2.24867	-2.32437	-2.95476	-2.65654	-2.70116	-1.9928	-2.04656	-1.98113	-1.81672	-1.92087	-0.569784	-0.597523	-1.40991	-0.944449	-0.948411	0.781868	0.0509344	0.0451372	0.140871	0.0379339	1	0.348142	0.417163	0.689258	0.322023	92
chr1_1760171_rs373390995_C_Denisova_single_seq	-2.53326	-2.86349	-7.88621	-2.63227	-2.72624	-2.24188	-1.75905	-1.99695	-1.94075	-2.03343	-0.638902	-1.01822	-5.44296	-1.04703	-1.22173	0.240174	0.675329	0.904665	0.475643	0.464319	0.864834	1	1	1	1	27
chr1_1760171_rs373390995_T_Denisova_single_seq	-2.79343	-2.96524	-2.9809	-1.7763	-3.04778	-1.89465	-1.91601	-1.84641	-2.17481	-1.96834	-0.645935	-1.42339	-1.45853	-0.564092	-1.24955	0.471363	0.847349	0.24415	0.0493357	0.652852	1	1	1	0.343512	1	20
chr1_1761792_rs368407689_C_Denisova_single_seq	-3.12368	-6.78937	-8.66686	-3.33382	-2.71981	-3.72801	-3.3275	-3.58829	-3.67228	-3.93916	0.152977	-2.49197	-4.81157	-0.759258	0.906926	NA	NA	NA	NA	NA	NA	NA	NA	NA	NA	6
chr1_1761792_rs368407689_T_Denisova_single_seq	-4.20148	-2.86349	-11.3456	-3.72029	-10.7541	-3.93404	-3.87453	-4.01951	-3.67101	-3.54657	-0.00679333	1.91083	-7.0395	-0.141791	-7.20758	NA	NA	NA	NA	NA	NA	NA	NA	NA	NA	3
chr1_1766309_rs112389822_A_Denisova_single_seq	-4.20148	-3.2154	-7.88621	-2.42342	-10.7541	-3.71335	-3.16233	-3.78051	-3.76987	-3.28513	-0.488133	-0.420222	-3.22202	-0.560026	-4.92337	0.260562	0.452177	0.500684	0.187571	0.935378	0.90379	1	1	0.811145	1	11
chr1_1766309_rs112389822_G_Denisova_single_seq	-3.0484	-3.17661	-3.55464	-4.23238	-2.48541	-2.57213	-2.60606	-2.56137	-2.48709	-2.43094	-0.584691	-0.432888	-1.69638	-1.63427	-1.11728	0.776067	0.133625	0.286788	0.905763	0.707621	1	0.671004	1	1	1	30
chr1_1767669_rs373450236_A_Denisova_single_seq	-3.52878	-3.98893	-6.4707	-4.23238	-6.82827	-3.27745	-3.13176	-3.39608	-3.5785	-3.20754	-0.637641	-1.16491	-2.7811	-1.05933	-2.54442	0.653077	0.855421	0.357292	0.764612	0.948134	1	1	1	1	1	58
chr1_1767669_rs373450236_G_Denisova_single_seq	-3.44184	-4.80416	-9.61592	-3.83381	-3.46948	-3.0984	-2.95905	-3.02603	-2.90969	-2.99707	-0.6378	-1.65695	-6.20413	-0.933469	-0.673018	0.333131	0.96646	0.855867	0.738212	0.307422	1	1	1	1	1	54
chr1_1771725_1771894_pos_72_C_pos_100_A_Denisova_haplotype	-2.72527	-3.68182	-3.76821	-6.56638	-10.7541	-2.82499	-2.93193	-2.73178	-3.12151	-2.21133	-0.321667	-0.693214	-1.35829	-2.81618	-6.11892	0.487192	0.855455	0.0492481	0.980049	0.929289	1	1	0.44072	1	1	13
chr1_1771725_1771894_pos_72_C_pos_100_G_Denisova_haplotype	-3.52878	-2.99414	-5.4149	-6.56638	-2.96624	-3.20185	-3.10119	-3.89507	-3.25836	-3.36712	-0.344678	-0.57993	-1.51983	-3.37806	-1.11243	0.396168	0.541326	0.180801	0.880553	0.43848	1	1	0.890402	1	1	13
chr1_1771725_1771894_pos_72_T_pos_100_A_Denisova_haplotype	-2.83179	-4.05703	-6.95332	-3.54084	-3.33629	-3.35305	-3.04254	-3.31408	-2.77499	-2.87208	-0.343039	-0.753669	-2.07013	-0.824035	-0.137399	0.197561	0.606875	0.407709	0.363791	0.109034	0.771597	1	1	1	0.640236	11
chr1_1771725_1771894_pos_72_T_pos_100_G_Denisova_haplotype	-4.06528	-2.80235	-11.3456	-6.56638	-10.7541	-3.20185	-3.22618	-2.78602	-3.18832	-3.45406	-1.57277	-0.0401868	-6.68146	-2.57582	-5.6416	0.957597	0.245938	0.953056	0.907467	0.926051	1	0.948767	1	1	1	11
chr1_1771824_rs370548395_A_Denisova_single_seq	-2.46543	-3.53547	-11.3456	-2.39239	-9.02443	-3.17041	-2.84802	-2.57912	-3.47113	-3.00062	-0.181599	-0.817272	-7.38835	-0.165537	-5.67702	NA	NA	NA	NA	NA	NA	NA	NA	NA	NA	6
chr1_1771824_rs370548395_G_Denisova_single_seq	-1.91496	-2.506	-3.62616	-2.71081	-3.03127	-2.11547	-2.10506	-2.54088	-1.88492	-1.70771	0.40384	-1.14432	-2.01043	-1.11617	-0.721883	NA	NA	NA	NA	NA	NA	NA	NA	NA	NA	8
chr1_1776210_rs368145915_C_Denisova_single_seq	-3.28227	-3.47684	-7.88621	-4.61885	-4.6044	-2.88136	-2.82921	-2.62905	-2.99653	-3.13392	-0.63855	-0.686949	-4.57212	-2.31517	-1.90187	0.273493	0.764642	0.827111	0.981511	0.853021	0.92927	1	1	1	1	47
chr1_1776210_rs368145915_T_Denisova_single_seq	-3.52878	-4.5655	-11.3456	-4.4509	-10.7541	-3.35305	-3.10119	-3.02603	-3.40957	-3.06387	-0.810303	-1.48316	-6.20413	-1.20928	-4.80808	0.936366	0.94076	0.943847	0.775825	0.998691	1	1	1	1	1	31
chr1_1778344_rs373049729_G_Denisova_single_seq	-1.98044	-2.32693	-3.3741	-2.61014	-2.69912	-2.08709	-2.03682	-2.1487	-2.10861	-1.87789	-0.312627	-0.656251	-1.56036	-0.527902	-1.05692	0.340916	0.487117	0.0631563	0.0190541	0.767108	1	1	0.512449	0.170548	1	62
chr1_1778344_rs373049729_T_Denisova_single_seq	-2.02689	-2.1416	-3.38447	-2.19289	-2.14501	-1.48505	-1.90912	-1.6568	-1.40563	-1.58127	-0.293701	-0.727994	-1.73814	-0.81206	-0.790543	0.00721167	0.142515	0.276127	0.0651537	0.287364	0.066113	0.698357	1	0.418911	1	40
chr1_1779360_rs368385622_A_Denisova_single_seq	-2.28605	-3.57569	-3.55774	-2.77382	-2.29882	-3.00115	-2.93193	-2.84239	-2.72454	-2.93322	0.70626	-0.966305	-1.11072	0.116322	0.607886	1.71709409598178e-07	0.862954	0.00764322	0.00940315	5.3492481399714e-08	4.76475255406061e-06	1	0.124308	0.099081	3.11925027930938e-06	109
chr1_1779360_rs368385622_G_Denisova_single_seq	-2.32442	-4.13224	-3.16847	-2.87655	-2.47412	-2.94001	-2.82921	-2.96218	-2.88257	-3.06387	0.495991	-1.41181	-0.689667	0.0310151	-0.01911	1.10697098602992e-18	0.963564	0.000984751	9.93631669594618e-08	0.00788939	1.06534231017816e-16	1	0.0256935	3.98064787875942e-06	0.101399	104
chr1_1793729_rs376012071_A_Denisova_single_seq	-1.70235	-2.06779	-4.55122	-2.38505	-2.672	-1.57445	-1.83169	-1.93435	-1.80351	-1.96799	-0.2476	-0.795989	-3.32807	-1.05522	-0.845334	0.213996	0.789055	0.267514	0.640678	0.714007	0.809658	1	1	1	1	35
chr1_1793729_rs376012071_G_Denisova_single_seq	-2.44607	-2.92734	-4.42678	-2.72508	-3.10309	-2.31763	-2.26254	-2.27865	-2.06079	-2.41429	-0.683323	-0.912014	-2.04294	-0.864945	-0.784939	0.755172	0.252729	0.702385	0.224514	0.0777731	1	0.961132	1	0.89156	0.523151	45
chr1_179929455_rs75911076_C_Neanderthal_single_seq	-2.67482	-2.58082	-3.69459	-3.30764	-2.56927	-2.48221	-2.51823	-2.27865	-2.41356	-2.37135	-0.0205509	-0.22988	-2.28713	-0.658758	-0.896329	0.0322532	0.01291	0.162722	0.0728072	0.425212	0.217535	0.121718	0.847005	0.451049	1	65
chr1_179929455_rs75911076_T_Neanderthal_single_seq	-1.71509	-2.10611	-3.52581	-2.85231	-2.30411	-1.72196	-1.75925	-1.64842	-1.64382	-1.74612	-0.242892	-0.603183	-1.55804	-0.843038	-0.653456	0.184284	0.0586586	0.0273332	0.404085	0.110473	0.742061	0.384998	0.303926	1	0.644771	84
chr1_179930532_rs138938658_A_Neanderthal_single_seq	-1.66541	-2.80235	-2.59409	-2.22488	-1.66436	-2.20589	-2.21327	-2.37945	-2.26241	-2.39409	0.506666	-0.963454	-0.634842	-0.127245	0.366257	1.58162695453149e-09	0.901724	0.00750511	6.86613694254505e-06	7.18631185453231e-06	5.90294925077389e-08	1	0.122765	0.000191346	0.000264966	72
chr1_179930532_rs138938658_G_Neanderthal_single_seq	-1.96496	-2.77291	-2.1168	-1.86452	-1.78663	-2.34383	-2.44093	-2.44324	-2.49641	-2.30938	0.490778	-0.483381	0.143887	0.267682	0.137327	3.05430244817679e-05	0.320114	8.04384944335597e-05	8.20653740978021e-05	0.000264442	0.000556748	1	0.00324504	0.00176674	0.00617599	48
chr1_179932250_rs114597826_G_Neanderthal_single_seq	-2.53326	-1.86662	-3.62454	-2.82427	-2.52052	-3.27547	-3.22618	-3.02603	-3.33199	-3.13392	0.493945	1.02669	-1.18722	-0.142089	0.130022	0.0560196	0.00576137	0.102125	0.000665172	0.0106489	0.330222	0.0630475	0.667772	0.0108028	0.127767	27
chr1_179932250_rs114597826_T_Neanderthal_single_seq	-3.40552	-2.18049	-3.90091	-3.27262	-2.34114	-3.35526	-3.22766	-3.32295	-3.05902	-3.0989	0.259773	0.451759	-0.457923	0.413691	0.654659	0.00066044	0.00184486	0.0632627	4.47314878953898e-05	2.68107240005124e-07	0.00863821	0.0240467	0.512924	0.0010367	1.36380418558038e-05	38
chr1_179936579_rs9701232_C_Neanderthal_single_seq	-3.28227	-2.30162	-5.00579	-4.61885	-3.42323	-3.71335	-3.29298	-3.57553	-3.67101	-3.54657	-0.102848	1.03112	-1.84291	-1.73734	0.0308286	0.162529	1.78412749407028e-07	0.279936	0.555833	0.0534321	0.685016	5.52823952374777e-06	1	1	0.409301	17
chr1_179936579_rs9701232_G_Neanderthal_single_seq	-3.67377	-2.95735	-7.52011	-3.11922	-2.87964	-3.37952	-3.40361	-3.35976	-3.29894	-3.15017	-0.23251	0.0954785	-3.35489	0.671632	-0.0402808	0.737583	0.0332307	0.425575	0.00305953	0.0957349	1	0.25261	1	0.0396004	0.593038	14
chr1_179939554_rs17299006_C_Neanderthal_single_seq	-1.30754	-2.05882	-1.52228	-1.21725	-2.03647	-1.84228	-1.72521	-1.26177	-1.59656	-1.39848	-0.0753101	-0.990572	-0.849077	0.106286	-0.302978	0.0520518	0.384719	0.0174094	5.22343291072855e-07	0.00329912	0.312965	1	0.223839	1.84937209641344e-05	0.0506121	32
chr1_179939554_rs17299006_G_Neanderthal_single_seq	-2.62607	-3.17661	-3.51585	-2.9883	-2.75442	-2.74651	-2.7133	-2.31808	-2.77499	-2.22837	0.173796	-0.921671	-1.33802	-1.34035	-0.519685	0.000344863	0.516393	0.162193	0.420248	0.29918	0.00490924	1	0.846371	1	1	22
chr1_179941214_rs12131200_C_Neanderthal_single_seq	-2.88815	-2.86349	-6.95332	-3.30764	-3.33629	-2.27925	-2.33109	-2.27865	-2.29839	-2.28912	-0.763522	-1.39153	-5.25715	-0.834363	-1.32125	0.965069	0.868297	0.974312	0.436561	0.340635	1	1	1	1	1	57
chr1_179941214_rs12131200_T_Neanderthal_single_seq	-2.6025	-3.34612	-4.49982	-2.9883	-3.10309	-2.20544	-2.26293	-2.06277	-2.31708	-2.23051	-0.543642	-0.931773	-1.77192	-1.09085	-0.872521	0.867678	0.606279	0.329749	0.378429	0.284538	1	1	1	1	1	86
chr1_179942185_rs141813720_A_Neanderthal_single_seq	-3.48531	-4.78451	-7.41976	-5.28627	-7.29471	-3.35526	-3.10618	-3.43955	-3.54029	-3.34024	-0.0992054	-2.44819	-4.53845	-1.88677	-4.17459	0.706826	0.894734	0.755446	0.782566	0.889629	1	1	1	1	1	14
chr1_179942185_rs141813720_G_Neanderthal_single_seq	-3.5012	-3.47684	-5.53943	-3.94229	-3.96502	-3.00658	-3.22618	-3.02751	-2.80303	-3.24634	-0.448322	-1.2258	-2.94133	-1.29928	-1.44926	0.801126	0.654806	0.500707	0.873013	0.53653	1	1	1	1	1	24
chr1_179954831_rs10913920_A_Neanderthal_single_seq	-2.19534	-1.82051	-2.71732	-2.29347	-1.85941	-2.29844	-2.26293	-2.22159	-2.22813	-2.11975	0.251772	0.4771	-1.13651	0.133738	0.0759774	9.02650422877838e-09	1.10532326802943e-07	0.0218426	0.00552911	4.54389980340461e-06	3.06907900143906e-07	3.52841247015016e-06	0.262261	0.0646819	0.000174477	64
chr1_179954831_rs10913920_G_Neanderthal_single_seq	-1.5582	-1.49613	-1.94575	-1.80135	-1.53503	-1.94426	-1.96151	-2.06239	-2.12478	-2.03343	0.495657	0.614841	-0.24986	0.299945	0.262108	1.97093112918733e-11	7.96637342803692e-10	1.87915537434097e-05	2.28875975222134e-05	1.19634323046459e-08	9.25848464770779e-10	3.24840675914342e-08	0.000940095	0.000570307	7.84183134831948e-07	70
chr1_179958508_rs114008663_C_Neanderthal_single_seq	-3.67992	-2.84074	-7.94843	-7.20877	-6.74019	-3.31531	-2.92092	-3.20346	-3.127	-3.4297	-1.56792	-0.946296	-5.93014	-4.03043	-3.48177	NA	NA	NA	NA	NA	NA	NA	NA	NA	NA	4
chr1_179958508_rs114008663_T_Neanderthal_single_seq	-3.13859	-2.1416	-11.3456	-2.98715	-3.33629	-2.24188	-2.47881	-3.16288	-2.45409	-2.75707	-0.702739	0.7477	-6.68146	-1.37923	0.131934	NA	NA	NA	NA	NA	NA	NA	NA	NA	NA	9
chr1_179958740_rs12133136_A_Neanderthal_single_seq	-2.48901	-1.2357	-5.24015	-2.41971	-2.36199	-2.31815	-2.55875	-2.42177	-2.34376	-2.28912	-0.203639	0.0773569	-3.17322	-0.866185	-0.431403	0.0198404	0.041573	0.676454	0.408134	0.114829	0.148697	0.298287	1	1	0.659026	12
chr1_179958740_rs12133136_G_Neanderthal_single_seq	-3.5012	-4.49598	-5.95046	-2.85041	-9.02443	-2.76469	-2.74005	-2.8741	-2.61454	-3.0989	-0.953369	-1.66703	-3.70344	-0.379911	-6.26418	NA	NA	NA	NA	NA	NA	NA	NA	NA	NA	6
chr1_179958907_rs12130673_C_Neanderthal_single_seq	-3.62446	-2.89542	-6.07461	-3.92949	-3.03467	-2.48816	-2.49959	-2.13136	-2.02983	-2.39666	-1.01578	-1.08716	-4.98217	-2.06879	-0.969438	0.940554	0.40463	0.785262	0.946802	0.365475	1	1	1	1	1	20
chr1_179958907_rs12130673_T_Neanderthal_single_seq	-3.82627	-4.78451	-11.3456	-3.81914	-10.7541	-3.35305	-3.10119	-3.48301	-3.25836	-3.45406	-0.872721	-2.58158	-6.46245	-1.09165	-5.6416	0.969264	0.97569	0.921096	0.48447	0.983048	1	1	1	1	1	29
chr1_179964217_rs12140622_C_Neanderthal_single_seq	-3.62129	-2.43447	-5.98809	-3.45885	-2.9024	-2.94001	-3.51424	-3.16288	-2.72454	-2.93322	-1.29043	-0.947601	-3.9257	-0.422073	-0.902057	0.893072	0.520665	0.442563	0.426557	0.0532397	1	1	1	1	0.408102	19
chr1_179964217_rs12140622_T_Neanderthal_single_seq	-4.31455	-3.92671	-11.3456	-10.9587	-7.13494	-3.31426	-3.61878	-3.2226	-3.39626	-3.69849	-1.23536	-1.96029	-6.46245	-6.63228	-3.49371	0.942118	0.880589	0.903965	0.951699	0.764946	1	1	1	1	1	10
chr1_179966502_rs143211986_C_Neanderthal_single_seq	-3.84328	-3.84214	-9.61592	-4.01039	-6.82827	-3.48378	-2.87965	-2.84239	-2.88257	-2.96515	-0.47945	-0.939189	-6.13343	-1.88327	-3.82646	0.577107	0.88053	0.98032	0.980935	0.949608	1	1	1	1	1	26
chr1_179966502_rs143211986_G_Neanderthal_single_seq	-3.48531	-6.78937	-11.3456	-4.91845	-4.02783	-2.77469	-3.16369	-2.90603	-3.22334	-2.99707	-1.0138	-3.07233	-6.0467	-1.45333	-2.42502	0.982317	0.999992	0.999911	0.986174	0.836671	1	1	1	1	1	48
chr1_179968221_rs12144853_A_Neanderthal_single_seq	-3.27577	-3.80132	-7.88621	-3.63871	-7.29471	-2.77965	-3.33467	-2.90054	-2.76763	-3.1196	-0.7707	-1.53486	-5.06146	-1.17393	-4.5334	0.84453	0.544294	0.567783	0.728422	0.938568	1	1	1	1	1	14
chr1_179968221_rs12144853_C_Neanderthal_single_seq	-4.53092	-5.65642	-8.01653	-4.8234	-7.29471	-3.74677	-3.36303	-3.57553	-3.35001	-3.32612	-1.01516	-1.29981	-3.56877	-1.10005	-4.40005	0.93078	0.646413	0.510509	0.713019	0.825663	1	1	1	1	1	10
chr1_179969684_rs12139040_A_Neanderthal_single_seq	-3.94083	-5.35769	-7.88621	-3.62778	-10.7541	-3.20185	-3.36303	-3.48301	-2.99653	-3.45406	-1.13908	-1.67453	-5.5276	-1.00211	-6.47697	0.673468	0.742	0.817676	0.472592	0.852461	1	1	1	1	1	11
chr1_179969684_rs12139040_G_Neanderthal_single_seq	-3.44184	-6.32293	-5.98809	-10.9587	-2.7826	-3.065	-3.68316	-4.01951	-3.5785	-3.28513	-0.688674	-3.33675	-1.52914	-5.7217	-0.411256	0.465705	0.83243	0.18264	0.973921	0.564586	1	1	0.894688	1	1	11
chr1_179972337_rs17371159_A_Neanderthal_single_seq	-1.26911	-1.77566	-1.228	-2.38505	-2.42771	-0.885674	-1.00425	-1.01465	-1.24586	-1.01844	-0.1687	-0.464723	-0.324559	-0.58098	-1.13624	NA	NA	NA	NA	NA	NA	NA	NA	NA	NA	9
chr1_179972337_rs17371159_C_Neanderthal_single_seq	-2.57892	-3.29739	-3.11202	-2.07911	-2.14312	-1.97332	-2.16546	-1.96531	-2.06079	-2.17395	-0.304287	-1.53792	-1.37757	-0.392126	-0.378514	0.536682	0.548943	0.0410482	0.0691864	0.112175	1	1	0.394638	0.436317	0.649778	11
chr1_179980679_rs146244397_A_Neanderthal_single_seq	-3.1726	-4.5655	-7.88621	-3.36736	-3.67512	-2.91068	-3.22766	-3.10756	-2.99653	-2.55127	-0.270139	-1.26383	-5.37153	-1.09833	-1.59302	0.078701	0.895881	0.905986	0.594292	0.753196	0.422177	1	1	1	1	12
chr1_179980679_rs146244397_C_Neanderthal_single_seq	-3.88355	-3.83639	-11.3456	-2.9883	-8.55799	-3.32689	-3.55991	-3.67802	-3.62476	-3.37706	-0.419723	-0.562788	-6.87156	0.0788185	-4.35758	0.736968	0.26138	0.978582	0.193871	0.904093	1	0.978262	1	0.825361	1	16
chr1_179981902_rs78913976_A_Neanderthal_single_seq	-2.67482	-2.30162	-7.88621	-2.58801	-2.7826	-1.80033	-2.10419	-1.93435	-1.94075	-1.90539	-0.612124	-0.247485	-5.29674	-0.551338	-1.24928	0.747537	0.00822547	0.961654	0.555526	0.485692	1	0.084477	1	1	1	25
chr1_179981902_rs78913976_G_Neanderthal_single_seq	-3.35985	-2.17997	-5.00579	-3.10695	-4.09593	-2.39757	-2.0745	-1.70802	-1.82993	-2.6001	-0.532422	-0.432201	-2.68752	-1.37992	-1.7146	0.550215	0.138409	0.7478	0.355564	0.578334	1	0.68482	1	1	1	13
chr1_179985948_rs3856049_C_Neanderthal_single_seq	-2.88815	-4.37539	-7.88621	-3.72029	-4.09593	-3.27547	-3.16233	-3.2365	-3.33199	-3.20754	0.0779708	-1.45859	-4.79338	-1.1303	-1.2825	0.0581079	0.969162	0.525807	0.694638	0.570501	0.339318	1	1	1	1	59
chr1_179985948_rs3856049_T_Neanderthal_single_seq	-3.44431	-4.5655	-7.88621	-4.30048	-5.08172	-3.47852	-3.55523	-3.67438	-3.45524	-3.54657	-0.194776	-1.02111	-5.24339	-0.96611	-2.02031	0.56248	0.829433	0.764518	0.587801	0.804664	1	1	1	1	1	72
chr1_179994009_rs115998852_C_Neanderthal_single_seq	-3.20864	-7.25581	-7.88621	-10.9587	-10.7541	-3.6145	-3.51424	-4.15572	-4.56957	-4.85424	-0.00679333	-3.74158	-3.22202	-6.19903	-5.89991	NA	NA	NA	NA	NA	NA	NA	NA	NA	NA	5
chr1_179994009_rs115998852_T_Neanderthal_single_seq	-3.82627	-4.05703	-7.88621	-5.60114	-7.29471	-3.81948	-3.22618	-3.2365	-3.76987	-3.36712	-0.773267	-0.803848	-3.99114	-2.47963	-4.48128	0.896752	0.227874	0.609677	0.924937	0.831105	1	0.909913	1	1	1	11
chr1_179995913_rs75508984_A_Neanderthal_single_seq	-4.20148	-4.5655	-6.39144	-2.72508	-10.7541	-3.71335	-3.04254	-3.31408	-3.25836	-4.12676	-0.527625	0.138678	-2.87254	-0.0856362	-5.32672	NA	NA	NA	NA	NA	NA	NA	NA	NA	NA	7
chr1_179995913_rs75508984_G_Neanderthal_single_seq	-4.51984	-4.20745	-11.3456	-4.16428	-3.83528	-4.05848	-3.04254	-3.57553	-2.88151	-3.20754	-1.318	-1.32779	-7.77011	-0.937634	-1.28393	NA	NA	NA	NA	NA	NA	NA	NA	NA	NA	9
chr1_179996538_rs78383985_A_Neanderthal_single_seq	-3.57503	-4.29142	-7.88621	-4.45967	-5.23916	-2.88136	-3.43665	-3.23848	-2.80113	-3.20754	-0.770621	-1.31793	-4.92403	-1.80992	-3.2482	0.983588	0.953851	0.892314	0.979558	0.974506	1	1	1	1	1	56
chr1_179996538_rs78383985_G_Neanderthal_single_seq	-3.44184	-5.35769	-11.3456	-6.0045	-10.7541	-3.1318	-3.04254	-3.2365	-3.12151	-3.06387	-0.464999	-2.63497	-6.46245	-2.52058	-5.32672	0.493034	0.999918	0.995738	0.999516	0.998374	1	1	1	1	1	63
chr1_180000542_rs12125245_G_Neanderthal_single_seq	-2.14202	-2.43447	-3.16076	-3.04581	-3.03305	-2.31763	-2.1971	-2.09625	-2.02983	-1.96799	-0.223262	-0.545357	-1.81392	-1.08147	-1.19695	0.00238506	0.187105	0.235871	0.365296	0.770017	0.0262901	0.821014	0.996549	1	1	69
chr1_180000542_rs12125245_T_Neanderthal_single_seq	-2.16019	-2.43447	-3.23925	-2.4831	-2.30116	-2.06827	-2.0457	-2.02967	-1.87108	-2.0673	-0.126272	-0.367023	-1.05543	-0.717172	-0.645579	0.0125278	0.0423701	0.0236378	0.00857642	0.0365916	0.103751	0.302906	0.276596	0.0922092	0.313483	84
chr1_180007479_rs12184265_A_Neanderthal_single_seq	-4.13338	-4.47045	-11.3456	-3.17673	-2.52132	-3.39405	-3.55523	-3.25452	-3.37078	-3.70634	-0.649176	-0.987546	-6.93569	-0.209278	0.733161	0.784547	0.475522	0.960762	8.00993644449939e-05	0.0909436	1	1	1	0.00173015	0.575444	14
chr1_180007479_rs12184265_G_Neanderthal_single_seq	-3.20864	-3.47684	-5.98809	-2.82427	-4.41429	-2.88136	-2.51823	-2.62905	-2.6758	-2.81343	-0.553581	-1.03485	-2.94026	-0.394415	-1.59657	0.293671	0.872227	0.741702	0.493925	0.86485	0.962829	1	1	1	1	17
chr1_180015355_rs12129115_A_Neanderthal_single_seq	-3.72014	-4.37539	-4.83784	-7.49926	-7.29471	-3.71335	-4.09522	-3.78051	-3.33199	-2.99707	0.221959	-1.13803	-2.47924	-4.16728	-3.16795	NA	NA	NA	NA	NA	NA	NA	NA	NA	NA	5
chr1_180015355_rs12129115_G_Neanderthal_single_seq	-3.35985	-7.25581	-7.88621	-10.9587	-10.7541	-3.6145	-3.77568	-3.89507	-3.99055	-3.99056	-0.901107	-2.58158	-5.6833	-6.19903	-6.30902	NA	NA	NA	NA	NA	NA	NA	NA	NA	NA	7
chr1_180018999_rs79716700_A_Neanderthal_single_seq	-2.83179	-2.53037	-6.95332	-3.54084	-3.72072	-2.48221	-2.60045	-2.58031	-2.62865	-2.6001	-0.29485	-0.824466	-3.26154	-1.48725	-1.3017	0.75534	0.49017	0.876953	0.929664	0.79729	1	1	1	1	1	65
chr1_180018999_rs79716700_G_Neanderthal_single_seq	-2.44607	-2.45805	-3.88679	-2.74945	-2.49695	-2.17033	-2.03116	-2.16647	-2.03016	-2.13751	-0.391815	-0.670987	-2.63113	-1.0454	-0.754595	0.0737742	0.0850019	0.592402	0.681493	0.0264673	0.403369	0.499962	1	1	0.249953	96
chr1_180021168_rs74948136_C_Neanderthal_single_seq	-1.23216	-1.99757	-1.36407	-1.90613	-1.10849	-1.52872	-1.56081	-1.26126	-1.19345	-1.48348	0.153374	-0.745041	-0.203966	-0.613411	-0.0650668	4.23144480284027e-13	0.392716	5.99075886444798e-08	0.00067877	9.28526502991785e-06	2.36424821856112e-11	1	5.83970432226501e-06	0.0109726	0.000331851	79
chr1_180029511_rs12116940_C_Neanderthal_single_seq	-4.20148	-5.04282	-11.3456	-6.56638	-10.7541	-3.6145	-3.59623	-3.57553	-3.49156	-3.45406	-0.927826	-1.60617	-7.0395	-2.81618	-6.11892	0.946879	0.941684	0.968085	0.991181	0.999985	1	1	1	1	1	43
chr1_180029511_rs12116940_T_Neanderthal_single_seq	-4.3519	-5.35769	-11.3456	-10.9587	-10.7541	-3.93404	-3.77568	-3.89507	-3.99055	-4.27718	-0.679499	-2.17247	-6.20413	-5.7217	-5.6416	0.930012	0.961171	0.987882	0.999678	0.99913	1	1	1	1	1	37
chr1_180031785_rs79825649_A_Neanderthal_single_seq	-2.9468	-2.38881	-4.68743	-2.77382	-2.9024	-2.94001	-2.82921	-2.78602	-2.77499	-2.75707	-0.297678	0.129412	-2.8432	-0.126862	-0.631031	0.602464	1.95662807727228e-05	0.306756	0.0134419	0.148116	1	0.000413202	1	0.130414	0.755973	89
chr1_180031785_rs79825649_G_Neanderthal_single_seq	-1.75379	-0.202503	-2.52866	-1.25999	-1.64824	-2.57213	-2.47881	-2.96218	-2.82727	-2.6001	0.767963	2.16846	-0.128353	1.11401	0.899868	4.16830195528494e-11	2.62061157715143e-26	9.90286787468919e-05	3.78756751510338e-19	3.39924794471406e-10	1.88590753305596e-09	3.90299281613455e-24	0.00386459	5.73500847911903e-17	2.88079921434023e-08	87
chr1_180031936_rs74901901_A_Neanderthal_single_seq	-2.65045	-2.43365	-7.88621	-4.45967	-2.47636	-2.5493	-2.71193	-2.76095	-2.72539	-2.88335	-0.27023	-0.0599049	-4.79011	-1.3278	-0.668607	0.413528	0.214896	0.851477	0.914794	0.108782	1	0.885409	1	1	0.639418	28
chr1_180031936_rs74901901_G_Neanderthal_single_seq	-2.88815	-3.06419	-11.3456	-3.30764	-3.42323	-2.77075	-2.68765	-2.73178	-2.6758	-2.65055	-0.209753	-0.280667	-5.88926	-1.26918	-1.15605	0.644589	0.336191	0.935051	0.516984	0.468687	1	1	1	1	1	25
chr1_180037577_rs12138429_A_Neanderthal_single_seq	-4.06528	-2.03225	-3.84579	-2.82427	-2.52052	-2.16991	-2.33109	-1.90404	-2.58299	-2.10198	-0.782239	-1.26137	-1.89362	-0.574907	-0.550719	0.954183	0.656098	0.0572935	0.48637	0.212678	1	1	0.484737	1	0.908958	11
chr1_180037577_rs12138429_C_Neanderthal_single_seq	-2.67533	-2.88657	-5.75537	-1.59284	-5.27451	-2.42569	-2.28186	-2.28075	-2.2811	-1.97119	-0.763491	-1.09406	-3.37842	-0.426575	-2.80482	0.821444	0.436896	0.778913	0.241187	0.779032	1	1	1	0.923304	1	14
chr1_180038565_rs78944540_A_Neanderthal_single_seq	-2.36606	-3.17661	-3.84579	-2.93493	-2.29461	-1.74699	-1.86474	-1.77821	-1.88667	-2.01382	-0.830145	-1.18692	-1.95195	-1.27042	-1.01986	0.72526	0.569028	0.196728	0.889779	0.341671	1	1	0.924224	1	1	16
chr1_180038565_rs78944540_T_Neanderthal_single_seq	-2.70004	-4.02117	-7.41976	-3.31482	-2.78375	-1.94801	-1.86993	-2.22256	-1.97672	-2.08966	-0.729706	-2.5298	-5.66364	-1.6177	-1.22321	0.701109	0.947069	0.796419	0.457016	0.360244	1	1	1	1	1	12
chr1_180041047_rs74682335_A_Neanderthal_single_seq	-4.51984	-4.05703	-11.3456	-7.49926	-5.08172	-3.1318	-3.22618	-3.09283	-3.12151	-3.13392	-1.07682	-1.19775	-6.46245	-3.7294	-0.761367	0.869693	0.928453	0.934597	0.925899	0.452364	1	1	1	1	1	13
chr1_180041047_rs74682335_G_Neanderthal_single_seq	-4.20148	-6.32293	-11.3456	-10.9587	-7.29471	-4.05848	-3.59623	-4.01951	-3.99055	-3.54657	-0.586987	-1.7108	-6.87156	-5.40683	-4.00959	0.741107	0.989343	0.999603	0.994803	0.737952	1	1	1	1	1	15
chr1_180073548_rs12119130_A_Neanderthal_single_seq	-4.06528	-10.7152	-11.3456	-7.49926	-3.51574	-3.71335	-3.87453	-3.39608	-4.25121	-3.45406	-0.186241	-5.6319	-7.45057	-3.24806	-0.897153	NA	NA	NA	NA	NA	NA	NA	NA	NA	NA	9
chr1_180073548_rs12119130_G_Neanderthal_single_seq	-2.62607	-3.38433	-11.3456	-2.82427	-2.21887	-2.16991	-2.98618	-2.44324	-2.62865	-2.28912	-0.456168	-1.21175	-6.87156	-0.306341	-1.78418	NA	NA	NA	NA	NA	NA	NA	NA	NA	NA	3
chr1_180080290_rs12126496_A_Neanderthal_single_seq	-2.04271	-2.86349	-3.31773	-2.20715	-2.21887	-2.20544	-2.10419	-2.16647	-2.29839	-2.17395	0.0948469	-0.69223	-1.64075	-0.331956	-0.109077	0.000180906	0.0655116	0.0252654	0.00564381	0.00381354	0.00277156	0.417005	0.28938	0.0657527	0.0567596	105
chr1_180080290_rs12126496_T_Neanderthal_single_seq	-2.01107	-2.66022	-2.63163	-2.24102	-2.16181	-2.24188	-2.18128	-2.3586	-2.33577	-2.13751	0.315419	-0.619042	-0.50651	-0.129184	-0.105797	5.11184611142249e-11	0.0766743	2.34437613772491e-06	9.75514195031943e-10	1.40475355156385e-06	2.28324099912848e-09	0.465395	0.000155012	5.49104489582726e-08	6.08302479311612e-05	148
chr1_180082269_rs1801795_C_Neanderthal_single_seq	-2.67482	-3.29739	-6.95332	-3.04581	-3.72072	-2.35705	-2.44043	-2.4003	-2.37414	-2.41429	-0.461791	-1.25198	-4.64971	-1.01194	-1.08659	0.594857	0.892635	0.854305	0.366336	0.726536	1	1	1	1	1	87
chr1_180082269_rs1801795_G_Neanderthal_single_seq	-2.62607	-3.38433	-6.39144	-3.54084	-3.10309	-2.20544	-2.16546	-2.3586	-2.19174	-2.32965	-0.574646	-1.23733	-3.79044	-1.0455	-1.14217	0.937081	0.995338	0.870916	0.890043	0.606343	1	1	1	1	1	81
chr1_180089007_rs78881090_C_Neanderthal_single_seq	-3.62129	-3.68182	-6.95332	-3.2376	-6.36183	-2.61928	-2.73331	-2.62905	-2.93787	-2.81343	-0.798313	-1.12547	-3.63924	-0.721985	-2.83634	0.977949	0.755641	0.817851	0.225183	0.984568	1	1	1	0.892915	1	53
chr1_180089007_rs78881090_G_Neanderthal_single_seq	-3.72014	-4.70911	-7.88621	-5.44371	-7.29471	-3.47852	-3.19709	-3.35508	-3.25836	-3.13392	-0.448669	-2.03908	-5.92729	-2.35412	-4.00003	0.747997	0.999475	0.989024	0.976372	0.985607	1	1	1	1	1	44
chr1_1805562_rs377314439_C_Denisova_single_seq	-4.20148	-4.78451	-7.88621	-3.92527	-7.29471	-3.71335	-3.43665	-3.48301	-3.25836	-3.86611	-0.488133	-2.09685	-3.86669	-1.15028	-2.65949	NA	NA	NA	NA	NA	NA	NA	NA	NA	NA	9
chr1_1805562_rs377314439_T_Denisova_single_seq	-4.20859	-3.18079	-3.45533	-7.88382	-9.02443	-3.90459	-3.6397	-3.78051	-3.22675	-3.38967	-0.155861	0.387175	-0.0520633	-5.03076	-4.64544	NA	NA	NA	NA	NA	NA	NA	NA	NA	NA	6
chr1_1807044_rs372735204_C_Denisova_single_seq	-2.6604	-3.2176	-4.3695	-3.20419	-3.10309	-3.20185	-3.07186	-2.9941	-3.33397	-3.41059	0.786529	-0.291647	-1.37369	-0.638399	-0.0782825	7.12292694959973e-07	0.187791	0.0938266	0.252384	0.0217895	1.7758449872973e-05	0.822513	0.636526	0.944003	0.215124	40
chr1_1807044_rs372735204_T_Denisova_single_seq	-3.13859	-3.29739	-7.88621	-3.54084	-3.33629	-3.52198	-3.77568	-3.78051	-3.5785	-3.75155	0.279828	0.251686	-4.57212	-0.218208	-0.146511	0.148179	0.0236677	0.507174	0.0600665	0.422009	0.6479	0.195651	1	0.39567	1	27
chr1_1810050_rs373972109_A_Denisova_single_seq	-2.83179	-3.92083	-11.3456	-2.50337	-7.29471	-2.94001	-3.16233	-3.39608	-3.05767	-3.45406	-0.661882	-0.758496	-7.32612	-0.503845	-3.74814	NA	NA	NA	NA	NA	NA	NA	NA	NA	NA	7
chr1_1810050_rs373972109_C_Denisova_single_seq	-2.93193	-5.09158	-7.41976	-7.88382	-3.8975	-3.77427	-3.90795	-3.56578	-3.64278	-3.57562	0.429877	-2.06825	-4.48958	-3.44851	-0.677916	NA	NA	NA	NA	NA	NA	NA	NA	NA	NA	8
chr1_1812421_rs375170093_A_Denisova_single_seq	-1.98304	-2.01491	-3.11202	-2.11143	-2.31967	-1.62168	-1.60273	-1.69551	-1.73998	-1.62763	-0.430334	-0.441888	-1.48727	-0.849761	-0.935954	0.233653	0.000691332	0.00612928	0.0196184	0.00679216	0.850261	0.0102226	0.106147	0.173852	0.0901355	118
chr1_1812421_rs375170093_G_Denisova_single_seq	-1.83455	-2.38881	-2.49702	-2.34767	-2.61972	-1.82776	-1.62391	-1.63154	-1.6782	-1.78779	-0.382291	-0.694003	-1.42006	-0.939104	-1.22656	0.239139	0.578682	0.108483	0.0710373	0.307105	0.862541	1	0.689873	0.443466	1	81
chr1_1813085_rs142567618_T_Denisova_single_seq	-3.52878	-4.675	-11.3456	-5.68766	-3.8975	-3.48378	-2.98723	-3.23848	-3.72044	-3.28513	-0.607756	-1.88383	-6.86048	-2.04903	-1.27121	0.603634	0.718621	0.965545	0.974417	0.601936	1	1	1	1	1	20
chr1_1814196_rs375788041_C_Denisova_single_seq	-3.35985	-2.7437	-11.3456	-2.14171	-2.7826	-1.94301	-2.78046	-2.09625	-2.29839	-1.93635	-1.14647	0.316737	-7.18992	-0.217224	-1.7146	NA	NA	NA	NA	NA	NA	NA	NA	NA	NA	5
chr1_1814196_rs375788041_T_Denisova_single_seq	-3.61155	-5.73163	-9.61592	-4.27206	-7.50025	-3.11721	-4.42951	-3.34055	-3.62446	-3.43132	-0.494342	-1.30212	-6.27538	-0.6476	-4.06893	NA	NA	NA	NA	NA	NA	NA	NA	NA	NA	2
chr1_1829416_rs369618984_A_Denisova_single_seq	-3.72014	-3.98893	-7.88621	-4.30048	-4.45617	-3.0984	-3.01656	-3.39608	-3.08959	-3.13392	-0.622253	-1.2021	-4.1525	-1.22228	-2.20247	0.955062	0.990616	0.822295	0.90163	0.912191	1	1	1	1	1	74
chr1_1829416_rs369618984_G_Denisova_single_seq	-3.20864	-4.20745	-7.88621	-3.45885	-7.29471	-3.1318	-2.87965	-3.09283	-2.6758	-2.65055	-0.391223	-1.26247	-4.92403	-0.757232	-3.01753	0.87418	0.954309	0.922058	0.209695	0.996367	1	1	1	0.862433	1	83
chr1_1831453_1831622_pos_44_C_pos_128_A_Denisova_haplotype	-3.44184	-3.79638	-7.88621	-4.03983	-3.72072	-3.065	-2.82921	-2.90104	-3.05767	-2.93322	-0.512361	-1.38922	-4.22154	-1.46721	-1.52079	0.953553	0.993643	0.866103	0.9945	0.727875	1	1	1	1	1	201
chr1_1831453_1831622_pos_44_C_pos_128_G_Denisova_haplotype	-3.35985	-3.7391	-7.88621	-4.61885	-3.84023	-2.82605	-2.90579	-2.96218	-2.82727	-2.93322	-0.574807	-1.10336	-4.21183	-2.12175	-1.41749	0.983137	0.996057	0.994181	0.99999	0.927548	1	1	1	1	1	166
chr1_1831453_1831622_pos_44_G_pos_128_A_Denisova_haplotype	-2.77754	-3.29739	-7.88621	-3.38127	-3.61459	-2.48221	-2.51823	-2.44324	-2.29839	-2.45854	-0.444762	-1.11192	-4.72333	-1.47118	-1.44217	0.79581	0.827598	0.980771	0.886649	0.88818	1	1	1	1	1	157
chr1_1831453_1831622_pos_44_G_pos_128_G_Denisova_haplotype	-3.57503	-3.52627	-6.67238	-3.98255	-3.778	-2.79787	-2.82921	-2.93161	-2.70017	-2.65055	-0.734485	-1.07774	-3.92892	-1.27896	-1.65438	0.996013	0.942991	0.864977	0.920751	0.970336	1	1	1	1	1	152
chr1_1831496_rs376021480_C_Denisova_single_seq	-2.77754	-2.99414	-5.19589	-3.17079	-3.17672	-2.43927	-2.40306	-2.44324	-2.45409	-2.45854	-0.477567	-0.675301	-3.00301	-1.31329	-1.07186	0.741728	0.68372	0.938466	0.976683	0.683531	1	1	1	1	1	263
chr1_1831496_rs376021480_G_Denisova_single_seq	-2.83179	-3.06419	-5.98809	-3.2376	-3.42323	-2.52647	-2.36662	-2.4003	-2.41356	-2.5042	-0.435669	-0.93412	-3.75832	-1.26484	-1.25532	0.715777	0.931557	0.881529	0.783968	0.950309	1	1	1	1	1	231
chr1_1831580_rs367801574_A_Denisova_single_seq	-3.20864	-3.38433	-7.88621	-4.16428	-4.09593	-2.88136	-2.78046	-3.02603	-2.99653	-2.81343	-0.450782	-1.11287	-5.88926	-1.61059	-1.9635	0.747569	0.852692	0.985175	0.901398	0.961264	1	1	1	1	1	87
chr1_1831580_rs367801574_G_Denisova_single_seq	-3.03987	-4.29142	-7.88621	-3.98255	-4.35017	-2.91068	-2.75843	-3.09283	-2.80113	-2.78525	-0.712694	-1.60217	-3.81129	-1.42407	-3.008	0.88876	0.994686	0.800877	0.971889	0.954723	1	1	1	1	1	92
chr1_1832497_rs373204148_A_Denisova_single_seq	-3.28227	-3.13782	-7.88621	-3.54084	-3.33629	-2.77075	-2.73331	-2.62905	-2.88151	-2.81343	-0.829916	-0.975239	-4.75991	-1.13199	-1.18473	0.993594	0.790817	0.832876	0.796389	0.731696	1	1	1	1	1	73
chr1_1832497_rs373204148_G_Denisova_single_seq	-2.97737	-3.34086	-3.77019	-3.20419	-2.84126	-2.37731	-2.38576	-2.4882	-2.47494	-2.43641	-0.56455	-0.922612	-1.99724	-1.5045	-0.866402	0.430039	0.460995	0.371912	0.895991	0.231502	1	1	1	1	0.948155	80
chr1_1833169_rs377073368_C_Denisova_single_seq	-3.72378	-5.04282	-11.3456	-4.23238	-7.29471	-3.1015	-3.22766	-3.20346	-3.22334	-3.13392	-0.478666	-2.44538	-5.95056	-1.46091	-4.64243	0.98541	0.999806	0.974014	0.834941	0.999776	1	1	1	1	1	62
chr1_1833169_rs377073368_T_Denisova_single_seq	-3.44184	-4.05703	-7.88621	-4.61885	-7.29471	-3.1318	-3.16233	-3.16288	-3.12151	-3.20754	-0.590928	-1.37824	-4.40319	-1.8895	-4.00959	0.858545	0.975015	0.989816	0.983974	0.993282	1	1	1	1	1	69
chr1_183901966_rs10797923_C_QTLs_single_seq	-1.04431	-2.34456	-1.6644	-2.58801	-10.7541	-1.31957	-1.90817	-1.5589	-1.75207	-1.25164	0.27526	-0.436384	-0.105499	-0.835939	-9.5025	NA	NA	NA	NA	NA	NA	NA	NA	NA	NA	1
chr1_1846874_rs368936257_C_Denisova_single_seq	-3.13859	-3.79638	-5.98809	-4.30048	-4.24635	-2.88136	-2.78046	-2.96218	-2.72454	-2.93322	-0.265105	-1.11287	-3.62948	-1.75072	-2.29928	0.521486	0.922429	0.743526	0.960976	0.952872	1	1	1	1	1	71
chr1_1846874_rs368936257_T_Denisova_single_seq	-3.17703	-4.57995	-6.93715	-7.03282	-6.36183	-2.97318	-3.10119	-3.35976	-3.12151	-3.20754	-0.236421	-1.35297	-3.97116	-3.95897	-3.07267	0.298022	0.982294	0.647459	0.998621	0.943435	0.96956	1	1	1	1	36
chr1_1847135_rs375338040_C_Denisova_single_seq	-5.18727	-7.25581	-11.3456	-10.9587	-10.7541	-3.93404	-3.59623	-3.48301	-3.49156	-3.64542	-0.209273	-4.69706	-6.68146	-5.98002	-5.32672	0.618851	0.983326	0.998971	0.979657	0.947843	1	1	1	1	1	11
chr1_1847135_rs375338040_T_Denisova_single_seq	-3.52878	-3.68182	-11.3456	-6.56638	-5.08172	-3.20185	-3.43665	-3.48301	-3.5785	-3.75155	-0.661882	-0.13904	-6.87156	-3.50871	-1.33017	0.826956	0.144346	0.996307	0.865512	0.696052	1	0.703224	1	1	1	19
chr1_1848854_1849023_pos_77_A_pos_95_G_Denisova_haplotype	-3.72014	-4.675	-11.3456	-4.30048	-10.7541	-4.05848	-4.09522	-3.62495	-3.62476	-3.596	-0.327865	-2.05563	-7.18281	-2.05393	-6.11892	0.856861	0.983093	0.97347	0.90912	0.994933	1	1	1	1	1	28
chr1_1848854_1849023_pos_77_A_pos_95_T_Denisova_haplotype	-4.06528	-7.25581	-11.3456	-5.28627	-5.08172	-3.35305	-3.29298	-3.39608	-3.40957	-3.64542	-1.00403	-3.16059	-5.88926	-2.2286	-1.68004	0.979766	0.992153	0.928247	0.979519	0.749178	1	1	1	1	1	27
chr1_1848854_1849023_pos_77_G_pos_95_G_Denisova_haplotype	-4.3519	-5.76105	-6.39144	-4.4509	-5.39659	-3.27547	-3.51424	-3.39608	-3.5785	-3.13392	-0.967089	-0.981271	-3.65966	-0.901093	-3.71128	0.907971	0.948478	0.370849	0.395151	0.819607	1	1	1	1	1	25
chr1_1848854_1849023_pos_77_G_pos_95_T_Denisova_haplotype	-3.44184	-3.79638	-11.3456	-3.2376	-7.29471	-3.27547	-3.29298	-3.39608	-3.5785	-3.28513	-0.0887867	-0.978914	-6.46245	-0.401182	-3.71128	0.133552	0.874787	0.883557	0.575919	0.898226	0.605395	1	1	1	1	35
chr1_1848930_rs367774779_A_Denisova_single_seq	-4.92896	-4.37539	-11.3456	-3.81914	-10.7541	-3.065	-3.36303	-3.39608	-2.99653	-3.45406	-1.79716	-1.36528	-7.32612	-1.53823	-5.89991	0.999592	0.82901	0.975324	0.903279	0.96847	1	1	1	1	1	23
chr1_1848930_rs367774779_G_Denisova_single_seq	-3.89271	-3.54689	-11.3456	-4.61885	-7.78878	-3.61767	-3.92759	-3.48301	-3.93327	-3.34024	-0.410662	-0.232738	-7.11471	-1.38794	-3.80263	0.838922	0.203134	0.995519	0.522948	0.952262	1	0.858132	1	1	1	24
chr1_1848948_rs371182629_G_Denisova_single_seq	-3.44184	-6.32293	-11.3456	-5.02796	-5.08172	-3.43505	-3.29298	-3.78051	-3.49156	-3.20754	-0.416806	-2.88627	-5.48591	-2.041	-2.6265	0.563143	0.99969	0.854098	0.964976	0.720776	1	1	1	1	1	33
chr1_1848948_rs371182629_T_Denisova_single_seq	-3.22489	-3.8586	-9.14948	-3.04581	-3.72072	-2.60501	-2.68835	-2.90104	-2.70182	-2.96798	-0.610968	-1.02886	-6.8137	-1.01539	-1.183	0.703758	0.808155	0.924282	0.609313	0.172705	1	1	1	1	0.818395	28
chr1_1849796_rs369655314_C_Denisova_single_seq	-2.1767	-0.748018	-2.84978	-0.99147	-1.93716	-2.20544	-2.22945	-2.62905	-2.45409	-2.45854	0.616643	1.79263	-0.17028	1.52771	0.48692	9.02443201742097e-08	4.09696549086764e-10	0.000404153	2.59980720291641e-09	0.000143028	2.62274359815321e-06	1.73605090879349e-08	0.0127069	1.37801916210593e-07	0.0036337	19
chr1_1849796_rs369655314_T_Denisova_single_seq	-3.53157	-2.77998	-11.3456	-2.43664	-2.79298	-3.29349	-3.44461	-3.52927	-3.45057	-3.03047	-0.0801039	0.0604088	-6.57195	0.125578	0.137692	0.124119	0.181108	0.883566	0.00108888	0.137609	0.577365	0.807028	1	0.0164655	0.725869	22
chr1_1851124_1851293_pos_72_C_pos_101_C_Denisova_haplotype	-1.99559	-1.03411	-2.85034	-1.56675	-2.47412	-3.27547	-3.16233	-3.35508	-3.08959	-3.20754	1.11861	2.45514	0.471592	1.31846	0.932274	1.43475520928283e-12	1.68770539306024e-18	0.00774293	1.9709365194742e-06	0.00116856	7.71287045936951e-11	1.52413553637697e-16	0.125391	6.22166722704069e-05	0.0216484	46
chr1_1851124_1851293_pos_72_C_pos_101_T_Denisova_haplotype	-2.25056	-1.23428	-3.59564	-1.76441	-2.0061	-2.91068	-2.88057	-3.20346	-3.0271	-2.87208	1.10977	2.1314	-0.72846	1.49489	1.01632	9.68293849227653e-05	6.82763288267599e-08	0.111726	4.84923505361064e-08	0.00855854	0.00157765	2.24255403973649e-06	0.700507	2.04717938950059e-06	0.108052	36
chr1_1851124_1851293_pos_72_T_pos_101_C_Denisova_haplotype	-2.97737	-1.82434	-6.36203	-2.35193	-2.62063	-3.52198	-3.4112	-3.52927	-3.67418	-3.54974	0.785797	1.4307	-3.02739	0.847008	0.305922	0.00533376	1.17554176418906e-06	0.056171	0.000225452	0.00523862	0.0514954	3.17284519538252e-05	0.480431	0.00425474	0.0736047	42
chr1_1851124_1851293_pos_72_T_pos_101_T_Denisova_haplotype	-2.46882	-2.01993	-4.15666	-2.19061	-2.672	-3.16683	-3.19426	-3.16288	-3.12299	-3.17073	0.838187	1.58189	-1.08629	0.93238	0.615103	2.83077590132688e-05	0.00194789	0.0265677	3.74591331703329e-05	0.00156117	0.000518082	0.0251157	0.29887	0.000886702	0.0275509	50
chr1_1851195_rs1006614820_C_Denisova_single_seq	-2.49595	-1.20447	-2.16241	-6.81831	-7.42504	-3.63017	-3.72853	-3.25614	-3.58944	-4.12323	1.13421	2.52407	1.09373	-3.22887	-3.3018	NA	NA	NA	NA	NA	NA	NA	NA	NA	NA	2
chr1_1851195_rs1006614820_T_Denisova_single_seq	-1.23216	-1.08771	-0.813283	-1.59019	-3.10309	-2.52647	-2.51823	-1.70802	-1.80351	-2.28912	1.48704	2.78682	0.894739	-0.00495322	-1.3153	NA	NA	NA	NA	NA	NA	NA	NA	NA	NA	3
chr1_1851224_rs1017021939_C_Denisova_single_seq	-2.23045	-0.610883	-2.05603	-1.17579	-1.60954	-3.52198	-3.39984	-3.57553	-3.45057	-3.69849	1.19441	2.86628	0.438556	2.22351	1.76403	9.96081769746382e-09	2.24955500902142e-25	3.91705720127512e-05	9.00145797799345e-14	1.72725576915878e-10	3.35411522540618e-07	3.17347938772664e-23	0.00176871	8.08085432115321e-12	1.50596148395465e-08	56
chr1_1851224_rs1017021939_T_Denisova_single_seq	-1.80713	-0.369839	-2.02146	-1.36811	-1.26029	-3.20185	-2.87965	-3.09283	-2.99653	-2.99707	1.39472	2.69704	0.967431	2.01279	1.47112	2.4098443124344e-14	5.45848257675472e-19	8.49095176629019e-08	1.62921981282389e-14	5.33288506150762e-12	1.55493150415245e-12	5.12296634398932e-17	7.90371893409287e-06	1.58473897210975e-12	5.72686297680813e-10	63
chr1_1854133_rs148954072_A_Denisova_single_seq	-3.20864	-3.79638	-7.88621	-4.4509	-3.17672	-2.82499	-2.82921	-3.02603	-2.93787	-2.81343	-0.479978	-1.23763	-4.1057	-1.72636	-1.15797	0.889063	0.88736	0.914694	0.981246	0.407159	1	1	1	1	1	101
chr1_1854133_rs148954072_T_Denisova_single_seq	-2.97737	-4.05703	-4.3695	-3.63057	-3.8975	-2.77075	-2.90579	-2.87171	-3.0271	-2.78525	-0.416884	-1.60136	-2.70051	-0.938607	-1.41589	0.5651	0.993161	0.305086	0.136072	0.72995	1	1	1	0.675751	1	94
chr1_1870337_rs371577557_C_Denisova_single_seq	-3.63406	-3.43058	-7.88621	-3.92527	-7.29471	-2.97058	-2.73406	-2.87171	-2.67659	-2.81458	-0.626801	-0.906851	-5.90439	-1.22405	-3.35556	0.715617	0.821773	0.976832	0.894375	0.978687	1	1	1	1	1	32
chr1_1870337_rs371577557_T_Denisova_single_seq	-4.06528	-4.20745	-7.88621	-5.02796	-5.39659	-3.43505	-3.43665	-3.39608	-3.12151	-3.45406	-0.850538	-1.45859	-3.17281	-2.66327	-2.90155	0.967209	0.873481	0.688837	0.978196	0.889229	1	1	1	1	1	41
chr1_1875358_rs376448533_C_Denisova_single_seq	-3.30415	-2.96074	-4.42678	-3.17227	-3.29997	-3.03307	-2.90579	-2.90603	-3.22334	-3.25052	-0.209202	-0.418687	-1.58038	-0.0819919	-0.270879	0.613437	0.0438366	0.113756	0.083701	0.0484953	1	0.310313	0.707068	0.496165	0.382512	18
chr1_1875358_rs376448533_T_Denisova_single_seq	-4.64043	-5.35769	-11.3456	-6.08376	-10.7541	-3.82369	-3.55523	-3.78051	-3.62476	-3.80883	-0.823123	-2.30478	-6.0467	-2.72961	-5.88026	0.733519	0.93324	0.82173	0.876246	0.923351	1	1	1	1	1	16
chr1_1876443_rs369884737_A_Denisova_single_seq	-4.07116	-4.37539	-11.3456	-3.42424	-4.53488	-2.71847	-2.87965	-2.90228	-3.12151	-2.87208	-1.19862	-2.33782	-6.33329	-1.37522	-2.97656	0.982296	0.995015	0.993665	0.760365	0.882402	1	1	1	1	1	38
chr1_1876443_rs369884737_G_Denisova_single_seq	-3.57503	-3.98893	-7.13882	-4.45967	-5.22888	-2.77173	-3.13176	-3.06253	-3.15492	-3.36712	-0.595303	-1.20974	-4.0351	-1.42563	-2.17351	0.333502	0.889783	0.681269	0.74999	0.880856	1	1	1	1	1	42
chr1_1876910_rs369327490_A_Denisova_single_seq	-3.0093	-3.34086	-6.95332	-3.49985	-7.29471	-2.35705	-2.42175	-2.33834	-2.45409	-2.37197	-0.669534	-1.39838	-2.90031	-1.54137	-4.11883	0.89356	0.640814	0.475658	0.908721	0.996953	1	1	1	1	1	70
chr1_1876910_rs369327490_C_Denisova_single_seq	-3.72014	-5.35769	-11.3456	-4.61885	-5.79995	-3.35305	-3.29298	-3.09283	-3.5785	-3.36712	-0.91537	-2.06471	-6.46245	-2.28974	-1.86729	0.985554	0.981068	0.997702	0.95684	0.854236	1	1	1	1	1	39
chr1_1879516_rs370867989_C_Denisova_single_seq	-2.83179	-3.06419	-7.88621	-4.4509	-4.24635	-2.77075	-2.82921	-2.73178	-2.77499	-2.99707	-0.0284558	-0.660126	-5.71974	-1.62627	-3.01753	0.278504	0.126471	0.993409	0.975245	0.876239	0.937738	0.651282	1	1	1	49
chr1_1879516_rs370867989_T_Denisova_single_seq	-3.13859	-4.20745	-5.4149	-4.03983	-3.95973	-3.065	-2.82921	-2.90104	-2.99653	-2.87208	-0.346821	-1.07482	-2.28914	-1.40558	-1.88461	0.616175	0.78232	0.348085	0.936815	0.820879	1	1	1	1	1	59
chr1_19210439_rs79241630_A_Neanderthal_single_seq	-2.77853	-2.83292	-4.69453	-3.17673	-2.75442	-2.39757	-2.42175	-2.37945	-2.28018	-2.37383	-0.444376	-0.872999	-3.32564	-1.17374	-1.00518	0.308754	0.880222	0.581233	0.684485	0.194711	0.987915	1	1	1	0.872434	80
chr1_19210439_rs79241630_G_Neanderthal_single_seq	-3.13859	-3.57569	-7.88621	-4.03983	-3.83528	-2.94001	-2.87965	-2.90104	-3.12151	-2.87208	-0.589578	-1.04117	-5.19196	-1.24282	-2.4615	0.870003	0.658107	0.987046	0.87453	0.962112	1	1	1	1	1	71
chr1_19223834_rs145276697_C_Neanderthal_single_seq	-0.605846	-4.05703	-3.31773	-2.77382	-1.78548	-1.91332	-2.98618	-2.16647	-3.33199	-2.99707	1.30747	-1.07086	-1.01596	0.464266	1.21159	NA	NA	NA	NA	NA	NA	NA	NA	NA	NA	3
chr1_19223834_rs145276697_T_Neanderthal_single_seq	-3.35985	-4.37539	-11.3456	-10.9587	-3.61459	-5.8987	-4.67423	-4.88319	-3.33199	-5.11255	2.53886	0.298837	-6.46245	-7.62671	1.49795	NA	NA	NA	NA	NA	NA	NA	NA	NA	NA	1
chr1_19238754_19238923_pos_18_G_pos_60_G_pos_155_C_Neanderthal_haplotype	-3.10519	-2.90395	-7.13882	-3.1417	-4.82341	-2.44927	-2.53849	-2.4875	-2.37887	-2.75813	-0.546006	-0.813916	-5.03369	-0.788021	-2.34578	0.449061	0.215228	0.892146	0.171658	0.920617	1	0.885966	1	0.773027	1	40
chr1_19238754_19238923_pos_18_G_pos_60_G_pos_155_T_Neanderthal_haplotype	-3.13859	-2.34456	-6.39144	-4.30048	-4.09593	-2.61928	-2.33109	-2.44324	-2.19174	-2.41429	-0.67109	-0.763017	-3.58007	-1.85268	-1.76396	0.851032	0.660288	0.467598	0.97343	0.756633	1	1	1	1	1	29
chr1_19238754_19238923_pos_18_G_pos_60_T_pos_155_C_Neanderthal_haplotype	-2.40671	-3.43058	-4.15666	-2.31169	-2.7826	-2.00428	-1.78366	-1.7756	-1.75229	-2.13751	-0.499356	-1.52115	-2.35436	-0.653856	-1.41507	0.0727634	0.948071	0.554024	0.316643	0.483998	0.399237	1	1	1	1	40
chr1_19238754_19238923_pos_18_G_pos_60_T_pos_155_T_Neanderthal_haplotype	-3.28227	-3.57933	-7.41976	-3.12891	-6.82827	-2.85318	-2.95905	-2.70564	-2.52497	-3.0655	-0.172056	-1.12412	-4.53493	-0.838579	-5.11662	0.292946	0.939766	0.866155	0.293121	0.956523	0.961698	1	1	1	1	32
chr1_19238754_19238923_pos_18_T_pos_60_G_pos_155_C_Neanderthal_haplotype	-2.94805	-3.12391	-3.93026	-3.01648	-3.73773	-2.57512	-2.53849	-2.70564	-2.47494	-2.39282	-0.42755	-1.03857	-2.52972	-0.545989	-1.3332	0.461177	0.871899	0.348348	0.00640201	0.863734	1	1	1	0.0729244	1	32
chr1_19238754_19238923_pos_18_T_pos_60_G_pos_155_T_Neanderthal_haplotype	-2.71232	-3.24209	-3.47114	-2.82793	-2.64586	-2.11909	-2.42271	-2.27918	-2.26375	-2.26941	0.0114053	-0.442976	-2.25773	-0.611937	-1.23086	0.336619	0.409367	0.407519	0.0741723	0.225456	1	1	1	0.456851	0.936222	20
chr1_19238754_19238923_pos_18_T_pos_60_T_pos_155_C_Neanderthal_haplotype	-3.00794	-3.06419	-6.39144	-3.54084	-4.09593	-2.20544	-2.36662	-2.27865	-2.41356	-2.70282	-0.670054	-0.611221	-4.32906	-1.36924	-2.41396	0.866622	0.56999	0.809355	0.810116	0.775303	1	1	1	1	1	27
chr1_19238754_19238923_pos_18_T_pos_60_T_pos_155_T_Neanderthal_haplotype	-2.77754	-1.93061	-6.95332	-2.42342	-3.42323	-2.20544	-2.16546	-1.93435	-2.29839	-2.00034	-0.440185	-0.112231	-4.79338	-1.02944	-1.21295	0.63601	0.357713	0.901024	0.344045	0.500572	1	1	1	1	1	19
chr1_19238771_rs77352288_G_Neanderthal_single_seq	-4.51984	-4.5655	-7.88621	-4.16428	-6.36183	-3.20185	-3.51424	-3.39608	-3.49156	-3.54657	-1.0848	-0.896714	-5.75527	-1.03741	-1.7266	0.943731	0.638733	0.666351	0.756015	0.912061	1	1	1	1	1	25
chr1_19238771_rs77352288_T_Neanderthal_single_seq	-3.00794	-3.06419	-3.3741	-3.2376	-4.09593	-3.27547	-2.87965	-2.90104	-3.05767	-3.06387	-0.33992	-0.858011	-1.35083	-0.830416	-1.58731	0.68007	0.815319	0.141719	0.474423	0.606724	1	1	0.790859	1	1	31
chr1_19238813_rs200746091_G_Neanderthal_single_seq	-1.14584	-1.93061	-1.67097	-1.50247	-1.35642	-2.45261	-2.53849	-2.0996	-2.01899	-2.12277	0.633141	0.758873	0.435228	-0.385512	0.259252	NA	NA	NA	NA	NA	NA	NA	NA	NA	NA	6
chr1_19238813_rs200746091_T_Neanderthal_single_seq	-2.32915	-2.05265	-4.82747	-1.96401	-2.09773	-2.02427	-1.95309	-1.8344	-1.85787	-1.95217	-0.0520964	-0.0819836	-3.536	0.315094	-0.252359	0.00889714	0.0777697	0.661945	0.0158383	0.35396	0.0787975	0.470335	1	0.148219	1	16
chr1_195608927_rs1004705028_C_Denisova_single_seq	-3.62129	-6.32293	-11.3456	-5.28627	-10.7541	-3.065	-3.22618	-3.02603	-2.99653	-3.28513	-0.636512	-0.732354	-7.18992	-3.92952	-6.47697	NA	NA	NA	NA	NA	NA	NA	NA	NA	NA	7
chr1_195608927_rs1004705028_T_Denisova_single_seq	-5.9055	-2.63408	-11.3456	-10.9587	-3.22814	-3.82369	-4.10016	-3.28771	-3.96111	-3.50627	-2.24158	1.46608	-7.67126	-6.45326	0.436803	NA	NA	NA	NA	NA	NA	NA	NA	NA	NA	4
chr1_19615411_rs117809516_C_QTLs_single_seq	-2.23045	-2.41599	-3.38447	-2.82793	-1.81457	-2.17033	-2.21327	-2.24028	-2.45938	-2.30938	0.0684151	-0.20272	-1.29944	0.0301318	-0.208308	0.21683	0.417545	0.0736736	0.00957027	0.0538356	0.815139	1	0.559729	0.100376	0.410889	14
chr1_19615411_rs117809516_G_QTLs_single_seq	-3.07179	-3.68182	-11.3456	-3.81914	-3.33629	-3.6145	-3.68316	-4.01951	-3.49156	-3.36712	-0.00679333	-0.69223	-6.20413	-0.620649	0.0993781	0.153901	0.557706	0.546241	9.28186754386049e-05	0.0721796	0.663884	1	1	0.0019638	0.499202	13
chr1_19642253_rs2073099_C_QTLs_single_seq	-3.44184	-3.38433	-6.39144	-2.77382	-3.95973	-2.77075	-2.68765	-2.73178	-2.62865	-2.65055	-0.600201	-0.909977	-2.7447	-0.630262	-1.53828	0.981265	0.703101	0.275357	0.0109724	0.907727	1	1	1	0.111009	1	147
chr1_19642253_rs2073099_T_QTLs_single_seq	-3.13859	-3.29739	-4.42678	-3.30764	-3.72072	-2.66803	-2.64339	-2.6795	-2.58299	-2.75707	-0.65375	-0.934653	-2.29584	-0.681036	-1.47929	0.975945	0.89693	0.635906	0.0865828	0.854813	1	1	1	0.507356	1	123
chr1_19652900_rs58790041_A_QTLs_single_seq	-2.83179	-2.68734	-5.98809	-2.67793	-2.84126	-2.77075	-2.64339	-2.73178	-2.6758	-2.70282	-0.287902	-0.330882	-3.41213	-0.237314	-0.550719	0.193882	0.00655472	0.273359	7.42830171846942e-05	0.0100558	0.763511	0.0701136	1	0.00161784	0.122759	159
chr1_19652900_rs58790041_G_QTLs_single_seq	-3.00794	-2.60696	-4.01472	-2.85041	-2.87183	-2.82499	-2.82921	-2.96218	-2.82727	-2.81343	-0.334676	-0.141118	-2.01016	-0.299491	-0.379414	0.0449729	5.71322570131996e-07	0.0420381	0.000344614	0.0151782	0.279887	1.61797554540186e-05	0.40008	0.0061101	0.165142	226
chr1_19678312_rs117468957_A_QTLs_single_seq	-3.82627	-3.7391	-11.3456	-3.92949	-4.55866	-3.24243	-3.26268	-3.19969	-3.29894	-3.36712	-0.799745	-0.731387	-5.71506	-0.93993	-1.52153	0.704026	0.31616	0.904457	0.629243	0.657512	1	1	1	1	1	26
chr1_19678312_rs117468957_G_QTLs_single_seq	-3.44184	-4.80416	-11.3456	-4.03885	-10.7541	-3.44498	-3.53433	-3.48301	-3.82293	-3.54974	-0.787449	-2.25107	-6.08368	-0.832937	-5.12505	0.250312	0.946361	0.777268	0.601516	0.719508	0.883964	1	1	1	1	20
chr1_19679611_rs2268804_A_QTLs_single_seq	-3.17362	-2.34522	-4.35107	-2.74945	-2.75442	-3.03307	-2.75689	-2.93161	-2.85439	-2.90265	-0.223178	0.243535	-2.84307	-0.482238	-0.30399	0.552425	1.69098714231648e-06	0.234316	0.0340386	0.0023979	1	4.4120098184794e-05	0.99486	0.263184	0.0391815	112
chr1_19679611_rs2268804_G_QTLs_single_seq	-2.9468	-2.06779	-6.39144	-3.20419	-2.84126	-2.71939	-2.73331	-2.73276	-2.82825	-2.6001	-0.30003	0.0759937	-4.23936	-0.246428	-0.543331	0.550678	0.00018059	0.599423	0.0136742	0.0107973	1	0.00308511	1	0.132194	0.129039	98
chr1_202624703_rs374324580_A_Denisova_single_seq	-5.50214	-3.13782	-3.76821	-3.72029	-7.29471	-2.88136	-2.82921	-2.90104	-2.88151	-2.32965	-1.03348	-0.159368	-2.06019	-0.83878	-4.96507	NA	NA	NA	NA	NA	NA	NA	NA	NA	NA	7
chr1_202624703_rs374324580_G_Denisova_single_seq	-4.21504	-3.68604	-11.3456	-10.9587	-5.23916	-2.85318	-2.83006	-2.69427	-2.85643	-2.87333	-0.992453	-1.01402	-8.10736	-6.34492	-1.47574	0.870344	0.550207	0.996569	0.976425	0.754874	1	1	1	1	1	12
chr1_202627523_rs369906133_A_Denisova_single_seq	-4.13338	-4.675	-7.41976	-4.7139	-7.29471	-3.31426	-3.13176	-3.31408	-2.99653	-3.0989	-0.834198	-1.89997	-4.31363	-1.45968	-4.4871	0.847439	0.987311	0.496461	0.935351	0.992871	1	1	1	1	1	50
chr1_202627523_rs369906133_G_Denisova_single_seq	-3.72014	-4.5655	-7.88621	-3.72346	-7.29471	-3.23866	-3.13176	-3.27529	-3.18994	-3.36712	-0.575252	-1.99798	-5.57683	-0.868902	-3.54316	0.694473	0.96632	0.957963	0.679572	0.986974	1	1	1	1	1	64
chr1_202628830_rs370292478_C_Denisova_single_seq	-2.14365	-2.63703	-2.95418	-4.24537	-4.89253	-2.2292	-1.79922	-2.1161	-2.41019	-2.03967	-0.131935	-0.837814	-0.789087	-1.83517	-2.71056	NA	NA	NA	NA	NA	NA	NA	NA	NA	NA	8
chr1_202628830_rs370292478_T_Denisova_single_seq	-4.06528	-10.7152	-11.3456	-10.9587	-7.29471	-4.51305	-3.77568	-4.01951	-4.56957	-4.27718	-1.58696	-6.93957	-6.46245	-5.98002	-3.01753	NA	NA	NA	NA	NA	NA	NA	NA	NA	NA	5
chr1_202632236_rs998599027_A_Denisova_single_seq	-3.72014	-4.20745	-7.88621	-4.80895	-4.82341	-3.1318	-3.59623	-3.2365	-3.33199	-3.13392	-0.563791	-0.99445	-4.40319	-1.79471	-2.12518	0.941601	0.771165	0.727533	0.910109	0.822942	1	1	1	1	1	39
chr1_202632236_rs998599027_G_Denisova_single_seq	-3.52878	-4.78451	-11.3456	-4.4509	-7.29471	-2.88136	-3.04254	-3.2365	-3.12151	-2.87208	-0.579979	-1.73629	-6.48379	-1.70777	-3.54316	0.891063	0.993304	0.973942	0.978926	0.984042	1	1	1	1	1	55
chr1_202639471_rs377500049_C_Denisova_single_seq	-2.1767	-2.17997	-3.55774	-2.31124	-2.7826	-1.88423	-1.80707	-1.93435	-1.82993	-2.00034	-0.582878	-0.308059	-2.18656	-0.867605	-0.820849	0.249594	0.00149885	0.309923	0.095216	0.0251288	0.882446	0.0200644	1	0.541257	0.240008	89
chr1_202639471_rs377500049_G_Denisova_single_seq	-2.57892	-2.68734	-3.62616	-3.17079	-3.1399	-2.08481	-2.18128	-2.1487	-2.15787	-2.23051	-0.418013	-0.81572	-1.75956	-0.885782	-1.00642	0.518078	0.263839	0.198741	0.205741	0.612748	1	0.982126	0.928416	0.853498	1	148
chr1_202657836_rs376967339_C_Denisova_single_seq	-2.14242	-2.10469	-4.079	-2.82427	-2.81193	-2.05282	-1.84421	-2.13136	-2.04531	-2.19264	-0.324297	-0.543692	-2.35493	-1.29721	-1.20098	0.00776868	0.113986	0.533449	0.508309	0.595519	0.0703112	0.60801	1	1	1	58
chr1_202657836_rs376967339_T_Denisova_single_seq	-2.34413	-2.12291	-3.16162	-2.95897	-2.61972	-1.82776	-1.9346	-1.98113	-1.83092	-1.90572	-0.428379	-0.5223	-1.80367	-0.869942	-1.02072	0.380572	0.0267991	0.0968164	0.745296	0.135209	1	0.214927	0.647	1	0.717438	64
chr1_202671604_rs371052032_C_Denisova_single_seq	-3.88355	-4.47045	-11.3456	-3.81914	-4.09593	-3.43505	-3.20278	-3.2365	-3.22334	-3.17073	-0.540871	-1.51471	-6.20413	-0.728937	-1.76265	0.937038	0.996705	0.872505	0.546059	0.652532	1	1	1	1	1	80
chr1_202671604_rs371052032_T_Denisova_single_seq	-3.49057	-3.68182	-7.88621	-3.72029	-3.778	-3.0984	-3.04254	-3.2365	-2.85439	-3.0989	-0.705251	-1.0467	-5.5846	-0.991498	-1.32489	0.977628	0.981399	0.987969	0.868787	0.851928	1	1	1	1	1	86
chr1_202691986_rs369640378_A_Denisova_single_seq	-3.72014	-3.68182	-11.3456	-5.60114	-2.9024	-3.065	-3.29298	-2.78602	-2.99653	-3.28513	-1.21561	-0.749131	-6.46245	-2.02264	-0.637807	0.958883	0.547247	0.996418	0.88343	0.606438	1	1	1	1	1	17
chr1_202691986_rs369640378_G_Denisova_single_seq	-3.57503	-4.20745	-11.3456	-4.7139	-5.565	-3.35305	-3.29949	-3.21105	-3.30654	-3.0989	-0.351929	-1.75059	-6.0467	-1.56532	-2.86744	0.839526	0.868462	0.921553	0.953052	0.851241	1	1	1	1	1	26
chr1_202696909_rs376845082_G_Denisova_single_seq	-10.8597	-7.25581	-3.01921	-10.9587	-7.29471	-2.82499	-3.59623	-3.2365	-4.40162	-3.75155	-8.0347	-3.65958	0.217292	-6.55707	-3.54316	NA	NA	NA	NA	NA	NA	NA	NA	NA	NA	1
chr1_202697469_202697638_pos_79_C_pos_94_C_Denisova_haplotype	-3.00794	-4.37539	-11.3456	-4.16428	-6.36183	-3.20185	-3.22618	-3.39608	-2.93787	-3.45406	0.259613	-2.17247	-6.68146	-1.30812	-3.01753	0.700454	0.501867	0.917104	0.779163	0.719355	1	1	1	1	1	13
chr1_202697469_202697638_pos_79_C_pos_94_T_Denisova_haplotype	-3.35985	-5.76105	-11.3456	-4.4509	-3.03305	-3.27547	-3.16233	-3.31408	-3.12151	-3.20754	-0.022044	-2.81745	-6.01744	-2.18894	-0.219616	0.369804	0.993527	0.939811	0.969422	0.076624	1	1	1	1	0.518493	33
chr1_202697469_202697638_pos_79_G_pos_94_C_Denisova_haplotype	-4.3519	-4.05703	-4.55122	-7.49926	-10.7541	-3.35305	-3.59623	-3.48301	-3.33199	-3.75155	-0.621797	-1.34785	-1.38834	-2.88299	-6.30902	0.873597	0.514208	0.140116	0.900511	0.925621	1	1	0.786936	1	1	13
chr1_202697469_202697638_pos_79_G_pos_94_T_Denisova_haplotype	-2.67567	-3.98893	-6.95332	-3.87221	-2.94285	-2.62008	-2.36842	-2.51033	-2.62939	-2.53242	-0.167608	-1.3355	-4.10634	-0.704426	-0.591129	0.426178	0.833423	0.841442	0.528153	0.175894	1	1	1	1	0.827783	32
chr1_202697547_rs10920464_C_Denisova_single_seq	-3.20864	-3.68182	-4.42678	-3.81914	-7.29471	-3.43505	-3.29298	-3.09283	-3.5785	-3.45406	-0.233395	-1.53384	-0.989507	0.0652806	-4.36149	0.690525	0.774219	0.224787	0.609679	0.955209	1	1	0.976257	1	1	23
chr1_202697547_rs10920464_G_Denisova_single_seq	-2.53959	-3.02917	-5.69862	-4.45967	-3.03305	-2.3576	-2.28027	-2.35919	-2.31805	-2.42017	-0.387734	-1.02413	-4.05653	-2.25092	-1.57732	0.642951	0.737056	0.671636	0.958339	0.752395	1	1	1	1	1	36
chr1_202697562_rs369850272_C_Denisova_single_seq	-3.44184	-3.29739	-6.95332	-5.02796	-5.39659	-2.71847	-2.55875	-2.73178	-2.53873	-2.75707	-0.69032	-0.823153	-3.86669	-1.96248	-3.94683	0.614125	0.30799	0.802393	0.972651	0.910598	1	1	1	1	1	27
chr1_202697562_rs369850272_T_Denisova_single_seq	-2.32442	-3.47684	-4.83784	-3.04581	-3.42323	-2.43927	-2.16546	-2.73178	-2.45409	-2.21133	-0.133985	-1.06672	-2.78559	-0.666272	-1.50759	0.10569	0.694426	0.353256	0.00741085	0.919781	0.517904	1	1	0.0820268	1	27
chr1_202704235_rs10920468_A_Denisova_single_seq	-3.29022	-4.37539	-9.61592	-3.72346	-3.8975	-2.64365	-2.91332	-3.05943	-2.7383	-2.5042	-0.235305	-2.00642	-7.09884	-0.274266	-1.56907	0.729556	0.907781	0.958316	0.127592	0.632937	1	1	1	0.652246	1	18
chr1_202704235_rs10920468_C_Denisova_single_seq	-2.42642	-3.03945	-3.32134	-2.61014	-2.88187	-2.55365	-2.53849	-2.42948	-2.53873	-2.37197	-0.531393	-0.471518	-1.34123	-0.631263	-0.419456	0.259675	0.185159	0.195837	0.132201	0.041758	0.901816	0.816748	0.923866	0.665431	0.344758	16
chr1_202706198_rs12031381_C_Denisova_single_seq	-2.44768	-2.12621	-5.00909	-3.30355	-8.55799	-1.82925	-1.44392	-1.79796	-2.22	-1.96202	-0.61843	-0.682284	-3.21113	-1.08355	-6.59597	NA	NA	NA	NA	NA	NA	NA	NA	NA	NA	2
chr1_202706198_rs12031381_T_Denisova_single_seq	-2.72527	-3.92083	-11.3456	-6.56638	-3.83528	-3.1318	-2.98618	-2.73178	-2.93787	-2.75707	0.06001	-1.07441	-7.0395	-2.98788	-1.13246	NA	NA	NA	NA	NA	NA	NA	NA	NA	NA	5
chr1_202713117_rs371709160_C_Denisova_single_seq	-2.89853	-2.45805	-4.63231	-3.98255	-3.39565	-2.34057	-2.36662	-2.26049	-2.20908	-2.48137	-0.582014	-0.644931	-2.09714	-0.988444	-1.46487	0.605344	0.12892	0.289645	0.778314	0.638732	1	0.657769	1	1	1	42
chr1_202713117_rs371709160_T_Denisova_single_seq	-2.19447	-2.55559	-3.34812	-2.77467	-3.31156	-2.17033	-2.01718	-1.93565	-2.10933	-2.0677	-0.186508	-0.43425	-1.8188	-1.1647	-2.19689	0.0777146	0.0487411	0.377951	0.468049	0.910996	0.418715	0.336484	1	1	1	60
chr1_202714397_rs12035690_A_Denisova_single_seq	-1.23216	-1.6901	-2.84978	-1.72747	-1.67466	-2.16991	-1.96151	-2.3586	-1.91224	-2.41429	0.937746	-0.25294	-0.582158	0.374224	0.635119	1.11728863101828e-05	0.22931	0.242155	0.34692	0.197736	0.00022221	0.912391	1	1	0.878607	11
chr1_202714397_rs12035690_G_Denisova_single_seq	-1.51318	-2.68734	-2.49702	-2.98715	-2.52052	-2.31763	-2.55875	-2.27865	-2.62865	-2.65055	0.902512	-0.605954	-0.313496	-0.0492791	0.00916612	0.011172	0.59309	0.0310812	0.208244	0.0796981	0.0946102	1	0.331112	0.859092	0.5306	21
chr1_202716131_rs2363965_C_Denisova_single_seq	-1.16099	-0.32615	-1.29443	0.81897	-0.987616	0.649434	0.751205	0.61181	0.743876	0.480056	-1.81042	-1.07736	-1.90624	0.0750942	-1.46767	NA	NA	NA	NA	NA	NA	NA	NA	NA	NA	1
chr1_202716131_rs2363965_T_Denisova_single_seq	-3.44903	-5.12498	-7.13882	-2.03027	-2.95278	-1.72196	-1.90398	-2.01312	-1.79334	-2.0445	-1.72707	-3.221	-5.1257	-0.236934	-0.908277	NA	NA	NA	NA	NA	NA	NA	NA	NA	NA	2
chr1_202718975_rs10494838_C_Denisova_single_seq	-4.20148	-3.57569	-5.67321	-3.38127	-10.7541	-2.71847	-3.59623	-2.73178	-3.49156	-3.64542	-0.497282	-1.12653	-2.94143	0.0327142	-5.89991	NA	NA	NA	NA	NA	NA	NA	NA	NA	NA	7
chr1_202718975_rs10494838_T_Denisova_single_seq	-3.89687	-3.57933	-11.3456	-3.87967	-3.03956	-2.07161	-2.48138	-2.36265	-2.81259	-2.21182	-1.93871	-0.382243	-6.35386	-1.76877	-0.554367	NA	NA	NA	NA	NA	NA	NA	NA	NA	NA	6
chr1_202720957_rs368719311_C_Denisova_single_seq	-1.97422	-3.19907	-0.192054	-1.88839	-5.565	-2.5788	-1.71255	-2.50838	-2.07967	-2.07903	0.604581	-1.48652	2.31633	0.191285	-3.48597	NA	NA	NA	NA	NA	NA	NA	NA	NA	NA	2
chr1_202720957_rs368719311_G_Denisova_single_seq	-2.21881	-7.14547	-2.75214	-10.9587	-6.7977	-3.66122	-3.25619	-3.69798	-3.75479	-3.50627	1.4424	-3.88928	0.94584	-7.20391	-3.29143	NA	NA	NA	NA	NA	NA	NA	NA	NA	NA	2
chr1_202723607_rs61822780_A_Denisova_single_seq	-3.32524	-3.92083	-5.48402	-3.72346	-3.46948	-3.06648	-2.66552	-2.73178	-2.70017	-2.78525	-0.2845	-1.22689	-3.2447	-1.81716	-1.3284	0.446425	0.933721	0.688054	0.855937	0.250541	1	1	1	1	0.982887	44
chr1_202723607_rs61822780_G_Denisova_single_seq	-3.62129	-3.7391	-6.4707	-3.58431	-5.31168	-2.85318	-2.5796	-2.7589	-2.6758	-2.62709	-0.848944	-1.46871	-3.87368	-0.55989	-2.68612	0.986526	0.980429	0.448068	0.317868	0.932317	1	1	1	1	1	56
chr1_202724183_rs376773490_C_Denisova_single_seq	-3.72014	-4.78451	-11.3456	-3.2376	-4.41429	-3.52198	-3.51424	-3.2365	-3.25836	-3.28513	-0.38676	-2.51755	-5.88926	-0.798579	-2.65949	0.243087	0.987022	0.978796	0.394229	0.888917	0.870425	1	1	1	1	35
chr1_202724183_rs376773490_T_Denisova_single_seq	-2.85997	-3.98893	-5.19589	-3.58143	-3.54479	-3.00115	-3.02099	-3.05943	-2.72539	-2.93865	-0.514025	-1.53498	-3.13736	-1.58871	-1.8598	0.836422	0.946993	0.211239	0.737875	0.848465	1	1	0.94977	1	1	36
chr1_202731993_202732162_pos_25_C_pos_148_A_Denisova_haplotype	-4.51984	-4.05703	-11.3456	-7.49926	-3.95973	-2.77075	-2.87965	-3.09283	-2.99653	-3.13392	-1.29453	-1.21306	-8.25281	-4.50274	-1.30644	NA	NA	NA	NA	NA	NA	NA	NA	NA	NA	9
chr1_202731993_202732162_pos_25_C_pos_148_T_Denisova_haplotype	-4.36066	-3.69883	-9.61592	-3.72346	-4.84906	-2.96016	-3.16369	-2.8789	-2.74783	-2.67858	-1.03441	-0.718094	-6.99828	-1.45823	-2.93738	0.952416	0.0809275	0.96172	0.451472	0.72232	1	0.482984	1	1	1	16
chr1_202731993_202732162_pos_25_T_pos_148_A_Denisova_haplotype	-3.57474	-4.70911	-11.3456	-5.02796	-8.55799	-3.0416	-3.10618	-3.09445	-3.05767	-3.03047	-0.429932	-1.36159	-6.667	-1.97029	-4.94137	0.729662	0.870999	0.96918	0.96153	0.896737	1	1	1	1	1	18
chr1_202731993_202732162_pos_25_T_pos_148_T_Denisova_haplotype	-4.17306	-4.78451	-9.61592	-6.39277	-10.7541	-3.52477	-3.16369	-2.96218	-3.10675	-2.93322	-1.12579	-1.80749	-6.035	-2.98099	-5.32672	0.818971	0.943477	0.938428	0.927509	0.97828	1	1	1	1	1	14
chr1_202732017_rs374596350_C_Denisova_single_seq	-3.07179	-3.47684	-7.88621	-7.49926	-3.2543	-2.82499	-2.51823	-2.4875	-2.77499	-3.28513	-0.357193	-2.144	-3.58007	-2.52058	0.318885	NA	NA	NA	NA	NA	NA	NA	NA	NA	NA	7
chr1_202732017_rs374596350_T_Denisova_single_seq	-3.07179	-7.25581	-11.3456	-7.49926	-10.7541	-3.00115	-3.36303	-3.78051	-2.53873	-2.93322	-0.0706398	-3.89278	-7.56513	-4.96053	-7.82092	NA	NA	NA	NA	NA	NA	NA	NA	NA	NA	1
chr1_202732140_rs371709227_A_Denisova_single_seq	-0.803319	-2.93506	-11.3456	-4.91845	-2.92841	-2.66854	-3.26066	-2.64177	-2.32145	-2.84802	1.86522	0.325601	-8.70387	-2.597	-0.0803856	NA	NA	NA	NA	NA	NA	NA	NA	NA	NA	2
chr1_202732140_rs371709227_T_Denisova_single_seq	-3.39597	-8.98553	-2.37726	-10.9587	-10.7541	-3.02311	-3.10243	-3.13452	-3.33994	-3.18	-0.960716	-5.44094	-0.592648	-6.19903	-6.66325	NA	NA	NA	NA	NA	NA	NA	NA	NA	NA	6
chr1_202732433_rs367855461_A_Denisova_single_seq	-2.94805	-3.27004	-6.95332	-2.63227	-3.11934	-2.39787	-2.33748	-2.17495	-2.13667	-2.39409	-0.874046	-0.905511	-4.76549	-0.578147	-1.49887	NA	NA	NA	NA	NA	NA	NA	NA	NA	NA	8
chr1_202732433_rs367855461_C_Denisova_single_seq	-3.52878	-7.25581	-11.3456	-10.9587	-10.7541	-3.27547	-2.73331	-2.6795	-3.67101	-2.5042	-0.353317	-3.48014	-6.20413	-7.28768	-7.5466	NA	NA	NA	NA	NA	NA	NA	NA	NA	NA	3
chr1_202733826_rs376571478_A_Denisova_single_seq	-3.13859	-3.57569	-5.4149	-3.92527	-3.95973	-2.48221	-2.55875	-2.58031	-2.6758	-2.6001	-0.869546	-1.31316	-3.75552	-1.30446	-1.71147	0.993144	0.867849	0.627223	0.934558	0.951697	1	1	1	1	1	75
chr1_202733826_rs376571478_G_Denisova_single_seq	-2.97737	-3.03258	-7.41976	-3.54084	-3.33876	-2.31763	-2.21327	-2.22159	-2.41356	-2.28912	-0.829916	-1.40111	-4.43451	-1.54731	-1.80955	0.990261	0.998705	0.974961	0.997147	0.978044	1	1	1	1	1	96
chr1_202734979_rs368802352_A_Denisova_single_seq	-3.13859	-4.91366	-7.88621	-4.30048	-6.36183	-2.97058	-2.8562	-2.8741	-2.99653	-2.90265	-0.725082	-2.03196	-3.99114	-2.20059	-3.07004	0.720071	0.995166	0.805403	0.9694	0.921706	1	1	1	1	1	44
chr1_202734979_rs368802352_G_Denisova_single_seq	-3.82627	-4.5655	-11.3456	-3.62778	-7.29471	-2.94001	-2.87965	-2.84239	-2.82727	-2.65055	-1.00516	-1.4026	-6.20413	-1.26484	-4.83617	0.992982	0.979677	0.98314	0.74669	0.99278	1	1	1	1	1	37
chr1_202735382_rs12026595_C_Denisova_single_seq	-1.75379	-2.99414	-3.46332	-3.01648	-2.69912	-2.29844	-2.34885	-2.31808	-2.31805	-2.2497	0.438266	-0.936204	-1.73529	-0.716793	-0.554923	1.41525507997262e-15	0.628561	0.044078	0.140564	0.00919563	1.02206616864477e-13	1	0.410673	0.688565	0.114599	174
chr1_202735382_rs12026595_T_Denisova_single_seq	-1.82084	-2.99414	-5.4149	-3.38127	-2.93432	-2.69325	-2.71048	-2.70564	-2.70017	-2.65055	0.721209	-0.57446	-2.76635	-0.754725	-0.593018	3.78504881533288e-24	0.0661723	0.366006	0.480593	0.0245692	5.60051604027675e-22	0.419757	1	1	0.235803	140
chr1_202739090_rs79209109_C_Denisova_single_seq	-2.24867	-5.35769	-7.88621	-2.58801	-2.7826	-3.27547	-3.43665	-3.31408	-3.12151	-3.28513	1.09589	-1.84006	-4.79338	0.1498	0.31745	5.89496599093951e-10	0.920349	0.528054	0.00127616	0.00774074	2.32446901161829e-08	1	1	0.018858	0.0997795	25
chr1_202739090_rs79209109_T_Denisova_single_seq	-1.89362	-2.89825	-1.33642	-1.49015	-1.3533	-2.74651	-3.02099	-2.90104	-2.93902	-2.78525	0.872623	-0.765442	0.992142	0.659204	0.879782	2.52810995540323e-10	0.298119	9.61260660468939e-07	0.00026901	5.1412017575659e-05	1.04780469638861e-08	1	6.98644248028825e-05	0.00494128	0.00150186	32
chr1_202743637_rs377743267_C_Denisova_single_seq	-3.62129	-2.68734	-2.66264	-3.2376	-3.17672	-3.35305	-2.87965	-2.90104	-3.12151	-3.36712	-0.00679333	-1.30873	-0.817381	-0.20075	0.043992	0.0289867	0.802349	0.0725873	0.135447	0.210665	0.200262	1	0.555579	0.673897	0.905168	13
chr1_202743637_rs377743267_T_Denisova_single_seq	-1.44074	-2.80186	-4.17728	-2.24469	-1.73568	-2.74461	-2.53963	-2.62991	-2.54934	-2.90265	0.423916	-0.524673	-2.13091	0.373888	0.83832	0.00116961	0.600248	0.197961	0.0148144	2.61858560137663e-05	0.0142058	1	0.926785	0.140637	0.000830072	14
chr1_202753555_rs370446175_C_Denisova_single_seq	-3.94083	-4.20745	-7.88621	-10.9587	-10.7541	-3.27547	-3.22618	-2.73178	-3.49156	-3.36712	-0.681278	-0.981271	-5.78995	-7.3802	-6.47697	NA	NA	NA	NA	NA	NA	NA	NA	NA	NA	3
chr1_202759039_rs375768247_A_Denisova_single_seq	-4.51984	-4.78451	-7.88621	-7.49926	-7.29471	-3.43505	-3.43665	-3.57553	-3.33199	-3.36712	-1.39245	-1.34234	-5.88926	-3.7294	-3.74814	0.979162	0.837309	0.733453	0.9908	0.924051	1	1	1	1	1	33
chr1_202759039_rs375768247_C_Denisova_single_seq	-4.27669	-7.25581	-3.1921	-4.30759	-10.7541	-3.13342	-3.47544	-3.52927	-3.58129	-3.64542	-1.33358	-3.32414	0.0283839	-0.285382	-5.77075	0.989258	0.99047	0.0866446	0.337076	0.958636	1	1	0.613823	1	1	18
chr1_202763945_rs371953559_A_Denisova_single_seq	-4.06528	-3.38433	-11.3456	-3.62778	-2.96624	-3.1318	-4.35587	-3.39608	-3.49156	-3.45406	-0.450782	-1.28014	-5.48591	-0.426684	1.0706	NA	NA	NA	NA	NA	NA	NA	NA	NA	NA	3
chr1_202763945_rs371953559_G_Denisova_single_seq	-3.165	-8.98553	-9.61592	-4.20338	-2.03383	-3.30782	-3.36482	-3.34055	-3.54029	-3.50002	-0.551286	-5.08927	-6.21315	-0.707919	0.174951	NA	NA	NA	NA	NA	NA	NA	NA	NA	NA	4
chr1_202765504_rs375158253_A_Denisova_single_seq	-3.52878	-4.20745	-11.3456	-3.62778	-6.36183	-3.065	-3.04254	-3.09283	-2.58299	-2.93322	-0.00679333	-0.840468	-7.0395	-0.119497	-3.71128	NA	NA	NA	NA	NA	NA	NA	NA	NA	NA	9
chr1_202765504_rs375158253_G_Denisova_single_seq	-4.27669	-6.78937	-6.09921	-7.49926	-10.7541	-3.47852	-3.33828	-3.5473	-3.26554	-3.87105	-0.830791	-3.84671	-4.72999	-5.11886	-6.00941	0.833848	0.963431	0.418077	0.948814	0.992058	1	1	1	1	1	10
chr1_202766208_rs369541576_A_Denisova_single_seq	-3.82627	-4.78451	-4.42678	-4.80895	-5.39659	-3.1318	-3.10119	-3.16288	-3.33199	-3.20754	-0.725022	-1.21836	-2.7447	-1.52205	-2.36217	0.953467	0.952335	0.409394	0.838384	0.870831	1	1	1	1	1	33
chr1_202766208_rs369541576_G_Denisova_single_seq	-4.06528	-4.5655	-7.88621	-5.28627	-10.7541	-3.1318	-3.16233	-3.16288	-3.33199	-3.45406	-1.06413	-1.53881	-5.3059	-2.98788	-6.11892	0.953733	0.977099	0.777261	0.983963	0.994408	1	1	1	1	1	33
chr1_202771020_rs371594790_A_Denisova_single_seq	-7.78482	-10.7152	-9.61592	-8.12248	-10.7541	-3.16683	-3.90795	-4.90284	-4.48559	-3.87105	-4.26378	-6.35227	-4.85544	-3.80606	-6.33175	NA	NA	NA	NA	NA	NA	NA	NA	NA	NA	4
chr1_202771020_rs371594790_G_Denisova_single_seq	-4.07116	-5.55937	-7.41976	-3.03839	-3.51891	-3.99626	-3.44461	-3.21105	-3.49404	-3.0655	-0.139524	-2.3946	-5.2798	-1.18147	-0.684041	NA	NA	NA	NA	NA	NA	NA	NA	NA	NA	8
chr1_202773530_rs368733080_A_Denisova_single_seq	-2.8893	-3.02917	-6.4707	-3.04581	-3.17672	-1.88452	-1.85762	-1.76162	-1.83018	-1.83144	-0.778336	-1.1618	-4.88718	-1.25211	-1.78348	0.992315	0.708196	0.981411	0.527208	0.842007	1	1	1	1	1	64
chr1_202773530_rs368733080_G_Denisova_single_seq	-2.28605	-2.99414	-3.11202	-3.17079	-2.672	-1.77342	-1.96151	-1.70802	-1.65439	-1.75983	-0.691823	-1.09768	-2.02876	-1.02582	-0.950135	0.753453	0.922748	0.333265	0.275681	0.30395	1	1	1	0.984731	1	61
chr1_202780127_rs369795204_A_Denisova_single_seq	-6.46738	-3.92083	-7.88621	-5.02796	-3.61459	-3.1318	-3.36303	-4.01951	-3.49156	-3.64542	-3.33558	-1.30983	-3.86669	-0.538202	-0.18986	NA	NA	NA	NA	NA	NA	NA	NA	NA	NA	3
chr1_202781351_rs192927508_C_Denisova_single_seq	-4.20148	-5.04282	-7.88621	-7.49926	-7.29471	-3.6145	-3.77568	-3.57553	-3.40957	-3.54657	-0.674218	-1.6487	-6.17819	-4.08969	-4.08717	0.924988	0.99195	0.970156	0.998855	0.979603	1	1	1	1	1	55
chr1_202781351_rs192927508_T_Denisova_single_seq	-3.79703	-3.79638	-7.88621	-3.07897	-3.51574	-3.20185	-3.33142	-2.9941	-3.0271	-3.10231	-0.697706	-1.11953	-3.77802	-0.56334	-1.11245	0.954575	0.779433	0.631627	0.422164	0.631068	1	1	1	1	1	42
chr1_202800030_rs377409974_A_Denisova_single_seq	-4.92896	-10.7152	-11.3456	-7.49926	-10.7541	-5.18048	-4.43108	-4.30614	-4.41039	-4.27718	0.122363	-6.20896	-6.95553	-4.10171	-6.47697	0.00279236	0.983575	0.953901	0.828154	0.973098	0.0300433	1	1	1	1	10
chr1_202800030_rs377409974_G_Denisova_single_seq	-6.65288	-8.98553	-11.3456	-7.33949	-10.7541	-4.2699	-4.1152	-3.63176	-3.76987	-4.19339	-2.56207	-4.26592	-7.21835	-3.07473	-6.00941	NA	NA	NA	NA	NA	NA	NA	NA	NA	NA	8
chr1_202814759_rs370594098_C_Denisova_single_seq	-3.59306	-3.98893	-7.88621	-4.13502	-4.17114	-3.13342	-3.51424	-3.39855	-3.29518	-3.13392	-0.425402	-0.312881	-4.28163	-0.926434	-2.14081	0.591064	0.74154	0.40003	0.71572	0.584575	1	1	1	1	1	32
chr1_202814759_rs370594098_T_Denisova_single_seq	-3.35985	-3.29739	-4.55122	-3.54084	-3.42323	-3.35305	-3.22618	-3.31408	-3.40957	-3.28513	-0.435815	-0.743529	-1.6285	-0.949074	-1.16444	0.692503	0.728656	0.358021	0.824486	0.589772	1	1	1	1	1	41
chr1_202814961_rs375621573_C_Denisova_single_seq	-3.13859	-3.89157	-4.69453	-3.17673	-2.81193	-3.06648	-2.87965	-3.05943	-2.88576	-2.96515	0.210603	-1.56569	-2.01385	-0.609854	-0.127201	1.34931458593144e-05	0.800193	0.13469	0.535792	0.292263	0.000264192	1	0.771049	1	1	32
chr1_202814961_rs375621573_T_Denisova_single_seq	-3.28227	-5.35769	-11.3456	-4.16428	-7.29471	-3.93404	-3.51424	-3.57553	-3.76987	-3.54657	0.510653	-1.78039	-7.0395	-0.800511	-5.19273	0.0124804	0.911077	0.997891	0.846984	0.915022	0.103451	1	1	1	1	31
chr1_203022464_rs367987128_C_Denisova_single_seq	-3.36871	-4.29142	-9.61592	-3.72346	-4.07985	-3.20185	-3.01436	-3.16467	-3.0271	-3.28733	-0.770611	-1.26598	-6.53896	-0.52245	-1.81101	0.885197	0.743055	0.869765	0.545015	0.702371	1	1	1	1	1	30
chr1_203022464_rs367987128_T_Denisova_single_seq	-3.24545	-4.20745	-5.5797	-3.99171	-3.51891	-3.0984	-3.29298	-3.19969	-3.22675	-3.07861	-0.350999	-1.6178	-3.20878	-0.952223	-0.574714	0.384576	0.854534	0.259338	0.604868	0.521947	1	1	1	1	1	26
chr1_203031144_rs374987055_G_Denisova_single_seq	-3.13859	-5.35769	-4.10723	-4.03983	-3.83528	-3.52198	-3.59623	-3.57553	-3.67101	-3.75155	-0.00679333	-3.55063	-0.321162	-0.411196	-0.160537	0.367123	0.997386	0.0535799	0.557792	0.357223	1	1	0.46552	1	1	25
chr1_203031144_rs374987055_T_Denisova_single_seq	-2.77754	-3.92083	-3.92779	-3.45885	-3.10309	-3.065	-2.64339	-2.90104	-2.72454	-2.87208	0.418987	-0.990399	-1.41133	-0.199696	-0.368315	8.11864039178061e-05	0.891538	0.160536	0.158167	0.134302	0.00135024	1	0.843537	0.737805	0.715452	39
chr1_203031376_rs375399786_C_Denisova_single_seq	-1.24108	-1.75464	-1.72678	-2.20754	-3.35986	-1.03494	-1.10426	-1.05215	-1.09714	-1.11352	-0.137881	-0.791114	-1.43246	-0.18124	-2.04923	NA	NA	NA	NA	NA	NA	NA	NA	NA	NA	6
chr1_203031376_rs375399786_T_Denisova_single_seq	-2.72618	-3.80132	-8.66686	-3.58431	-5.77053	-2.80402	-2.46064	-2.84239	-2.67899	-2.62532	-0.287855	-1.2089	-4.03896	-1.18627	-2.72599	0.48717	0.833738	0.770747	0.800011	0.845745	1	1	1	1	1	20
chr1_203033656_rs368232093_A_Denisova_single_seq	-4.3519	-5.35769	-7.88621	-6.56638	-3.42323	-3.6145	-3.04254	-2.84239	-3.33199	-2.70282	-1.61847	-2.99107	-6.68146	-1.81962	-1.17353	0.952746	0.924761	0.727034	0.763726	0.351212	1	1	1	1	1	11
chr1_203033656_rs368232093_G_Denisova_single_seq	-4.70995	-7.25581	-11.3456	-3.81914	-10.7541	-3.1318	-2.98618	-3.48301	-3.18832	-3.45406	-1.57815	-5.05871	-7.18992	-1.28042	-4.92337	NA	NA	NA	NA	NA	NA	NA	NA	NA	NA	7
chr1_203034265_rs372686344_A_Denisova_single_seq	-2.14202	-2.17997	-2.81036	-2.11007	-2.56927	-1.80033	-1.6899	-1.81675	-1.82993	-1.65312	-0.2458	-0.893931	-1.31531	-0.908718	-0.965749	0.0648306	0.232527	0.0107775	0.0301305	0.0263417	0.367883	0.919681	0.158385	0.24088	0.249286	127
chr1_203034265_rs372686344_G_Denisova_single_seq	-1.99559	-1.9637	-2.81089	-2.11041	-2.16181	-1.85683	-1.8966	-1.87465	-1.88534	-1.92153	-0.307251	-0.42008	-1.03064	-0.474608	-0.684046	0.00191413	0.0314401	0.00110708	7.67486194948239e-05	0.0123129	0.021694	0.24272	0.0282682	0.00166173	0.141911	126
chr1_203035335_rs376919949_G_Denisova_single_seq	-4.06528	-3.68182	-7.88621	-3.30764	-3.10309	-3.35305	-3.22618	-3.39608	-3.18832	-3.36712	-0.725022	-0.469102	-3.00301	-0.429592	-0.370997	0.874648	0.34667	0.28829	0.17997	0.264656	1	1	1	0.792243	1	35
chr1_203035335_rs376919949_T_Denisova_single_seq	-3.62129	-2.89825	-7.41976	-3.76972	-6.18822	-2.91068	-3.25958	-3.2365	-3.25836	-3.32612	-0.281973	0.161086	-4.64971	-0.788938	-3.85426	0.333059	0.125492	0.669651	0.479162	0.941092	1	0.648077	1	1	1	56
chr1_203036390_rs370075411_G_Denisova_single_seq	-2.77754	-2.63309	-2.89031	-2.63227	-2.96624	-2.24188	-2.33109	-2.31808	-2.29839	-2.2497	-0.636512	-0.528907	-0.929341	-0.531536	-0.880715	0.365443	0.156024	0.000184744	0.226941	0.00366631	1	0.73873	0.00650356	0.896027	0.054977	97
chr1_203044444_203044613_pos_48_C_pos_124_G_Denisova_haplotype	-4.20148	-3.47684	-7.88621	-2.98715	-3.83528	-3.065	-2.98618	-2.84239	-2.82727	-2.99707	-1.54521	-1.63641	-5.88926	-0.992863	-2.84959	0.999714	0.940769	0.995786	0.53241	0.748899	1	1	1	1	1	43
chr1_203044444_203044613_pos_48_C_pos_124_T_Denisova_haplotype	-2.9468	-3.57569	-2.561	-3.30764	-2.61972	-2.52647	-2.10419	-2.31808	-1.88428	-2.2497	-0.884427	-1.42148	-1.11072	-1.04035	-1.23561	0.97502	0.983543	0.00226511	0.755074	0.439535	1	1	0.0496347	1	1	35
chr1_203044444_203044613_pos_48_G_pos_124_G_Denisova_haplotype	-3.94083	-7.25581	-11.3456	-7.49926	-10.7541	-3.6145	-3.59623	-3.89507	-3.76987	-3.86611	-0.163763	-3.38128	-6.20413	-4.56139	-6.11892	0.881237	0.980305	0.919196	0.945913	0.990883	1	1	1	1	1	17
chr1_203044444_203044613_pos_48_G_pos_124_T_Denisova_haplotype	-1.28794	-10.7152	-11.3456	-10.9587	-10.7541	-4.70315	-3.16233	-4.47408	-5.23699	-3.54657	3.41521	-7.55291	-6.87156	-5.7217	-7.20758	NA	NA	NA	NA	NA	NA	NA	NA	NA	NA	1
chr1_203044491_rs373525677_C_Denisova_single_seq	-2.10815	-1.80535	-3.3741	-2.50337	-3.33629	-3.20185	-2.93193	-2.73178	-2.82727	-3.45406	0.181242	0.912182	-0.642314	1.07108	0.30913	NA	NA	NA	NA	NA	NA	NA	NA	NA	NA	5
chr1_203044491_rs373525677_G_Denisova_single_seq	-4.43489	-3.08209	-6.31327	-7.24977	-5.27451	-3.82369	-3.99767	-3.92269	-3.72554	-3.63034	-0.117137	0.955874	-3.895	-3.31967	-1.56896	NA	NA	NA	NA	NA	NA	NA	NA	NA	NA	4
chr1_203044567_rs370298214_G_Denisova_single_seq	-2.80467	-3.06419	-7.88621	-3.62778	-4.42537	-2.57213	-2.71048	-2.53316	-2.58299	-2.57573	-0.439735	-0.606719	-4.952	-1.04627	-2.16977	0.475072	0.347552	0.977404	0.750262	0.999695	1	1	1	1	1	190
chr1_203044567_rs370298214_T_Denisova_single_seq	-2.44607	-2.506	-4.61933	-3.04581	-3.42323	-2.15257	-2.14998	-2.07932	-2.14133	-2.0673	-0.58416	-0.812081	-3.33946	-1.18299	-1.56099	0.828046	0.0156495	0.905909	0.569116	0.941917	1	0.141384	1	1	1	198
chr1_203046412_rs369458492_C_Denisova_single_seq	-3.77321	-4.29142	-11.3456	-7.49926	-7.29471	-3.31426	-3.47963	-3.27529	-3.18994	-3.0989	-0.423785	-1.57877	-6.68146	-3.5097	-5.46328	0.704189	0.799783	0.999736	0.999705	0.994548	1	1	1	1	1	42
chr1_203046412_rs369458492_T_Denisova_single_seq	-3.62129	-3.29739	-7.88621	-3.81914	-3.2543	-2.39757	-2.26254	-2.27865	-2.29839	-2.75707	-0.974829	-0.855651	-5.2067	-1.7751	-1.69943	0.957573	0.57726	0.948215	0.688309	0.271361	1	1	1	1	1	41
chr1_203049077_rs377121421_A_Denisova_single_seq	-4.45371	-5.68287	-11.3456	-6.5502	-10.7541	-3.67073	-3.25958	-3.31629	-3.45057	-3.50031	-0.885508	-2.56191	-6.33329	-3.80956	-5.48416	0.880701	0.985124	0.941043	0.977312	0.944481	1	1	1	1	1	22
chr1_203049077_rs377121421_C_Denisova_single_seq	-3.82627	-5.04282	-11.3456	-5.60114	-10.7541	-3.52198	-3.43665	-3.67438	-3.67101	-3.28513	-1.06325	-1.88733	-6.68146	-1.9474	-5.32672	0.904001	0.98972	0.998879	0.979246	0.990508	1	1	1	1	1	27
chr1_203049983_rs368851432_C_Denisova_single_seq	-5.18727	-4.5655	-7.88621	-10.9587	-4.41429	-3.6145	-3.51424	-2.96218	-3.67101	-3.54657	-1.56039	-1.38371	-4.92403	-5.7217	-2.12465	0.985964	0.75415	0.762831	0.950163	0.753733	1	1	1	1	1	15
chr1_203049983_rs368851432_T_Denisova_single_seq	-4.21504	-3.98893	-9.61592	-2.72508	-3.62925	-2.72214	-3.19709	-3.02751	-3.15492	-3.10918	-1.01131	-1.35967	-6.17795	0.277174	-1.05509	0.970743	0.79758	0.881332	7.62624745757336e-05	0.295409	1	1	1	0.00165436	1	16
chr1_203156080_rs10399931_C_QTLs_single_seq	-3.44184	-3.13782	-4.01472	-3.17079	-3.33629	-2.66803	-2.82921	-2.4003	-2.37414	-2.6001	-0.477187	-0.583993	-1.22999	-0.671199	-2.00266	0.578087	0.503246	0.258454	0.128685	0.938599	1	1	1	0.655301	1	41
chr1_203156080_rs10399931_T_QTLs_single_seq	-3.11453	-3.84214	-7.88621	-3.54331	-10.7541	-3.47852	-3.29949	-3.31408	-3.41178	-3.03357	-0.0316556	-1.70192	-3.86081	-0.997543	-5.61332	0.166047	0.921619	0.737568	0.728361	0.991648	0.694731	1	1	1	1	32
chr1_203208360_rs118027912_C_QTLs_single_seq	-3.00794	-3.2154	-7.88621	-3.92527	-3.51574	-2.94001	-2.60045	-2.90104	-2.88151	-2.75707	-0.399783	-0.699363	-6.01186	-1.42948	-1.33225	0.562492	0.651381	0.873308	0.809477	0.258021	1	1	1	1	0.9955	61
chr1_203208360_rs118027912_T_QTLs_single_seq	-2.67482	-3.38433	-5.19589	-3.2376	-3.72072	-2.39757	-2.68765	-2.44324	-2.49579	-2.6001	-0.293415	-0.698841	-3.41213	-1.15484	-0.838211	0.258058	0.488917	0.687968	0.160496	0.610624	0.898357	1	1	0.744275	1	63
chr1_203428708_rs72743604_T_QTLs_single_seq	-1.77076	-2.49464	-5.7839	-6.05905	-5.5178	-2.19088	-2.16119	-2.70432	-1.81682	-1.88405	0.420118	-0.333445	-3.07958	-4.24224	-3.63375	NA	NA	NA	NA	NA	NA	NA	NA	NA	NA	2
chr1_203489032_rs115988858_A_QTLs_single_seq	-3.72014	-10.7152	-11.3456	-6.0045	-7.29471	-4.70315	-3.68316	-3.67438	-3.5785	-3.64542	0.983011	-7.03208	-7.67126	-2.426	-3.64929	NA	NA	NA	NA	NA	NA	NA	NA	NA	NA	1
chr1_203489032_rs115988858_G_QTLs_single_seq	-3.57503	-5.84031	-11.3456	-7.16998	-6.82827	-3.065	-3.47544	-3.33418	-3.58129	-3.61662	-0.0414626	-3.56315	-6.75097	-3.16954	-2.7155	0.585107	0.94382	0.792449	0.857521	0.687202	1	1	1	1	1	10
chr1_203601198_rs377618989_C_Denisova_single_seq	-4.43587	-5.84031	-11.3456	-5.80282	-8.27705	-3.39405	-3.80473	-3.31629	-3.19483	-3.32612	-0.854788	-2.36988	-6.33329	-1.91517	-5.51626	0.815709	0.907086	0.814468	0.82067	0.952336	1	1	1	1	1	14
chr1_203601198_rs377618989_T_Denisova_single_seq	-3.82627	-4.78451	-11.3456	-6.0045	-10.7541	-3.6145	-3.10119	-3.31408	-3.25836	-3.36712	-0.585807	-1.45859	-6.87156	-3.00797	-5.32672	0.787185	0.890777	0.993019	0.909628	0.996806	1	1	1	1	1	23
chr1_203607375_rs371812498_C_Denisova_single_seq	-3.28227	-3.79638	-4.83784	-4.30048	-4.09593	-2.82499	-2.82921	-3.02603	-2.88151	-2.81343	-0.723367	-1.39883	-2.63842	-1.67184	-1.84624	0.999606	0.935087	0.300694	0.963816	0.990912	1	1	1	1	1	137
chr1_203607375_rs371812498_T_Denisova_single_seq	-3.77321	-4.47045	-11.3456	-4.53487	-7.29471	-3.1318	-3.07186	-3.16288	-3.18832	-3.17073	-0.823002	-1.63269	-5.88926	-1.56489	-4.59883	0.993555	0.999105	0.999882	0.990902	0.999978	1	1	1	1	1	136
chr1_203610791_rs370107788_A_Denisova_single_seq	-5.50214	-5.35769	-11.3456	-10.9587	-3.51574	-3.6145	-3.77568	-3.57553	-3.87599	-3.20754	-2.30029	-1.38922	-6.87156	-4.4416	-2.15291	NA	NA	NA	NA	NA	NA	NA	NA	NA	NA	9
chr1_203610791_rs370107788_G_Denisova_single_seq	-7.78482	-8.23815	-9.61592	-9.22898	-6.59093	-4.4281	-4.1152	-3.95729	-4.32641	-4.20197	-3.10639	-3.75921	-5.68084	-4.62373	-1.81384	NA	NA	NA	NA	NA	NA	NA	NA	NA	NA	4
chr1_208507857_rs12402159_C_QTLs_single_seq	-3.52878	-3.29739	-6.95332	-4.30048	-3.42323	-3.065	-3.16233	-3.09283	-3.05767	-3.06387	-0.677178	-0.694541	-2.90954	-1.51101	-0.636596	0.892641	0.596101	0.377701	0.879619	0.221235	1	1	1	1	0.927513	57
chr1_208507857_rs12402159_T_QTLs_single_seq	-2.72618	-2.92734	-4.2395	-4.23238	-4.42537	-2.85318	-2.90579	-2.96218	-2.9119	-2.96515	-0.178932	-0.251034	-1.81182	-0.989804	-1.88202	0.144266	0.102334	0.101122	0.520909	0.958176	0.63717	0.565197	0.663558	1	1	60
chr1_208783430_rs76565484_C_QTLs_single_seq	-3.77321	-4.00191	-11.3456	-3.42424	-10.7541	-3.16683	-3.47544	-3.31629	-3.12151	-3.54974	-0.259913	-0.991441	-6.57195	-0.0736513	-5.41164	0.195282	0.788268	0.950551	0.401984	0.935762	0.767163	1	1	1	1	22
chr1_208783430_rs76565484_G_QTLs_single_seq	-3.72014	-5.35769	-9.61592	-7.03282	-4.82147	-3.87676	-3.72942	-4.23093	-3.45057	-3.76856	-0.663117	-1.72777	-5.35239	-2.74778	-2.08155	0.368716	0.967022	0.83684	0.997053	0.556879	1	1	1	1	1	34
chr1_208857946_rs12119681_A_Neanderthal_single_seq	-2.24867	-3.03258	-5.07983	-3.72029	-3.11027	-1.80676	-2.02384	-2.01312	-1.79334	-1.81746	-0.395495	-0.938141	-3.11562	-1.01535	-1.5371	0.880868	0.458241	0.732534	0.748954	0.450915	1	1	1	1	1	46
chr1_208857946_rs12119681_G_Neanderthal_single_seq	-1.83455	-2.38881	-3.06487	-2.11007	-2.52052	-1.26231	-1.48075	-1.73445	-1.28188	-1.48348	-0.345817	-0.978247	-1.47468	-0.616857	-0.885454	0.028287	0.636316	0.0243397	0.0230905	0.169303	0.196413	1	0.281977	0.196941	0.810986	47
chr1_208858842_rs74484859_A_Neanderthal_single_seq	-2.26736	-2.60403	-3.76722	-2.79904	-2.47636	-2.1389	-1.85338	-1.84641	-1.94334	-2.14156	-0.529721	-0.517567	-2.4702	-1.39565	-0.708074	0.680614	0.311121	0.51209	0.481582	0.468892	1	1	1	1	1	16
chr1_208858842_rs74484859_G_Neanderthal_single_seq	-4.06528	-4.21621	-6.65055	-6.15411	-3.21969	-2.64861	-2.90769	-2.60633	-2.83121	-2.28912	-0.989127	-2.13044	-3.86028	-2.77421	-0.86487	0.962408	0.94673	0.76756	0.987433	0.608367	1	1	1	1	1	26
chr1_208860463_rs76856261_C_Neanderthal_single_seq	-2.72527	-4.37539	-4.01472	-2.63227	-3.72072	-3.1318	-2.93193	-2.73178	-3.05767	-3.13392	0.247243	-1.05688	-1.58043	-0.546846	-0.717122	0.0241932	0.823134	0.129908	0.493434	0.558549	0.174425	1	0.75742	1	1	23
chr1_208860463_rs76856261_T_Neanderthal_single_seq	-3.28227	-3.68182	-7.88621	-5.02796	-3.51574	-3.35305	-3.36303	-3.57553	-3.67101	-3.64542	-0.00679333	-0.394736	-5.25715	-1.9474	-0.905858	0.00475806	0.088542	0.453053	0.759842	0.2079	0.0468941	0.513505	1	1	0.899342	25
chr1_208861069_208861238_pos_63_A_pos_109_C_Neanderthal_haplotype	-3.35985	-3.47684	-5.98809	-4.03983	-4.24635	-2.66803	-2.82921	-2.73178	-2.53873	-2.65055	-0.719739	-1.07378	-2.59361	-1.9474	-2.31389	0.75768	0.595885	0.281613	0.734458	0.857552	1	1	1	1	1	23
chr1_208861069_208861238_pos_63_A_pos_109_T_Neanderthal_haplotype	-3.13859	-3.38433	-7.88621	-3.17079	-3.33629	-2.77075	-2.68765	-2.78602	-2.72454	-2.65055	-0.618899	-0.852934	-6.20413	-1.03758	-1.40838	0.850834	0.424214	0.995943	0.438864	0.63401	1	1	1	1	1	35
chr1_208861069_208861238_pos_63_G_pos_109_C_Neanderthal_haplotype	-2.32652	-4.00191	-7.41976	-3.54084	-5.69532	-2.74651	-2.64129	-2.48603	-2.65686	-2.4901	-0.359116	-0.946853	-5.28498	-1.69078	-2.88052	0.525804	0.870742	0.605446	0.660956	0.945736	1	1	1	1	1	28
chr1_208861069_208861238_pos_63_G_pos_109_T_Neanderthal_haplotype	-3.36871	-3.18079	-7.88621	-3.72346	-3.18467	-2.92514	-2.85443	-2.6795	-2.85643	-2.81343	-0.729604	-0.831588	-4.30751	-1.26559	-0.720299	0.644234	0.416472	0.802309	0.560576	0.136858	1	1	1	1	0.723866	40
chr1_208861131_rs17013066_A_Neanderthal_single_seq	-3.24545	-3.06419	-7.88621	-3.46106	-4.219	-2.39757	-2.66688	-2.7589	-2.49641	-2.81343	-0.701984	-0.657444	-4.98018	-1.01189	-1.23147	0.855516	0.340112	0.837405	0.333568	0.889522	1	1	1	1	1	44
chr1_208861131_rs17013066_G_Neanderthal_single_seq	-3.44184	-2.92734	-7.88621	-4.16428	-3.95973	-2.94001	-2.44043	-2.90104	-2.82727	-2.65055	-0.600544	-0.936634	-4.49013	-1.44364	-1.85476	0.87218	0.85652	0.910405	0.781019	0.938004	1	1	1	1	1	41
chr1_208861177_rs17013070_C_Neanderthal_single_seq	-2.67823	-3.57933	-7.88621	-3.1474	-3.8975	-2.67573	-2.75689	-2.56137	-2.58579	-2.37135	-0.485039	-1.0336	-5.33767	-1.13737	-1.84475	0.363182	0.787835	0.95007	0.770324	0.752525	1	1	1	1	1	30
chr1_208861177_rs17013070_T_Neanderthal_single_seq	-2.6521	-3.17661	-3.848	-2.85041	-2.68788	-2.26153	-2.26293	-2.16692	-2.20908	-2.08547	-0.568565	-0.969413	-2.3737	-0.988024	-0.619158	0.772972	0.152192	0.597206	0.375332	0.457131	1	0.728178	1	1	1	46
chr1_208861886_208862055_pos_45_A_pos_127_C_Neanderthal_haplotype	-3.82627	-3.79638	-11.3456	-4.16428	-3.95973	-3.00115	-2.64339	-2.53316	-2.77499	-3.20754	-0.548646	-0.695189	-4.92403	-1.32939	-1.66339	0.845754	0.550037	0.863555	0.521183	0.637624	1	1	1	1	1	11
chr1_208861886_208862055_pos_45_A_pos_127_T_Neanderthal_haplotype	-4.70995	-6.02016	-11.3456	-7.38892	-10.7541	-3.43702	-3.6397	-3.78051	-3.7735	-3.51834	-0.884244	-3.6692	-7.00296	-4.27038	-6.00941	NA	NA	NA	NA	NA	NA	NA	NA	NA	NA	6
chr1_208861886_208862055_pos_45_G_pos_127_C_Neanderthal_haplotype	-4.92896	-4.78451	-11.3456	-7.49926	-7.29471	-3.6145	-4.50629	-3.39608	-3.87599	-3.36712	-0.734267	-0.314224	-7.18992	-4.56139	-4.36149	NA	NA	NA	NA	NA	NA	NA	NA	NA	NA	7
chr1_208861886_208862055_pos_45_G_pos_127_T_Neanderthal_haplotype	-3.82627	-3.47684	-7.88621	-5.60114	-4.82341	-2.94001	-3.68316	-2.90104	-3.25836	-2.81343	-0.69447	-0.308772	-6.09742	-1.04277	-1.41249	0.41919	0.754799	0.815829	0.915509	0.719349	1	1	1	1	1	11
chr1_208861930_rs77521701_A_Neanderthal_single_seq	-2.88815	-4.78451	-4.42678	-2.11007	-3.2543	-2.66803	-3.10119	-2.44324	-2.93787	-2.6001	-0.409017	-2.10326	-2.69385	-0.218208	-1.13798	0.569098	0.90067	0.514395	0.312875	0.228425	1	1	1	1	0.942263	19
chr1_208861930_rs77521701_G_Neanderthal_single_seq	-3.00794	-3.47684	-1.59577	-2.67793	-2.14312	-2.39757	-2.60045	-2.3586	-2.53873	-2.5042	-0.992579	-1.0271	-0.448002	-0.293057	-0.469671	0.353553	0.0893839	0.0513112	0.221354	0.356361	1	0.516376	0.452585	0.884681	1	19
chr1_208862012_rs78350784_C_Neanderthal_single_seq	-2.40437	-2.48162	-2.97495	-4.80895	-2.14312	-2.77075	-2.73331	-2.44324	-2.33577	-2.65055	-0.197298	-1.07098	-1.87263	-1.68535	-0.5868	NA	NA	NA	NA	NA	NA	NA	NA	NA	NA	9
chr1_208862012_rs78350784_T_Neanderthal_single_seq	-4.13338	-4.47045	-11.3456	-7.49926	-10.7541	-3.36192	-3.60616	-3.3692	-3.45524	-3.28733	-0.891024	-0.648942	-7.35538	-3.94834	-6.55217	0.931776	0.840393	0.997675	0.969432	0.979332	1	1	1	1	1	16
chr1_208863839_rs57956783_A_Neanderthal_single_seq	-2.07506	-2.36669	-3.16162	-1.97577	-2.27969	-1.73402	-1.61419	-1.6823	-1.75296	-1.71895	-0.27763	-0.929239	-1.65729	-0.273707	-1.13297	0.00146784	0.60325	0.0971346	0.074209	0.173849	0.0172559	1	0.648111	0.456953	0.822116	56
chr1_208863839_rs57956783_G_Neanderthal_single_seq	-2.24867	-2.53037	-6.39144	-2.63227	-2.56927	-1.82776	-1.83169	-1.87435	-1.88428	-1.84539	-0.468259	-0.783014	-4.1057	-0.747989	-0.73246	0.224076	0.450668	0.904272	0.379496	0.0257113	0.830232	1	1	1	0.245004	45
chr1_208864984_rs77326612_C_Neanderthal_single_seq	-3.89687	-3.80132	-9.61592	-6.39277	-9.02443	-3.31426	-3.13176	-3.31629	-3.45057	-3.9613	-0.828002	-0.241747	-5.96193	-3.16994	-4.53743	0.770845	0.486044	0.646895	0.888647	0.893142	1	1	1	1	1	18
chr1_208864984_rs77326612_T_Neanderthal_single_seq	-4.06528	-3.29739	-11.3456	-4.16428	-3.72072	-2.94001	-2.78046	-2.90104	-3.49156	-2.81343	-0.944914	-0.724083	-6.46245	-1.19952	-1.7311	0.979183	0.60145	0.870045	0.559889	0.673474	1	1	1	1	1	19
chr1_208916495_rs75822751_C_Neanderthal_single_seq	-2.6025	-3.29739	-5.98809	-3.76972	-3.1399	-2.22366	-2.26254	-2.3586	-2.43497	-2.41429	-0.399406	-1.29644	-3.91809	-1.91276	-1.51298	0.662036	0.985672	0.748595	0.985779	0.917203	1	1	1	1	1	88
chr1_208916495_rs75822751_T_Neanderthal_single_seq	-2.72618	-3.79638	-5.00579	-3.88006	-3.37976	-2.37731	-2.47933	-2.44324	-2.37414	-2.55135	-0.4015	-1.53189	-2.43207	-1.33048	-1.51839	0.461751	0.999811	0.610779	0.988939	0.797943	1	1	1	1	1	122
chr1_208922244_208922413_pos_58_C_pos_114_A_Neanderthal_haplotype	-3.35985	-3.22426	-4.49277	-3.2829	-2.79298	-2.33734	-2.31625	-2.06863	-2.19215	-2.13751	-0.892887	-1.34003	-2.78427	-1.07745	-0.987488	0.841528	0.437041	0.407364	0.663833	0.525182	1	1	1	1	1	12
chr1_208922244_208922413_pos_58_C_pos_114_G_Neanderthal_haplotype	-3.52878	-2.53037	-5.98809	-3.45885	-10.7541	-2.66803	-2.82921	-2.96218	-2.82727	-2.93322	-0.143644	-0.0618476	-3.02591	-0.840799	-5.32672	0.639759	0.575477	0.588228	0.422837	0.909466	1	1	1	1	1	15
chr1_208922244_208922413_pos_58_T_pos_114_G_Neanderthal_haplotype	-3.52878	-4.78451	-7.88621	-4.03983	-4.24635	-3.065	-3.10119	-2.90104	-2.77499	-2.87208	-0.637784	-1.08792	-5.10018	-1.16314	-2.00922	0.855285	0.960627	0.872121	0.78656	0.769505	1	1	1	1	1	35
chr1_208922301_rs12407497_C_Neanderthal_single_seq	-4.06528	-3.92671	-9.61592	-4.55472	-5.16388	-3.54747	-3.68316	-3.62495	-3.39626	-3.55934	-0.558846	-0.669275	-5.25741	-2.19583	-1.90214	0.54919	0.565361	0.778311	0.92836	0.477488	1	1	1	1	1	16
chr1_208922301_rs12407497_T_Neanderthal_single_seq	-3.94083	-5.35769	-11.3456	-10.9587	-7.29471	-3.1318	-3.51424	-3.39608	-3.40957	-3.06387	-1.19367	-1.23958	-6.68146	-5.98002	-5.6416	0.951419	0.841458	0.932092	0.998478	0.9861	1	1	1	1	1	21
chr1_208922357_rs12403851_A_Neanderthal_single_seq	-3.21582	-3.49219	-7.88621	-3.73306	-3.09705	-3.1771	-3.25958	-3.06253	-3.49404	-3.46499	-0.665075	-0.902079	-4.21183	-0.0253378	-0.488446	0.466657	0.365971	0.628025	0.555206	0.10534	1	1	1	1	0.62828	16
chr1_208922357_rs12403851_G_Neanderthal_single_seq	-2.63328	-4.21621	-11.3456	-4.04478	-3.75958	-2.85981	-2.9611	-3.6668	-3.33397	-3.06387	-0.389475	-1.97943	-6.0467	-1.29185	-1.367	0.615566	0.856919	0.587873	0.744888	0.693843	1	1	1	1	1	18
chr1_209206583_rs191400455_A_Neanderthal_single_seq	-2.04271	-2.92734	-3.55774	-2.98715	-3.2543	-1.94301	-1.85673	-1.76136	-1.77756	-1.96799	-0.585218	-1.36653	-2.3171	-1.46494	-1.4909	0.717439	0.955666	0.349122	0.919796	0.871723	1	1	1	1	1	81
chr1_209206583_rs191400455_G_Neanderthal_single_seq	-1.98011	-2.58082	-2.69818	-2.72508	-2.38346	-1.67051	-1.64557	-1.58271	-1.65439	-1.60258	-0.624857	-1.16165	-1.49639	-1.08416	-1.23764	0.935382	0.838906	0.0844131	0.279761	0.221778	1	1	0.604424	0.990348	0.928177	109
chr1_209207032_rs74805213_C_Neanderthal_single_seq	-2.48967	-3.101	-4.3695	-2.52422	-3.07148	-2.74461	-2.66552	-2.87171	-2.47494	-2.57573	0.198602	-0.749609	-2.53702	-0.744559	-0.837689	0.0496609	0.434305	0.188114	0.331522	0.436229	0.301694	1	0.906157	1	1	60
chr1_209207032_rs74805213_T_Neanderthal_single_seq	-2.83179	-3.92083	-5.67321	-3.81914	-3.42323	-2.82499	-2.82921	-2.84239	-2.82727	-2.93322	-0.264079	-1.66977	-2.61094	-1.31442	-0.638566	0.0481544	0.919602	0.624671	0.604616	0.341699	0.294403	1	1	1	1	51
chr1_209232334_rs71515137_C_Neanderthal_single_seq	-4.06528	-4.20745	-6.39144	-3.45885	-7.29471	-3.6145	-3.51424	-3.57553	-3.5785	-3.28513	-0.800052	-1.47414	-3.65966	0.142511	-3.54316	0.911839	0.873326	0.520979	0.288414	0.837551	1	1	1	1	1	15
chr1_209232334_rs71515137_T_Neanderthal_single_seq	-3.10829	-4.13224	-5.63015	-3.92527	-3.2565	-2.08481	-2.38761	-1.84988	-2.09243	-1.86085	-1.02348	-1.7681	-3.50956	-1.76585	-1.83021	0.565533	0.908204	0.620516	0.747757	0.826193	1	1	1	1	1	14
chr1_209235123_rs150577587_C_Neanderthal_single_seq	-1.50252	-2.01574	-3.18599	-1.92508	-1.71529	-1.7083	-1.94805	-1.81703	-1.6903	-1.83085	0.231679	-0.380777	-1.30725	-0.134557	-0.253346	1.3291807252335e-08	0.00176522	0.0291973	0.000259643	0.000471057	4.36888816524832e-07	0.0231749	0.31868	0.00481006	0.0101363	50
chr1_209235123_rs150577587_T_Neanderthal_single_seq	-1.38599	-1.74658	-1.62968	-1.31304	-1.40763	-1.5514	-1.54038	-1.5589	-1.82993	-1.67906	0.215028	-0.52741	-0.81855	0.107797	0.104753	3.63792237730507e-05	0.0135158	0.00293725	0.00749105	0.000262236	0.000654725	0.126165	0.0609522	0.082713	0.00613077	41
chr1_209238913_rs147435889_C_Neanderthal_single_seq	-2.55754	-3.56811	-6.54105	-2.99753	-2.87442	-3.0025	-3.07186	-2.87171	-2.80113	-2.87707	-0.150603	-1.36937	-4.12769	-0.479893	-0.728436	0.394011	0.723884	0.765884	0.168222	0.261564	1	1	1	0.763745	1	36
chr1_209238913_rs147435889_T_Neanderthal_single_seq	-3.07179	-2.63309	-3.76821	-3.2376	-3.61459	-3.00115	-2.93193	-3.02603	-2.82727	-3.06387	-0.157999	-0.0160361	-2.01762	-0.698867	-1.73644	0.032819	0.0101095	0.140103	0.519893	0.768711	0.220408	0.0997665	0.786936	1	1	43
chr1_209240342_rs111722272_T_Neanderthal_single_seq	-2.72527	-10.7152	-1.87193	-3.10695	-10.7541	-2.27925	-2.98618	-2.4875	-2.82727	-2.6001	-0.446014	-7.72907	0.615567	-0.279679	-8.15405	NA	NA	NA	NA	NA	NA	NA	NA	NA	NA	1
chr1_209241214_rs77036502_C_Neanderthal_single_seq	-3.37994	-1.70341	-3.59114	-4.55472	-2.73049	-2.66888	-2.96366	-2.75758	-3.17372	-3.41059	-0.439655	-0.0744859	-1.38801	-1.25027	1.21672	NA	NA	NA	NA	NA	NA	NA	NA	NA	NA	6
chr1_209241214_rs77036502_G_Neanderthal_single_seq	-3.53157	-2.98225	-11.3456	-3.76972	-3.10488	-3.47852	-3.33142	-3.2365	-3.12299	-3.10918	-0.300491	0.275711	-7.59438	-1.01203	-0.581788	0.444049	0.65259	0.974139	0.464569	0.277952	1	1	1	1	1	10
chr1_209243401_rs74979958_A_Neanderthal_single_seq	-4.20148	-3.38433	-11.3456	-2.11007	-6.36183	-3.52198	-3.10119	-3.2365	-3.33199	-3.13392	-0.532422	-0.283135	-6.68146	-1.49733	-3.22791	NA	NA	NA	NA	NA	NA	NA	NA	NA	NA	7
chr1_209243401_rs74979958_G_Neanderthal_single_seq	-3.08521	-7.25581	-6.4707	-3.57339	-10.7541	-2.26348	-2.56404	-2.65959	-2.48385	-2.65421	-0.265407	-4.69177	-4.95602	-1.57355	-7.10872	0.0390322	0.949588	0.745678	0.747165	0.936099	0.251816	1	1	1	1	10
chr1_209246640_rs75928770_C_Neanderthal_single_seq	-3.28227	-4.20745	-7.88621	-4.4509	-3.72072	-2.77075	-2.93193	-3.2365	-2.82727	-3.06387	-0.534853	-1.4643	-5.5276	-1.67469	-1.91316	0.841842	0.988142	0.949382	0.99471	0.794622	1	1	1	1	1	95
chr1_209246640_rs75928770_T_Neanderthal_single_seq	-3.20864	-4.05703	-7.88621	-3.62778	-3.61459	-3.1318	-2.98618	-3.16288	-2.99653	-3.13392	-0.285094	-1.25476	-5.44296	-1.03255	-1.39463	0.596651	0.99363	0.992063	0.856123	0.76494	1	1	1	1	1	147
chr1_209249500_rs79803757_G_Neanderthal_single_seq	-4.70995	-8.23815	-11.3456	-4.30048	-10.7541	-3.5742	-3.68595	-3.43955	-3.49156	-3.28513	-0.897793	-2.9611	-6.4428	-1.33183	-6.88309	0.904494	0.966567	0.949634	0.546559	0.996098	1	1	1	1	1	18
chr1_209249500_rs79803757_T_Neanderthal_single_seq	-4.36066	-7.38614	-11.3456	-3.65327	-7.23743	-3.58627	-3.13293	-3.2226	-3.12299	-3.07844	-0.358464	-4.54439	-7.59438	-1.31563	-3.78393	NA	NA	NA	NA	NA	NA	NA	NA	NA	NA	8
chr1_209251408_rs149615899_C_Neanderthal_single_seq	-3.13859	-3.47684	-7.88621	-3.81914	-3.95973	-3.35305	-3.16233	-3.16288	-3.25836	-3.13392	-0.473216	-0.314507	-3.58007	-1.29695	-1.899	0.581112	0.190299	0.549877	0.610564	0.745939	1	0.828955	1	1	1	21
chr1_209251408_rs149615899_T_Neanderthal_single_seq	-3.62129	-4.78451	-5.4149	-3.45885	-3.95973	-3.00115	-3.04254	-3.2365	-2.82727	-2.75707	-0.41944	-1.55833	-3.62611	0.641754	0.0850717	NA	NA	NA	NA	NA	NA	NA	NA	NA	NA	5
chr1_209253724_rs75386188_A_Neanderthal_single_seq	-3.89271	-4.47045	-7.41976	-5.28627	-10.7541	-3.065	-2.95905	-3.09283	-3.22334	-3.13392	-1.02853	-2.01293	-3.89047	-2.58528	-5.77075	0.997	0.972135	0.728886	0.963487	0.999968	1	1	1	1	1	42
chr1_209253724_rs75386188_G_Neanderthal_single_seq	-4.20148	-5.35769	-11.3456	-7.49926	-10.7541	-3.6145	-3.43665	-3.78051	-3.49156	-3.36712	-0.651671	-2.11286	-6.20413	-3.62327	-5.89991	0.973556	0.988054	0.997141	0.99964	0.99959	1	1	1	1	1	49
chr1_209254837_rs79329787_A_Neanderthal_single_seq	-0.514289	-1.22139	-2.16324	-1.00595	-4.09593	-0.885674	-0.820556	-0.875821	-1.22818	-0.832232	0.371386	-0.400833	-1.28742	0.222224	-3.2637	NA	NA	NA	NA	NA	NA	NA	NA	NA	NA	1
chr1_209254837_rs79329787_G_Neanderthal_single_seq	-2.70128	-2.1884	-9.14948	-4.38836	-6.44863	-2.43267	-2.46938	-2.36019	-2.71154	-2.89147	0.0130119	-0.206304	-6.61662	-2.45489	-3.65277	NA	NA	NA	NA	NA	NA	NA	NA	NA	NA	4
chr1_209255623_rs78347150_C_Neanderthal_single_seq	-3.78106	-4.14811	-5.18032	-7.49926	-5.09855	-2.96016	-3.31938	-3.05881	-3.37078	-3.20952	-0.00493706	-1.17368	-2.82113	-4.19956	-2.32888	0.433344	0.827892	0.437112	0.955784	0.58368	1	1	1	1	1	12
chr1_209255623_rs78347150_T_Neanderthal_single_seq	-4.31455	-7.74988	-11.3456	-10.9587	-7.00422	-3.76641	-4.03794	-3.83779	-3.93327	-3.50031	-0.169351	-3.84155	-7.50785	-6.83782	-3.09121	NA	NA	NA	NA	NA	NA	NA	NA	NA	NA	8
chr1_209256761_rs80339372_A_Neanderthal_single_seq	-2.4138	-2.90395	-5.22361	-2.4831	-7.13494	-2.25377	-2.37067	-2.93421	-2.76763	-2.35158	-0.424543	-1.09544	-2.49623	-0.158917	-3.08394	0.516845	0.786187	0.341528	0.081189	0.832945	1	1	1	0.485712	1	14
chr1_209256761_rs80339372_T_Neanderthal_single_seq	-3.72014	-3.13782	-2.40606	-3.2376	-2.61972	-3.065	-3.16233	-3.16288	-3.18832	-3.54657	-0.192008	-0.995288	0.738503	-1.40766	-0.313479	0.323707	0.742931	0.00588054	0.541561	0.0308612	1	1	0.103136	1	0.278591	11
chr1_209258401_rs186540653_G_Neanderthal_single_seq	-1.12668	-2.17997	-3.92779	-1.85279	-2.52052	-2.31763	-2.10419	-2.16647	-2.02983	-2.17395	0.783812	-0.0929442	-1.84069	-0.20789	-0.73232	7.08957792237708e-08	0.0990132	0.0864234	0.00333209	0.0840629	2.10623987654663e-06	0.552404	0.613155	0.0424216	0.547734	51
chr1_209258401_rs186540653_T_Neanderthal_single_seq	-1.95105	-2.8036	-4.71628	-2.85231	-2.71146	-2.77075	-2.80483	-2.65428	-2.6758	-2.65055	0.883511	-0.267762	-2.89267	-0.475798	-0.501803	9.38242200853363e-09	0.427094	0.3483	0.129808	0.0576681	3.17933320416611e-07	1	1	0.658744	0.431632	66
chr1_209260634_rs76209448_G_Neanderthal_single_seq	-10.8597	-3.35756	-5.57485	-8.4816	-3.40049	-3.73695	-3.60342	-4.48516	-4.2742	-3.81615	-7.12274	0.245861	-1.08969	-4.2074	0.415656	NA	NA	NA	NA	NA	NA	NA	NA	NA	NA	2
chr1_209261362_rs74538350_A_Neanderthal_single_seq	-2.97737	-3.57933	-7.88621	-5.44371	-5.8545	-3.065	-3.2912	-3.02751	-3.22334	-3.03047	-0.0413693	-0.43761	-5.45859	-1.9682	-3.04062	0.0420558	0.260538	0.710996	0.871592	0.911683	0.266144	0.976391	1	1	1	36
chr1_209261362_rs74538350_G_Neanderthal_single_seq	-3.10519	-3.101	-6.67238	-3.58431	-3.778	-3.27745	-3.16233	-2.96218	-2.93787	-3.06387	-0.034279	-0.339734	-3.75446	-0.81697	-1.22403	0.0713409	0.168666	0.521176	0.740805	0.55965	0.393921	0.77414	1	1	1	94
chr1_209280249_209280418_pos_86_T_pos_87_C_Neanderthal_haplotype	-7.40026	-10.7152	-5.19589	-10.9587	-3.42323	-3.6145	-3.68316	-5.1415	-4.25121	-3.36712	-3.78577	-7.03208	-0.054387	-6.70749	-0.056107	NA	NA	NA	NA	NA	NA	NA	NA	NA	NA	1
chr1_209280334_rs147692506_G_Neanderthal_single_seq	-1.7222	-0.958344	-1.1972	-2.61409	-1.02417	-1.07927	-0.983826	-0.965165	-1.18553	-0.782827	-0.642932	0.0254818	-0.232033	-1.42855	-0.241347	NA	NA	NA	NA	NA	NA	NA	NA	NA	NA	2
chr1_209283868_rs147904385_A_Neanderthal_single_seq	-3.48531	-4.21621	-9.61592	-4.30759	-9.02443	-3.31845	-3.16369	-3.23848	-3.37078	-2.87208	-0.713862	-0.832139	-5.99334	-1.47478	-5.16616	0.567702	0.454083	0.837034	0.936451	0.986395	1	1	1	1	1	24
chr1_209283868_rs147904385_G_Neanderthal_single_seq	-3.62129	-4.05703	-7.88621	-4.80895	-3.17672	-3.03307	-2.98723	-3.09445	-2.74977	-2.75813	-0.765265	-1.79724	-4.1517	-2.34519	-1.83658	0.754583	0.932913	0.821851	0.984539	0.515675	1	1	1	1	1	50
chr1_209301114_209301283_pos_53_A_pos_119_C_Neanderthal_haplotype	-3.32106	-3.29986	-11.3456	-4.37569	-3.96561	-2.82924	-3.10618	-2.55673	-2.85439	-2.70381	-0.326538	-0.867309	-6.74198	-1.38048	-1.29761	0.969837	0.535225	0.997526	0.936919	0.885683	1	1	1	1	1	44
chr1_209301114_209301283_pos_53_A_pos_119_T_Neanderthal_haplotype	-3.17362	-3.52627	-6.95332	-3.17079	-5.48311	-2.74461	-2.98618	-3.02603	-2.93787	-2.96515	-0.332688	-0.878936	-3.81836	-0.935163	-2.35639	0.785082	0.707523	0.559192	0.709303	0.952976	1	1	1	1	1	72
chr1_209301114_209301283_pos_53_C_pos_119_C_Neanderthal_haplotype	-3.52878	-4.78451	-6.95332	-4.61885	-7.29471	-2.77075	-2.82921	-2.90104	-3.25836	-2.87208	-0.415906	-1.9553	-4.03284	-1.37864	-3.70336	0.692498	0.994667	0.617807	0.740988	0.964487	1	1	1	1	1	47
chr1_209301114_209301283_pos_53_C_pos_119_T_Neanderthal_haplotype	-2.83179	-4.05703	-7.88621	-3.45885	-3.03305	-2.57213	-2.47881	-2.53316	-2.58299	-2.45854	-0.112922	-2.22771	-4.86018	-1.46004	-0.965578	0.272945	0.987773	0.653734	0.920647	0.330089	0.928105	1	1	1	1	53
chr1_209301166_rs183038878_A_Neanderthal_single_seq	-2.44607	-2.63309	-3.92779	-2.54507	-2.52052	-2.31763	-2.36662	-2.3586	-2.29839	-2.37135	-0.154702	-0.21722	-2.74782	-0.838184	-0.482973	0.0225039	0.0175045	0.794642	0.144136	0.040788	0.164506	0.154546	1	0.699492	0.338968	69
chr1_209301166_rs183038878_C_Neanderthal_single_seq	-2.32442	-1.53285	-3.84579	-2.98715	-2.42771	-2.35705	-2.2964	-2.44324	-2.26196	-2.17395	0.193904	0.163364	-1.42773	-0.84898	-1.09745	6.54689842232857e-06	0.00024115	0.0920058	0.157745	0.375016	0.000135858	0.00398916	0.631515	0.737427	1	65
chr1_209301232_rs144809117_C_Neanderthal_single_seq	-3.22489	-3.92083	-7.48509	-3.70094	-4.27206	-3.1318	-3.04368	-2.87171	-2.88257	-2.84276	-0.117158	-1.63165	-4.0785	-1.64506	-1.64669	0.655663	0.717515	0.695681	0.888217	0.772592	1	1	1	1	1	18
chr1_209301232_rs144809117_T_Neanderthal_single_seq	-1.89218	-3.03258	-3.14127	-2.50395	-2.78375	-1.59689	-1.61514	-1.36094	-1.5424	-1.34386	-0.373003	-0.971558	-2.35683	-1.16133	-0.969295	0.0159792	0.00216676	0.32497	0.335766	0.518916	0.125798	0.0275469	1	1	1	22
chr1_20950527_rs367722149_C_Denisova_single_seq	-4.06528	-4.78451	-11.3456	-5.60114	-7.29471	-3.52198	-3.10119	-3.57553	-3.25836	-3.36712	-0.994919	-1.87246	-6.20413	-2.81993	-2.23507	0.997673	0.998573	0.982782	0.999849	0.920312	1	1	1	1	1	59
chr1_20950527_rs367722149_T_Denisova_single_seq	-3.48531	-4.05703	-7.88621	-3.87221	-4.39157	-3.23866	-3.07186	-3.09283	-3.22334	-3.06387	-0.348003	-1.31826	-4.53113	-1.66498	-2.33967	0.686583	0.981553	0.827766	0.976174	0.87193	1	1	1	1	1	64
chr1_20951034_rs376549263_C_Denisova_single_seq	-3.82627	-4.49598	-6.54105	-7.49926	-7.29471	-3.20185	-2.95905	-2.97445	-3.37078	-3.1411	-0.413028	-1.19904	-2.76515	-4.23372	-4.65153	0.570613	0.933777	0.411333	0.992698	0.967449	1	1	1	1	1	32
chr1_20951034_rs376549263_T_Denisova_single_seq	-3.52878	-2.43447	-7.88621	-3.81914	-5.39659	-3.27547	-3.16233	-2.84239	-3.12151	-3.13392	-0.583851	-0.372982	-5.48591	-1.04728	-2.11433	0.560308	0.176431	0.663417	0.276284	0.866466	1	0.794604	1	0.985794	1	25
chr1_20951533_rs372804762_C_Denisova_single_seq	-2.77754	-3.13782	-7.88621	-3.76972	-4.02783	-2.52647	-2.82921	-2.70564	-2.58299	-2.65055	-0.499902	-0.93103	-5.09912	-1.57385	-2.35441	0.702616	0.516264	0.986196	0.996021	0.982253	1	1	1	1	1	116
chr1_20957553_rs373579754_A_Denisova_single_seq	-3.19432	-3.98893	-4.57503	-3.11826	-3.46948	-3.13002	-2.4315	-2.58985	-2.62315	-2.60351	-0.623013	-1.65498	-2.48368	-0.841894	-0.798943	NA	NA	NA	NA	NA	NA	NA	NA	NA	NA	6
chr1_20957553_rs373579754_G_Denisova_single_seq	-3.67752	-4.23316	-3.75431	-6.56638	-5.69532	-3.20185	-3.43863	-3.03151	-3.31808	-3.1411	-0.814452	-1.29488	-0.508959	-3.30557	-3.00573	0.831904	0.37996	0.27497	0.881499	0.476716	1	1	1	1	1	10
chr1_20963223_20963392_pos_21_A_pos_152_A_Denisova_haplotype	0.131719	-1.99797	-0.446238	-0.260964	-0.150526	-2.05209	-2.0169	-2.18469	-1.94104	-2.03343	2.25281	-0.0727637	1.56842	1.712	1.68987	3.85815664774139e-50	6.90559913830145e-07	5.06849282741942e-25	7.75944135232932e-35	1.14736950356699e-25	2.82672202780085e-47	1.93633852381076e-05	3.59744197946136e-22	3.48982795474811e-32	4.20316610480084e-23	110
chr1_20963223_20963392_pos_21_A_pos_152_G_Denisova_haplotype	0.348512	-1.63576	-0.193943	-0.323006	0.0524051	-1.84174	-1.90817	-1.96531	-1.85685	-2.00034	2.37411	0.0939449	1.57765	1.54345	1.77468	8.82234494380836e-67	1.1820614913354e-09	2.21568877637143e-30	1.63904526339832e-33	1.36605532111081e-29	1.48427784841665e-63	4.73084962501416e-08	2.58070929914544e-27	6.70753433242059e-31	6.6013896767509e-27	114
chr1_20963223_20963392_pos_21_T_pos_152_A_Denisova_haplotype	0.170283	-1.6901	0.00474788	-0.201306	0.190568	-1.82776	-1.80707	-1.76136	-1.99952	-1.96799	2.23169	0.231156	1.53699	1.55569	2.06184	2.95399984755041e-57	2.2811646518439e-09	3.16882421006142e-32	1.83695768386923e-23	2.88617966403694e-31	2.79553006406203e-54	8.90222545618634e-08	4.36193453763758e-29	3.84533653409031e-21	1.54240836751621e-28	103
chr1_20963223_20963392_pos_21_T_pos_152_G_Denisova_haplotype	0.512535	-1.30436	0.0265178	-0.00675615	0.366061	-1.97332	-1.77096	-1.98113	-1.6903	-1.83085	2.40568	0.290104	1.73911	1.69575	2.05134	1.82891034512028e-80	4.45684914474289e-12	7.58527294201408e-39	1.71675695703362e-40	6.90980386055786e-50	7.55256840246261e-77	2.36233806767732e-10	1.64076677805233e-35	9.99790830426312e-38	1.25551136146336e-46	132
chr1_20963243_rs370865309_A_Denisova_single_seq	-0.697426	-1.91443	-1.28146	-1.14474	-0.656127	-1.63378	-1.79496	-1.85981	-1.72724	-1.7601	1.02327	-0.0591787	0.587715	0.460964	0.655275	1.44354161217004e-15	0.000998314	9.63483751994672e-07	1.72317562941005e-06	4.65551799908993e-09	1.03918982143937e-13	0.0140965	6.99141364766102e-05	5.50846255918027e-05	3.26360714639884e-07	72
chr1_20963243_rs370865309_T_Denisova_single_seq	-0.691022	-1.43679	-1.34987	-0.893953	-1.3216	-1.67051	-1.78286	-1.81675	-1.72702	-1.73241	1.13986	-0.104518	0.322878	0.741217	0.551661	1.9884452850115e-16	0.00463885	1.7356050905479e-11	1.17704283226693e-16	1.00206192009961e-14	1.54138442101788e-14	0.0525485	3.11620004893827e-09	1.43343621060925e-14	1.39200803426681e-12	85
chr1_20963374_rs377546198_A_Denisova_single_seq	-2.04271	-3.79638	-3.21121	-2.42342	-2.29882	-2.94001	-2.98618	-2.96218	-2.99653	-2.99707	0.820951	-0.983912	-0.512356	0.134362	0.523096	1.96838837599603e-20	0.927227	9.05592738222716e-07	2.62417096567982e-11	4.87145783744221e-08	2.17024373736941e-18	1	6.62424317774023e-05	1.80337316363095e-09	2.85530286794596e-06	153
chr1_20963374_rs377546198_G_Denisova_single_seq	-1.93496	-3.38433	-2.69818	-2.29347	-2.36199	-2.85318	-2.93193	-2.90104	-2.99653	-2.90265	1.0106	-0.716882	0.327373	0.526636	0.484555	7.63186562867498e-37	0.157646	3.63932976821064e-09	3.79649919969681e-08	4.63463008389511e-13	2.51215576943885e-34	0.743515	4.56675565527537e-07	1.64835421591107e-06	5.65935676239074e-11	160
chr1_20963583_rs371166600_G_Denisova_single_seq	-1.92011	-2.17997	-3.21121	-2.54507	-2.29882	-1.57445	-1.58154	-1.5589	-1.60792	-1.50652	-0.417862	-0.806728	-1.73607	-0.920121	-0.838211	0.0986013	0.0318845	0.0099884	0.152213	0.0400386	0.493931	0.245525	0.149297	0.722131	0.333838	167
chr1_20963583_rs371166600_T_Denisova_single_seq	-1.70235	-1.83566	-2.81036	-1.99003	-2.52052	-1.24372	-1.31538	-1.1864	-1.41556	-1.31127	-0.356514	-0.815588	-1.69015	-0.896112	-1.12062	0.286754	0.0790251	0.0223176	0.000379431	0.234156	0.951004	0.475144	0.266083	0.00664699	0.953436	157
chr1_20963860_rs896240249_C_Denisova_single_seq	-3.57503	-4.05703	-11.3456	-4.30048	-7.29471	-3.20185	-3.07186	-3.2365	-3.22334	-3.13392	-0.349255	-1.31911	-7.0395	-0.686975	-3.66437	0.74761	0.910438	0.982051	0.749009	0.96219	1	1	1	1	1	38
chr1_20963860_rs896240249_T_Denisova_single_seq	-3.22489	-4.5655	-11.3456	-4.04478	-4.50935	-3.20903	-3.13176	-2.96353	-2.90969	-3.0655	-0.280594	-1.3683	-6.0467	-1.54005	-1.99924	0.470367	0.918556	0.913739	0.471717	0.843599	1	1	1	1	1	26
chr1_20966806_rs373540436_A_Denisova_single_seq	-2.40437	-2.21939	-3.49389	-3.62778	-2.84126	-2.66803	-2.64339	-2.58031	-2.6758	-2.45854	-0.460638	0.0367611	-2.09981	-1.55058	-0.672289	0.462066	0.0203148	0.254019	0.791196	0.179521	1	0.173982	1	1	0.836125	49
chr1_20966806_rs373540436_G_Denisova_single_seq	-3.62446	-3.8586	-9.61592	-3.54084	-6.36183	-3.27547	-3.47544	-3.35508	-3.49404	-3.32612	-0.583823	-0.851405	-5.94372	-0.847709	-3.01296	0.857927	0.713883	0.976075	0.472755	0.946673	1	1	1	1	1	38
chr1_20968150_rs375035432_A_Denisova_single_seq	-4.3519	-3.79638	-11.3456	-5.02796	-10.7541	-3.71335	-3.68316	-3.57553	-3.49156	-3.99056	-0.327694	0.298837	-7.0395	-2.14645	-6.30902	0.781032	0.656407	0.843937	0.76805	0.955662	1	1	1	1	1	11
chr1_20968150_rs375035432_C_Denisova_single_seq	-5.18727	-5.35769	-11.3456	-10.9587	-10.7541	-3.93404	-4.09522	-4.66418	-3.99055	-4.27718	-1.83421	-2.42576	-6.46245	-6.19903	-6.11892	NA	NA	NA	NA	NA	NA	NA	NA	NA	NA	9
chr1_20968782_20968951_pos_85_G_pos_87_G_Denisova_haplotype	-3.32106	-4.70736	-11.3456	-4.03983	-6.08089	-2.59725	-2.55875	-2.6795	-2.62865	-2.75707	-0.420085	-1.72014	-7.38835	-1.41687	-3.60003	0.628769	0.949737	0.999815	0.896261	0.942358	1	1	1	1	1	28
chr1_20968782_20968951_pos_85_G_pos_87_T_Denisova_haplotype	-1.83455	-1.71806	-2.29307	-1.80135	-1.84425	-1.20724	-1.1987	-1.08091	-1.12642	-1.13931	-0.585053	-0.645397	-1.55029	-0.5753	-0.869345	0.501524	0.216291	0.0868668	0.000412408	0.00109259	1	0.888414	0.61463	0.00714725	0.0204611	83
chr1_20968782_20968951_pos_85_T_pos_87_G_Denisova_haplotype	-2.87095	-4.13224	-6.28682	-4.8234	-6.08089	-2.57512	-2.71048	-2.73178	-2.72454	-2.37695	-0.608695	-1.5237	-3.30989	-2.43862	-3.6461	0.550805	0.863786	0.409929	0.895743	0.805662	1	1	1	1	1	18
chr1_20968782_20968951_pos_85_T_pos_87_T_Denisova_haplotype	-1.90557	-2.17997	-2.79118	-2.46284	-2.64586	-1.48456	-1.45212	-1.46759	-1.50858	-1.64172	-0.447727	-0.903457	-1.49852	-1.15106	-0.963859	0.0690067	0.237687	0.00219975	0.230488	0.142888	0.384761	0.930694	0.0484125	0.902578	0.741769	108
chr1_20968866_rs944189225_G_Denisova_single_seq	-3.28227	-6.32293	-7.41976	-3.55078	-3.83528	-2.46202	-2.42175	-2.70754	-2.37887	-2.57573	-0.416556	-3.7997	-5.51072	-1.67316	-1.62104	0.700445	0.996749	0.92228	0.882268	0.536513	1	1	1	1	1	28
chr1_20968866_rs944189225_T_Denisova_single_seq	-3.10519	-3.57933	-7.88621	-3.87221	-7.29471	-2.53776	-2.52044	-2.30486	-2.70017	-2.57737	-0.433176	-1.55064	-5.39801	-1.17557	-2.80421	0.745013	0.752956	0.949792	0.452495	0.829332	1	1	1	1	1	28
chr1_20968868_rs932912959_G_Denisova_single_seq	-1.87677	-2.43522	-3.56367	-2.24143	-2.49695	-1.82776	-1.83169	-1.81786	-1.77756	-1.7601	-0.411892	-0.848132	-2.08186	-0.778013	-1.08601	0.188003	0.530007	0.172419	0.000616004	0.100886	0.750641	1	0.872079	0.0101237	0.612664	96
chr1_20968868_rs932912959_T_Denisova_single_seq	-1.9498	-2.58082	-3.92779	-2.50337	-2.1805	-2.00428	-1.75905	-1.73445	-1.82993	-1.84539	-0.112922	-0.570202	-2.10475	-0.993818	-0.601976	0.175578	0.0971577	0.274431	0.277411	0.0900313	0.720263	0.545517	1	0.987027	0.571822	89
chr1_20971008_rs372280083_C_Denisova_single_seq	-4.3519	-4.5655	-7.88621	-2.01912	-7.29471	-3.52198	-3.29298	-4.15572	-3.25836	-3.13392	-0.974829	-1.27251	-5.3059	1.06297	-3.16795	NA	NA	NA	NA	NA	NA	NA	NA	NA	NA	5
chr1_20971008_rs372280083_G_Denisova_single_seq	-4.20148	-4.78451	-7.88621	-10.9587	-10.7541	-3.43505	-3.59623	-3.39608	-3.76987	-3.36712	-0.266103	-2.10326	-5.48591	-5.40683	-6.11892	0.767924	0.803697	0.767752	0.90135	0.886071	1	1	1	1	1	11
chr1_20974430_rs372715845_C_Denisova_single_seq	-3.35985	-4.05703	-7.88621	-4.16428	-3.33629	-2.66803	-2.93193	-2.96218	-2.6758	-2.87208	-0.627312	-1.17738	-4.49013	-1.61059	-1.11093	0.77211	0.923505	0.809806	0.992059	0.646572	1	1	1	1	1	69
chr1_20974430_rs372715845_T_Denisova_single_seq	-3.82627	-5.04282	-7.88621	-5.28627	-7.29471	-3.27547	-3.29298	-3.2365	-3.5785	-3.28513	-0.890469	-1.80744	-5.48591	-2.39242	-3.30416	0.985011	0.997216	0.93301	0.994114	0.979139	1	1	1	1	1	63
chr1_20978607_rs370417447_C_Denisova_single_seq	-3.52878	-3.92083	-11.3456	-4.16428	-10.7541	-3.43505	-3.29298	-3.31408	-3.25836	-3.64542	0.161151	0.0197998	-6.46245	-1.35443	-6.11892	0.28574	0.229373	0.73851	0.78583	0.989371	0.949595	0.912531	1	1	1	15
chr1_20978607_rs370417447_T_Denisova_single_seq	-2.57892	-4.05703	-11.3456	-3.62778	-10.7541	-2.88136	-2.47881	-2.53316	-2.62865	-3.06387	0.107766	-1.19593	-6.87156	-0.903238	-5.89991	0.00413373	0.601721	0.835392	0.41379	0.921931	0.0417184	1	1	1	1	17
chr1_20980948_rs377417527_C_Denisova_single_seq	-3.07327	-3.44861	-7.88621	-2.90981	-9.02443	-3.39405	-3.16233	-3.31629	-3.08959	-3.45406	-0.00679333	-0.548978	-4.25445	0.145417	-5.31055	0.0199964	0.448783	0.570767	0.0605576	0.930877	0.149668	1	1	0.397576	1	28
chr1_20980948_rs377417527_T_Denisova_single_seq	-2.57892	-2.86349	-3.55774	-2.82427	-3.72072	-2.66803	-2.33109	-2.53316	-2.45409	-2.41429	0.303691	-0.806728	-1.49694	-1.04601	-1.39108	0.00356172	0.307816	0.133178	0.62793	0.432849	0.0368797	1	0.767447	1	1	27
chr1_20989839_rs377455338_C_Denisova_single_seq	-3.00794	-3.29739	-7.88621	-5.02796	-3.83528	-2.82499	-2.87965	-3.02603	-2.77499	-2.81343	-0.174738	-0.761241	-4.92403	-2.26227	-1.84733	0.165704	0.418219	0.982431	0.961486	0.847911	0.693613	1	1	1	1	61
chr1_20989839_rs377455338_T_Denisova_single_seq	-2.70181	-3.13782	-7.41976	-3.76972	-3.61459	-2.71939	-2.66961	-3.02603	-2.67659	-2.52778	-0.265412	-0.666271	-4.3369	-1.43639	-1.45478	0.282422	0.285634	0.755412	0.781385	0.571957	0.944756	1	1	1	1	64
chr1_209929453_rs2272866_G_QTLs_single_seq	-2.04271	-2.05002	-2.26615	-1.75168	-1.53503	-2.15257	-2.33109	-2.18469	-2.19215	-2.10198	0.236472	0.000724466	-0.383649	0.193537	0.0639998	2.98991722072776e-09	8.12783154362037e-10	1.62630875599113e-07	4.69307860682712e-16	7.58446086224874e-11	1.07876878277648e-07	3.30830419237415e-08	1.4372582731692e-05	5.35635918882216e-14	6.9741727665516e-09	178
chr1_209929453_rs2272866_T_QTLs_single_seq	-1.83455	-2.16078	-2.49702	-1.80135	-2.03647	-2.13522	-2.0457	-2.20291	-2.14133	-2.15573	0.29543	-0.257414	-0.471186	0.109741	0.0308286	2.83007722666926e-22	1.92688858937713e-05	6.49629515649714e-10	3.56014399880501e-14	9.72073969466233e-09	3.48390943147563e-20	0.00040768	9.33842428746464e-08	3.30714808068952e-12	6.46885533529825e-07	158
chr1_210095201_rs12064111_C_QTLs_single_seq	-3.82627	-5.20026	-7.88621	-3.98255	-4.35017	-3.52198	-3.16776	-3.39608	-3.45057	-3.64542	-0.191534	-1.72179	-4.99748	-0.616203	-1.25942	0.107786	0.940306	0.845179	0.498839	0.475743	0.523991	1	1	1	1	24
chr1_210095201_rs12064111_T_QTLs_single_seq	-3.44184	-3.57569	-6.39144	-3.17079	-5.79995	-3.35305	-3.36303	-3.2365	-3.25836	-3.06387	-0.174738	-1.21887	-2.7447	-0.818395	-1.57225	0.0638436	0.898226	0.459843	0.356118	0.881259	0.363877	1	1	1	1	33
chr1_210099983_rs72649920_C_QTLs_single_seq	-3.35985	-5.76105	-7.88621	-4.03983	-3.51574	-2.43927	-2.68765	-2.84239	-2.82727	-2.2497	-0.674218	-3.72247	-4.42016	-1.09493	-0.696646	0.726042	0.980346	0.709661	0.602405	0.243482	1	1	1	1	0.970959	23
chr1_210099983_rs72649920_G_QTLs_single_seq	-3.36871	-1.98143	-5.26965	-3.79034	-3.2565	-2.55365	-2.42466	-2.78602	-2.60582	-2.46551	-0.756183	-0.511972	-2.58676	-1.83002	-1.93724	0.936112	0.280903	0.509696	0.950179	0.739809	1	1	1	1	1	28
chr1_210112077_rs72649921_A_QTLs_single_seq	-4.70995	-2.92734	-11.3456	-7.49926	-2.96624	-4.19469	-4.50629	-5.45638	-4.40162	-4.63523	-0.515258	1.57895	-5.88926	-3.09764	1.66898	NA	NA	NA	NA	NA	NA	NA	NA	NA	NA	1
chr1_210112077_rs72649921_C_QTLs_single_seq	-3.82627	-4.20745	-2.23973	-4.61885	-6.36183	-2.94001	-3.16233	-2.84239	-2.37414	-2.21133	0.368418	-0.583993	-0.274423	-0.367641	-5.07071	NA	NA	NA	NA	NA	NA	NA	NA	NA	NA	3
chr1_210402520_rs7416285_C_QTLs_single_seq	-1.9091	-3.17661	-2.12427	-2.25836	-1.68085	-1.94426	-1.8319	-1.69551	-1.89988	-1.77381	-0.151913	-0.855751	-0.497528	-0.386582	0.00728193	0.126716	0.696627	0.00284301	0.000833184	3.55672903802779e-05	0.585801	1	0.0593492	0.0131506	0.00109018	46
chr1_210402520_rs7416285_G_QTLs_single_seq	-1.93496	-2.14359	-1.77401	-2.13007	-1.39697	-1.65862	-1.81038	-1.64537	-1.77779	-1.81746	-0.484446	-0.650493	-0.689981	-0.298416	0.0890887	0.543985	0.139804	0.0137738	0.0216579	0.000880852	1	0.68998	0.189483	0.187962	0.0170848	46
chr1_212432926_rs12145377_C_QTLs_single_seq	-3.52878	-3.79638	-6.77971	-3.81156	-3.22814	-2.71939	-2.62314	-2.33205	-2.70017	-2.3505	-1.21348	-1.6634	-3.29122	-1.72305	-1.14062	0.98365	0.957418	0.679044	0.845959	0.714411	1	1	1	1	1	24
chr1_212432926_rs12145377_G_QTLs_single_seq	-4.92896	-4.48182	-11.3456	-7.49926	-4.95256	-3.71699	-3.30771	-3.57553	-3.5785	-3.69849	-1.42309	-1.72028	-7.0395	-3.56599	-1.1968	0.932393	0.891012	0.950787	0.978096	0.533274	1	1	1	1	1	18
chr1_212564028_rs4548507_A_QTLs_single_seq	-3.52878	-3.79638	-7.41976	-3.92527	-4.09593	-3.065	-3.01436	-3.2365	-3.12151	-3.13392	-0.575687	-1.15022	-3.75297	-0.896529	-2.3039	0.980632	0.817787	0.392384	0.969288	0.97413	1	1	1	1	1	158
chr1_212564028_rs4548507_T_QTLs_single_seq	-3.48531	-3.57569	-7.88621	-3.62778	-4.02783	-3.20185	-3.07186	-3.2365	-3.05767	-2.99707	-0.528217	-0.638233	-5.64398	-0.67183	-1.76168	0.800696	0.515901	0.983017	0.523594	0.750771	1	1	1	1	1	64
chr1_215934483_rs61339549_C_Neanderthal_single_seq	-4.06528	-5.76105	-6.95332	-4.16428	-10.7541	-4.34511	-3.77568	-3.16288	-3.40957	-3.54657	0.30808	-3.28224	-2.47924	-1.97339	-5.89991	NA	NA	NA	NA	NA	NA	NA	NA	NA	NA	9
chr1_215934483_rs61339549_T_Neanderthal_single_seq	-3.62129	-5.04282	-7.88621	-5.28627	-7.29471	-2.94001	-3.29298	-3.57553	-3.18832	-2.75707	-0.842163	-1.62858	-4.98517	-3.19384	-5.26128	NA	NA	NA	NA	NA	NA	NA	NA	NA	NA	9
chr1_215937371_rs10495005_A_Neanderthal_single_seq	-1.72784	-1.93061	-5.19589	-1.99003	-2.21887	-1.37919	-1.48075	-1.51243	-1.43571	-1.41647	-0.508587	-0.713113	-3.41213	-0.694157	-0.635028	0.319438	0.00135767	0.8329	0.0778618	0.00832413	1	0.0183657	1	0.472781	0.105917	15
chr1_215937371_rs10495005_C_Neanderthal_single_seq	-2.46882	-2.77303	-3.07161	-2.67383	-2.50159	-2.06305	-2.05782	-1.83321	-1.56307	-1.70251	-0.476538	-1.40073	-1.34855	-1.43348	-0.472428	0.677111	0.840247	0.279112	0.577472	0.075292	1	1	1	1	0.51238	14
chr1_215945571_rs17025395_A_Neanderthal_single_seq	-1.25348	-2.05529	-2.24354	-2.05005	-2.02192	-0.858241	-0.84633	-0.983405	-1.10127	-0.894549	-0.369635	-1.07583	-1.2404	-1.2526	-0.817407	0.318376	0.753769	0.00340305	0.575285	0.237984	1	1	0.068765	1	0.95975	24
chr1_215945571_rs17025395_G_Neanderthal_single_seq	-3.40084	-4.63926	-9.61592	-2.85231	-3.03305	-3.0025	-2.9652	-2.90104	-2.99777	-2.90265	-0.747395	-1.38925	-5.82227	-0.289632	-1.04896	0.89674	0.933577	0.883861	0.13486	0.536508	1	1	1	0.671874	1	22
chr1_215949559_rs61056565_C_Neanderthal_single_seq	-2.24914	-2.61266	-3.21295	-2.71081	-2.47337	-2.11829	-1.77096	-2.06277	-2.09243	-2.13751	-0.165205	-0.501492	-1.05387	-0.517887	-0.649615	0.0035557	0.00882938	0.176293	0.00494165	0.0620408	0.0368594	0.0895456	0.880747	0.0589962	0.452433	40
chr1_215949559_rs61056565_T_Neanderthal_single_seq	-2.36384	-2.86349	-4.10723	-2.87655	-2.7826	-2.39757	-2.1971	-2.62905	-2.19174	-2.65055	0.0132816	-0.393443	-1.47014	-0.457022	-1.0572	0.0137391	0.302967	0.224264	0.0555674	0.422156	0.111665	1	0.975413	0.373727	1	35
chr1_216006604_rs77245372_G_Neanderthal_single_seq	-2.83179	-3.2176	-5.25553	-3.27603	-2.672	-2.29844	-2.15064	-2.15397	-2.26241	-2.31052	-0.480088	-1.05442	-2.7552	-1.27315	-0.942225	0.758773	0.650132	0.702363	0.767227	0.0994008	1	1	1	1	0.606786	40
chr1_216006604_rs77245372_T_Neanderthal_single_seq	-2.37781	-3.33798	-6.36203	-2.35193	-3.91876	-2.57273	-3.04817	-2.89597	-2.99777	-2.50719	-0.660446	-0.993852	-2.6556	-0.326836	-1.602	0.561205	0.8824	0.325118	0.22116	0.777898	1	1	1	0.884237	1	18
chr1_216096753_rs76153358_A_Neanderthal_single_seq	-2.98519	-2.45959	-5.26965	-3.07897	-2.38346	-3.00658	-3.16369	-2.8741	-2.99653	-3.27182	0.0213879	0.450951	-2.18467	-0.463058	0.214172	0.264453	0.00735033	0.298415	0.113189	0.0551881	0.910885	0.0770927	1	0.603903	0.418378	26
chr1_216096753_rs76153358_G_Neanderthal_single_seq	-4.06528	-2.99414	-4.83784	-3.92527	-3.95973	-3.27547	-3.36303	-3.39608	-2.99653	-2.93322	-0.450782	0.672047	-1.37811	-1.04331	-1.22385	0.351585	0.00140385	0.626521	0.218925	0.45148	1	0.0189263	1	0.881336	1	25
chr1_216131915_rs78048413_A_Neanderthal_single_seq	-4.20148	-4.62513	-7.13882	-3.27262	-6.82827	-3.0025	-3.43665	-2.96761	-2.82825	-3.03357	-0.849629	-2.07627	-4.94464	-0.791458	-3.22307	0.940611	0.985837	0.633844	0.267567	0.933394	1	1	1	0.971096	1	28
chr1_216131915_rs78048413_G_Neanderthal_single_seq	-3.35985	-3.80132	-11.3456	-4.05981	-5.38806	-3.06648	-3.19426	-3.12785	-3.33199	-3.13392	-0.477753	-0.518078	-6.77651	-2.09268	-2.87	0.753285	0.856449	0.99483	0.98778	0.933795	1	1	1	1	1	46
chr1_216133275_rs17025758_A_Neanderthal_single_seq	-2.91987	-2.55736	-6.67238	-3.72029	-3.1787	-2.22366	-2.01718	-2.06589	-2.17481	-2.10369	-0.79862	-1.09908	-4.54821	-1.96916	-1.00408	0.927863	0.673979	0.69772	0.870565	0.32304	1	1	1	1	1	50
chr1_216133275_rs17025758_G_Neanderthal_single_seq	-2.26736	-2.74829	-5.04766	-3.1417	-3.47544	-2.06827	-2.09118	-2.18469	-2.00234	-2.10241	-0.418323	-0.592428	-3.55179	-1.32511	-1.24431	0.331866	0.163798	0.679727	0.857782	0.923802	1	0.760714	1	1	1	46
chr1_216140431_rs913155521_C_Neanderthal_single_seq	-1.48	-4.13224	-2.07395	-0.811791	-1.93183	-2.6453	-2.6232	-2.53316	-2.60726	-2.2759	0.672914	-1.17217	0.423662	1.08521	-0.0103886	0.000138036	0.583841	0.0101275	0.00492466	0.0118206	0.00217579	1	0.150932	0.0588537	0.137856	12
chr1_216140431_rs913155521_G_Neanderthal_single_seq	0.23768	-2.17997	-1.46759	-0.42634	-1.38564	-1.39963	-1.36842	-1.46742	-1.5629	-1.0351	1.12161	-0.61559	-0.138719	0.600061	0.0832688	4.53810382928655e-10	0.000472339	0.0103789	0.000429952	0.0424955	1.81464231025829e-08	0.00729547	0.153872	0.00741198	0.349196	13
chr1_216142494_rs17025802_C_Neanderthal_single_seq	-3.54	-4.13067	-5.57485	-2.63227	-3.33629	-2.80402	-2.90579	-3.17913	-2.83012	-2.78525	-0.791393	-1.79259	-2.79578	0.104154	-0.638918	0.83869	0.950134	0.562283	0.2351	0.413346	1	1	1	0.911604	1	22
chr1_216142494_rs17025802_T_Neanderthal_single_seq	-2.77853	-2.74485	-4.68743	-4.53	-3.13224	-2.44927	-2.34885	-2.55673	-2.1756	-2.76132	-1.17289	-0.992766	-1.87504	-1.83997	-1.57033	0.906772	0.707309	0.183078	0.904716	0.169299	1	1	0.895325	1	0.810986	16
chr1_216295316_rs375112693_G_Denisova_single_seq	-3.124	-5.40193	-7.48509	-4.0856	-9.02443	-3.52477	-3.2946	-3.58829	-3.22334	-3.24634	0.172589	-2.30582	-3.08526	-0.17163	-4.82559	NA	NA	NA	NA	NA	NA	NA	NA	NA	NA	4
chr1_216386366_rs372604814_C_Denisova_single_seq	-5.50214	-5.04282	-11.3456	-10.9587	-10.7541	-3.43505	-3.98066	-3.31408	-3.5785	-3.75155	-1.15704	-1.60617	-7.0395	-6.55707	-5.6416	NA	NA	NA	NA	NA	NA	NA	NA	NA	NA	5
chr1_216386366_rs372604814_T_Denisova_single_seq	-4.51984	-0.982229	-1.30809	-5.28627	-1.81457	-2.06827	-1.9346	-2.44324	-1.77756	-1.48348	-1.30745	-0.318791	-1.1868	-2.73959	-0.456295	NA	NA	NA	NA	NA	NA	NA	NA	NA	NA	3
chr1_216389765_rs367684891_A_Denisova_single_seq	-3.13859	-3.47684	-7.88621	-4.61885	-3.95973	-2.82499	-2.64339	-3.09283	-2.72454	-2.70282	-0.374351	-0.813413	-4.79338	-1.40766	-1.51136	0.497341	0.572948	0.85737	0.854207	0.385449	1	1	1	1	1	25
chr1_216389765_rs367684891_G_Denisova_single_seq	-3.94083	-4.78451	-7.88621	-5.28627	-7.29471	-3.20185	-3.87453	-3.39608	-3.5785	-3.20754	-0.382005	-1.39332	-5.85535	-2.30096	-2.84959	0.793578	0.249349	0.910712	0.968519	0.758678	1	0.95502	1	1	1	19
chr1_216397572_rs369515739_A_Denisova_single_seq	-1.95011	-2.77542	-3.37524	-2.72508	-2.47636	-1.43087	-1.78286	-1.52396	-1.58541	-1.64082	-0.444076	-0.955954	-2.03635	-0.994316	-1.18182	0.0439061	0.619162	0.0628065	0.573301	0.0858033	0.274791	1	0.510647	1	0.554584	122
chr1_216397572_rs369515739_G_Denisova_single_seq	-2.36384	-2.55559	-3.40342	-3.10695	-2.72624	-1.77342	-1.70124	-1.5589	-1.75207	-1.73241	-0.651804	-0.937685	-2.34951	-1.42258	-1.51083	0.960923	0.539841	0.23758	0.837124	0.721679	1	1	0.999474	1	1	116
chr1_216422842_rs367706255_C_Denisova_single_seq	-3.57474	-6.32293	-8.86854	-4.36711	-2.94285	-2.97318	-2.52323	-2.15133	-3.20305	-2.81458	-1.39266	-3.06335	-6.09584	-0.86554	-0.31585	NA	NA	NA	NA	NA	NA	NA	NA	NA	NA	6
chr1_216422842_rs367706255_T_Denisova_single_seq	-3.05385	-2.69768	-6.79268	-3.08315	-2.44171	-1.57238	-1.76856	-1.65228	-1.71893	-1.81659	-0.599442	-1.27843	-3.61048	-1.54962	-1.14203	NA	NA	NA	NA	NA	NA	NA	NA	NA	NA	8
chr1_216451110_rs114432178_A_Neanderthal_single_seq	-3.82627	-3.06419	-11.3456	-5.60114	-4.24635	-2.94001	-2.93193	-3.02603	-3.40957	-3.54657	-0.579697	-1.01436	-6.68146	-2.6781	-1.61505	0.783878	0.611481	0.933011	0.959364	0.783912	1	1	1	1	1	15
chr1_216451110_rs114432178_G_Neanderthal_single_seq	-4.6149	-4.57995	-11.3456	-7.88382	-4.25247	-3.77427	-3.87817	-3.67802	-3.63071	-3.50031	-0.682125	-0.766854	-6.16449	-3.78579	-1.05402	0.96123	0.476517	0.761569	0.935155	0.509924	1	1	1	1	1	18
chr1_216629156_rs372939154_G_Denisova_single_seq	-2.6521	-4.29044	-7.68018	-3.85256	-10.7541	-3.0619	-3.04368	-3.32295	-2.90969	-3.25897	-0.120678	-0.98629	-3.96203	-1.95832	-6.10447	0.65406	0.679527	0.595838	0.873481	0.979135	1	1	1	1	1	18
chr1_216629156_rs372939154_T_Denisova_single_seq	-3.24922	-3.38433	-6.04615	-3.03093	-2.36327	-2.53762	-2.80648	-3.16467	-2.87708	-2.5042	-0.293117	-0.680169	-3.00739	-0.443338	-1.08914	0.554768	0.00643147	0.422628	0.42397	0.361342	1	0.0689417	1	1	1	18
chr1_216753193_rs72737305_C_Neanderthal_single_seq	-6.53596	-6.72947	-3.14044	-6.97292	-6.76837	-2.27125	-2.18149	-2.44035	-2.31264	-2.39422	-4.26472	-4.54799	-0.700087	-4.66028	-4.37415	NA	NA	NA	NA	NA	NA	NA	NA	NA	NA	2
chr1_216753193_rs72737305_T_Neanderthal_single_seq	-4.92896	-4.05703	-3.76821	-3.92527	-2.61972	-2.57213	-2.51823	-3.78051	-3.12151	-3.36712	-2.19215	-1.49998	0.012297	-1.6274	0.278046	NA	NA	NA	NA	NA	NA	NA	NA	NA	NA	3
chr1_217101880_rs17044346_C_Neanderthal_single_seq	-3.44184	-4.78451	-11.3456	-10.9587	-10.7541	-3.1318	-2.64339	-2.53316	-3.40957	-2.75707	-0.31004	-2.14111	-8.81248	-7.54913	-7.99708	NA	NA	NA	NA	NA	NA	NA	NA	NA	NA	1
chr1_217101880_rs17044346_T_Neanderthal_single_seq	-2.9468	-6.32293	-11.3456	-4.4509	-7.29471	-3.93404	-3.87453	-3.78051	-3.76987	-4.63523	-1.65323	-2.60585	-5.48591	0.308768	-2.65949	NA	NA	NA	NA	NA	NA	NA	NA	NA	NA	3
chr1_217313698_rs35478056_A_Neanderthal_single_seq	-3.13859	-2.99414	-7.88621	-7.49926	-3.51574	-2.24188	-2.73331	-2.58031	-2.26196	-2.45854	-0.566465	-0.435997	-6.20413	-4.0077	-1.55044	0.750302	0.366787	0.925019	0.99071	0.322651	1	1	1	1	1	15
chr1_217313698_rs35478056_C_Neanderthal_single_seq	-4.07116	-3.63661	-11.3456	-5.28627	-7.29471	-3.31845	-3.22766	-3.23848	-3.03491	-2.96798	-0.753277	-0.707198	-6.87156	-2.19549	-4.673	0.776036	0.200137	0.972493	0.953722	0.969994	1	0.850838	1	1	1	20
chr1_217314861_rs35963574_C_Neanderthal_single_seq	-2.72527	-3.06419	-3.43275	-2.54507	-3.51574	-2.16991	-2.10419	-2.16647	-2.09243	-2.10198	-0.50282	-0.900645	-2.52771	-1.09165	-1.54362	0.667394	0.67023	0.237991	0.0624216	0.747045	1	1	0.999974	0.406582	1	45
chr1_217314861_rs35963574_G_Neanderthal_single_seq	-2.67482	-2.99414	-3.11202	-3.10695	-4.09593	-2.57213	-2.47881	-2.4875	-2.45409	-2.45854	-0.246797	-0.527746	-1.25711	-0.649039	-2.73801	0.216833	0.409579	0.0739151	0.010004	0.933228	0.815139	1	0.560721	0.10368	1	47
chr1_220393607_rs76464423_C_QTLs_single_seq	-2.91748	-3.12391	-5.26965	-4.86859	-3.11934	-2.77075	-2.73406	-2.7589	-2.62865	-2.78525	-0.232975	-0.985083	-2.86285	-2.03097	-0.408692	0.843408	0.375118	0.322219	0.98538	0.0324135	1	1	1	1	0.2878	26
chr1_220393607_rs76464423_T_QTLs_single_seq	-4.06528	-5.0711	-11.3456	-3.99587	-5.94956	-3.0984	-3.36482	-3.16288	-2.99653	-3.13571	-0.859703	-2.14499	-5.70843	-1.09251	-2.95678	0.725302	0.990421	0.803643	0.900619	0.81975	1	1	1	1	1	24
chr1_221153710_rs369892435_A_Denisova_single_seq	-3.96081	-3.81182	-11.3456	-5.92632	-3.44872	-3.17297	-3.18429	-3.57426	-2.74335	-2.79189	0.0462708	-0.703261	-7.0395	-3.37605	-0.656833	NA	NA	NA	NA	NA	NA	NA	NA	NA	NA	4
chr1_221153710_rs369892435_C_Denisova_single_seq	-2.21224	-3.29739	-11.3456	-4.61885	-6.36183	-2.52647	-2.22945	-2.84239	-2.77499	-2.55135	-1.0848	-0.79035	-6.68146	-1.84386	-3.81047	NA	NA	NA	NA	NA	NA	NA	NA	NA	NA	5
chr1_221154882_rs371318565_G_Denisova_single_seq	-3.20864	-3.47684	-6.95332	-4.4509	-4.6044	-2.82499	-2.87965	-2.84239	-2.72454	-2.93322	-0.616847	-0.749889	-3.41213	-1.97029	-2.73607	0.235752	0.800655	0.499326	0.935286	0.865908	0.855047	1	1	1	1	49
chr1_221154882_rs371318565_T_Denisova_single_seq	-3.57503	-4.23316	-11.3456	-3.223	-3.22814	-3.13831	-2.89247	-2.93943	-2.75588	-3.07861	-0.244408	-1.71723	-7.66762	-0.971503	-1.03177	0.515785	0.797403	0.998745	0.171289	0.33266	1	1	1	0.772289	1	20
chr1_221166959_rs73097453_C_Denisova_single_seq	-5.05811	-10.7152	-9.14948	-5.6592	-10.7541	-3.82369	-3.51644	-3.84695	-3.47909	-3.56192	-1.2851	-5.83646	-6.52077	-2.97114	-5.41923	NA	NA	NA	NA	NA	NA	NA	NA	NA	NA	6
chr1_221166959_rs73097453_T_Denisova_single_seq	-3.62129	-10.7152	-11.3456	-10.9587	-10.7541	-4.51305	-3.77568	-4.01951	-3.99055	-3.54657	-0.488133	-5.37359	-5.88926	-6.38913	-6.30902	0.119093	0.982942	0.74805	0.948199	0.921729	0.561707	1	1	1	1	11
chr1_221168473_rs368968363_C_Denisova_single_seq	-4.27669	-4.675	-11.3456	-4.17016	-10.7541	-3.35526	-3.68316	-3.78472	-3.20305	-3.54657	-0.895117	-1.26458	-6.0467	-1.17047	-5.77075	0.981306	0.964948	0.992618	0.594887	0.999357	1	1	1	1	1	32
chr1_221168473_rs368968363_T_Denisova_single_seq	-5.10604	-4.84094	-11.3456	-4.66422	-3.95973	-3.71699	-3.95141	-3.52927	-3.20305	-3.28733	-0.633733	-1.78941	-4.92403	-1.67301	-1.98126	0.874823	0.759583	0.908101	0.666736	0.418273	1	1	1	1	1	12
chr1_221170808_rs372617394_A_Denisova_single_seq	-2.40495	-2.77303	-2.83331	-2.90367	-2.19968	-1.80676	-1.43809	-1.70802	-1.42564	-1.86024	-0.580175	-1.01337	-1.41271	-1.23565	-0.763201	0.928504	0.725918	0.0926487	0.658662	0.115087	1	1	0.633456	1	0.659664	46
chr1_221170808_rs372617394_G_Denisova_single_seq	-2.1767	-2.80235	-2.561	-2.31124	-2.47337	-1.62168	-1.46141	-1.65658	-1.91224	-1.73241	-0.515258	-1.24739	-2.02273	-0.968978	-1.29322	0.431533	0.689604	0.109896	0.443756	0.323334	1	1	0.693918	1	1	51
chr1_221190898_rs377323738_A_Neanderthal_single_seq	-1.85016	-2.10422	-3.04486	-2.29874	-2.54655	-1.3603	-1.33381	-1.33184	-1.36901	-1.38112	-0.777173	-0.748567	-2.14782	-1.02869	-1.84541	0.994531	0.340251	0.416334	0.410584	0.819321	1	1	1	1	1	70
chr1_221190898_rs377323738_C_Neanderthal_single_seq	-1.72784	-2.43447	-2.23973	-2.20715	-2.96624	-1.50639	-1.50035	-1.60692	-1.45615	-1.50652	-0.759316	-1.05126	-1.12969	-0.781833	-1.1977	0.978255	0.438648	0.0684268	0.0347962	0.773292	1	1	0.53758	0.266996	1	57
chr1_221191441_rs370286074_G_Neanderthal_single_seq	-2.88815	-4.05703	-3.55774	-3.54084	-3.72072	-3.52198	-3.36303	-3.16288	-3.18832	-3.36712	0.405854	-0.84442	-0.605332	-0.103522	-0.53584	8.19540008127722e-05	0.624246	0.0417519	0.0894189	0.162617	0.00136066	1	0.398489	0.519086	0.794202	63
chr1_221191441_rs370286074_T_Neanderthal_single_seq	-1.98044	-2.69159	-3.62454	-2.31124	-2.39407	-3.0984	-2.73331	-2.84353	-2.88576	-2.90525	0.618308	-0.613678	-1.10361	0.100909	0.554607	5.69114057951068e-11	0.0463514	0.0606795	0.0200641	0.00108537	2.52955049730208e-09	0.323577	0.501614	0.177317	0.0203563	52
chr1_221191750_rs375063232_A_Neanderthal_single_seq	-6.16461	-7.25581	-11.3456	-5.6592	-10.7541	-3.24375	-3.50093	-3.85529	-3.67418	-3.596	-2.82573	-4.73431	-7.49035	-2.35017	-6.33175	NA	NA	NA	NA	NA	NA	NA	NA	NA	NA	8
chr1_221191750_rs375063232_G_Neanderthal_single_seq	-2.46403	-4.96159	-11.3456	-5.02217	-9.02443	-2.74461	-3.25958	-2.81421	-3.06994	-3.1411	0.034834	-1.57798	-7.22578	-2.70934	-5.20828	NA	NA	NA	NA	NA	NA	NA	NA	NA	NA	6
chr1_221192227_rs374015743_A_Neanderthal_single_seq	-3.17703	-3.69883	-11.3456	-4.16428	-3.61459	-2.94001	-2.82921	-2.93161	-2.6758	-2.81802	-0.72619	-0.914677	-6.20413	-0.646048	-0.985082	0.842743	0.603694	0.982198	0.683136	0.150659	1	1	1	1	0.762674	28
chr1_221192227_rs374015743_G_Neanderthal_single_seq	-3.63696	-3.29986	-5.907	-4.03983	-3.56517	-2.77173	-2.68765	-2.7589	-3.22675	-3.44274	-0.233732	-0.778558	-2.56026	-1.00956	-1.29513	0.29255	0.385171	0.53747	0.209329	0.311201	0.961096	1	1	0.861351	1	22
chr1_221194471_rs369329475_C_Neanderthal_single_seq	-2.6025	-2.38039	-4.02256	-2.99175	-3.27439	-2.39757	-2.23279	-2.27918	-2.19215	-2.19264	-0.342593	-0.504667	-2.31133	-0.931713	-0.911147	0.518757	0.0886588	0.389973	0.776249	0.436874	1	0.513952	1	1	1	30
chr1_221194471_rs369329475_T_Neanderthal_single_seq	-2.51114	-2.76226	-3.93026	-2.74102	-2.59449	-2.5057	-2.47509	-2.42305	-2.43497	-2.39409	0.149154	-0.387659	-1.83739	-1.07443	-0.593226	0.00373541	0.00732687	0.171268	0.567598	0.370318	0.0383981	0.0769178	0.869831	1	1	34
chr1_221196117_rs376546994_A_Neanderthal_single_seq	-4.20148	-5.35769	-11.3456	-5.60114	-2.9024	-3.065	-3.22618	-3.02603	-3.40957	-2.99707	-1.44366	-1.20519	-6.87156	-2.02314	-0.89777	0.964325	0.78196	0.996764	0.957703	0.107822	1	1	1	1	0.637072	27
chr1_221196117_rs376546994_G_Neanderthal_single_seq	-3.28227	-2.80235	-5.19589	-4.4509	-4.09593	-3.35305	-3.04254	-3.31408	-3.33199	-3.06387	-0.333204	-0.683461	-3.93463	-1.12308	-0.552991	0.813369	0.276813	0.558987	0.695476	0.390652	1	1	1	1	1	27
chr1_221199841_rs375725230_A_Neanderthal_single_seq	-2.32494	-2.45805	-3.78623	-2.63859	-2.67298	-2.03592	-2.03116	-1.96565	-1.91224	-2.00034	-0.442519	-0.361309	-2.13369	-0.33424	-0.912058	0.760263	0.131025	0.357881	0.341362	0.389941	1	0.663895	1	1	1	60
chr1_221199841_rs375725230_C_Neanderthal_single_seq	-1.59295	-1.88313	-3.68027	-2.33037	-1.98606	-1.86998	-1.80707	-1.76367	-1.73955	-1.78779	-0.308501	-0.0873913	-1.67452	-0.381212	-0.327419	0.0521993	0.0189719	0.118215	0.0216555	0.0486765	0.313355	0.164812	0.722441	0.187962	0.383324	90
chr1_221200088_rs17009253_C_Neanderthal_single_seq	-2.88815	-5.35769	-7.88621	-1.80135	-10.7541	-3.6145	-4.35587	-4.66418	-3.40957	-4.12676	0.726345	-1.00182	-3.86669	1.25632	-5.89991	NA	NA	NA	NA	NA	NA	NA	NA	NA	NA	3
chr1_221200088_rs17009253_T_Neanderthal_single_seq	-3.13262	-7.74988	-7.72644	-3.34785	-6.86019	-3.93898	-4.43108	-3.3692	-4.21534	-3.86513	-0.585543	-3.29721	-4.72033	0.790278	-3.63596	NA	NA	NA	NA	NA	NA	NA	NA	NA	NA	4
chr1_221200460_rs370607973_G_Neanderthal_single_seq	-2.08439	-2.22266	-3.56905	-3.1083	-3.63632	-2.68964	-2.58803	-2.51905	-3.15492	-2.46135	0.227532	-0.218699	-1.86186	-0.318924	-1.70404	0.00722624	0.0199147	0.225876	0.166693	0.469755	0.0661876	0.171461	0.978208	0.760246	1	28
chr1_221200460_rs370607973_T_Neanderthal_single_seq	-3.20864	-5.35769	-3.76821	-4.16428	-2.7826	-3.1318	-3.36303	-3.39608	-3.40957	-3.36712	0.144412	-1.14514	-2.11163	-0.288286	0.542329	0.232772	0.685588	0.383143	0.501004	0.176663	0.84929	1	1	1	0.829287	17
chr1_221200692_221200861_pos_34_A_pos_138_A_Neanderthal_haplotype	-3.07179	-2.1416	-3.06487	-2.82427	-4.41429	-2.39757	-2.22945	-2.4875	-2.41356	-2.37135	-0.810303	-0.78982	-2.3771	-0.99575	-2.12518	0.599321	0.247526	0.523373	0.707383	0.83071	1	0.951898	1	1	1	29
chr1_221200692_221200861_pos_34_A_pos_138_G_Neanderthal_haplotype	-2.77754	-3.57569	-7.88621	-3.30764	-3.72072	-1.80033	-2.22945	-2.4003	-2.26196	-2.28912	-0.943293	-1.69347	-5.04382	-1.79623	-1.37699	0.998739	0.754539	0.866218	0.929188	0.442589	1	1	1	1	1	39
chr1_221200692_221200861_pos_34_G_pos_138_A_Neanderthal_haplotype	-2.89853	-2.01741	-3.59424	-3.67999	-4.01444	-2.74651	-2.69046	-2.3016	-2.5211	-2.55135	-0.439331	-0.787906	-1.8802	-1.48082	-3.09661	0.61107	0.509983	0.431794	0.742057	0.934357	1	1	1	1	1	28
chr1_221200692_221200861_pos_34_G_pos_138_G_Neanderthal_haplotype	-3.86513	-4.14811	-11.3456	-3.21354	-9.02443	-2.96016	-3.10618	-3.09283	-2.89866	-3.19364	-0.869938	-1.21087	-5.84502	-0.843402	-5.48416	0.953762	0.929207	0.960476	0.522004	0.945633	1	1	1	1	1	22
chr1_221200725_rs372813645_A_Neanderthal_single_seq	-3.03987	-2.96074	-6.31327	-3.34822	-3.64801	-2.08938	-2.53849	-2.27918	-2.39385	-2.48137	-0.884875	-0.437753	-3.92166	-1.03766	-1.35231	0.767519	0.138072	0.820716	0.582906	0.834919	1	0.683648	1	1	1	22
chr1_221200725_rs372813645_G_Neanderthal_single_seq	-3.62129	-6.32293	-7.88621	-3.81914	-10.7541	-2.82499	-3.43665	-3.02603	-3.18832	-3.28513	-0.555362	-2.34227	-3.99114	-0.822617	-6.11892	0.83215	0.961915	0.835999	0.568456	0.945471	1	1	1	1	1	15
chr1_221200829_rs376994154_A_Neanderthal_single_seq	-2.10815	-2.1847	-3.49389	-1.83981	-1.63666	-1.88423	-1.80727	-1.9211	-1.96984	-1.90539	-0.620352	-0.482526	-1.98815	-0.137644	-0.112448	0.607138	0.0483026	0.0247377	0.000104877	0.00052471	1	0.333964	0.285495	0.00218634	0.0111043	78
chr1_221200829_rs376994154_G_Neanderthal_single_seq	-2.55609	-2.06823	-2.05567	-2.17406	-1.95334	-1.83016	-1.81938	-1.90404	-1.8172	-1.69228	-0.571112	-0.855307	-1.00592	-0.23458	-0.461684	0.681733	0.615161	0.000824199	0.000511462	0.00656923	1	1	0.0224456	0.00859851	0.0877153	66
chr1_221201244_rs371941765_A_Neanderthal_single_seq	-3.62446	-4.14811	-7.88621	-5.15711	-3.57197	-3.5742	-3.16233	-3.31629	-3.33199	-3.06387	-0.0686378	-1.95562	-3.72338	-2.58937	-0.488819	0.730643	0.765637	0.704362	0.866336	0.520252	1	1	1	1	1	18
chr1_221201244_rs371941765_T_Neanderthal_single_seq	-3.35985	-4.05703	-11.3456	-3.45885	-3.61459	-3.43505	-3.04254	-3.67438	-3.49156	-2.93322	0.162632	-0.537017	-7.0395	-0.72663	-1.24325	0.30667	0.576612	0.978265	0.578391	0.568318	0.984563	1	1	1	1	17
chr1_221202162_rs374789178_C_Neanderthal_single_seq	-3.20864	-3.47684	-7.88621	-6.0045	-7.29471	-3.065	-3.16233	-2.90104	-2.99653	-2.81343	-0.437891	-0.905521	-3.86669	-2.60678	-4.92337	0.693116	0.583059	0.754375	0.98775	0.927768	1	1	1	1	1	27
chr1_221202162_rs374789178_T_Neanderthal_single_seq	-2.07506	-2.92734	-3.92779	-2.98715	-3.42323	-2.20544	-2.16546	-2.3586	-2.77499	-2.41429	-0.325155	-1.32779	-3.0879	-0.560779	-1.73704	0.311182	0.909847	0.602846	0.141949	0.497425	0.9921	1	1	0.692469	1	23
chr1_221204580_rs375315763_C_Neanderthal_single_seq	-2.14202	-2.43447	-2.26615	-2.34767	-2.56927	-2.16991	-2.33109	-2.24028	-2.37414	-2.03343	-0.18295	-0.0690442	-0.459014	-0.50244	-0.560043	0.0377835	0.0161842	0.00311425	0.00801504	0.0658559	0.245258	0.145363	0.0637708	0.0874989	0.469266	39
chr1_221204580_rs375315763_T_Neanderthal_single_seq	-2.40437	-2.92734	-4.42678	-2.34767	-3.10309	-2.39757	-2.26254	-2.4875	-2.37414	-2.37135	0.151556	-0.377078	-2.35351	-0.350303	-0.964684	0.00242181	0.312802	0.232499	3.9502077198168e-05	0.388759	0.0265919	1	0.99238	0.000927809	1	59
chr1_221205571_rs371467261_C_Neanderthal_single_seq	-3.28227	-2.99414	-7.88621	-3.54084	-4.24635	-3.27547	-3.29298	-3.09283	-3.49156	-2.99707	-0.693925	-0.0757804	-4.98517	-0.765853	-1.0265	0.74974	0.0457156	0.656389	0.0790406	0.593102	1	0.319983	1	0.477069	1	23
chr1_221205571_rs371467261_T_Neanderthal_single_seq	-5.21555	-4.5655	-6.446	-10.9587	-10.7541	-4.00708	-3.6607	-3.53523	-3.83078	-4.20197	-0.779808	-1.8408	-2.91077	-6.4731	-5.41164	0.919587	0.698354	0.496362	0.982961	0.874553	1	1	1	1	1	10
chr1_221209816_rs370978523_A_Denisova_single_seq	-3.48531	-3.79638	-11.3456	-3.84088	-10.7541	-2.51254	-2.26878	-2.51468	-2.27326	-2.14156	-0.83229	-1.55743	-6.87156	-1.02959	-6.0366	0.910426	0.841088	0.997773	0.613027	0.998847	1	1	1	1	1	20
chr1_221209816_rs370978523_T_Denisova_single_seq	-2.88815	-3.35675	-7.88621	-3.24411	-3.34623	-2.76381	-2.48354	-2.50522	-2.62865	-2.39666	-0.545857	-0.98198	-4.63056	-0.495166	-1.28009	0.677659	0.611502	0.93454	0.572643	0.388357	1	1	1	1	1	26
chr1_221210599_rs373921597_A_Denisova_single_seq	-2.26586	-3.68182	-5.866	-4.36711	-3.36884	-2.18218	-2.37099	-2.30693	-2.29976	-2.07866	-0.599517	-1.11454	-3.96165	-0.93314	-1.49485	0.814824	0.726744	0.714927	0.787109	0.56797	1	1	1	1	1	14
chr1_221210599_rs373921597_G_Denisova_single_seq	-4.13338	-3.50589	-9.61592	-4.04478	-7.29471	-3.5332	-3.2946	-3.52927	-3.45057	-3.596	-0.675387	-0.236229	-5.78131	-1.41096	-3.81989	0.691277	0.276585	0.745358	0.648868	0.979929	1	1	1	1	1	20
chr1_221216529_rs374777393_C_Denisova_single_seq	-3.83049	-4.14811	-5.04999	-4.91845	-3.778	-3.52477	-3.5987	-3.27529	-3.40957	-3.50031	-0.448967	-0.764662	-2.35537	-2.18596	-1.40718	0.841451	0.73317	0.35685	0.946004	0.182963	1	1	1	1	0.845309	40
chr1_221216529_rs374777393_G_Denisova_single_seq	-3.45178	-3.68182	-7.88621	-3.23922	-5.00049	-3.20185	-3.47544	-3.09445	-3.33199	-2.96515	-0.354991	-0.860403	-5.30942	-0.534121	-2.71386	0.70521	0.309365	0.686744	0.0264064	0.74779	1	1	1	0.218004	1	32
chr1_221236308_rs375829893_A_Denisova_single_seq	-2.77754	-4.78451	-6.39144	-3.81914	-3.72072	-3.27547	-3.04254	-2.96218	-2.72454	-2.81343	-0.316518	-2.0512	-4.85596	-0.439816	-2.0359	0.431687	0.860617	0.489574	0.788969	0.742973	1	1	1	1	1	19
chr1_221236308_rs375829893_C_Denisova_single_seq	-3.28227	-2.99414	-7.88621	-3.92527	-10.7541	-2.61928	-2.44043	-2.58031	-2.06079	-2.17395	-0.924596	-0.185561	-3.73049	-0.815753	-4.92337	0.855856	0.290411	0.683555	0.540459	0.963407	1	1	1	1	1	17
chr1_221242127_rs181691956_C_Denisova_single_seq	-2.91748	-2.58448	-3.18599	-2.23611	-2.87183	-2.64365	-2.41495	-2.42305	-2.32291	-2.41692	0.0776494	-0.500541	-1.56878	-0.202422	-0.632343	0.145859	6.16606698487791e-05	0.192186	0.00300863	0.0312911	0.641896	0.0011739	0.914715	0.0390531	0.280963	26
chr1_221242127_rs181691956_T_Denisova_single_seq	-1.49119	-1.36873	-3.49389	-1.82684	-1.64824	-1.91332	-1.96151	-1.87435	-1.94075	-1.70549	0.0318353	0.406551	-1.8208	-0.0492791	0.0308286	0.000241035	0.000883854	0.226148	0.00721754	0.000152016	0.0035746	0.0126613	0.978826	0.0802194	0.00382991	27
chr1_221245968_rs370179828_A_Denisova_single_seq	-3.62129	-3.7391	-11.3456	-3.92527	-3.83528	-3.16683	-3.10243	-3.31408	-3.33397	-3.0989	-0.589505	-0.816491	-5.74096	-0.684165	-1.03746	0.921394	0.487378	0.887135	0.524919	0.75135	1	1	1	1	1	98
chr1_221245968_rs370179828_T_Denisova_single_seq	-3.35985	-2.68734	-5.4149	-3.81914	-3.33629	-2.77075	-2.93193	-2.96218	-2.93787	-2.93322	-0.674218	-0.274348	-2.54309	-1.32939	-1.25396	0.973236	0.000662539	0.443928	0.788989	0.675111	1	0.00984167	1	1	1	71
chr1_221247193_rs182148676_G_Denisova_single_seq	-4.19515	-10.7152	-7.82893	-7.88382	-10.7541	-3.42258	-4.24347	-3.90001	-3.18654	-2.84995	-0.772571	-6.47177	-3.92892	-4.69728	-7.9042	NA	NA	NA	NA	NA	NA	NA	NA	NA	NA	2
chr1_221247193_rs182148676_T_Denisova_single_seq	-5.18727	-3.47684	-11.3456	-7.49926	-10.7541	-3.81948	-4.35587	-3.39608	-4.25121	-3.99056	-1.22236	0.86947	-6.68146	-3.24806	-5.6416	NA	NA	NA	NA	NA	NA	NA	NA	NA	NA	3
chr1_221247860_rs190214344_G_Denisova_single_seq	-3.88355	-4.91366	-11.3456	-4.8234	-9.02443	-3.43752	-3.29298	-3.16467	-3.49404	-3.41059	-0.653366	-1.9866	-6.33329	-1.39932	-4.42606	0.941113	0.986267	0.999099	0.713318	0.944814	1	1	1	1	1	46
chr1_221247860_rs190214344_T_Denisova_single_seq	-3.28227	-3.34086	-5.89558	-3.27603	-4.24635	-2.77075	-2.99577	-2.93161	-2.72454	-3.0989	-0.719415	-0.920556	-3.56866	-0.784703	-2.60614	0.845794	0.668307	0.726125	0.363475	0.951163	1	1	1	1	1	52
chr1_221249685_rs371262673_C_Denisova_single_seq	-1.83455	-1.20152	-3.84579	-2.58801	-2.7826	-3.20185	-2.87965	-3.09283	-2.99653	-2.87208	0.933622	1.45909	-1.41454	-0.217224	-0.483476	9.9753670313681e-10	1.77765712936672e-18	0.0262447	0.00540578	0.0307859	3.83035543026116e-08	1.60218402979133e-16	0.296624	0.0635337	0.278275	71
chr1_221249685_rs371262673_G_Denisova_single_seq	-1.78021	-1.01654	-3.31773	-3.04581	-2.52052	-2.71847	-2.87965	-2.62905	-2.6758	-2.81343	0.807383	1.37051	-1.03811	-0.0189693	0.0308286	4.33168179170931e-23	1.58417301721031e-13	0.00544918	0.039033	1.28205708068337e-05	5.87363120562375e-21	9.60761806499043e-12	0.0976605	0.290045	0.000443207	69
chr1_221250935_rs185656631_A_Denisova_single_seq	-4.70995	-3.38433	-11.3456	-10.9587	-10.7541	-4.34511	-3.87453	-3.2365	-4.40162	-3.64542	-0.560484	0.871137	-6.46245	-6.38913	-5.89991	NA	NA	NA	NA	NA	NA	NA	NA	NA	NA	5
chr1_221250935_rs185656631_C_Denisova_single_seq	-2.57892	-3.38433	-2.66264	-4.61885	-1.12661	-2.52647	-2.73331	-2.4875	-3.18832	-2.93322	-0.619826	-1.12451	-1.05626	-1.28531	-0.0998212	NA	NA	NA	NA	NA	NA	NA	NA	NA	NA	5
chr1_221253043_rs377058255_C_Denisova_single_seq	-3.07179	-3.38433	-7.88621	-3.81914	-3.95973	-2.71847	-2.68765	-2.90104	-2.62865	-2.65055	-0.679499	-0.888041	-4.31068	-1.21527	-2.07728	0.988071	0.782139	0.869833	0.868142	0.972249	1	1	1	1	1	133
chr1_221253043_rs377058255_T_Denisova_single_seq	-3.44184	-4.20745	-7.88621	-3.81914	-7.29471	-2.71847	-2.93193	-2.84239	-2.77499	-2.87208	-0.722732	-1.60617	-5.2067	-1.14096	-3.92759	0.997711	0.998889	0.974654	0.988573	0.999777	1	1	1	1	1	117
chr1_221256249_rs183300735_C_Denisova_single_seq	-4.06528	-4.20745	-11.3456	-7.49926	-10.7541	-3.52198	-3.43665	-3.89507	-3.40957	-3.36712	-0.998845	-1.66583	-7.0395	-2.9297	-5.89991	0.979477	0.914659	0.999383	0.998712	0.998331	1	1	1	1	1	33
chr1_221256249_rs183300735_T_Denisova_single_seq	-2.72527	-3.38433	-7.88621	-3.2376	-4.24635	-2.71847	-2.55875	-2.84239	-2.6758	-2.55135	-0.198583	-1.94687	-5.55712	-0.765625	-2.37127	0.335857	0.943354	0.926835	0.34283	0.880059	1	1	1	1	1	21
chr1_221257934_rs376607355_C_Denisova_single_seq	-1.98011	-2.86485	-3.48971	-2.85231	-3.18467	-1.84228	-1.77096	-1.98182	-1.98468	-1.64037	-0.482866	-1.20534	-1.75198	-1.46986	-1.32105	0.741403	0.71192	0.306484	0.926967	0.87045	1	1	1	1	1	48
chr1_221257934_rs376607355_T_Denisova_single_seq	-2.10854	-2.80235	-3.21213	-2.38555	-2.46514	-1.74699	-1.60273	-1.46895	-1.70571	-1.69228	-0.42944	-1.21224	-1.72065	-1.05151	-0.97723	0.372408	0.720724	0.290334	0.36533	0.103625	1	1	1	1	0.622635	40
chr1_221260454_rs188824219_A_Denisova_single_seq	-3.52878	-3.79638	-7.88621	-3.72029	-4.41429	-2.82499	-2.68765	-2.84239	-2.77499	-2.87208	-0.570019	-0.861159	-4.98517	-0.884648	-2.14342	0.977165	0.742971	0.89788	0.858352	0.924406	1	1	1	1	1	85
chr1_221260454_rs188824219_G_Denisova_single_seq	-3.13859	-3.06419	-4.489	-3.04581	-3.21551	-2.52647	-2.47881	-2.6795	-2.82727	-2.6001	-0.529101	-0.721523	-2.3869	-0.404287	-1.27204	0.609218	0.137118	0.315485	0.0187145	0.509957	1	0.68124	1	0.168038	1	134
chr1_221267459_rs193214036_A_Denisova_single_seq	-4.3519	-5.0711	-11.3456	-4.37569	-7.29471	-3.27745	-3.33142	-3.31408	-3.45057	-3.45684	-0.801395	-2.19459	-6.20413	-1.30346	-4.05482	0.985388	0.995291	0.973417	0.940419	0.994257	1	1	1	1	1	54
chr1_221267459_rs193214036_C_Denisova_single_seq	-3.82627	-3.38433	-7.88621	-3.72029	-10.7541	-2.82499	-3.16233	-3.2365	-2.93787	-3.06387	-0.994919	-0.746487	-4.21183	-1.46057	-5.89991	0.947729	0.655132	0.854549	0.492387	0.967434	1	1	1	1	1	41
chr1_221272279_rs183266200_C_Denisova_single_seq	-2.53326	-3.29739	-3.69459	-3.54084	-3.2543	-2.35705	-2.33109	-2.4003	-2.37414	-2.28912	-0.534853	-1.0023	-1.54742	-1.34833	-1.2861	0.116465	0.0895362	0.0413218	0.751928	0.861021	0.552873	0.516927	0.396085	1	1	103
chr1_221272279_rs183266200_T_Denisova_single_seq	-2.67482	-2.68734	-4.01472	-2.93079	-3.2543	-2.03592	-2.16546	-2.09625	-2.15787	-2.32965	-0.458535	-0.971064	-2.31527	-1.14607	-1.4714	0.777964	0.90283	0.247384	0.33635	0.575663	1	1	1	1	1	79
chr1_221278268_rs369533428_C_Denisova_single_seq	-4.3519	-5.76105	-11.3456	-10.9587	-7.29471	-3.20185	-3.43665	-3.48301	-3.87599	-3.13392	-1.15005	-2.14111	-6.87156	-6.55707	-4.16079	NA	NA	NA	NA	NA	NA	NA	NA	NA	NA	9
chr1_221278268_rs369533428_T_Denisova_single_seq	-4.43587	-6.02016	-6.67238	-9.22898	-9.02443	-3.23866	-3.51644	-3.62495	-3.58129	-3.28733	-1.06047	-1.81839	-2.70862	-4.48488	-5.6416	0.974563	0.931069	0.560825	0.993622	0.980046	1	1	1	1	1	18
chr1_221280116_221280285_pos_45_G_pos_127_A_Denisova_haplotype	-3.72378	-5.16327	-11.3456	-4.18809	-7.29471	-3.71335	-3.98487	-3.95729	-3.82293	-3.76856	-0.332477	-1.5403	-6.20413	-0.928177	-4.78991	0.725791	0.925906	0.987469	0.622727	0.795152	1	1	1	1	1	20
chr1_221280116_221280285_pos_45_G_pos_127_G_Denisova_haplotype	-4.49712	-5.04282	-11.3456	-5.10999	-10.7541	-3.71335	-4.28777	-4.08762	-3.88021	-3.50031	-0.833195	-1.0753	-6.33329	-2.17098	-6.66325	0.871569	0.766211	0.991537	0.896082	0.993506	1	1	1	1	1	20
chr1_221280116_221280285_pos_45_T_pos_127_A_Denisova_haplotype	-4.16293	-4.78257	-11.3456	-4.50328	-10.7541	-4.1132	-4.22554	-4.2468	-4.05278	-4.01436	-0.645066	-1.06147	-6.667	-2.95555	-5.61619	NA	NA	NA	NA	NA	NA	NA	NA	NA	NA	6
chr1_221280116_221280285_pos_45_T_pos_127_G_Denisova_haplotype	-2.63119	-3.62876	-2.68909	-4.59612	-6.43042	-2.96259	-2.61417	-3.23848	-3.10257	-2.76121	0.141503	-1.32121	-0.840281	-2.0892	-3.40855	NA	NA	NA	NA	NA	NA	NA	NA	NA	NA	6
chr1_221280160_rs370803583_G_Denisova_single_seq	-5.01099	-3.50589	-11.3456	-3.55078	-5.94956	-3.73845	-3.6397	-3.39855	-3.5785	-3.50627	-0.941029	-0.542761	-6.82618	-1.14771	-1.9905	0.859154	0.447286	0.735392	0.670328	0.4491	1	1	1	1	1	10
chr1_221280160_rs370803583_T_Denisova_single_seq	-8.66354	-6.82129	-11.3456	-7.56149	-9.02443	-4.6081	-4.97384	-4.58051	-5.03511	-3.69849	-4.05543	-1.84745	-6.76513	-2.52638	-5.32594	NA	NA	NA	NA	NA	NA	NA	NA	NA	NA	2
chr1_221280242_rs185630362_A_Denisova_single_seq	-3.52878	-5.04282	-6.95332	-4.16428	-6.36183	-3.00115	-3.36303	-3.31408	-3.33199	-3.36712	0.0100608	-1.06216	-4.32427	-0.742852	-4.08717	0.689052	0.505581	0.772162	0.720617	0.83121	1	1	1	1	1	25
chr1_221280242_rs185630362_G_Denisova_single_seq	-3.52878	-2.80235	-7.88621	-4.4509	-3.83528	-3.20185	-3.29298	-3.16288	-3.12151	-2.99707	-0.473216	-0.277976	-5.88926	-0.875863	-1.38892	0.575037	0.321487	0.862394	0.492577	0.771912	1	1	1	1	1	31
chr1_221290491_rs186737299_C_Denisova_single_seq	-2.72527	-2.86349	-3.26349	-3.62778	-2.7826	-2.43927	-2.22945	-2.27865	-2.33577	-2.32965	-0.489488	-0.97758	-1.42019	-1.52075	-0.784107	0.647677	0.790831	0.275813	0.865584	0.0723318	1	1	1	1	0.49995	47
chr1_221290491_rs186737299_T_Denisova_single_seq	-3.13859	-3.29739	-6.39144	-3.38127	-4.09593	-2.43927	-2.40306	-2.31808	-2.62865	-2.45854	-0.66054	-0.800883	-2.89864	-1.34345	-1.82025	0.85799	0.359909	0.368624	0.911178	0.96199	1	1	1	1	1	67
chr1_221295541_rs369367964_A_Denisova_single_seq	-4.20148	-5.04282	-11.3456	-4.03983	-4.09593	-3.20185	-3.16233	-3.31408	-3.25836	-3.20754	-0.723367	-1.88049	-7.56513	-1.08391	-2.591	0.842552	0.959076	1	0.911282	0.764165	1	1	1	1	1	25
chr1_221295541_rs369367964_G_Denisova_single_seq	-3.28227	-3.68182	-4.31222	-3.30764	-2.96624	-2.24188	-2.87965	-2.4875	-3.18832	-2.6001	-0.573641	-0.0901355	-1.82472	-0.687904	-2.81699	0.676285	0.000447034	0.352762	0.453268	0.850951	1	0.00694715	1	1	1	11
chr1_221340351_rs149640967_C_Neanderthal_single_seq	-1.71554	-2.18049	-1.61302	-1.98143	-2.34612	-1.856	-2.03116	-1.70897	-1.98468	-2.17442	-0.00986232	-0.595505	-0.51978	-0.579321	-0.593491	0.00299479	0.407944	0.088723	0.0186305	0.0103472	0.0318368	1	0.621475	0.167549	0.125172	32
chr1_221340351_rs149640967_T_Neanderthal_single_seq	-1.9498	-1.83566	-3.26349	-1.54718	-3.2543	-1.5514	-1.66757	-1.53548	-1.65439	-1.60258	-0.262283	-0.535403	-1.8001	-0.324522	-1.45642	0.0874079	0.225717	0.391805	0.0149817	0.479491	0.454759	0.905121	1	0.141721	1	29
chr1_221348039_rs189950774_A_Neanderthal_single_seq	-3.00794	-3.2154	-6.95332	-3.17079	-3.61459	-2.82499	-2.82921	-3.09283	-2.82727	-2.81343	-0.419837	-0.558593	-4.64971	-0.800511	-0.994807	0.154433	0.449831	0.835002	0.175159	0.611214	0.665317	1	1	0.781285	1	83
chr1_221348039_rs189950774_G_Neanderthal_single_seq	-2.62607	-2.86349	-4.68743	-2.98715	-3.03305	-2.61928	-2.98618	-2.6795	-2.62865	-2.75707	-0.0997527	-0.388839	-3.22202	-0.404793	-0.795755	0.00356016	0.0618118	0.393793	0.140132	0.470182	0.0368719	0.400143	1	0.687714	1	77
chr1_221348753_rs150983090_A_Neanderthal_single_seq	-2.72527	-3.38712	-7.41976	-3.05707	-3.2953	-3.00115	-2.98723	-2.96218	-2.9672	-3.03047	-0.00679333	-0.305084	-4.56869	-0.194351	-0.694743	0.0185809	0.00520245	0.923887	0.00803102	0.147156	0.141567	0.0578686	1	0.0876524	0.753327	52
chr1_221348753_rs150983090_T_Neanderthal_single_seq	-3.40084	-2.83292	-4.76264	-3.72029	-3.56517	-3.52198	-3.47544	-3.35508	-3.40957	-3.50031	-0.413607	0.168895	-2.40133	-0.581725	-0.364032	0.736628	0.00036692	0.166522	0.563602	0.276933	1	0.00581148	0.857918	1	1	64
chr1_221401907_rs79152922_A_Neanderthal_single_seq	-5.9055	-5.35769	-7.88621	-3.62778	-3.51574	-3.43505	-3.51424	-2.90104	-2.82727	-2.75707	-1.2869	-1.84346	-5.64592	-1.24685	-0.270827	NA	NA	NA	NA	NA	NA	NA	NA	NA	NA	3
chr1_221401907_rs79152922_G_Neanderthal_single_seq	-6.46738	-10.7152	-11.3456	-7.49926	-10.7541	-3.35305	-3.68316	-3.48301	-2.93787	-3.20754	-3.11432	-6.20896	-6.87156	-4.56139	-6.11892	NA	NA	NA	NA	NA	NA	NA	NA	NA	NA	3
chr1_221402193_rs182382982_A_Neanderthal_single_seq	-2.9468	-2.30162	-5.19589	-2.82427	-2.47337	-3.00115	-2.93193	-2.96218	-3.05767	-3.20754	-0.132142	0.404966	-2.05182	0.427319	0.444535	0.052576	3.90999977502026e-07	0.207755	1.12142465641007e-10	4.84946325753307e-05	0.315074	1.14440553982149e-05	0.945806	7.14456031099961e-09	0.00142488	79
chr1_221402193_rs182382982_G_Neanderthal_single_seq	-2.9468	-2.48162	-7.88621	-2.93079	-2.9024	-3.1318	-2.98618	-3.16288	-2.93787	-3.13392	-0.00679333	0.435042	-3.86669	-0.00354805	0.213961	0.115857	4.79999493741665e-11	0.199963	0.00193552	0.00144536	0.55079	2.23401403721466e-09	0.931146	0.0269779	0.0258893	77
chr1_221439884_rs78354924_C_Neanderthal_single_seq	-2.62607	-2.43447	-7.88621	-3.38127	-7.29471	-3.93404	-3.59623	-3.31408	-3.5785	-3.45406	-0.174738	0.858509	-6.15176	-0.309931	-5.6416	NA	NA	NA	NA	NA	NA	NA	NA	NA	NA	9
chr1_221439884_rs78354924_T_Neanderthal_single_seq	-4.70995	-2.58082	-3.26349	-6.0045	-10.7541	-4.19469	-3.51424	-3.02603	-3.76987	-4.63523	1.27331	0.855835	-0.237462	-2.23463	-6.11892	NA	NA	NA	NA	NA	NA	NA	NA	NA	NA	3
chr1_221442557_rs78796654_A_Neanderthal_single_seq	-3.21043	-2.96074	-5.907	-4.42439	-3.8975	-2.79992	-2.98723	-3.09283	-3.14554	-2.67669	0.0489433	-0.125148	-3.14758	-1.24282	-1.3541	0.196316	0.455925	0.599533	0.846647	0.470774	0.769294	1	1	1	1	22
chr1_221442557_rs78796654_G_Neanderthal_single_seq	-3.13859	-4.78451	-2.59409	-3.10695	-3.17672	-3.00115	-3.36303	-3.09283	-3.25836	-2.93322	-0.319457	-0.891252	-1.12624	-0.671844	-0.758673	0.0101539	0.768903	0.274551	0.443667	0.196597	0.0875385	1	1	1	0.87678	15
chr1_222096034_rs117276830_A_QTLs_single_seq	-3.91139	-2.96074	-11.3456	-5.68766	-10.7541	-3.32689	-3.87453	-3.31145	-3.39626	-3.36959	-0.602427	0.442471	-6.95553	-1.80569	-5.48416	0.350455	0.0334255	0.999163	0.677083	0.978326	1	0.253596	1	1	1	16
chr1_222096034_rs117276830_G_QTLs_single_seq	-3.94083	-3.2154	-7.88621	-4.80895	-2.9024	-3.52198	-3.51424	-3.39608	-3.40957	-3.20754	-0.417862	0.0405253	-3.22202	-1.23541	-1.26246	0.386076	0.0605082	0.206601	0.710507	0.506095	1	0.394289	0.943997	1	1	17
chr1_222118903_rs76547743_C_QTLs_single_seq	-4.3519	-10.7152	-11.3456	-3.92527	-10.7541	-4.05848	-3.77568	-4.01951	-4.115	-3.99056	-0.725022	-5.85091	-6.68146	-0.633384	-6.30902	NA	NA	NA	NA	NA	NA	NA	NA	NA	NA	9
chr1_222118903_rs76547743_T_QTLs_single_seq	-3.28227	-4.20745	-11.3456	-10.9587	-7.29471	-3.43505	-3.10119	-3.31408	-3.25836	-3.20754	-0.256941	-1.63356	-6.87156	-5.98002	-5.44932	0.557911	0.862708	0.912697	0.996454	0.891243	1	1	1	1	1	17
chr1_222149005_rs184015639_G_Neanderthal_single_seq	-2.36384	-2.7437	-2.73461	-3.2376	-2.84126	-1.91332	-1.64557	-1.44542	-1.72702	-2.03343	-0.364841	-0.920276	-1.48884	-1.20377	-0.933857	0.500083	0.705461	0.212856	0.270387	0.458762	1	1	0.952138	0.975484	1	19
chr1_222149005_rs184015639_T_Neanderthal_single_seq	-2.07506	-2.34456	-3.43275	-2.0488	-2.34052	-1.69555	-1.80707	-1.51243	-1.88428	-1.73241	-0.464591	-0.558166	-1.93742	-0.877954	-1.17008	0.477307	0.086134	0.569352	0.202356	0.256905	1	0.504012	1	0.845467	0.994242	57
chr1_222150246_rs202146670_C_Neanderthal_single_seq	-2.24867	-2.1416	-3.06487	-3.30764	-2.29882	-1.72104	-1.83169	-1.87435	-2.02983	-1.81631	-0.653489	-0.561377	-1.26232	-1.14404	-0.606244	0.825806	0.0691552	0.0107123	0.62093	0.0258286	1	0.432398	0.157937	1	0.245841	71
chr1_222150246_rs202146670_G_Neanderthal_single_seq	-2.17841	-2.43522	-3.3741	-2.79904	-2.7826	-1.77342	-1.65657	-1.64406	-1.77779	-1.77544	-0.425193	-0.879648	-2.24345	-1.1452	-1.43271	0.424881	0.320982	0.0997921	0.758212	0.656684	1	1	0.659066	1	1	78
chr1_222164593_rs372448706_T_Neanderthal_single_seq	-5.18727	-10.7152	-2.89031	-7.49926	-10.7541	-1.69555	-3.36303	-3.16288	-2.53873	-2.70282	-3.49171	-7.35221	0.272567	-4.96053	-8.05132	NA	NA	NA	NA	NA	NA	NA	NA	NA	NA	1
chr1_222166356_rs117651947_C_Neanderthal_single_seq	-4.3519	-3.92083	-11.3456	-4.61885	-10.7541	-3.6145	-3.43665	-3.67438	-3.33199	-3.54657	-0.983334	-0.773836	-5.48591	-1.45437	-5.89991	0.966367	0.266378	0.8646	0.839971	0.997157	1	0.986292	1	1	1	55
chr1_222166356_rs117651947_T_Neanderthal_single_seq	-4.20859	-6.30675	-11.3456	-4.7139	-10.7541	-3.31426	-3.77568	-3.43955	-3.67418	-3.54657	-1.08827	-2.3713	-5.84502	-1.46189	-6.11892	0.996617	0.959242	0.96846	0.841668	0.991601	1	1	1	1	1	28
chr1_222166604_rs80335532_C_Neanderthal_single_seq	-2.98519	-3.52627	-6.4707	-3.58431	-3.51891	-2.72214	-2.55875	-2.70564	-2.66153	-2.55455	-0.880074	-1.53059	-3.65252	-0.805969	-2.01886	0.62208	0.874135	0.927103	0.425217	0.864967	1	1	1	1	1	52
chr1_222166604_rs80335532_T_Neanderthal_single_seq	-3.82627	-3.92083	-5.00579	-4.30048	-3.43445	-2.55075	-2.54191	-2.60468	-2.65222	-2.78525	-0.790071	-0.867233	-2.76816	-1.4767	-1.60876	0.945529	0.743846	0.620062	0.977473	0.584943	1	1	1	1	1	46
chr1_222166908_rs117691571_A_Neanderthal_single_seq	-1.06041	-0.153956	-0.68297	-2.50337	-0.816035	-0.72233	-0.54139	-0.536643	-0.396676	-0.519358	-0.338082	0.387434	-0.146328	-2.10669	-0.296677	NA	NA	NA	NA	NA	NA	NA	NA	NA	NA	1
chr1_222166908_rs117691571_T_Neanderthal_single_seq	-3.99611	-2.73471	-7.41976	-7.99333	-10.7541	-4.00273	-3.39947	-4.22779	-3.18799	-3.66194	0.00662897	0.664754	-3.19197	-4.80533	-7.09221	NA	NA	NA	NA	NA	NA	NA	NA	NA	NA	2
chr1_222174329_rs75276830_C_Neanderthal_single_seq	-3.94083	-2.99414	-4.42678	-3.72029	-7.29471	-2.57213	-2.78046	-2.84239	-2.93787	-3.13392	-0.725022	-0.335307	-3.76296	-1.1523	-2.84959	0.56784	0.196561	0.719216	0.303972	0.873602	1	0.84469	1	1	1	17
chr1_222174329_rs75276830_T_Neanderthal_single_seq	-4.27669	-4.86654	-4.13628	-3.69206	-3.98354	-3.20903	-2.93193	-2.92119	-3.24405	-2.90265	-1.20239	-1.93461	-1.97223	-0.432998	-1.16853	0.955418	0.871575	0.0778194	0.512301	0.475859	1	1	0.577512	1	1	12
chr1_222178182_rs17011190_C_Neanderthal_single_seq	-4.31455	-3.57933	-11.3456	-4.91845	-2.8425	-2.85318	-3.01436	-2.96353	-2.91633	-2.90265	-1.00318	-0.780108	-6.20413	-1.81133	0.0529816	0.942976	0.641536	0.993921	0.93151	0.038746	1	1	1	1	0.32669	14
chr1_222178182_rs17011190_T_Neanderthal_single_seq	-5.9055	-5.35769	-11.3456	-10.9587	-7.29471	-2.94001	-3.51424	-3.39608	-3.87599	-3.45406	-1.97146	-1.00182	-7.0395	-5.40683	-4.42263	NA	NA	NA	NA	NA	NA	NA	NA	NA	NA	5
chr1_222184603_rs78492230_C_Neanderthal_single_seq	-3.13859	-3.13782	-6.95332	-3.38127	-2.38346	-2.66803	-2.51823	-2.78602	-2.77499	-2.70282	-0.41838	-0.669198	-3.73049	-0.912958	0.165506	0.391783	0.445089	0.546927	0.487542	0.0835913	1	1	1	1	0.546298	37
chr1_222184603_rs78492230_T_Neanderthal_single_seq	-3.28227	-3.79638	-7.88621	-3.62778	-2.9024	-2.57213	-2.82921	-2.90104	-3.18832	-3.20754	-0.755794	-0.960004	-4.98517	-0.433709	-1.12497	0.948173	0.784866	0.841404	0.511894	0.534695	1	1	1	1	1	29
chr1_222205721_rs17011219_C_Neanderthal_single_seq	-2.14202	-2.43447	-11.3456	-7.49926	-10.7541	-2.48221	-2.1971	-3.02603	-2.49579	-2.37135	0.340196	-0.237376	-8.31961	-5.00348	-8.3828	NA	NA	NA	NA	NA	NA	NA	NA	NA	NA	1
chr1_222205721_rs17011219_T_Neanderthal_single_seq	-5.30772	-5.98861	-9.61592	-10.9587	-4.5401	-4.02923	-3.5715	-4.88126	-4.37427	-3.43132	-1.27849	-2.41711	-4.73467	-6.58442	-1.10877	NA	NA	NA	NA	NA	NA	NA	NA	NA	NA	2
chr1_222206863_rs17011229_A_Neanderthal_single_seq	-2.44607	-2.21939	-2.84978	-2.46284	-2.56927	-2.27925	-2.0169	-2.09625	-2.26196	-2.17395	-0.364435	-0.332919	-0.80023	-0.269005	-0.57275	0.40756	0.054043	0.0113053	0.000329473	0.0969196	1	0.363098	0.163758	0.00588067	0.597689	83
chr1_222206863_rs17011229_G_Neanderthal_single_seq	-2.40437	-2.06779	-3.31773	-2.17406	-2.38346	-2.10136	-2.1971	-2.16647	-2.26196	-2.0673	-0.223916	-0.0200566	-1.29429	-0.00869432	-0.49182	0.140404	1.19887294208942e-06	0.00101111	0.000442369	0.0090376	0.625646	3.22814483665749e-05	0.0262454	0.00759434	0.113001	103
chr1_222208152_rs17011236_A_Neanderthal_single_seq	-4.00305	-4.31126	-7.88621	-4.86859	-10.7541	-3.39405	-3.59623	-3.02751	-3.41178	-3.41585	-1.28585	-0.835332	-4.49896	-1.48983	-6.5363	0.922232	0.691651	0.855555	0.734159	0.885854	1	1	1	1	1	10
chr1_222208152_rs17011236_G_Neanderthal_single_seq	-4.3519	-3.2154	-7.88621	-4.61885	-4.09593	-3.00115	-3.29298	-3.09283	-3.18832	-3.28513	-1.13648	-1.07086	-4.86018	-1.72671	-2.54665	0.975049	0.727411	0.674101	0.890867	0.862215	1	1	1	1	1	19
chr1_222214580_rs1078502_C_Neanderthal_single_seq	-4.43587	-4.54993	-7.2532	-9.22898	-10.7541	-3.99626	-3.6397	-3.84695	-3.72044	-3.75155	-1.2504	-1.53297	-3.28762	-4.95039	-6.11892	0.952301	0.794723	0.368747	0.952362	0.940801	1	1	1	1	1	12
chr1_222214580_rs1078502_T_Neanderthal_single_seq	-2.6554	-2.66226	-7.88621	-3.98255	-3.43106	-2.66803	-2.83691	-2.74048	-2.72454	-2.62171	-0.500671	0.0249376	-6.54022	-0.874335	-0.59035	0.217425	0.0300667	0.878047	0.645717	0.178992	0.815904	0.234348	1	1	0.834492	18
chr1_222219429_rs78499574_A_Neanderthal_single_seq	-1.24134	-0.814397	-1.49079	-0.922194	-0.656127	-1.635	-1.69008	-1.76136	-1.64268	-1.55395	0.224815	0.732702	0.167503	0.480726	0.722506	1.69475048227078e-11	6.3688382728468e-19	3.73208347018248e-09	3.42649354824751e-12	6.59638079295177e-21	8.02753291523985e-10	5.94054370727035e-17	4.64467753564638e-07	2.59847194372526e-10	1.72207239953928e-18	116
chr1_222219429_rs78499574_G_Neanderthal_single_seq	-2.16019	-1.22139	-2.22722	-1.57936	-1.64824	-2.08481	-2.24599	-2.4003	-2.28018	-2.13751	0.278623	1.11343	0.014345	0.660174	0.644456	3.0392803611425e-14	5.15359141266219e-19	3.63744958031238e-09	8.98553376094594e-13	1.66166167275576e-10	1.94449732964645e-12	4.84683001905134e-17	4.56675565527537e-07	7.23701899097463e-11	1.45716180472838e-08	102
chr1_222222924_rs149684066_A_Neanderthal_single_seq	-3.24545	-3.68182	-6.18411	-3.54084	-9.02443	-3.20185	-2.93193	-3.16288	-3.15492	-3.13392	0.0988982	-0.268631	-3.44122	-0.456143	-5.77075	0.519145	0.20115	0.420361	0.0896634	0.998729	1	0.853549	1	0.520155	1	66
chr1_222222924_rs149684066_C_Neanderthal_single_seq	-2.83179	-2.86349	-7.88621	-2.46284	-2.84126	-2.94001	-2.87965	-3.09283	-3.18832	-3.06387	-0.181615	-0.086603	-4.92403	0.202648	-0.473035	0.236497	0.0189496	0.741792	0.000655047	0.247276	0.85662	0.16465	1	0.0106628	0.977148	53
chr1_222228348_rs149240493_C_Neanderthal_single_seq	-2.01243	-1.88244	-3.06487	-2.29347	-2.1249	-1.82776	-1.80707	-1.60692	-1.58524	-1.71895	-0.296419	-0.288614	-1.83938	-0.73091	-0.135861	0.00875646	0.0153084	0.0804019	0.0129261	4.31452759736822e-05	0.0776728	0.139077	0.587463	0.126299	0.0012877	82
chr1_222228348_rs149240493_G_Neanderthal_single_seq	-1.43859	-1.6153	-2.15135	-2.06396	-1.25035	-1.28427	-1.20729	-1.39221	-1.22071	-1.26304	-0.180988	-0.429529	-1.22994	-0.632234	-0.259305	0.184858	0.00609941	0.00583679	0.0196951	0.00962106	0.743177	0.0661097	0.1025	0.174396	0.118567	60
chr1_222299618_rs12044608_C_Neanderthal_single_seq	-2.72893	-3.24209	-3.11282	-3.44554	-2.09155	-2.82605	-2.80138	-2.73178	-2.54934	-3.13571	0.438017	-0.949274	-1.4601	0.0722267	0.550684	0.000438726	0.681552	0.308743	0.179274	0.0507934	0.00603182	1	1	0.790725	0.394881	12
[truncated: 57,319 more rows]
