# Supplementary material for: Mapping the gene regulatory landscape of archaic hominin introgression in modern Papuans
Source: PLoS Genet. 2026 Mar 24;22(3):e1012067. doi: 10.1371/journal.pgen.1012067 (PMC13012733; doi:10.1371/journal.pgen.1012067)
Supplement: S8 File — (XLSX) [file pgen.1012067.s033.xlsx]

## Sheet: Sheet4
A00202:1331:HH2V7DSX7:1:1101:15501:1689	AAAGGACCCTGTGGG	ACTGGCCGCTTGACGCAGGCTGGGCGCAGTGGCTCACACGCCTGTAATCCCAGCACTTTGGGAGGCCGAGGCGGGCAGATCACGAGGTCAGGAGATGGAGACCATCCTGGCTAACATGGTGAAAGCCCGTCTCTACTAAAATTACAAAAACAAAATTAGCCGGGCGTGGTGGCGGGCGCCTGTAGCACTGCGGCTCCTGC	200	279
A00202:1331:HH2V7DSX7:1:1101:15845:1689	GGCTATATTCGTGGT	ACTGGCCGCTTGACGGAGGAGGGAACAGTCCATCTATTCTAGGCTGGACGTGAGAGGGAGGACGGCCTTGGCTCAACCCGGGGTAAGGCAGGCTGACCAGCCCCTGGGGTTATTTGGCTTGCCAGTCAGAGGAGGACAAGTTGCAGGAGAGAGAATCAAAGATTCAGGCTGCCTAGTGTGGCCACCACTGCGGCTCCTGC	200	279
A00202:1331:HH2V7DSX7:1:1101:20546:1689	GCGCTAAGGGTGCGT	ACTGGCCGCTTGACGTTCTCAGAAGCAGTCTACTGAGCTCTTCCAGTGCATGTACTTCAAAGACAAAGACCCTGCCCCCGAGGAGCGTTGCATATCTGATGGAGTTATTTATTCAATTAGAACAAATGGTGTGCTTCTATTTATACCAAGGTATGTTACATCTAATGCAATGGTGCATAAGAAATCACTGCGGCTCCTGC	200	279
A00202:1331:HH2V7DSX7:1:1101:21052:1689	ACACTATAACTGCTA	ACTGGCCGCTTGACGCAGGCTGGTCTCGAACTCCTGACCTCAGGTGATCCACCTGCCTTGGCCTCCCAAAGTGCTGGGATTATAAGCGTGAGCCACTGCACGCAGTCAAGAATGTAATTTTGATTTTTGTTTTGTGGCTTGTGTTTCATAAGAAAAAGTTGAAAAAGCTGGCTCTCATTATTTTCCACTGCGGCTCCTGC	200	279
A00202:1331:HH2V7DSX7:1:1101:21703:1689	CAGCTGCGCTTATTT	ACTGGCCGCTTGACGGACTCTAGTGACTCTAAGAAAGGTAAAACAGATGACAGAAAGGCGGAGACGGGGAGAAAGAGAGAAGACATCCCAAAGTTAGCAGCTCCTAGAAAGGGGTGAAAGGTCTTCTCCAGGTTTTTATAGAAATAGATTAAACCTTTCCTTAGTGTGTTAAAACAGCCTGTAGGCACTGCGGCTCCTGC	200	279
A00202:1331:HH2V7DSX7:1:1101:22028:1689	CGTCCTTTACAGCAC	ACTGGCCGCTTGACGCCTTGACTCACTGCAACCTCCGCCTCACAGGTTCAAGCGATTCTCCTGCCTCAGACTCCTGAGTAGCTGGGAACAGGCGCCCACTACCACACCCGGCGAATTTCTGTATTTTTAGATGAGACAGGGTTTCGCCATGTTGGCCAGGCTGGTCTTGAACTTCCGACCTCAAGCACTGCGGCTCCTGC	200	279
A00202:1331:HH2V7DSX7:1:1101:26295:1689	TTTCGCCATCATTTG	ACTGGCCGCTTGACGTCTAGGCTGGACGTGAGAGGGAGGACGGCCTTGGCTCAACCCGGGGTAAGGCAGGCTGACCCGCCCCGGGGGTTATTTGGCTTGCCAGTCAGAGGAGGACAAGTTGCAGGAGAGAGAATCAAAGATTCAGGCTGCCTAGTGTGGCCACCGCCCCATCAGCCCTAAGATGACACTGCGGCTCCTGC	200	279
A00202:1331:HH2V7DSX7:1:1101:26567:1689	TCATGTGTAGGGTGC	ACTGGCCGCTTGACGAGGGTGCAAGCCTCAGGGTGGGGAAGACAGCAAGCTGGGGCCCATGCCAAGGAATGAAGAGTGGGTGACAAGAGGCAGGGGTGGGAGGTAGCACCAGAGGAGGCAGCCACTAGTGGAGGCAGGTGGTGTGAACAGCAAAGGATAGATTTTGGTGAGAAATATGGAAAGGCCACTGCGGCTCCTGC	200	279
A00202:1331:HH2V7DSX7:1:1101:31015:1689	TCAAGCAGGATCAAA	ACTGGCCGCTTGACGCTCACTGCAACCTCTGCCTCCTGGGTTCAAGCAATTTTCCTGCCTCAGCCTCCCAAGGAGCTGGGATTACAGGCGTGCGCCACCGTGCCCTGCTAATTTTTTTGTGTTTTTAGTAGAAACAAGGTTTCACCCTGTTGGCCAAGCTGGTCTTGAATTAGGTTTGCTATTGTCACTGCGGCTCCTGC	200	279
A00202:1331:HH2V7DSX7:1:1101:32425:1689	GACTCCTACATGTTA	ACTGGCCGCTTGACGCGCGACCTCAGCTCACCGCAACCTCTGCCTCCTGGGTTCCAGTGATTCTCCTGCCTCAGCCTCCCCAGTAGCTGGGACTATAGACGCGTGCCACCACGCCCATCTATTTTTTCTATTTTTAGTAGAGATGGGATTTCACCATGTTGGCCAGGAATAGTCTCAATCTCTTGCACTGCGGCTCCTGC	200	279
A00202:1331:HH2V7DSX7:1:1101:3341:1705	GACCAGGATAGAGGG	ACTGGCCGCTTGACGAGCTCTATGATGGTCTATTTCTGAGACAACAAGTAAGTCTCACTCCAAGTACCAATTACTACTAACTGGTAGTGGCTGATTGGCACATTGTGATGAGATGCTAAGTTTAGATTGAGCAGGAATGAATGTTCTGCTTGACCAGCAATATCTACAGTGGGCCCTGTGGATGCCACTGCGGCTCCTGC	200	279
A00202:1331:HH2V7DSX7:1:1101:6650:1705	TCCGCGGACTTTTAT	ACTGGCCGCTTGACGAACAGCAAAAACAAACAGCAGGCTTTCAGTCTCCACCTACGATGCTGTGTTTTCATTAAAAGGTTACCCGTACACTAGCTTGGGATTGCTGAAGAAACTGTTGTGCACCTGTGTTTGGATGCAATGTGTCCCATGAGGTCAGGTCTGGAATTTTTTACTTGTGGTGTCATCACTGCGGCTCCTGCAGAGAACCTAGACGTCCATCGTACGCTTATCCGGACTGATGAGTATAAAAGTCCGCGGATAATCTCGGTCTGACTATCG	279	279
A00202:1331:HH2V7DSX7:1:1101:7066:1705	ATTAGATAGGAACGT	ACTGGCCGCTTGACGGTGAAGTCCTGTAAGGAGTTCTGGGCTGTCCTTCACTGGCCTTTGCTGCAAAGCAGTCCTAGAGCCTTCGCATTAGCAATGCCCGACACCTGCTTCGCTCCCGCTGCTTTGCTTTTCCACCCACAAAGTACTTGAAGAACAGAGTAGTGAGGAAAGCCTGACTTTCGGTACACTGCGGCTCCTGC	200	279
A00202:1331:HH2V7DSX7:1:1101:10682:1705	GGGTAAGATGAAGGT	ACTGGCCGCTTGACGAGAAATGAGTTTTCAGGCTACTGCACTGGTCCAAGCAGGAAATAAGTGTTGCTCAGACTACAGCGGTGGCAGTGGAGATGGAGGGAGGACATTTTTTCCAGATCTATCTTGGAGCTGGAGATGACAAGATTTGCAAATGGATTGGCTCTGGGGAGAGACCGAGAGAGAGACACTGCGGCTCCTGC	200	279
A00202:1331:HH2V7DSX7:1:1101:14714:1705	GATCACTTAATCTAT	ACTGGCCGCTTGACGGAGTAGCTGCTAATCCCTGTAAATGCGGGACTGTCTGACAAACAGCCCAGGGGCACCATGACCGAGCCTGGGAAGCTCAGATGCCGAAGCTGTTAGCTGTGGCACGCAAGCCTTGTTGCACCTCGGACCACCCGGAGTCCGTGATAAGCGCAGACGCCTGGGTCCCTGCCCACTGCGGCTCCTGC	200	279
A00202:1331:HH2V7DSX7:1:1101:16414:1705	CGATAGTCAGACCGA	ACTGGCCGCTTGACGCCTAGAACAGTACTTGGCACATAGTAAATGCTAGTAAATATTTGTAGAATGCATGCCTGTTTCCCATCCAAGTACTAACCAGGCCCGACCCTGCTTAGCTTAGGAGGCTGAGGCAGGGGAATTGCTTGAACCAGGGAGGTGGAGGTTGCAGTGAGCTGAGATCACCCCACCACTGCGGCTCCTGCAGAGTACCTAGACGTCCATCGTACGCTTATCCGGACTGATGAGTACATCTCGGTCTGACTATCG	264	264
A00202:1331:HH2V7DSX7:1:1101:17770:1705	CACGAATTTCCTTAT	ACTGGCCGCTTGACGGGAAGGCCGTCACTCCTCTCCAGGCCCGTCCCACTCACGCAGAACACTGTCCTGATATTTGGGCAGCAGGAGGGTGCCCTGCTTTGAGAAGGAAAATTACCAGGGACCCGTGTGCTCTGTGAAATATGTAAGGCTCTACACAAGGAAGGAAAGCAGTTCCACTGAGATTGCACTGCGGCTCCTGC	200	279
A00202:1331:HH2V7DSX7:1:1101:19180:1705	AACTTGCGACAGATT	ACTGGCCACTTGACGACTGCAAGAAAGAAATTGGCCTTTCCTAATGCTCCTGGATGACATGCACATGCTACAGTGGGGGACAGGGTGAGCTGATCTTCAGGGTCTTGGAAGGTGTGTGTGTGTGTACCTGCAGTCGGCAGGTGGGTTGGATCAGTCCCCAGGTCCAGGATGATACATGCAAGTACCACTGCGGCTCCTGC	200	279
A00202:1331:HH2V7DSX7:1:1101:19596:1705	TTGAACTCGTCCCAG	ACTGGCCGCTTGACGCCAGATTCCCTAGAAGCAGCAATCCAGAAACAATCTGTTCTCTGGGTTTATGGTTTAATGGAGTACACAGGTGAGTACCTCTCTCAGACTCAGTTTTCCTGTTTCTGAAATGTGGGCCACAGCAACAATATGGAAATATCATAAATGGCCAGCCACATATGTATGCACAACACTGCGGCTCCTGC	200	279
A00202:1331:HH2V7DSX7:1:1101:20971:1705	CGAATAGCTAAAAGA	ACTGGCCGCTTGACGCCTAGATATTTGATATATAGGCATAGCTCATTTTATTGCACTTTGCAGATACGTGTTTTTCACGAATTGAATGCTTGTGGTAATTCTGTGTTGAGCGTCTATCAATAACGTTTTTCCAACAACATGTGCTCTCTCTGTGTCTCTATGTCACACTTTGGTAATTCTCACAACACTGCGGCTCCTGC	200	279
A00202:1331:HH2V7DSX7:1:1101:21549:1705	GTGCGGTGGTCAACG	ACTGGCCGCTTGACGGGGCAACCCAAGGCAGTCTCTGGAGGGACCAAGCAACAGACACCATAGGCTGAGTCCCTAGGTGCCCTCAGGATTTGGAGGAGATGGGCAGCTAAGCAAAGCTGGCTTTTTGAAGGAAGGCTTCTGGTACAGGTGGGAGAGGATGTGGGGCAGTAGAACAGAGGGGAGTGCACTGCGGCTCCTGC	200	279
A00202:1331:HH2V7DSX7:1:1101:22471:1705	TAACGACGCTTAAGA	ACTGGCCGCTTGACGTTAGCATGGCTATAATCCAAAATAGAGACAATAACAGGTATTGATGAGGATGTGGAGAAATTTGGAGGGCTTTGAATGGCTCACCACAGTTTGACAACACATGATGAAGCACTGAGGGAACAATTTCATTTTTGATGGCTGTCTCTGCTCAGAGGCTGTCTCTGCTGCAGCACTGCGGCTCCTGC	200	279
A00202:1331:HH2V7DSX7:1:1101:23213:1705	TTCGGGATTCTGACA	ACTGGCCGCTTGACGAAATTAGGAGACAGCTGGAAGCCTGTCAAAGAGAGAGAGCATTTTCCGTGAAGTTTGAGGTCCAGGCTCCACGCTGGGGCAACCGCCGTGCGCTCAGCTTCGTACTGAGTTCGCTCCAGCTCGGGGAGGGGGTGGAGTTCGATGTGCTGCCTGCCTTTGATGCCCTGGGTCACTGCGGCTCCTGC	200	279
A00202:1331:HH2V7DSX7:1:1101:23466:1705	AAGGAAACCACACCG	ACTGGCCGCTTGACGGTGGTTGTCAATCTCTACCCCATCTCAGAGAATCACCTGGGGATTTGTTAAAACATAGATTGTTGGGGACCATCTCCAAAATTTCTGATTCAGTAAGTCTTTGACAAAGCCCAAGAATTTGCATCTCTAAGTTCCCAGGTGATGCTGATGCTTCTGGTCCAGAGACCTCACACTGCGGCTCCTGC	200	279
A00202:1331:HH2V7DSX7:1:1101:24044:1705	CGTACGACGTAAGCC	ACTGGCCGCTTGACGTATGAACATGTTCATTCTGAAAAGGAGGCTGCAATCCCCCCATACAGTTGCTCTGTGACCTAGGGGACTGTTTCTTGAACTTGACGTTGAATTCTTAAATTGGTTCCTGTCTGTTCCCAACTGGAAGTGTTTTCTGGAATGATTGGATTCTCAGAGACTCGAGCAACAAACACTGCGGCTCCTGC	200	279
A00202:1331:HH2V7DSX7:1:1101:24316:1705	CCGCTGTCACTTCCA	ACTGGCCGCTTGACGTTGGATCATTTCCTTGGACTAGTTTAGTTTTGTTTAATTTCCTTTAGAAAATACTGCATTGTACTCTCATCCCTCTAGTTTTTATAATGTTATTAGCACTTTTAAAATAATACCCCACAATGGCCAGGCACGGTGGCTCACGCCTGTAATCCTAGCACTTTGGGAGGCCACACTGCGGCTCCTGC	200	279
A00202:1331:HH2V7DSX7:1:1101:28384:1705	GTCGGGAGTCACACA	ACTGGCCGCTTGACGCCTGTAGTCCCAGTTACTCAGGAGGCTGAGACAAGGAGAATCACTTGAACCCAGGAGGCGGAGGTTGCCATGAGCCAAGATTGCGCAACTGCACTCCAGCCAAGATTGCGCAACTGCATTCCAGCCTGGGCGGCAGAGTAAGACTCTGCCTCAAACAAAAGAGAAAAGAGCACTGCGGCTCCTGC	200	279
A00202:1331:HH2V7DSX7:1:1101:31566:1705	CGGAATGGGGGCAAG	ACTGGCCGCTTGACGGTTGTCCATCAATGGTTGATTAGATAAAGAAACTGTTGTATATATACAGCATGGAATACTATGCAGCCATAAAAAGAATGAAATCGTGCCCTTGGCAGCAACGTGGATGGAGCTGTAGGCCAATCTCCTAGGGTAAAATAACCCAGAAACAGAAAGTCAACACATGTTCTCACTGCGGCTCCGC	199	278
A00202:1331:HH2V7DSX7:1:1101:31964:1705	TAAGGCGCGCATCCT	ACTGGCCGCTTGACGACACGGGTGTACAAGTAACTGTTCAAGACTGCTTTCAATTCTTTGGGGAAAACACTCAGAAGTGAAATTGCTGGGCCATAGTGTAATCTCATTAATATTTTTGAAGAAATGTCACTGCCTTCCACAGCAGCTGTGCCATAGCTTTTTTCATGGCAATGAGTTTTTCTCTTCACTGCGGCTCCTGC	200	279
A00202:1331:HH2V7DSX7:1:1101:1217:1720	CCAATTCAAATTGGC	ACTGGCCGCTTGACGCCTGTTCTTCTGTCCTTGTCTGGGATTTGCAGTGCTGGGATCAGGTCCACAGACTGACAGAGCTGGAAGGGACAGGCGAGGTCCCAGGTGATGCCGCCCAGCTGACCTGACATCATGCAGCTCGCTAGAGGCACGGCTGTGTTTAGAGACCAGGTCTCAGGACTCTTGGGCACTGCGGCTCCTGC	200	279
A00202:1331:HH2V7DSX7:1:1101:1832:1720	ACGAGTCCTTCGCTA	ACTGGCCGCTTGACGAATTCAACTTGGGTGTAGTTTAATTTCATCAAAATCCAGGAAAATAGTTGAAGTCATCCTACCCCAGCAAAGAGAAAATGAAGCGTCTTCCCCGTGCGGCTCTGCAGCAGGGCTTCCTGGACTCTCTGATGGAGGGCGGCTTTCATGTTATTGTCATTTTTTTGTTTTCACACTGCGGCTCCTGC	200	279
A00202:1331:HH2V7DSX7:1:1101:2266:1720	TCGGTACCGACCTGC	ACTGGCCGCTTGACGCTCTGGGTGGGGAGGGCGGAAACACAGGCAGGGCTGGGGCAGAGCACCCGCCCTCTGCTCCCGCTTCCGCCCCGACTCTGCTGGGCTTCCCACCCAGCAAACCCCTGGCACATCCAGGAAGCAGAAAACAAGTGCTTGGGGAGGGCACACTGCGGCTCCTGC	177	256
A00202:1331:HH2V7DSX7:1:1101:3061:1720	GCGGGTGAGAATCAT	ACTGGCCGCTTGACGCCAGAGGTGGAGGTTGCAGTGAGTCAAGATTGTGCCACTGCACTCTAGCCTGGGCGACAAGAATGAGACTCCGTCTCAATATGAGTGTTGCTGGAACTACAGGAACATTCTGCACCTGGAGCCAGGGACAAGCTGTGATTCAAGGGTTAAGACTTGGGCTCTGGTATGGTCACTGCGGCTCCTGC	200	279
A00202:1331:HH2V7DSX7:1:1101:7111:1720	CGAAACGAAGGCGAT	ACTGGCCGCTTGACGTGGGTTCAAATCCTGGCTCCACCATTTCCTGGCTGCATGATCCGGCACTAGGTTTCTCATCTGTTAGTGGGGATAAGGGTAGTACCCATGCGGAGGGCAGTTGTGAGGAGTAAAAGAGTAACTATACTGTAATCCCAGCACTTTGGGAGGCTGAGACAGGCAAATCGCTTCACTGCGGCTCCTGC	200	279
A00202:1331:HH2V7DSX7:1:1101:7726:1720	ACCACTTGCCTATGA	ACTGGCCGCTTGACGGGGATGCCTGGCATTTCAGCTGGAATACTGAAGCCTGAAGGTTGGAGTCATCTGAAGGTGCTCTCACCCACACATCTGGCAAGTGGAGGGCTGAGGGCCCAGTGTGGCTATTGGCCAAACACCCACGTGTGGGCTCTCTGTGTGGCCAGGACTGCCTCACAACACAGTGGCACTGCGGCTCCTGC	200	279
A00202:1331:HH2V7DSX7:1:1101:8250:1720	TTGCATTGTCGCTGG	ACTGGCCGCTTGACGGATTATAGGCGTGTGCCACCACGCGTGGCTGATTTTTGTATTTTTAGTAGAGACGGAGTTTCACCACGTTGGACAGGCTGGTATTGAACTCCTGACCTCAGGTAATCCGCCTGCCTCGGTCTCCCCAAGTGCTGGGATTGCAGGCGTGAGCCTCTGCGCCCGGCATGAAGCACTGCGGCTCCTGC	200	279
A00202:1331:HH2V7DSX7:1:1101:9914:1720	GTGGTGGTCACGTAT	ACTGGCCGCTTGACGAATTAGCCAGGTGTGGTGGCAGGTGCCTGTAGTCACAGCTACTCGGGAGGCTGAGGCAGGGAGAATTGCTTGAACCCGGGAAGCAGAGATTGCAGTGACCCGAGATTGCGCCACTGCACTCCAGCCTGGGTGACAGAGCGAGACTCCGTCTCAAAAAAAAAAAAATCTGCACTGCGGCTCCTGC	199	278
A00202:1331:HH2V7DSX7:1:1101:10981:1720	GAGGTTTGTGGAGGG	ACTGGCCGCTTGACGTGCCTTCCTGCTCTCCCGGACACACCTATCTTCTCGTCAACCTGGCCTTCTTTCTCCCTCTGTATTCGTTCTTCCACCCACAGATCCAGTCAGCTGTCCATCCATCTGTCCACTCTCTACCCATCCAGCCATCATCTGTTCATACATCCATTGGATCCACCCATCCATCTCACTGCGGCTCCTGC	200	279
A00202:1331:HH2V7DSX7:1:1101:13621:1720	CCGCTGCGCAGCATA	ACTGGCCGCTTGACGGGCTAATGAGAGAAGTGATATGTGTACTAGAGCCTCAGAGGAGAGAAAAAGATTATAAAGTTGACCTGTTGGAACACTGGCATAGTCAAATAGTAATTTGTAAAATACTTGTGACATGATTTGCATTTTATTAGTGGGAAAGGGGCATGAAATAATCTTTGGTTTATGCCCACTGCGGCTCCTGC	200	279
A00202:1331:HH2V7DSX7:1:1101:13675:1720	AGCCCCGATGACAAC	ACTGGCCGCTTGACGTTATAGAGATATAGTTTAACTGTCACCCAGGCTGGAGAGCAGGGGTATGATAGTTCATTGCATCCTCAACCACCTGGGCTCAGGCAGTCTTCCTGCCCCAGCTTCCATGTAGCTAGGACTACAGGTGTGTGCCATCATGCCTGACTCAGGTAGTTTTATTCCTGTTTTACCACTGCGGCTCCTGC	200	279
A00202:1331:HH2V7DSX7:1:1101:15718:1720	AGTTACAGTGCTTTT	ACTGGCCGCTTGACGACGGACGATTATACACACACGATCCTCACAATTTCACCGGTTTATTTGTACCTCAAAGCAAAGGACATACGCGAGGGGTACGAGCGCCTGAAAGTTCGGTGTATCGGCATGGACTTCGTAGCGGGGACAGCAAAGTAAATCAGACTTGCCGCCTGCATTCTAGGGGACGTCACTGCGGCTCCTGC	200	279
A00202:1331:HH2V7DSX7:1:1101:15736:1720	TAATGTCAAGGGAAT	ACTGGCCGCTTGACGAATGGATTGAAGATTTAAACATAAGACCTGAAATTATAAATCTACTGGAAGCACACACAGGATTGAAAATCTCCTTGACATTAGTCTCAGCGAATATTTTTAGGATATGAACTTAAAAGCACTGGCAATAAAAGCAAAAACAGGCAATAGATATTACATCAAATTAAAAACACTGCGGCTCCTGC	200	279
A00202:1331:HH2V7DSX7:1:1101:16080:1720	CCGTGGTACGCTTGA	ACTGGCCGCTTGACGACTTGCCGGCTGGAAATTTAGGCAGGATTTCTATGTTACACTCTTGAGTTAGAATTGCTTCTTCTTCAGGAAACCTCAGTCTTTGCTCTTAATTGCTTTGATTAATTAGATGAGGCTCACCCATGATATGAGAGTAATCTGCTTTACTCGAGGTTTACCTTTTAAATGTTCACTGCGGCTCCTGC	200	279
A00202:1331:HH2V7DSX7:1:1101:16947:1720	TATTGTAACGGGCGC	ACTGGCCGCTTGACGAAGGCTCCCAGGCGAGTCCCCTGTGCAGTCCAGTTTGAGAACCACTTGTGCAGAACTGTACGTTGGTTCTGGTAACACGGGAGACCCCCCGCCCAAGGAGTTAGCTTCTGTGGGTTTACCTGGGGTTACAGGAAGGCGTCCCCGCTGTCAGACAACATTAATTTCATGCACACTGCGGCTCCTGC	200	279
A00202:1331:HH2V7DSX7:1:1101:18195:1720	GATCTCGAGAAATGC	ACTGGCCGCTTGACGCTCAGCCTCCCAAAGTGCTGGGATTACAGGTGTGAGCCGCTGTGCCCAGCCTCTTAGGCCTATTTTACAAGGGCACTAATCCCACTGGTGATGGTGCTGCCCTCATGACCCAACCACCTCCCAAAAGGCCCCACTTTCTAGTAGCATCACCTTGGGGGTTAGAGTTTCAACACTGCGGCTCCTGC	200	279
A00202:1331:HH2V7DSX7:1:1101:20871:1720	ATTCTGGGAGCCGTT	ACTGGCCGCTTGACGGGTCCCTGCTCAGGTGGCCCTGCAGTCATGTCCCCTCACAGAAAAGCATCCCTGGGAGGTGGACTCAGCTGGACACAGGGCAAGAGGCCCTTGAAGGGTAGGGGCCTCCTGGGCAGGCATGGAGCTGGGTTGAGGGCAGAGGCCATGCAATTCCCCCTCCCCACCTGGAACACTGCGGCTCCTGC	200	279
A00202:1331:HH2V7DSX7:1:1101:20961:1720	TAAGGTGTCCCTATG	ACTGGCCGCTTGACGATGAATTAAGACCTTGGGGGACTGTTGGGAAGGCATGACTGGTTTTGAAATGTGAGGACATGAGATTTGGGAGGGACTGGGGCAGAATGATATGGTTTGGCTGTGTCCCCCTAAATCTCATCTTGAATTCCCAGTGTTGTAGGAGGGACAGGTGGGAGGTAATTGAATCACACTGCGGCTCCTGC	200	279
A00202:1331:HH2V7DSX7:1:1101:24505:1720	CCGCTGTCACTTCCA	ACTGGCCGCTTGACGTTGGATCATTTCCTTGGACTAGTTTAGTTTTGTTTAATTTCCTTTAGAAAATACTGCATTGTACTCTCATCCCTCTAGTTTTTATAATGTTAGTAGCACTTTTAAAATAATACCCCACAATGGCCAGGCACGGTGGCTCACGCCTGTAATCCTAGCACTTTGGGAGGCCACACTGCGGCTCCTGC	200	279
A00202:1331:HH2V7DSX7:1:1101:25192:1720	ACAGTCGATTTCCAC	ACTGGCCGCTTGACGTTTCTGTTAGTCCAGGAGAGAAAGCTCTGGCCTTCCAAACAGACTGTGCAACCACAGCAGGAGGTAGACATGGAAGCAGCTGGGACAGAAAACCACCAGGCCCTGCTTCCCTCCAGGGGCCCGCCTGTCCCTAGGACTCGGGCGAATAAACAAACATGCATCGCCATGAGCACTGCGGCTCCTGC	200	279
A00202:1331:HH2V7DSX7:1:1101:25229:1720	TCTCCAAATGGTACA	ACTGGCCGCTTGACGCAGACACTGTGAGCCACCAGGATGCTCAGTGTCATGGCTGAGAGAGATGTGGTGAGAAACCGGCTGAAACCCCTGCAGCTGGCATGTGGTGTAGCCAAGACGCAAGCCAGGAGAGGCCTCCCCGACATCAAAGCGGACACTGGTGGATGTGACATCTCCACGTCTCCCAGCACTGCGGCTCCTGC	200	279
A00202:1331:HH2V7DSX7:1:1101:26747:1720	CTCTGTCAGCACTCG	ACTGGCCGCTTGACGGTGGTGGTGGTGAGTGGTGCAGGGAGGAAGGCTTAGTCTTCATGTCTGGTGACAGGTGAAGGTGAATCGTCTGACAGCCAACCCCTCACCTGTCCAGCCTCAAAGCTCTTTATCAATTGTGTTTTTGTTTCAAATGTCACACTTTCTGCTTTTTAGTGGCCACAGACCTCACACTGCGGCTCCTGC	201	280
A00202:1331:HH2V7DSX7:1:1101:28339:1720	CGGACTTCTCTCACG	ACTGGCCGCTTGACGCATGGTGCAGGCGGTGAGACGGCGAGCGAGGAGGTCGGGAAGGGGCCTCCACACCCCAGCAGGGCCCATTCCACACGAGACCCCAGACGAGGGGAGCAGAAGCTGCTGGTGCCTCTCTGTTCTTTGCCAGATGCTTCCGTTGTCTGTGGACACACTTGCTTCTTCAGGTGCACTGCGGCTCCTGC	200	279
A00202:1331:HH2V7DSX7:1:1101:29839:1720	CAGGCTGGAAGTTCG	ACTGGCCGCTTGACGGCAACCTCTGCCTCCCAGGTTCCAGCGACTCTCCTGCCTCAGTTTCCTGAGTAGCTGGGATTACAGAGGCTCACCACCACACCCGGCTAATTTTTATATTTTTAGTAGAGACTGGGTTTTGCCATGTTGGCCAGGCTGGTCTCACACTCCTGGCCTCAAGTGATCCGCTGCACTGCGGCTCCTGC	200	279
A00202:1331:HH2V7DSX7:1:1101:32154:1720	GGAGTGGGGCGCTAC	ACTGGCCGCTTGACGAAATATTGCTGATAAACTGGCATATCAGTTGATCAGTTATTTAGTGCCTGTTTGGCTTAAGGCATAATTTTTGAAATAGTATAACTGAAGTTTGATATGGAGAAGGTCCAAAGAAGAGTCCCCAAAATGACTACAACTTTTAACTATTACCCCAATAAGAGACACAAGTGCACTGCGGCTCCTGC	200	279
A00202:1331:HH2V7DSX7:1:1101:1389:1736	AGCAGATTCGATGCT	ACTGGCCGCTTGACGTCCGCCACCCAGAGACAGGGAATTTCAGAGTCGCAGGGTTTCCCGATTCACTGTACAGATGGAAAAACTCAAGGCTAGAAAGGGGAAGTGACCTCGCTCCCTCTTTCCAAAGGGGTGGGAGTGGTGCCCCTTGAACCAGCAGCGACTGGCCCCCTCCAGGCAGGGCGTGACACTGCGGCTCCTGC	200	279
A00202:1331:HH2V7DSX7:1:1101:1859:1736	AAGCATCAGATCCTT	ACTGGCCGCTTGACGTAGTGGAGATGCATCAGGATACAGAAAAGTTCCACCTCCCAAGCTTCTGGGGCGGCTCCTCTGCAGTCAGGCCTCCCTCCACGCCTACTGCCTGGCAGCCTGGGGCTGATCTCTCTCCCTGTAGTTTTGCCATTTCAAGAACGTCATAGACATGGAATCGTACATTATGTCACTGCGGCTCCTGC	200	279
A00202:1331:HH2V7DSX7:1:1101:1931:1736	CTGACGAGTGGCCGG	ACTGGCCGCTTGACGGCAAGGCTCAGCAGAGCGATTCTTCTGTTTCATGTGGCAGCCATGAAGGTCACTCAGTGGTATTCAACTGGCAGATGACTTCACCCACACGTCCAGCACCTTGGCAGGGGTGGTTGGAAGGCTGGACTCAACTGGGACTGTTGATCAGAGTGCCCATGTGGCCTCCCTGGCACTGCGGCTCCTGC	200	279
A00202:1331:HH2V7DSX7:1:1101:5330:1736	CAACATCGAACGGTG	ACTGGCCGCTTGACGAGTAATAAGTAATTCAAAGGAGTGGTTAGAACTTGAACTTAGTCAGGTGCAGTGGCTCACACCTGTAATCCCAGCACTTTGGGAGGCCAAGGTGGGCGGATCACGAGGTAAAGAGTTTGAGACCAGCCTGACCAACATGGTGAAACCCCATCTCTACTAAAAATAACAAACACTGCGGCTCCTGC	200	279
A00202:1331:HH2V7DSX7:1:1101:6488:1736	CCAAGGTCGGCATGC	ACTGGCCGCTTGACGGAAAAAAAGCACAGAAAATTGGGATGAGGCCCGGCGCGGTGGTTCATGCCTGTAATCCCAGCACTTTGGGAGGCTGAGGTGGGCAAATCACAAGGTCAGGAGTTCGAGACCAGCCTGACCAACATGGTGAAACCCTGTCTCTACTAAAAATACAAAAATCAGCTGGGCATCACTGCGGCTCCTGC	200	279
A00202:1331:HH2V7DSX7:1:1101:6668:1736	CGGATCTTCAAGCCG	ACTGGCCGCTTGACGTTCCCCATTAACGGGCAGGTGGCATCGTGGGAGAAGCACCTGCTGTGCCCGGGGGGGCGGGACTGCGCAGGATCAGGGGGATGCGCGGGAGCCAGTGGTGCTGACACTGCATACCATGTGTCAGGAGCCTTGGAAGTCGGCTTAAATGGTTTAATCTGATTTAATCTTCACACTGCGGCTCCTGC	200	279
A00202:1331:HH2V7DSX7:1:1101:8748:1736	CCATAGCGCATACAA	ACTGGCCGCTTGACGGTAAAATTTTTAGCACTTAATAAATTCCATTCTTGTTTTAACATTTCTATTATCTGATTTTTTTTAAACTTACCATTGCTGCTGCTTTAATTATTAAGTGATTCCCATGTCTATAGAACTGTACTTAGTAAATACAGTTACTGTATGAACATGAGCTTGTTACTTATATCCACTGCGGCTCCTGC	200	279
A00202:1331:HH2V7DSX7:1:1101:9326:1736	ACTGGGACGGTCCTA	ACTGGCCGCTTGACGTGTAGAGGACTAGAGTTTGAGATTCACAGGAATAAGCAACCTACATAGAGGCCCTTGGTGACAAACATTCTCTATGAGTTTATGGCTGGCAATGCTGTAGTCTTGGGTGATGAGATTAACACTGGGACAAGAAATGGTCCCATAGGTGGATGTGAAGATTGAGACTTGTCCACTGCGGCTCCTGC	200	279
A00202:1331:HH2V7DSX7:1:1101:13413:1736	GTATGCTAAACTGCG	ACTGGCCGCTTGACGGAGACCAACCTGACCAACATGGATAAACCCCGTCTCTACTAAAAATACAAAATTAGACGGGCATGGTGGCACATGCCTGTAATCACAGCTAATCAGGAGGCTGAGGCAGGAGAACCGCTTGAACCCGAGAGGCGGAGGTTGCGGTGAGCCAAGATCGTGCCATTGTACTCCACTGCTGCTCCTGC	200	279
A00202:1331:HH2V7DSX7:1:1101:17481:1736	AATGGAGAACCACCA	ACTGGCCGCTTGACGATATTGCAGAGTGTGTATGTGAAACCTGAATTCTATCTTGCGAATTTTGTCTTTATTGTGAAACTTATTTTATAGACATAAAACCGTAAAACACTGTGGCTGTTTGAGTACCTATAGTCCTAAATTTTGGTTCAGGTAAATAATTCTTTCCTCATTTTTGCGTGTAAAATCACTGCGGCTCCTGC	200	279
A00202:1331:HH2V7DSX7:1:1101:19614:1736	GTTACGCTGGCAAAG	ACTGGCCGCTTGACGGAGAGGAAGCCCCAGATCAGGCAAAGATGGGGTGGGATGGTGCTGAATCCCCGATGGGATAACTGGGTCACAGACAGCCTGCCGTGAGTCAGGGAGCTGGGGCAGTTAGGTGCCACCTGCCCTATCTGGGACAGTGCAGAGGGGGCATCTGGGACCCAGAGAGTGTGGGCCACTGCGGCTCCTGC	200	279
A00202:1331:HH2V7DSX7:1:1101:22164:1736	AACGATTTGAGAGAA	ACTGGCCGCTTGACGTAAAATGGGCCAATATATATGTGACAGTGGGTAGGCTTAAATGTGGCAAGGTCTTTAAGGACTTTAGCAAAGTGAAAACTCTCAGTCATGTTAAATTGTGTTAGTAGAAGGGCCCCTTGGAATGAAGGCATCGAGCTTAAGCCCACAGAGCTGGCCCCTGGGCTTCCTGTCACTGCGGCTCCTGC	200	279
A00202:1331:HH2V7DSX7:1:1101:22507:1736	CGTACGTAAAGATGC	ACTGGCCGCTTGACGATGTGTTTAAAACTTAAGGCTCTGGCTGGGCATGGTGGCTCACGCCTGTAATCCCAGCACTTTGGGAGGCCGAAGCGGGTGGATCGCTTGAGCCCTGGAGTTCGAGACCAGCCTGGGCAACATGGTCAAACCCCATCTCTACTAAAAACACAAAAACTAGCCAGGCGTGGCACTGCGGCTCCTGC	200	279
A00202:1331:HH2V7DSX7:1:1101:23502:1736	TGGTCTACAGGATTC	ACTGGCCGCTTGACGTCTCCTACATGGCTACCAGTCCCACTGGGAAACTCCCTCCTGCCCCAGTGCTGATGGCCCTGGTTTCTAAACTCCTCTTTTGAAACCAAAGCCCTAGAATTGCAGTGGCTTCCTACTGTTGCTAATCTCTGAGTTGTCTTACCTGCTCCTGTTTACCTTCTCTTGCAAAACACTGCGGCTCCTGC	200	279
A00202:1331:HH2V7DSX7:1:1101:23592:1736	GCGGGCGGTGTCTTC	ACTGGCCGCTTGACGGGATGTGACTAGAGCCTTCTCAGGGGGTGGTGAGCATTCAGTCAGGCTGGGTGTGCTTCGCATAATGCTGACCCTGGCGAGTTTGCAGCAGAGGTGACCTCCTAGGGTTCTCAGGAGGGGAGCTGTGCCTTGTAGAGTCACGGTCACTACAGAAAGTGCTGCAGCCAGCCCACTGCGGCTCCTGC	200	279
A00202:1331:HH2V7DSX7:1:1101:24171:1736	TGTATTTAGGGGAGG	ACTGGCCGCTTGACGAAAAAAATTAAATCACATGTTAGAAAGAATTAGGGATTTCTTTCTGGCTCATAAATTTGTTCATGTGAAGATATTTGTCTTTATGCAAATTTAATTATATTTGGTTATATGTTTAACGATCATATCTATGGAAAATGCCAGATTCCATGAAATCAAATATTATTTTTGAACACTGCGGCTCCTGC	200	279
A00202:1331:HH2V7DSX7:1:1101:24641:1736	GTCCCCAGTCCTGAA	ACTGGCCGCTTGACGTGTAGTAAGGCAAATTACTCCCATATATCCCCCCATCGACTGAGCGAAGCCCGTCTTGCTACCAAATACCCTAGAAGTCTATAAGAGCTTGTGCTGCCCTGCTGGGTCATGGGGAGATGGGCATCAGCACACATTCACTACACAGCCACTGGGCAAAAAGAGCTCCCTGGCACTGCGGCTCCTGC	200	279
A00202:1331:HH2V7DSX7:1:1101:25816:1736	GCCTGTGGCATCAGA	ACTGGCCGCTTGACGTGAAACCTAATGATTGTTATTGAAATGTAAGAAAGGCCCCTGGCATTAATGGATATGGACACAGTTTTCCGTCTGTATGTTAAAACAAAAGTTCTGCTTTAGCCTGATTATCCACCAAGTTTTGACTGTGTGTGTGTGTGTGTGTGTGTGTGTGTGTGTGTGTGGTTACACTGCGGCTCCTGC	198	277
A00202:1331:HH2V7DSX7:1:1101:26594:1736	GAAAACGCACGCCTC	ACTGGCCGCTTGACGAACAATAGAAATTTATTATTTCACAGATCTAGAATCTCAAGGGCTGAAGTAAAGGCATTGGCACATCCATGTTCGCTCTGAAAGTTATAAGGGGAGGACTTTTCCTTGTTTCCTCTACCTTCTGGTGTTTGCCCACAATTCTTGGCTTTCTTTGGCTTGGAGAGGCACCACACTGCGGCTCCTGC	200	279
A00202:1331:HH2V7DSX7:1:1101:28239:1736	GGAATATCATAACAC	ACTGGCCGCTTGACGGATCACACAGGACAGGGAGGGATGAATAAAGTCTAGTATTTACTGAGTCCTCGCTGAGAATGAGGCCCCCAGGATTAATGCCCAGGTCTCAAAGAGTGAAATATACAGCACAGGGGTAGGAGACAGTTCAGGGTCCACTTTTGCCCCCCTGGGTCTCCCCAGCTGGGTGGCACTGCGGCTCCTGC	200	279
A00202:1331:HH2V7DSX7:1:1101:32235:1736	ATCCGTTTCACTAGT	ACTGGCCGCTTGACGGCGCCTGGAAATCACACACAATCACAGAATCATGGGGCCAGAGGAGGCCCTTGAAGTTTTATCTGATTTACTCCTCCCATGAGACGCTTTAATTCTCCAACTTCTCCTCAATGGCACCTATAAAGAAATGGGTTCTCCCTCTGTTGTTCTCTCTCTCGCTCTCAAGCTCTCACTGCGGCTCCTGC	200	279
A00202:1331:HH2V7DSX7:1:1101:1615:1752	AGGGCATCTACACGG	ACTGGCCGCTTGACGAAGTAGTGAGCAAGGAGGCAGGGCGCAGTGGCTCACACCTGTAATTCCAGCACTTTGGGAGGCCGAGATGGGTGGATCATTTGACGCCAGGAGTTTGAGACCAGGCTGGCCAACATGGTGAAACCCTGTCTCTAATAAAGATACAAAAAAATTAGCTGGGGCATGGTGGTCACTGCGGCTCCTGC	200	279
A00202:1331:HH2V7DSX7:1:1101:2392:1752	CGCTTTCGAACTTAA	ACTGGCCGCTTGACGCAATAAATACACAAGCCAGCCACCAGCATAATAAGACTTAGGGTAACACCACCACTTACTGAGGACCGATCTTCTGTGGGGACATTGGGGGAGGACGGGGTCTGTGAGATTTACGGGTAACCTCACCTTGGATGGAACATGGGTCATCTCCATCTGCCTGGGGTCACTTCCACTGCGGCTCCTGC	200	279
A00202:1331:HH2V7DSX7:1:1101:3640:1752	TGGCACATTACATTG	ACTGGCCGCTTGACGTAGGAGCGAGCCTCTGGGTAATATCTTTAAAAGGAACACATTTGGAGGAAATGGAAGAGGAAATAACATTTTGGTAACTGGAAAACAAATGAGCACATGGTCACTGACCTAGCAAATCAGAGCAGGCTGACTCCTGTGCTGAGAACCAACCACAATCCTCAAGTCTCAGGCACTGCGGCTCCTGC	200	279
A00202:1331:HH2V7DSX7:1:1101:5321:1752	TTCCGCGTTGTCGCC	ACTGGCCGCTTGACGTAACATCTACAGGCTCCGGAATCTAGGAGCTGATATCTTTAGGGGCCGTTATCAGCCTATTACAATTTACATCTATATTTACCCCCTCTGTGCTCAAAAGTATGCCAACCTACTTATTGTAACCCATGAAAACTTGCACTACCTTCTTAAATGTCAACGTAAGCTAAATGCACTGCGGCTCCTGC	200	279
A00202:1331:HH2V7DSX7:1:1101:5520:1752	CCGATACTCTTATTT	ATGGCCGCTTGACGACTGGAAGGAAGGGGCGGCGTTGTTTGGGTACTGTGCAGGGAACTTCACCAGCATCTTGACACGATGGCTGCTGCAGTGCACAGACACTGTGCAGCTCCTGTCTGCCGCATCCATCTGCAAGAGACAAATCCACAATTGCTGTAGAAACAAACCATAAAGCGTCTTTCGACACTGCGGCTCCTGC	199	278
A00202:1331:HH2V7DSX7:1:1101:10981:1752	TTCATAACGCACCGT	ACTGGCCGCTTGACGTGACCACAGGTGATCCGCCTGCCTTGACCTCCCAGAGTTCTGGGATTACAGGCGTGAGAAACCACACCAGGCCAACAATAGATATCTTATACAGGTTGTTTGTTACACCCCAACAGAAGCAGGGGACATTAGTGGATCATGTTCTCCACGCTGTTGTGTGTATTTTATATCACTGCGGCTCCTGC	200	279
A00202:1331:HH2V7DSX7:1:1101:11505:1752	CGATAGTCAGACCGA	ACTGGCCGCTTGACGAAGTTATGCAGGCATGGTGGCGGGCACCTGTAATCCCAGCTACTCAGGAGGCTGAGATGGGAGGATGGCTTGAGCCCAGGAGGGAGGGGTTGCAGTAAGCCAAGATCCTGCCACTCCAGCCTGGGCATCAGCATGATACCCTTTATCAAAACAAAAAAAGAAAGAAATGACACTGCGGCTCCTGC	200	279
A00202:1331:HH2V7DSX7:1:1101:15682:1752	CTTGATTCCCGGCAG	ACTGGCCGCTTGACGATATATTTTAAAAATCAGCCACATGTGGTGGTGTGTGCCTGTGATCCCAGCTCCTTGGGAGGCTGAGGTGAGAGATCGCTTGACTCCCGGAAGTTGAGGCTGCAGTGAGCTGTGATCGTGCTTCTGCACTCCAGCCCGAGTGACAGAATGAGTCCCACCAAACAGAACAACACTGCGGCTCCTGC	200	279
A00202:1331:HH2V7DSX7:1:1101:16387:1752	GGGCTCTTCAGTTCG	ACTGGCCGCTTGACGAGGGCGACGAAGACACAGGGGAGAGGTACCTGCACCCTCCCACACTGAGGAATCCTATGAATGGGCTGGGGGCGGGGAGGGGAGTCAGGCGCCACGGCAGCCCCCAGGAAGCAGGGGTCATTACCAACTCCCCAGGCGTCTGTCTAGACCATTTGCCTGCCTGAGCGCATCACTGCGGCTCCTGC	200	279
A00202:1331:HH2V7DSX7:1:1101:16803:1752	TCCGCAAGCTGTCTA	ACTGGCCGCTTGACGACAAGAGCTTCTGAAGGAAGCACTAAACATAGAAAGGAACAACTGATACCAGCCACTGCAAAAACATGCCAAATTGTAAAGACCGTCAAGGCTAGGAAGAAACTGCATCAACTAATGAGCAAAATAACCAGCTAACATCATAATGACAGGATCAAATTCACACATAACAACACTGCGGCTCCTGC	200	279
A00202:1331:HH2V7DSX7:1:1101:17942:1752	CAGCGTTGGACCCAG	ACTGGCCGCTTGACGGTGTGAAGGTGTGTGTCGCGGCTGGGGGTGCCACAACGGGCCATGGAGCCCACCTCCCAGAGGGAGGAAGTCTGTGCACACCAGCGACTTGGGTCGAACACTTTCAGCCCATCCACTGGGCCAAAGCTATTTAACAATTAATGCGTTCCTGGGGGAGGCCGGGGGAAGTACACTGCGGCTCCTGC	200	279
A00202:1331:HH2V7DSX7:1:1101:18557:1752	AGGATTAGGCTCATA	ACTGGCCGCTTGACGTCATGTGTCTTTATAATAGAATTATTTCTATTCCTTTGGGTATATACCCTGCAGTGGGGTTGCCGGGTCAAATGGTAGTTCTGCTTTTATCTCTTTAAGGAATTGCTACACTGTCTTCCACAATGCTTGAAGTAATTTACATTCCTTCAATGGTATATAAGTGTTCCCTTCACTGCGGCTCCTGC	200	280
A00202:1331:HH2V7DSX7:1:1101:19605:1752	AAGCTTACGAGACCT	ACTGGCCGCTTGACGCCAGGCTGGAGTGCAGCGGCGTGATCTTGGCTCACTGCAACCACCGCTTCTCGGGTTCAGGCAATTCTTCTGCTTCAGCCTCCCGAGTAGCTGGGATTACAGGCATGTGCCCCCATGCCCAGCTAATCATTCTGTATTTTTAGTAGAGACGGGGTTTCACCATATTGGCACACTGCGGCTCCTGC	200	279
A00202:1331:HH2V7DSX7:1:1101:19623:1752	GCTAGCGGAAGCTAC	ACTGGCCGCTTGACGCTGAGAGGTGGGAGAGGGGGGCGAGTTGGGCGCGAGGACAAGGGGGTCACGGCGGGCACGACCGGGCCTGCACACCTGCACCAAACCTTCAACCCTGGGAGAGGGACGCTCTCCAGGGGACCCCGAATCAGGCCTGGCTTTTCCCCAAGGGAGGGGCCGTGCCCACCTGACACTGCGGCTCCTGC	200	279
A00202:1331:HH2V7DSX7:1:1101:21432:1752	AGGCGACACGGCCAC	ACTGGCCGCTTGACGGTGCGGGCTACGGTGCAGGGCTGTGGAGGAAAGGGCGCAGGCGGGGTGGGCGTCTCTGCGGGCATCGTGATGTGTCTCTGCCGCGGCTGCTGCCTGCTGTGCTCTTTGCTTCCCTGGCAGGTGAAGGACTTCCCGGATGAGCTCAGACCAGCTACTCCTAGGGACACACTCACTGCGGCTCCTGC	200	278
A00202:1331:HH2V7DSX7:1:1101:22101:1752	TTCAGTTCATTCAAT	ACTGGCCGCTTGACGACAGGTTACAAGTTAGATCTCTGATATCCGGATCTCCTGATGGCATTAGCAGCGTTTAGTCAGTGACTTTCCTGGGCCTGCCTGCATCACTCTCACTTCATGTGGATGATCTCTCTCAGGAAGCCATAGATTTTGAGCAAAAATGCAGTCTTCCCAGAGGCTTTGCCGGGCACTGCGGCTCCTGC	200	279
A00202:1331:HH2V7DSX7:1:1101:22372:1752	AACTCCGGAGGCTAT	ACTGGCCGCTTGACGTGCTGGGATTACAGGCGTGAGCCACCCTGCCCCGCCAAGTCTGTCTCCTTTCTTAACTACAGTTACCTGAGTAAAATGGGAAAGTAAAACCTCCAAATCCTAACCTGAATATCTTTGTAAAGCACCAAAGACTGCCTTCTGCAAAATACCCACCCCCTCAACCTTTTAGGCACTGCGGCTCCTGC	200	280
A00202:1331:HH2V7DSX7:1:1101:22462:1752	CTTCATCTCGACGAG	ACTGGCCGCTTGACGAACCATAAAGGGATTCTGAGTGGAATGCTCCCCACCTCTGACAAATCTATCCTCTGACAAGCTAGATTTGACAAGCACCTATTGATGCTTGGTACCAGCATGAGCTTACTTTATGGCTCAAACCTATGGGACAATTTGCTGAGGTCTGAGAGCAACCCACCCCTCACCCCCACTGCGGCTCCTGC	200	279
A00202:1331:HH2V7DSX7:1:1101:23637:1752	ATTTCCCAGTCACAT	ACTGGCCGCTTGACGTCATGAGAGAGACCCCTACCAAATGGGGCAATTCCCAAACTGCACCAGTCCCAACTGGAGACCATTCAAAGACCAGCGCTTGAGAGGAGGAGGTCTGAACACGATGTGTTTGTTGGGGGCCTGCTGACAGGCTAAGGCTCTGACTCTGCCACTGATGTGGCCTGAAGACTCACTGCGGCTCCTGC	200	279
A00202:1331:HH2V7DSX7:1:1101:24053:1752	TATGCTGGCCCTGAC	ACTGGCCGCTTGACGCTCTTGTACGGCCTTGGCGAGGAGGAGGGTGCACTTCCACATCGACCCTCGGAGCAGCCCGGGGTGCTGTGGGCATTGGGAAGGAAAGCCAGTACCAGCCCCTTATAGCTTCCCTCACTTGGGGACTTGTCCCTTTGTCTCAGGCTCAAGTCAGTATCATTGTTTGGTGACACTGCGGCTCCTGC	200	279
A00202:1331:HH2V7DSX7:1:1101:24957:1752	TAATGACAGTATGAA	ACTGGCCGCTTGACGGTGACCCTACTGGGGGATCTCACCTAGTCAGGATGCACAGGATCAGGGGCCCGCTTAACCAAGCATCCTCGCTGCCCCGTGGTGGTGGGGGTGCACTGTGCTGGGGGGAATCCCACTGGTCTGGACTGCCTGTATTCCTCAGAGCCAGCAGGGGGAAAGACTAAGTCAAGCACTGCGGCTCCTGC	200	279
A00202:1331:HH2V7DSX7:1:1101:25934:1752	CAGAGGAGAGGAAGG	ACTGGCCGCTTGACGAAGTTATGATCTAGTGTCAGCAAAACGCCGTATTCACAAATGTCCCCATGGCGCTGTTTACCCCCAAATAACTAAACCCCGCCAAATGTTGAGATTCCGGACGTGAGGGGTGCTTGGATGGGGAACCCCCGAAAGAATGGCCATCACGTCCACCAGAGGGTGCTGTGGGGCACTGCGGCTCCTGC	200	279
A00202:1331:HH2V7DSX7:1:1101:26549:1752	AAGCTGAATTCTCGT	ACTGGCCGCTTGACGCCGTGTGACCTTGGACAAGTTGGACCACCTCTGGGAGCTGTTTCCTTACCCCTGCTCCTGTGCCCCGCATGCCTGGGCTGGGTGGTCTCATGGGGGTCTTCCAGTCCCTGCAATCTATCATTTAGTAGCGCTGCTCCAGGCAACATCTCTGAGTGAAAATGCTCTGTAACCACTGCGGCTCCTGC	200	279
A00202:1331:HH2V7DSX7:1:1101:26639:1752	CTTACAGCAGGAAAG	ACTGGCCGCTTGACGGAACCCTCTCCTGAGCTCAGGGCCTCCTCAGCATTTCTTGGAGGCTGCCAGGATGCAACTATCCTCCATGCATCTAAATGCCGGGGGAGCAAATCTCAGCTACAGAAATGACTTATTCAAGGGCAGTATGGCAGCGTGGGATGATCTGCTCATCCAAGAAAACTGCCTCGCACTGCGGCTCCTGC	200	279
A00202:1331:HH2V7DSX7:1:1101:27091:1752	AGCTCTCTGATCGCA	ACTGGCCGCTTGACGTGGACCATTCATTTAATTTTTGTTTTCTGTGTTTCCTAAATGATTATCATTGGAGGTGCAGCACTGGTGTACTTATGATTTTTTTAAAAGTGCTTCAAAGTTTAAGCATTTATTTCAACCAATAGTGAGTTAACCTCTGTGTTATAGAAATTATCTGAGCAAAGGAGGTCCACTGCGGCTCCTGC	200	279
A00202:1331:HH2V7DSX7:1:1101:27561:1752	AGGCTTTTCCTGTCG	ACTGGCCGCTTGACGGTTCTTTGGGACCACAGAGGTGAAGTACCCTTTCTATAACATCACATCAGGGGATAAAACTGGAGGAGTGCCGTGACCATGGAAGAAGGGATTTATCTGAATCTGAAGGATCTTGAGTAACAAGACATGCCCTGAGATGGGGTTGAAGCCATGATGTTTCCCCACTGCCCCACTGCGGCTCCTGC	200	279
A00202:1331:HH2V7DSX7:1:1101:27579:1752	CGATAGGAGTGCGCT	ACTGGCCGCTTGACGTGTGGGAGTGTGGGGCTGTCGGGGACTGTTGTGGGGAGGATTCTCTTCTCCAGAACATACAGAGTCCTGGGCCTCCCTCTTCATTCTTGACAATGCTTATGTGAAGGATAGAGAAGGAATGTTCTTCTCCAAGGCACAGGTTACCCCAGGGATCCCTCTTGTTTCCTGCTCACTGCGGCTCCTGC	200	279
A00202:1331:HH2V7DSX7:1:1101:28013:1752	GTTTGAGTCTTCTCT	ACTGGCCGCTTGACGGGTCTATAGCTGCTTATCAGGAGAGAATATTTGTAAAGCTGGTGTTTTCTCTAATCAGTGCTGTTGGCTGGACCCCCAAGGTGGTGGTGTTCTTGTTAGCTAGTGTCATGTGGTCTACCAGAGTCAGTTGGATAATGTTGTCCTAGAATGAGCTTCTGCTTAACTGCAGGCACTGCGGCTCCTGC	200	279
A00202:1331:HH2V7DSX7:1:1101:28881:1752	TATTAGGAGTACAAA	ACTGGCCGCTTGACGATTGGTTTTGGAGGAAAGAGGGAGCACAAGGATGGAAGGGGCCAGGGAAGAGAGGTCACGGTGGGAGAAGGAGAGTCCGCATCCATCGGAGGGTTTGTCACTAAGGCCTGAGTGGGAGGCACTGGAGGCAGGGAGAGGCCAGTCAGCAGCATGCGGCCACAGCCCAGAGACACTGCGGCTCCTGC	200	279
A00202:1331:HH2V7DSX7:1:1101:31141:1752	GTACGCAACCGGATT	ACTGGCCGCTTGACGTTGCCAGCATTTTATTGAGGATTTTCGCATCGATGTTCATCAGGGATATTGGTCTAAAATTCTCTTTTTTTGTTGTGTCTCTGCGAGGCGTTGGTATCAGAATGATGCTGGCCTCATAGAAAGAGTTAGGGAGGATTCCCTCTTTTTCTATTAATTGGCATAGTTTCAGACACTGCGGCTCCTGC	200	279
A00202:1331:HH2V7DSX7:1:1101:31304:1752	TAGCTCCGGCGTCTA	ACTGGCCGCTTGACGTATTCCCTGTAGCAAGTGGATCGTGATTGTATGCTGTGCTAGCTCTGTGGGAGGAAGGGCAAAAAAAAAAGGTTCCAGATTCCAGGACCAGTTATATTTGCAAGCATCAGTTACTAGTTGGATGGTTATTACCGAAACATAAACCTGGACACTTATTGTCCCATGCCTACACTGCGGCTCCTGC	199	278
A00202:1331:HH2V7DSX7:1:1101:31901:1752	GAGGCAATTGAGATC	ACTGGCCGCTTGACGAGTGAGTGAGTAGCTGGGATTACAGGCATGCACCACCATGCCCAGCTAATTTTGTGTTTTTAGTAGAGATGGGGTTTCTCCATGATGGTCAGGCTGGTCTCCAGCTCGTGAGCTCAGGTGATCTGCCCGCCTCGGCCTCCGAAAGTGCTGGGATTACAGGCGTGATCCGCCACTGCGGCTCCTGC	200	279
A00202:1331:HH2V7DSX7:1:1101:32533:1752	ACACGGTTTTCACGG	ACTGGCCGCTTGACGCCCTTTCCACTCCAGATCCTAAGACTGCAGGGCGGCAGGCAGTCAAGTGATCCCTGGAGAACACTGAAGCTTCCTGGTAGTCTTCGCTTGTAGTTTTTAGGACCTTTTGGGGTTGAAAAAGAGAGCTTTTTTTCTCCCACACTTTTTAAAAAGGGGAAAGGGGCATTTGCCACTGCGGCTCCTGC	200	279
A00202:1331:HH2V7DSX7:1:1101:1768:1767	AGGGGGTACGGGCAT	ACTGGCCGCTTGACGTAGTAATACCCACTGCAAATGATTTTATGAGAATTAATTTACTCACTGTTTGGGAAGTACTTAGAATAATGCCTAGCAATAGTAGGCACACAGTAAATGTCTTTTATATAGAGCATGTATCTATCTCTTCAATAACAAGCACCTGTGCAACAGTCAGAACACCACAAAATCACTGCGGCTCCTGC	200	279
A00202:1331:HH2V7DSX7:1:1101:2347:1767	AATCTCTCGTGGAGA	ACTGGCCGCTTGACGGTGCCAAGACTGTTAGGGGAACTTTACTGCACTATTAGGCTACTACCTCTCTCTCTGTCGCTTTGGCTTACTTCACATTACCATTTTTTTCCTTAAGTTCTTGAGATGCTCAGGACAAATCTCTGCATATACAACACACACTTTCCAACTGTAAAATAATTATTTTTGAACACTGCGGCTCCTGC	200	279
A00202:1331:HH2V7DSX7:1:1101:7247:1767	ACGAGCTCAAAGCCC	ACTGGCCGCTTGACGATGGATGAGTGGGACCTAATTAAACTAAAGATCTTCTTATAGCAAAATAAACTATTAACAGAGAAAACAAGTAGGAGAAAATATCTGTAAGCTATGCATCTGACAAAGGTGTAATACCCAGAACCTGTAAGGAACTTAAACAACTCAACAAGAAAAACACAAATAACTGCCACTGCGGCTCCTGC	200	279
A00202:1331:HH2V7DSX7:1:1101:9778:1767	AGAGAGTTCCCTGAG	ACTGGCCGCTTGACGATGCAGATGTCAGGGCCCCACTCAGGAACTAATGAGCTGGAATCTCTGATGGAGATGCTGAGGAATCTGCATTTCAACATGCACTGTGGATAATTTTGTTTCTGATGCACGGTAATGGTTGTGGACCACTGAGCTAATGCAGTGCATCTCAGTGATTACTGTCCATCAGCACTGCGGCTCCTGC	199	278
A00202:1331:HH2V7DSX7:1:1101:11171:1767	TGTACTTGTAGATTC	ACTGGCCGCTTGACGAACAACCAGGGGAGGTTGCAGGGCTTGTCCTGGAAAGAACCCTGGAGTTGGGCTGCGGGCAGACCCGGTGTGAATCCCAGTTCATAAAAGCTGTGTGACTTCGGGCTAGACCTTTGAGCTTTGGGCTCTCTTGCCCTGTAAAATGGGGAAAGCCAGGATCTGCCTAAAACACTGCGGCTCCTGC	199	278
A00202:1331:HH2V7DSX7:1:1101:13069:1767	ACTCAACTGAAGGCA	ACTGGCCGCTTGACGTCTCCCGCCACCTCCTCATTCAGCTGCTACCTGCTGGCTGTCTTCTCCCACAGGGCCCCTGTGCAGCAACCTGGTGGGACGCTTTGGCTGCCGAGTGACCGTGATGCTGGGGGGCGTGCTGGCCAGCCTGGGCATGGTGGCCAGCTCCTTCTCTCACAACCTCAGCCAGCCACTGCGGCTCCTGC	200	279
A00202:1331:HH2V7DSX7:1:1101:13684:1767	CCAACTCTGTCGTAA	ACTGGCCGCTTGACGTATCGAGAACAGTGGCGGGAAATCTTCTGCCTGGGAACCCCATGCGACCTGCGTGAGCCGCTCTGAGAAGGCAACCCGCAGAGCTTGACCTCTACTCGCTCCAGGGACTCCCCAGCCTCCAGCACCCCGCTGCCCGCACGGGGTTGAGGAGATTGGGAGGTTTCCTCTTCCACTGCGGCTCCTGC	200	279
A00202:1331:HH2V7DSX7:1:1101:14172:1767	TTCTGAGCCAATAAA	ACTGGCCGCTTGACGCCAATGTAGGTGACCTGGTCTTTCTGGGCACCTGGCTCCCGACAGAGGCCACAGACAAAACTGAGACTGTTATTCAGGAGGCATTGGAAGTGACACAGGGAGAAAAGCAAGCCCCACAGCAACCAGGCAACTTCGTGCATGAGCCGAAGTAGGAAAATTGGACTGTAAGTCACTGCGGCTCCTGC	200	279
A00202:1331:HH2V7DSX7:1:1101:18023:1767	GGGCGGTTGCCCCTG	ACTGGCCGCTTGACGAATGTAAACCAATCATATAAGCCAAATCCTTCTAAAACTTTATGTACACATAGCCTTATAATAAATTTACTGTAAGGAATTGATTAATTCCTTACAGTAAATTTATGTACCCATATCCTTATAATAATTTTATTATGATCTGTGATCTGCTTTACTCAGCCTACTGACTCCACTGCGGCTCCTGC	200	279
A00202:1331:HH2V7DSX7:1:1101:18801:1767	AGCACGGCTTTCCTA	ACTGGCCGCTTGACGGCATTAAACATGTGTTCAGGAATGTTCAATACATTAAGTCTTCAGTACTCTCTACTTTGAAGCAATCATGATTTTAAAAAATTGGACAATGATAGAGTTTTTATTATGTATTATTTGATAAAACCTTTGTAAGTTAGGAAGCATAGTACTAAACTGAGCAGTCACAAATCCACTGCGGCTCCTGC	200	279
A00202:1331:HH2V7DSX7:1:1101:19560:1767	CTCGCAAATCAGCGA	ACTGGCCGCTTGACGGAAAAACAATATCTTGGAATCTGAATTTTCCTTTTTAATAATTGATACAGTTGAATCCATTTTCCTATATGATCATTTTTATTATATTTTCCATTCATTAACTTTGTCAGTTTTTCTGCCAGCATATCCATCTTTTATTAGCTATTTAAAATAAATCTTCCTGGAATAGACACTGCGGCTCCTGC	200	279
A00202:1331:HH2V7DSX7:1:1101:20121:1767	TCGTATGCAAAATTG	ACTGGCCGCTTGACGGCTACAGACACATATCACAGCACCCGGCTAATTTTTTTTTTTTTTTATAGAGACTGGGTTTCCCCATGTTGCCCAGGCTGGCCTTGTACTCCTGGCCTCAAGCGATCTTCCTGCCTTGGCCTCCCAAAGTGCTGGGATTACAGGTGTGAGCCACTGCGTAAGCCACATTACACTGCGGCTCCTGC	200	279
A00202:1331:HH2V7DSX7:1:1101:23249:1767	CTACCTCTAAAATTA	ACTGGCCGCTTGACGCATTTCCATACATCCTCTGAAATCTAGGCAGAGGTTCCCAAATCTCAATTCTTGACTTACGTGTGCCCACAGGCTCAACACCACGTGGAAGCTGCCAAGGCCTGGAGCTTGCACCCTCTTGCCTGAGATGTACATTGGCCCCTTTTAGCCACAGCTACAGTAGCTGAGATCACTGCGGCTCCTGC	200	279
A00202:1331:HH2V7DSX7:1:1101:23267:1767	GACAGCATTATTTAA	ACTGGCCGCTTGACGACTCATAGATGTTCTTGGTCTCCATGCGGTCCACAGGAATGGCCTTGATGAAGATGACAGGCATGGCCGGGGTCAGCTCTTTCAGCTGCGCTTCAGCGATGACTCCAGTCTGGGTGTCCCAGCGAGCCCCTGCAGGGACAGTATGGCTGAGGGTCAGGTGTGCTGCCAGTCACTGCGGCTCCTGC	200	279
A00202:1331:HH2V7DSX7:1:1101:23357:1767	GTCGTAAGGGATGCT	ACTGGCCGCTTGACGATAAACTCCTGGTTGGCTGAATGGCTGCTGTTCTCAGATTCGCGTAGATTGGACAGAGGCCCGTCCTGGTGGAGGGAGAGGAGCGTGGCTCCCAGGCTCTTGGTTTCCAGCCTCCTCTTCTGCTATCAAAGCCCCAGCCTGGGCTGGCAGCTTTTCAGGGAGGGTTGTCTCACTGCGGCTCCTGC	200	279
A00202:1331:HH2V7DSX7:1:1101:23556:1767	GCATGGGGGGCTGGT	ACTGGCCGCTTGACGTTAGAATCACCTCAGTGCTTAAAAAATACAGATGCCTTGGTCTCATTCCCAGAGTTTCCAATTTAATTGGTCTGGGGTGCAGTGGGGGCACTGGGATTTCTGCAAGATCCTCATGTATTCCCAGTGTACAGCCAAGGCTGGGAACCCTCTCTTGAACGCCTTGGCTTCCACACTGCGGCTCCTGC	200	279
A00202:1331:HH2V7DSX7:1:1101:24117:1767	AGGCTAAGGGACCTG	ACTGGCCGCTTGACGCTGGAGTTTGCACAGACTCAGCTGGCGGAGCAGGGCGAGGAGAGCCGAGAGTGCCTCACAGAGATGGAGCGTACCCTGGCACTGCTGGCCTTTGACAGTCCCGAGGAGTCGCCCTTCGGAGACCTCCTCCACACCATGCAGAGGCAGAAGGTGGGGCCTGCCAGAGGGAACACTGCGGCTCCTGC	200	278
A00202:1331:HH2V7DSX7:1:1101:26955:1767	TGGCATAGGCTTCAG	ACTGGCCGCTTGACGGCTGGCTCAATTTCACATACATCCTTTACCAGAAAACTGAAGGACAAACCACAATCCAGGGCTCAGAAAACCTGAGCAGGGTCCATCCCTGCCTCAGCCGCCTCCTGCCCGGGATCTCCGGTCCCTTCGTCTCCTGTTTCCGCCCTTCACAGCACGGGATGGTTGTGGGGCACTGCGGCTCCTGC	200	279
A00202:1331:HH2V7DSX7:1:1101:27100:1767	GGATGTTGGTTTCGT	ACTGGCCGCTTGACGTTCTGATGTTTGCTTCTTGGAAGTCCTTTGACTTTACCCACTACAGGGCCATAGTAAAATAATAGGAAAAGCATTTTCAATCTCTTTGGTTGTCCCTGGTAAATAGTGCCAGGAAAGATAGACAGTAGCTTGGTAATTATGGTTGGTGACCATAGGAATGGCTGTTTGTTCACTGCGGCTCCTGC	200	279
A00202:1331:HH2V7DSX7:1:1101:30535:1767	GGCGACATCGAACAA	ACTGGCCGCTTGACGTCCCGTGGGCATCTCAAGCCCCAAATGGTTGGGGGAGGGGCCTAGACAAGGCTCCAGGCCCCACCTCCTCCTCCATACGTTCAGAGGTGCAGCTGGAGGCTGCTGTGGGGACCACACTGATCCTGGAGAAAAGGGATGGAGCTGAAAAAGATGGAATGCTTGCAGAGCATCACTGCGGCTCCTGC	200	279
A00202:1331:HH2V7DSX7:1:1101:1777:1783	AGGGGGTACGGGCAT	ACTGGCCGCTTGACGTAGTAATACCCACTGCAAATGATTTTATGAGAATTAATTTACTCACTGTTTGGGAAGTACTTAGAATAATGCCTAGCAATAGTAGGCACTCAGTAAATGTCTTTTATATAGAGCATGTATCTATCTCTTCAATAACAAGCACCTGTGCAACAGTCAGAACACCACAAAATCACTGCGGCTCCTGC	200	279
A00202:1331:HH2V7DSX7:1:1101:4508:1783	CATAGGTAGGGATAT	ACTGGCCGCTTGACGTATTTTACGTAATCCTTGTGGTAACTGCAAATCAAGAAGCTACAGAAGATACAGATGAGAAAGAGAAAGGAATCAAAGCTTAGCACTACAGAAAAAAAACAAATCACAAACTTATACAACAAGAGGAAGAAAGGAACAACTGATCTACCAAGCAACCAGAAAACAATTAACACTGCGGCTCCTGC	200	279
A00202:1331:HH2V7DSX7:1:1101:4906:1783	TAAAGCATTAGTTGG	ACTGGCCGCTTGACGGTGTGTGGGTAGGATGACCCTGCCGGTCTGTGCCCTGGCTTAGTGAACTAGATCTCGTTGGTGTCCTGAGGCCGAGTCTTCTGTGGTTTCTCTGGAGAGTGTGGCTCTCCCTGGTCAGTATTGTGACCTCAGTTACCACTTTCTGTCCCCTACATTCATATACTCCCATTCACTGCGGCTCCTGC	200	279
A00202:1331:HH2V7DSX7:1:1101:7202:1783	CTTTTAGGTGTTTAT	ACTGGCCGCTTGACGGTTGGGGTCTCCCAGCTCTGGCCAACAACACAGGAAGGGCCTCTGCAGCCACAGCCCATCAGACTTGGGGAAGACGGGGGCTGACGTCGTGAGTGGTTTCGGAGCTTATCCCAATTTGCCTGTGGTCCTGCCTGCTCTGAGGCTCATGGCCCTTCCCCCAGACTTAGAAACACTGCGGCTCCTGC	200	279
A00202:1331:HH2V7DSX7:1:1101:9100:1783	GAAGGGAAGTGCCGC	ACTGGCCGCTTGACGGGCTGGGACCAACCTCCCCACACCCAGAGGGTGCTTTCCTCCTAGCTCGGGCCCTGATATACACCAGGTCTACAAAAGTACGGCGTTGAGCCGTGTCGATCCAGGGGATGCTTTAAATATTTTCCAGCAAGGCTGTGAACGGTAAAAAGAGAATTCAGAAGCTGGCTGAGCACTGCGGCTCCTGC	200	279
A00202:1331:HH2V7DSX7:1:1101:9155:1783	CAGTGTGGCCCGACA	ACTGGCCGCTTGACGTTGGCCAGGCTGGTCTCAGACTGCTGACCTCAAGTGATCTGCCCGCCTCAGCCTCCCAGAGTGCTGGGATTACAGGTGTGAGCCACCATGCCCAGCCTCTTTACTGTATTTCTGGCTTATGCCTTTTGCCTGTTTTTCTGTTGGGCTTCGTCTTTTTCTCTCTGCTCTGTCACTGCGGCTCCTGC	200	279
A00202:1331:HH2V7DSX7:1:1101:10511:1783	TGGGAACCGCTTTCG	ACTGGCCGCTTGACGCAAACACCGCATATTCTCACTCATAGGTGGGAATTGAACAATGAGAACACATGGACACAGGAAGGGGAACATCACACTCTGGGGACTGTTGTGGGGTGGGGTCCTGGGGGAGGGATAGCATTAGGAGATATACCTAATGCTAAATGACAAGTTAATGGGTGCAGCACACCCACTGCGGCTCCTGC	200	279
A00202:1331:HH2V7DSX7:1:1101:10601:1783	GGAACTCGTCGAAAG	ACTGGCCGCTTGACGGGGTGCTAACACTGTCATTATGGTATTGCAGCTCCACAATTAGGCCTAGCCCCATTAAGAGCTGTTATTCAAGTTCTGACTTCAGTCCCAAATCTGCCTGCTATTATTTACATTAAACGTCATCAGGTAATCACTTTGTACTCTATAAACATTCGGTAGTAGAGATAAGCCACTGCGGCTCCTGCAGAGTACCTAGACGTGCTTATCCGGAATGATGAGTCTTTCGACGAGTTCCTAATCTCGGTCTGACTATCG	270	270
A00202:1331:HH2V7DSX7:1:1101:10782:1783	TCAGACTTGTTGTAT	ACTGGCCGCTTGACGTTAGAGCCACGCGGGGATTAGCTTTTGGTATGAGAGATAACCAAGGGGTCCTGGACTTTTTGTGTGACTGACATAAAAAAGGACAACGGCATAATGGGTTTATAATTGTTGCAGAGAATGGTGGTATGAGTGTGGGAGTGTGGGGCTGTCGGGGACTGTCGTGGGGAGGACACTGCGGCTCCTGC	200	279
A00202:1331:HH2V7DSX7:1:1101:11053:1783	ACGCGCACCAGATTA	ACTGGCCGCTTGACGTCACCCAGCCCTCTGTATAGGCTTACTCAGAGAGGGTAGGCAATCTGCCCAAGGTCACAGTTAGTTAGTGGGTCACAGAGCTGCAATGAGAACCTGACAGACCCTAGAGCCCAGACCTCACCTTGTATTCACGGAACTTGTTGACAATGGGTTCGTGGAGGAGAAACCTGCACTGCGGCTCCTGC	200	279
A00202:1331:HH2V7DSX7:1:1101:12970:1783	GCTTTACTATCCACC	ACTGGCCGCTTGACGTTACACCCAGCTTGGGTGACAGAGTGAGACTCTGCCTTGAAAAAAATAAAATAAATTATTAGAAGTGAAAATTGTCAAAGGGTACGCCCATTTAAATCACTTTTTAATATATAGTGCCAAATTATCTCACAGTATGGAAAATATCTCTGTACACGCCTCTCTCCTCCAATCACTGCGGCTCCTGC	200	279
A00202:1331:HH2V7DSX7:1:1101:14796:1783	TCTGCGACCACTTTC	ACTGGCCGCTTGACGTGGTACATGCCTTATCTCACTTGATCTTGACACAGCTCTATGAGATAAGTATTGCAAATATCGTATTTGTTTCAGTTATCTATCAGTATCTAAAGAACCACTCAAAAATTAGTGGATTAAAACAATAACAATGTATGATTTCTCATGATTCTTTGGTCTGGAATTTCAGGCACTGCGGCTCCTGC	200	279
A00202:1331:HH2V7DSX7:1:1101:14995:1783	GTAGGCAGAACCTTA	ACTGGCCGCTTGACGGGCTAGCTCTCTTGTATTTTTAGGTTTGACTGGCTCCAGCTTCTGAACATCACTGTGCCTGCAGGATTCAATAACTACACACCGTAGAACTAAACTCTTTACTTAGAGACTAATCCTTCATCCCGACCCCCATCCCATGTCTGGGATGCCAAGGATAAATTATGGGACAACACTGCGGCTCTTGC	200	279
A00202:1331:HH2V7DSX7:1:1101:15808:1783	TTGTACGTTATCGAG	ACTGGCCGCTTGACGGTCTGACTTCAGCGTTGCCTCTGGGTGACCTGAGCTCTCCTGAATGGGGCAATGTCTTCCAGGTGTCCAGCTCAGGCCTGGACATGCAACGTCACCCTGGAGGTTATGAGAGGTTGCCAGAGCCTCCGTCATTGGTATGTCTGCACATTTCTCCAAGCATCTACTAAGTGCACTGCGGCTCCTGC	200	279
A00202:1331:HH2V7DSX7:1:1101:16351:1783	GAGCATAACGCCTGG	ACTGGCCGCTTGACGGTTTCTGTTGATAACTTTTGGAAGCAAGCACAATTTTACCTTTTTATTAATGGCTAGAGGAGACACTAAGATGTTCTTATTAAAATCGTTATTTCTTATAAGACAAAATTATATATCCTTTAATTATTGTTAGTTTAGGACACAGTAAAAGACTTTAATAACATTGGCAGCACTGGGGCTCCTGC	200	279
A00202:1331:HH2V7DSX7:1:1101:16821:1783	TATCCCGTCAGCCCT	ACTGGCCGCTTGACGGGCAGATTTTTATAAAAACAGGTTTGTCCTCAAGATTCCCAAACGCCTGTGTCATGAGGCTCTGTCTAGCTCTATTGAAGGCCCACCCTCCTGTAAGAAGCACAGATGCAATTCAAGCCAAGTTCAACTGGATTGAAAGCTCCTTGGGGGTTGTTACTGCGCCTCACACACACTGCGGCTCCTGC	200	279
A00202:1331:HH2V7DSX7:1:1101:17219:1783	TAGCACCAGTCGCAT	ACTGGCCGCTTGACGGCTCACATGGTCCTCCCAGAAGGGGTGATGCTGGATCCTGAGTAACTCCTCCACCTGGCAGAGGAGAGCGCAGCAGAGAGTGGGCAGAGGGCAGGGCCCCGAGGGCGTGGGTGTACTCAAGGTAAAGTCCACAGGGCACAGGGACGCACACTGTGGAGCACCTTTGCAGCCACTGCGGCTCCTGC	200	279
A00202:1331:HH2V7DSX7:1:1101:20292:1783	CCGGCGGAGCTCCCG	ACTGGCCGCTTGACGGGAGTCACTTGTGGGCATGGCATGGTATATGTAGTTAGTGAGGAGTGCCTCGTGTATGGAAAGCCAAACAGAGGAAATTAGCCAATTCAGTTGTTTATAAGGAATAATTTTAGATTTTTGAATGGTGACGTGTAGGAAGTTTCTAAGCAAGTAGAAACTGGAAGAATGGACACTGCGGCTCCTGC	200	279
A00202:1331:HH2V7DSX7:1:1101:20546:1783	AACTATTGCAACTGT	ACTGGCCGCTTGACGTAGGGCCGTGCAGAATAAGTAAAATAGTAACTGTGAACCACCCACTATAATCTAGTACTGGGCATCGTAAAGGACAATGGGAAAAGAACACAGATCCTGGAAGAAGGCCCCCAGGTTTGAATTGTATTTGCCACCTACTAGCTTGGTGATGGGGCTGATATATTATCTCACACTGCGGCTCCTGCAGAGCACCTAGACGTCCATCGTACGCTTATCCGGACTGATGAGTACAGTTGCAATAGTTTAATCTCGGTCTGACTATCG	279	279
A00202:1331:HH2V7DSX7:1:1101:23330:1783	AGCAAAGTTGGGGTG	ACTGGCCGCTTGACGCTGGGTGGCGGCACGGCAGAGGCTGCAATCTCGGCACTTTGGGAGGCCAAGGCAGGCAGCTGGGAGGTGGAGGTTGTAGCGAGCCGAGATCACACCACTGCACTCCAGCCTGGGCACCATTGAGCACTGAGTGAACGAGACTCCGTCTGCAATCCCGGCACCTCGGGAGGCACTGCGGCTCCTGC	200	279
A00202:1331:HH2V7DSX7:1:1101:23710:1783	CGCCTGGGCTAGCAG	ACTGGCCGCTTGACGCAGGCAGGTTCTTTGGATAGACAGGAAGGCCTGCATATTTGGGTGGGAAGGGGACAGTAGGGGAGAATCCAGCAGGACTTCCTGAAGGAGGTGCTATCTGATGCACACCGTGAAGAACTCATAGGATGTGAGAGGCAGAGGGACACTTTATTTCCACTGGATGTGGTGGCCACTGCGGCTCCTGC	200	279
A00202:1331:HH2V7DSX7:1:1101:24234:1783	TTATTCCAACGGTAA	ACTGGCCGCTTGACGATGAAGCAGGGAGAGAAAGACGTGAGTGGCGGCGGTGGGGGACCCTTCTCTGAGCTTATTAAGAATCTTTTGTGCGCCATAGAACAAGTCCAGTCTTGTCCGTCCTGCTCCCCCTGCACTTAACTTTTTCAGGCCTGATGAGCTTAAATGCTTCAGTTAGTCCATGAAACCACTGCGGCTCCTGC	200	275
A00202:1331:HH2V7DSX7:1:1101:30192:1986	CCCATGACTCTTAGC	ACTGGCCGCTTGACGGGGCGCAGTGGCTTACACCTGTAATCCTAGCGCTTTGGGAGGCCAAGGCAGGTGGGCTCCCTGAGCTCAGGAGTTCGAGAGCAGGCTGGGCAACATGGTGAAAACCTGTCTCTACTAAAATACGAAGAATTAGCTGGGCGTGGTGGTGTGTGCCTGTAGTCCTAGCTACTCACTGCGGCTCCTGC	200	279
A00202:1331:HH2V7DSX7:1:1101:30915:1986	GCCAATTTCCAGCTC	ACTGGCCGCTTGACGCCAAATTGGATTATTTTCTCACTCTTTTCACCTACATCCCACGTTCACTACATCTTGGATCCAGATTTTCTATTAAGTTTTCTGGACAGAGAGCATGACATGGTGAACAGAGACAAGTTTTGGAATTACACGGCTCTGAGTCTGGTCCCATCTTGGTGAGTTATTAACTGCACTGCGGCTCCTGC	200	279
A00202:1331:HH2V7DSX7:1:1101:23339:2206	ATTCCCCGGCTACTT	ACTGGCCGCTTGACGGGGCAGGGCCGTGCCCTTGTGGCTCTACGGGACAGGTTTCTCCTCTCCTTTCACAGCCTCTAGAAGCTGCAGTGTCCCCGGGCTCGGGGCCCTTCCTCCATCTTGGAAGCCGACAGTGCAGTGTCTTCAAATCGGCCTGACTCTGACCCTCCTGCCTCCCTGTGACGCCTCACTGCGGCTCCTGC	200	279
A00202:1331:HH2V7DSX7:1:1101:24080:2206	GCAGAACTACTACCC	ACTGGCCGCTTGACGGGCTTCAGGCTCTGAATCAGGAGCTCAGCAGTGCACGAAAACCAAGAAAATCAGCAGGAGTTCAAGGCCTTTTGCGGGGGATCAACTCAGTGTCAGTGCTCAATGGACCAGCCCAAACTTTGCTCTCTGAGAACACAGCTGAGTTGGTTGCTGACAACTTATCCTGTGGCCACTGCGGCTCCTGC	200	279
A00202:1331:HH2V7DSX7:1:1101:24334:2206	CCTGGCTCAAATTGG	ACTGGCCGCTTGACGTAAGAGACAGAGACCATCCTGGCCAACATGGTGAAATGCCGTCTCTACTAAAAATACAAAAATTAGCTGGGCGTGGTGGCACGCACCTGTAGTCCCAGCTACTCAGGAGGCTGAGGCAGGAGAATCCAGGAAGCAGAGGTTGCAGTGAGCCAAGATCGTGCCATTGCCCTCACTGCGGCTCCTGC	200	279
A00202:1331:HH2V7DSX7:1:1101:26648:2206	AGCCTACCTTCGCTG	ACTGGCCGCTTGACGTCCACCCAGGAAGAGGAGGGGCCAGGCTCGGGCGCTTGTTGGAGTTTATCCAGGACCCCCTTCCACCTGGCTGTCTCACTAGCAGTCTAACACACTGACCTATGTGTGACCACTGCGGCTCCTGC	140	219
A00202:1331:HH2V7DSX7:1:1101:26738:2206	CGTATTACACTTGGT	ACTGGCCGCTTGACGGGGGTGCTGGAGAGGAGCACAGAGAGGAGGAAGGGCCTGAAGATGATTTCCCCAACAACTCTGTACTGTGGGGGTTAAGAGTGTAGGCTCTGAGGGTAAACAGAGCTGGATTTGAAGCCCACTCTCCTCCTACTCATGGTATAGATAAGAGGGAAGGAGGGGGTAGAGTGCACTGCGGCTCCTGC	200	279
A00202:1331:HH2V7DSX7:1:1101:29884:2206	ACTGTTAAAACTGCC	ACTGGCCGCTTGACGAGAGCAAGTGGGTAAGCCTGGATTAACCTACCAGGGGTTCTGAAATCTGGCTGTCTATGAGCTACTTACTTGAATAGCATTCTACAACTCTGAGCCTAGCGATTTAGAAAGTACTTGTTGAGTGGATGAGAATCCAACTTTAAAACAAGCTCCACAAGTGTGTCTGGTGTCACTGCGGCTCCTGC	200	279
A00202:1331:HH2V7DSX7:1:1101:30517:2206	GTGAAGTGGCCGTGA	ACTGGCCGCTTGACGCTGGGACTACAGGTGCCCGCCACCACACCTAGCTAATTTTTTGTATTTTTAGTAGAGACGGGGTTTCATCATGTTAGCCAGGATGGTCTCGATCTCCTGACCTCCCAAAGTGGTGGGATTACAGGTGTGAGCCACTGCGCCCGGCTGGATGACTCTTGAGACAACACCATCACTGCGGCTCCTGC	200	279
A00202:1331:HH2V7DSX7:1:1101:31439:2206	TAGCTTCATTTATCC	ACTGGCCGCTTGACGCCAACTCAGCTTACCTGTTCTACCAAAGGGCAGTCAGACTGCTTCTTTAGGTAGGTCCCTGATCCTGTTCTTTCCCACTGGGTGAGACCTCCTAGCAGGGGTCTTCAACCACCTCCTGCAGCCACATTCAGGCTGGCAACAAGTGAGTGGCCCCGGAGTTGGAGTTTCTGCACTGCGGCTCCTGC	200	279
A00202:1331:HH2V7DSX7:1:1101:31512:2206	CGAGAACTAGTCTCT	ACTGGCCGCTTGACGTGTCTGATAAAGATGAGACTTGCCTTTGGTGTTCAGAAGAAAAGGCCCTGGGTGAGGCCTGGAGTAATTGGAGGAGGCTTCATAAAAGAGGTAGACGTTGAGCTGACCCTCTAAGAATCTGTGAAAAACTTAACCATGAGAAGTGAAGGAGAGCAGGCCTTCTAGAGAATCACTGCGGCTCCTGC	200	279
A00202:1331:HH2V7DSX7:1:1101:32452:2206	TCGCCCGGGGTCCAT	ACTGGCCGCTTGACGTGAACCCTGGAAAGTCACAGGGCAGGGCTGCCTAAAGCCATAGGAGCACACCTCTTGCAGCAGTGTGCTCTGATGCGGGACATGGAGTCAAAGGACACTATTTTGAAGCTTTAAGATTTAGTGACTTCCCTGTTGGGTTTTTGAACTGGCATAGGCCCTGTAACTCCTTTCACTGCGGCTCCTGC	200	279
A00202:1331:HH2V7DSX7:1:1101:32579:2206	ACGCAATCTGTCGCG	ACTGGCCGCTTGACGGTCCCCACCCAAATCTCATCTTGAATTGTAATCCCCATCTGTCAAGGAAGAGACTTGTAATCCCCATGGGTTGAGGGCGGGAGGCGATTGGATCATGGAGGCCGTTTTATCCCTGGTGTTCTTGTGATAGTGAGTAAGTTCTCATGAGATATGATGGTTTTGTAAATGTTCACTGCGGCTCCTGC	200	279
A00202:1331:HH2V7DSX7:1:1101:1434:2221	ACCGAGCTTCATAAA	ACTGGCCGCTTGACGCTGTGTTAGCCAGGATGGTCTCGATCTCCTGATCTTGTGATCTACCCGCCTCGGCCTGACAAAGTTCTGGGATTACAGGCATGAGCCACCATGCCCAGCCTAATTTTGTATTTTTATTAGAGACAGGGTTTCTCCATGTTGGTCAGGTTGGTCTCAAACTCCCAACTTCACACTGCGGCTCCTGC	200	279
A00202:1331:HH2V7DSX7:1:1101:2573:2221	CAACCGGCTAGTGAG	ACTGGCCGCTTGACGGACAGAGCAAGACTCTATCTCAAAAACAAACAAACAAACAAAAAAACAAATAGGGAAAAGTCAAAGGATCAAGAACAAATTGTGACTGGGCGAGGTGCCTCACACCTGTAATCCCAGCATTTTGGGGGGGCCAAGGCAGGTGGATCACTTGAGGCCAGGAGTTTGAGATCCACTGCGGCTCCTGC	200	279
A00202:1331:HH2V7DSX7:1:1101:3983:2221	TCGGTTGCCTCTACC	ACTGGCCGCTTGACGAGCCTCAGCCTCCGGAGTGGCTGAGACTACAGGTGTGCACCACCACGCCTGCCTAATTTTTGTATTTTTAGTAGAGATGGGGTTTTGCCATGTTGGCCAGGCTGGTCTTGAACTCCAGGCCTCAAGTGATCTGCCTACCAAGGCCTCCCAAAGTGCTGGGATTACAGGCACTGCGGCTCCTGC	198	277
A00202:1331:HH2V7DSX7:1:1101:8883:2221	GGGGCTCTCACTAAG	ACTGGCCGCTTGACGATTTTACCCCTCTGAGCCTTAGTCTATTCACCCAGAAAATGGGAAGAATGAAACACCTTGAGTGAAACTGTTGTGAAGATTAAACGGTACGTGAAGTACTTAGTACAACTGCAGCTCACGGTAAACATTCAATCGGTTAGTTGTTAATGAAATAATAATTATATAATGAACACTGCGGCTCCTGC	200	279
A00202:1331:HH2V7DSX7:1:1101:11035:2221	CTGGTGAGATGGGCC	ACTGGCCGCTTGACGAAGTGCTCTGCTGGGGAGACGCATGGTCACCGTGACCATGTTTTAGGAAGTGCGTCTGGCTGTGCCGGGAGAGTGGGTCTGAGTCCAGGAAGCAGATCTGGTCTAGCTCCAGGAGGTGGGACTTGTGGATGGAAGCACTGGATCTTTTCAACAGGGCAACCAGAAAAACACACTGCGGCTCCTGC	200	279
A00202:1331:HH2V7DSX7:1:1101:11252:2221	CGGGGTGGTCGCGGG	ACTGGCCGCTTGACGGGTCTTGTTTATTCTTTTTTGTATACTTAGTACCTAGCAATTAGTATGATGCCTGGCACACAAAACTAATTTGTTAAATCAATTTTAGGGACTTCATGATACAAACATGAGATAGACACTTAAAACAGTACTTTAGGGGGAACCTCTAATGTAAAATCTAGTATGTAAAACACTGCGGCTCCTGC	200	279
A00202:1331:HH2V7DSX7:1:1101:12174:2221	GTCGGCGAGCAACTG	ACTGGCCGCTTGACGTCCCCAGCCCAGACACCCACCTTCTCTGGCCTCCCCAGTAAATGATCCTAGGGAGTCCAGCGAGGAGGGGCAGGCGGCCGCCAGGGTGCCAGGAGGGGTCGGGTGCTGCGGCAGTCCTCGCGCAGACCTCCGTTTTGAGCACCCCCACCCTTGTTTCCAGGGGACCCTGGCACTGCGGCTCCTGC	200	279
A00202:1331:HH2V7DSX7:1:1101:12662:2221	TAACGGTGTCGGGTC	ACTGGCCGCTTGACGACCCCGCTCAGCGCAATCCCCTCCCACTGGGCCACGCCCAACGTGTTCAGAGGGCTTGTCCGCCACAAGCCTTACCCCGCAGCTCCACCTGGCCCAGACTTGTGAGGCGACGGTGGGTCTCGTCCTCAGCCCGGGCACGGCGCCTTAACCTCGGCCGAGCGTGGCCTGCTCACTGCGGCTCCTGC	200	279
A00202:1331:HH2V7DSX7:1:1101:13223:2221	ATGCTCGGAGGTCCT	ACTGGCCGCTTGACGAGAGGCCTGAGCAGGGGAATGACTCCATGAAGGGCTCCTGGGGTGAGGGAGAAGAGGGCCACTGAGGCAAGGTGTTCCTTACCGATGGTCCAGGGATGCCTTGCTCTCCAGAGGCACCCACATCTCCCTTGGGACCCTAAAGGGCAGGGATGAGCTGTCAGACAGGCAGGCACTGCGGCTCCTGC	200	279
A00202:1331:HH2V7DSX7:1:1101:13259:2221	TTCTGGCACTTGGTG	ACTGGCCGCTTGACGCAGTCATCTGACCTGTGGGTGTGAAGTCCACCTGCCTGGCATAAAAAGCTGTGCCTCCTTTCTAGGTGAGGAGAAAGAGAGAGACCTGGCTCATCTGAGGTGTGGTTGGGAGGGGGGACCCAGGTGTGCTGGAAATGAAAAGAAATGCATTCCTGTTTTTCGTCCCAACACACTGCGGCTCCTGC	200	278
A00202:1331:HH2V7DSX7:1:1101:14163:2221	CGGAGCTAAGGGGAC	ACTGGCCGCTTGACGTCCCTGTCCCTTGCCAAGGAAAACTTATCCAACACGTGGCTGGTTTATCTCGCTAATTGTCCAACTAAGCATTTCAGGCCAGCTACATCCAGGAGGCCGTGACACAGAGCCAGGGAGAAGGGCCACATTGGTGTGGGTGGTGGCAGCGAGGATCGCCATGGGCATCAGGCCACTGCGGCTCCTGC	200	279
A00202:1331:HH2V7DSX7:1:1101:16731:2221	CGCGAAGAACATATG	ACTGGCCGCTTGACGTTCCACGGATGATGGGGAGTAGTTTCGAGATGAAAACGTTACACCTCAGGCCATCAGGAAGTGATATTATTATCGTGAGGAGCGTGCAGCCGAGATCCCGCGCATGTGCAAACCACAATAGGGTTCGAGCTTCTGTGAGAATCTGATGCTGTGGCTGATCTGACAGAAGGCACTGCGGCTCCTGC	200	279
A00202:1331:HH2V7DSX7:1:1101:17689:2221	GCCTCATCTGCTATT	ACTGGCCGCTTGACGAGTTTGTTCTGGTGTTATCACAAAGTGATGTCTGAGACTGCTTGTTAAGCTGTGTGATTAGACCAAAAAAGGACAATGGTTTTCCTGATGATTTAGGTCAAAGTTACTTCAGGAATGCAAAAGAAAAACGATTCTGTCTGAAACTATATAAATGAAGGTTTGCATTGTGACACTGCGGCTCCTGC	200	279
A00202:1331:HH2V7DSX7:1:1101:18177:2221	CTACGTTTCATTCGT	ACTGGCCGCTTGACGATGCAAGTTACATCTTACATGTATTGATTGATGTTGCATATCTACCTAAAATGTATCAAACAAAGCTGTACCCCAACCACCTTGAGCACATGTTGTTAGGACATCCTGAGACTGTGTCACTTGGCAAAATGAACTCTCTAAATTGATTGAGACCTGTCTCAGATACTTTTCACTGCGGCTCCTGC	200	279
A00202:1331:HH2V7DSX7:1:1101:18557:2221	TAACACGCGGCATAA	ACTGGCCGCTTGACGTAGACCTGTGTTTTTAAGTTTTTGCTTCAGCAAGGAGGTGAGCAGAACTTTCAGAGGAGGTTAAGGGCTTGGCAGATTTTTCTGGTGACACACCCGGACAGAATTGGCCTTGATCTTGGTTTTCCCAGCCTCCAGAGCTGGGAGCAATACATTTCTGTTGTTGATGAATTCACTGCGGCTCCTGC	200	279
A00202:1331:HH2V7DSX7:1:1101:18918:2221	ACCATTTTATATCGG	ACTGGCCGCTTGACGGGGAAGTCAGGGACCAGCCTCTGACTGCGGGACAGAACCACAACACAGGGTGTTGCTGGGGAGGCCCGACCTGGCTCGGGTTGGTTGCTTTCTCCTTTACAGGCTAAAGATCTGCTGCCCGCTGGCTCCTGCGGCCCTCCGTGGAGTGGGGGAGGTCGCCCTCCCTCCTGCACTGCGGCTCCTGC	200	279
A00202:1331:HH2V7DSX7:1:1101:20853:2221	GGTCTAAACTCGATT	ACTGGCCGCTTGACGAGCCTGTGACTGACTAGGCAAGGAGCGGAGAGGCAACTGTGTGAGGATTTTCAGAGCCAAATTTTTAAGCCATGTTTTGGGTTATATTTCCCCCAACACTCATTTGTGCACTTGGTGGTGTCAATCTTTAGATGCCATTTATGTCTCTTAAGACATTATGAGGCCTCAAGCACTGCGGCTCCTGC	200	279
A00202:1331:HH2V7DSX7:1:1101:21124:2221	CGCGTTGCCACCTGT	ACTGGCCGCTTGACGGGCCTAGGTAGGCACCGGAGACATGAGCAGACCGAAACGGGGACGCAAGACCCTCAGTGCCCAGAAAGTGGGGGTCTGAGAGAGGGAGCTCAGTGGGCAGGGCCGGGGGGGTGAGAAGGACTGTCTCAGAGGCAGCCACCCCAGCTGGGCCTTGGGGCTCTGAACCCTCACACTGCGGCTCCTGC	200	279
A00202:1331:HH2V7DSX7:1:1101:22788:2221	TCTGTCACAACGGAG	ACTGGCCGCTTGACGCTGAGGTCTCGGATGTCTCGGGCCTGGGGTCAGCTTGAAGAGATTCATAGGCGGGTCTCGAAGCCCATGCTGCTGGGAGGGCCGAGCTGCCGACGTGTACGGGTACAGCTCCCTGGTTCACACAAGACTTGGGGTTCCCTCCACCGTGGAATCCGTCTTGCTTTCACGGGCACTGCGGCTCCTGC	200	279
A00202:1331:HH2V7DSX7:1:1101:24198:2221	ATAGTTAGAGCGATT	ACTGGCCGCTTGACGTGTGGAGGACTTGCTCAGAAAGAAGGTGCAAAAAGAGGAATTGCCAAGTCTGAGCATGGGGTCTGCCAGCTTCTCTCTAGCTCTCAGTTTCCCTGTATGGGATTGCAAGGATGGGAGGAAAAGTGTCACACCTCCTCCAAATCCTGGCTGCCCTGGAGTCCAGACATCGCCACTGCGGCTCCTGC	200	279
A00202:1331:HH2V7DSX7:1:1101:25807:2221	TAGACGAGTCGACAG	ACTGGCCGCTTGACGACAAGGTGAAACCCCATCTCTACTAAAAATACAAGAATTAGCTGGGCGTGGTGATGGGCACCTATAGCCCCAGCTACTCGGGAGACTGAAGCAGGAGAATGGCGTGAACCTGGGAGGCGGAGCTTGCAGTGAGCTGAGATTGCACCACTGCACTCCAGCCTGGGCGACAGCACTGCGGCTCCTGC	200	278
A00202:1331:HH2V7DSX7:1:1101:26512:2221	CGGGGAACTTATAGG	ACTGGCCGCTTGACGGTTCAAGGGCAGGATCCGTGTCGGATTCATCAACTAGTGCAGCGCCTAGTGCAGAGCAGGGGGCTCAAGAAATACGTGTCGACCTCATGATTGCTAAGATTTCCCTGTAACAGGCGGTTTTTTTTTCTTGTCTCTCTCATCCCTCCTGCCCTGGGTGCAGACCGCGAACACACTGCGGCTCCTGC	200	279
A00202:1331:HH2V7DSX7:1:1101:29677:2221	ACAGAGATAAGTAGT	ACTGGCCGCTTGACGAAAAATAATTTTCAACACTCTTCTAAATGTGGAACAGTCTTGGAACAGCCTAAGATCAGTAGGAAAAAAGCGGCCTCTCCGCTCGCTCAGCCCCCATCCCTGCGGCGCCCAGAGCACCAGCCCTTTCTCGAGTCCCCACACAACCTCGAGGCCGGGCTCCGGGCATCCAGCACTGCGGCTCCTGC	200	279
A00202:1331:HH2V7DSX7:1:1101:30544:2221	GTAACTAGCCATCTA	AATGGCCGCTTGACGGGATGGTCCCAGTTGACACATAGTCTTTTACAAAACCAGTGACTATTCACAGTCTTCAATTTATGGCACATCTCCCGGTGGGGGTGCAGTGCATGAATGGGTCCCACCTTATTCACCAGCTGAAACTCTGAACAAGCCTTGGGGTTTCCTCTCCCAAAGACTGCCAGGCTCACTGCGGCTCCTGC	200	279
A00202:1331:HH2V7DSX7:1:1101:31539:2221	AAGGTGGGGACCTAA	ACTGGCCGCTTGACGTTTTTGTGTTTTTAGTAGAGACGGGGTTTAACCGTTTTATCCACGATGTTCTCGGATTTCCTGAACATGTGATCCGCCCCTCTAGGCCTCCCAAATTTCTGGGATTACAGGCGTGAGCCACCACGCCCGGCCTTTATTGAGCACTTCTAATGTGCCAGACTTCTGCTGGTCACTGCGGCTCCTGC	200	279
A00202:1331:HH2V7DSX7:1:1101:32045:2221	TTTGGGGTGACACGT	ACTGGCCGCTTGACGTCTCACACCCAGCTTTTCTAAAACAACACTCAGCACCAGTTTCTGTTCTCCCTTCCCTCATTGGGTTTTATTGCCTCATTCTTGTAGATTAAGAAGCTAGATACCTTGGCGTGAGTTGTTTCTCCTTTCACCTTGGAAGCTTTAGGAATACCTAGCATCCGGCTCTCCTGCACTGCGGCTCCTGC	200	279
A00202:1331:HH2V7DSX7:1:1101:7518:2237	ACGGGGCCACTTCTC	ACTGGCCGCTTGACGATGGTAGAACTGTGCTTTGTATCTTGTACACACTACCACCAAATGACCCTATTCTGCTTCTACCTTCTTCCTTCCGCAAAACCAGATACACAGCAGGCCCCATTATGGTTTTAGGGTATATAAGATGGTTTCTCATATATTACATTTCTGTAGAGGAGTGAGCATTGTTACACTGCGGCTCCTGC	200	279
A00202:1331:HH2V7DSX7:1:1101:9489:2237	GGCAAGTTTGGACTG	ACTGGCCGCTTGACGCAGGGTGTGGTAGAAGGTGGCGCAGCAGGTGCAGGCAGTAGGGAGGTGGTCCGTGATGGAATATCGATGCCCGCGGCCCCTCCCCTGCCTCCCCGGCAGTCCTAATCTTACAGCTACAGTCCTGCCCGCAGGGGCTTCTCTGTGATCCAGCTACAGTCCTGCCTGCGGGGCACTGCGGCTCCTGC	200	279
A00202:1331:HH2V7DSX7:1:1101:9616:2237	GCGGTAACCAAAAGC	ACTGGCCGCTTGACGCACCAGGGAGGGACACACAGTCACAGAGCACATTCTGTCTTCCTCAGTTTCCCCCGCAACAAGACGAGCCCCTGCCACATGTGGCGCTGTCCTGGAAGTGTTGTTCCTCTTCCCAAGGAATGCCCTGAGGAAGAGCCCACTTAGGCCCCTCTGCCTCCCAACGAGAAGCACACTGCGGCTCCTGC	200	279
A00202:1331:HH2V7DSX7:1:1101:9869:2237	GAGCAACTATGCCCG	ACTGGCCGCTTGACGTGAACCTCTGATACACATTGTGAAGATTTATTCTCTACTTAGTTGCTAAATAGCAAAAGAGACTACCATATGCTAGGTGCCATATGACTTAAATAGTGCCTGAACAGATGTCTCAACACGAACTGTGGACCGAGGACTGAGGAGATGTACCAGGAGAAACAGACACAGCCCACTGCGGCTCCTGC	200	279
A00202:1331:HH2V7DSX7:1:1101:12274:2237	CGATAGTCAGACCGA	ACTGGCCGCTTGACGTAACAAGCCCAGACAAACACCATCTAATTCCTCCCCAGTAAAATATACTAGGTAATAAAGAGACTAGGTGCATTAGGCCGCCAGGGTGCCAGGAGGGGTCTGGTGCTGCGGCACTCCTCGCCCAGACCACCGATTTGATCACCCCCACCCTTGTTTCCATGGTACCCTGGCACTGCGTCTCCTGC	200	279
A00202:1331:HH2V7DSX7:1:1101:12509:2237	CACGGATGACCCTGC	ACTGGCCGCTTGACGATCCACGGTGGAGTGGCTTTGTTGGGCTCCTTTGGCAGGCGCAGGGGGTGATTTGGGTGTTGAGAATGAATGGTGGAGTTAGGCACCGGAAGTCCATCTAAAATATCACCCCCACAAGATGGCAGGCCAGCAAATCCTAGTCAGGAATTTCTGTCATAGTACCATGGTGACACTGCGGCTCCTGC	200	279
A00202:1331:HH2V7DSX7:1:1101:13322:2237	CCTTCACACGCAGCA	ACTGGCCGCTTGACGGATGGAGAATGCCACACAGCATGTACACAGGCAGGCATCAGCTGTTCAATCACTCCTGCCGACCTGGCCCCTATTTTTACAGCATGAGGTGGGACCACAGAAAATGTCACTATTTAGAAATCCCATCTCCAGCCACATGGTAGCTCATTTTGGGAGGCTGAGGCGGGCAGCACTGCGGCTCCTGC	200	279
A00202:1331:HH2V7DSX7:1:1101:16161:2237	TATTAACGATTGACA	ACTGGCCGCTTGACGTGGCTCCAGAATATTGACAGCAGCATGGATCACACCTGAATGGAGCCTGCAGCCAGAAGCCAAGCCCAGGCAGCCCCAGCTGAGCTCAGCAGAGCAGCCCTGGCCAATCACTGTGTCACTGAAATTTTGTGGGGTTGTTTTGTTTTGTTTTGTTTTGTTTTGTTTTGTTTCACTGCGGCTCCTGC	200	279
A00202:1331:HH2V7DSX7:1:1101:18457:2237	AATTTCTCATGATTT	ACTGGCCGCTTGACGGAACATACAGCTCTTTCTTCCCATCTGGGATTCTGGATGGATCCAGGAAGACAGTGCAAAGGGAGATGAAGTGCACAGCAGAGGTCAATCACTCCAGGCCTAGCAAATAAAGGCTGCTGGCATGTGCTAAGAAAGCCTGCCTACATGGGGCACCAGCATGACACCCCCATCACTGCGGCTCCTGC	200	279
A00202:1331:HH2V7DSX7:1:1101:18945:2237	TCGCAAGCGGTATTA	ACTGGCCGCTTGACGGGAGGATTGCTTGAGCCCAGGAGGTGGTTGCAGTGAGCCATGATTACGCACTGCCCTCCAGCCTGGGCAACAGAGCAAAACCCTTTCTCAGAAAGAAAATCACAGTATACATGGAATACAAAGGTTTTTTGTGTTTGTTTTTAAGAACTAGAGCCTTCGAAGGAGCATGTCACTGCGGCTCCTGC	200	279
A00202:1331:HH2V7DSX7:1:1101:20772:2237	CGCTCTCTAGGATAC	ACTGGCCGCTTGACGTGGGAGGCCGAGGTGAGCAGATCACAAGGTCAGGAGATCGAGACCATCCTGGCCAACATGGTGAAAACCCATCTCTACTAAAATGCAAAAAAATCAGCCAGGTGTGGTGGCATGCACCTGTACTGTAGTCTCAGCTAACTTGGGAGGCTGAGGCAGGGGAATTGCTTGAACACTGCGGCTCCTGC	200	279
A00202:1331:HH2V7DSX7:1:1101:21423:2237	ACTAATCAGGCCTCA	ACTGGCCGCTTGACGATGTTCGGAGTTTCTTCCTTCTGGTGGGTTCGTGGTCTCGCTGGCTTCAGGAGTGAGGCTGCGGACCTTCGAGGTGAGTGTTACAGCTCATAAAGGCAGTGCGGACCCAAAGAGTGAGCAGCAGCAAGACTTAGTGCAAAGAGCTAAAGAACAAACCTTTCAAGGTGTGGCACTGCGGCTCCTGC	200	279
A00202:1331:HH2V7DSX7:1:1101:21549:2237	GAATAGTATGCAAAA	ACTGGCCGCTTGACGGGCTGTCCACTGTTTGAGGGAGACTGATGGGCAAACATCTGCTTAGTTTTTCTATCAATTGTCAATTTACCGGAAAATATACCCGTGTGCCTTGATTATTAAGAAGAACACCTAAAACCGGTCACAGTGGCTCATGCCTGAAATCCCAGCCCTTTGGGAGGCCCAGGCAGCACTGCGGCTCCTGC	200	279
A00202:1331:HH2V7DSX7:1:1101:25870:2237	CATCTGTTAGGCATT	ACTGGCCGCTTGACGCCTGCTCCCCCTGAGGACCCACCAGTGCCAGGATGGACACGAACTGGACCCCCCGCCTGATAAGGGGGGCAGGGCACCTTGAGGGGCAACTGAGAGCAGCTGGGGCCAGCAGGTCCTAAGGTCGGGGCCAGCAGGTCCTGAGGTCAAGCCCAGCTCTGTCCCGTGCCCCACACTGCGGCTCCTGC	200	279
A00202:1331:HH2V7DSX7:1:1101:27136:2237	AAAGTGAGCTAACAG	ACTGGCCGCTTGACGTCGGCTCACTGCAACCTCCACCTCCCAGGCTCAAGTGAATCTCCTGCCTCAGCCTCCCGAATAGCTGGGATTACATGCACACACAACCACACCTGGCTAATTTTTGTATTTTTAGTAGAGACGGGGTTTCACTATGTTGGCCAGGCTAGTCTCAAATGCCTGACCTGAAACACTGCGGCTCCTGC	200	279
A00202:1331:HH2V7DSX7:1:1101:27281:2237	GTCACATCTATCCCA	ACTGGCCGCTTGACGCTCCCATCGATGCAGTAGAGAAATATGACCCCAAGACTCAGGAGTGGAGCTTTTTGCCAAGCATCACTTGTAAGAGATGTTATGTGGCCTCAGTGTCCCTACATGACCAGATCTACGTCATTGGTGGCTGTGATGGTCGTTCCAGCCTTAGTTCAGTGGAATGTCTAGACCACTGCGGCTCCTGC	200	279
A00202:1331:HH2V7DSX7:1:1101:30409:2237	CGACAGGTACCGGGG	ACTGGCCGCTTGACGTGCCACACTTTTAAACCATCAGATCTTGTGAGAACTCACTCACTATCACCAGAACATCATGGGGGGAACCGCCGCCATGATCCAATCACCACCCACCAGGTCCCTCCCTAGCACATGGGGATTACAACTCGAGATGAGATTTGGGTGGGAACATACAGCCAAACCATATCCACTGCGGCTCCTGC	200	279
A00202:1331:HH2V7DSX7:1:1101:30825:2237	ACGCATTGATTCATG	ACTGGCCGCTTGACGGTCAACCTGGCAGCTGATAAAAGCTGAAGCATATTGTAACAAAAATAAACAAGTTCAGGACAAGGGACTATAAACAATAGTAAAATCTTATGTTGAAATTAGAGAGCCTTTGGTTTTAGTGAACATGTTAGAACAGGAAAAGTGAATGTTCTGGAGTTCAGCCAAACAGCCACTGCGGCTCCTGC	200	279
A00202:1331:HH2V7DSX7:1:1101:31494:2237	TCTAGCGCTGTAATG	ACTGGCCGCTTGACGACAGGCGCATGCCACCACGCCTGGCTAATTTTCGTATTTTTAGTAGAGATGGGGTTTCACCATGTTGGCCAGGCTGGTCTTGAACTCCTGACCTCCAGTGATCAACCTGCCTCAGCCTCCCAAAGTGCTGGGATTACAGGCATGAGCCACTGTGCCTGGCCCAGTTTTTCCACTGCGGCTCCTGC	200	279
A00202:1331:HH2V7DSX7:1:1101:1380:2253	CGAGTTCAGATGTAG	ACTGGCCGCTTGACGGAAATGAGGCCAGGCTTTTACCTCCCTGTCAGTTGGTCATTGGCTGCTGAGTGCAATGTGGGGGAAGGCGAGGAAGCAGCTGGGAAGAAAGTTGGGGAGTTAAATAGGGAGGGGAAGGGCCATGACTCAGAAAAGGTGGCTTCCATTTGGTCAAAGGCAAATTCTCCCAACACTGCGGCTCCTGC	200	279
A00202:1331:HH2V7DSX7:1:1101:1796:2253	AATGCAAACTCAGAA	ACTGGCCGCTTGACTTGTGGTGAGGGAAAGAGAAATTATGTTCTGAGGACTTATTATAATCTTTCTATTCAAAATTATTTTGAATTTTGTACATTCTGTATTTAGGTTATTCTGAAGGTGTGGCTTGCATATAAATTCACTTTTTGTCCTTTGTTTGGATCCATGAAGAGGCAGGTGGCTATGCTCACTGCGGCTCCTGC	200	279
A00202:1331:HH2V7DSX7:1:1101:2519:2253	ATGTCATGTCACGGA	ACTGGCCGCTTGACGTGGTGGCAGCACAGGGGCAGTCTGGTCTGTGTGAGGGCCCCTCAGACACTTCTCCCCTGCCTGGGCATCCAGGTGGGCAGGGGGTGGAGTCCTCTGAGGCCGGCCTCCTCTTGGCCGGCACACCCAGCCCCCCCATCCCATGGCATCCGCCGGAAAGCGTCCCTAACCAGCACTGCGGCTCCTGC	200	279
A00202:1331:HH2V7DSX7:1:1101:3983:2253	TGGGTGGTGTTGGAG	ACTGGCCGCTTGACGATGCCTAAAAGTTCAGGAGGTAGAGAGAGAAAAGGGCATCTTAGAAAGATCCTTCTGGTAGGAGAGGGCAAAGGATGGGTTTTCACAACCCCTTTCTGGAAACAGGCACTTTATAAATCAATACAGCTAAGGCTCCCCATAAATGCACCCAAACCTTCCAGAATTCCACGCACTGCGGCTCCTGC	200	279
A00202:1331:HH2V7DSX7:1:1101:5575:2253	ACTTACTCTAAACAA	ACTGGCCGCTTGACGAGGTTTAATGGACTCACAATTCCACATGACTGGGGAGACCCCACAATCATGGCAGAAGGTGAAAGGCATGTCTCACACGGAGACAGACAAGAGAAGAAAATGAGAGCCAAGTGCAAGGGGTTTCCCCTTATAAAACCATCAGATCCCATGAGACTTTTTTATTACCATGACACTGCGGCTCCTGC	200	279
A00202:1331:HH2V7DSX7:1:1101:8721:2253	CCGGGTTAACGCGTT	ACTGGCCGCTTGACGGGGTCTGCTCAAACTAAGACAAAAGACCCCAGACATGTGCTCCCCTTTCATAGTGTTTTGCTGTTGCTGAGAAGTAGTTTCCTAGCCAGAGACTATGGTTCCCATCCTCTTTACAATTGGTGGGGTCATGGGACTGAGTTATGGCCAATAGAATATAGGTAGAAGTGATGCACTGCGGCTCCTGC	200	279
A00202:1331:HH2V7DSX7:1:1101:9100:2253	AATCTGGCGGTCTAA	ACTGGCCGCTTGACGCATGATAAAAATGTCAACTTACAAAGATGATTTCAGAACCATCAGTGTGTATGCACTAAAAAACAGCTGCAAAACGTGAAGCAACAAGTGACAGAAGTGAAAGAAATACACAAATTTAGACTGAGCAAAGAGGATTATTAGGGTAGTCAAAGTACTCTGTATGTTACCATCACTGCGGCTCCTGC	200	279
A00202:1331:HH2V7DSX7:1:1101:9299:2253	CAAGATGTAGCTTTG	ACTGGCCGCTTGACGACACTAGAGATCTGTGTCTGTGATTATCTCCCAGGACCAGCGTGAAGCCCCAGAGGTCCTGGATAAGATCAGGACAGGATGGGCGTTGGCCAAGGTCACCTAAAGCAGTGTTCCCAGAAGGAGATCTGTATCCCATTAAAAAAAGGATCTGGGCCGGGCGCGGTGGCTCACACTGCGGCTCCTGC	200	279
A00202:1331:HH2V7DSX7:1:1101:9968:2253	ATTTAGCGAGGAACT	ACTGGCCGCTTGACGCTACCAACAAAAGTTGAGATAGAAAGAATAATGTCATTTACAATAGCATCAAAAAATACTCAGTACTCAGGGATATGTCCGGGCGTGATGGCTCACGCCTGTAATCCCAGCACTTTCAGAGGCTGAGGTGGGCAGATCATGAGGTCAGGAGATCAAGACCATCCTGGCTACACTGCGGCTCCTGC	200	279
A00202:1331:HH2V7DSX7:1:1101:11867:2253	AAAAGGGCACGAAGA	ACTGGCCGCTTGACGATGACTTATGCAGAGTGCAATGAAAACTGAAAACTGCCCCTAGGATGCCTGGGTTTGGCCCAGGTCTCCCTGTGTGACCCTGGGAAAGTCCCTTCTCTCTGGGCCCATGTTTCTTTTTCTTTTTCTTTTCTTTCTTTTTTTTTTTTTTTGAGATGGAGTCTCGCTCTTGTTCACTGCGGCTCCTGC	201	280
A00202:1331:HH2V7DSX7:1:1101:13494:2253	TGGCGTGGAGACTAA	ACTGGCCGCTTGACGGTTCAGTTATGTGAATGGTAGTGGTGCCTATGCCAAGGACCTGGCTATGGTGGCTTCAGACATGATGGTTCTCCTGAAGACCTTTTTCAGTTGCCACAAAGAATTCCAGGTAAGCAAAGACTCAGGAACAGCTAAGTAAAGGGCTGGCAATATCAACTCTACATCCATCACACTGCGGCTCCTGC	200	279
A00202:1331:HH2V7DSX7:1:1101:13946:2253	CGCCTAGGACTCACC	ACTGGCCGCTTGACGTGACTTTGTTTCTGCACAGTTGTAACTGCTCTTGGGGATGTCAGTGAGGCTGGGAGCAGGGAGCCACGGGATGCTGAGAGAGGAAGCCCGAGAGGACACCCCACCCTCCAGCGTGGCCTTTGATCCAGACTTAGGGACGAGGCTGTCACTGGTGGGCACCCTCTGTTCCTCACTGCGGCTCCTGC	200	279
A00202:1331:HH2V7DSX7:1:1101:14507:2253	GTACAGGTACACCCC	ACTGGCCGCTTGACGTCTGCTGTTTAACGGATTAGGAAACCGAGGCTCACCAAGGGTCCTGCATGGAGGAGGGGGCTGGGCTGGGTTAGGATTTGAGGCCAGAGCCCGGCTCTCAGTCGAGCCCAGAGGATGTGGACTCTGGGCGCCCAGGCTGCCAAAATTGCCCGTCAGTGTGTCCCCCATGCCACTGCGGCTCCTGC	200	279
A00202:1331:HH2V7DSX7:1:1101:15808:2253	GTTACCTTCTGTACA	ACTGGCCGCTTGACGCCCATGCCCTCCCTACACTGCCTTTGCTGTGAGAAACCCAGGTTGCTTCTGGAAGAAGTCCTTTTGGTCTCAAGGCTTCTACCCCCCTGGGAGTGCCCCAAGCGCCATGAGAACATCGGCAGGAGAGGATGAGATGTGTTCTGTGTGGCCCCACAGGTCACATCTAGGACCACTGCGGCTCCTGC	200	279
A00202:1331:HH2V7DSX7:1:1101:17689:2253	TGCCCACAGTGTGAC	ACTGGCCGCTTGACGCATCCCTTTGGCCAAAGCAATTGGCCAGGAATGGGCAAGTGGGCCCACAAAGCCAATCACGAGCCTTCTCTGGGATTTTTTTCCACCTGGAGCTGGTGAGGATGCTGATTCTCCTCCCTGCCATTGTTGGTTCAGAGCTGCCTGCAGGCATGGCTTTGACTTTGTGGGGACACTGCGGCTCCTG	199	278
A00202:1331:HH2V7DSX7:1:1101:20112:2253	TACACACTCAAGCCG	ACTGGCCGCTTGACGGGGTTTTGCCATGTTGGCCAGGCTGGTCTTCAATTCCTGTCTTGGCCTCCCAAGTAGCTGGGATTACTGGCATGCACCACCACAGCTGGCTAATTTTGTATTTTTAGTAGAGATGGGGTTTCACCATATTGACCAGGCTGGACTTGAGCTCCTGACCTCCAGTGATCCACCACTGCGGCTCCTGC	200	279
A00202:1331:HH2V7DSX7:1:1101:22354:2253	TCAGCGCGTTTATGC	ACTGGCCGCTTGACGTGGCCAACATTCTGCTTTTATGAGAACAGTTTGCTGTTTGCTCATATAGCCTCCAGTGGTATACTAGATCACGACCCTCACTCTTTCGGCCTGCAACATCTCTCCCTTTTTGTTTTGAATTAATTGAGAAAGGCAATTGCAGGCTGTGCAGCCCTTAATTGCCAGTTGGTCACTGCGGCTCCTGC	200	279
A00202:1331:HH2V7DSX7:1:1101:22788:2253	GGACGTTGCACACGC	ACTGGCCGCTTGACGGACTAGCTGGGCCACAGGGACACACCTAGATGCCCAGTTGGGGTTGAGCTCCAGTGGGGAGGGGCAGCCTCTGGACAGGGGGACAGGGGGTGGCATGTAGACACAGTGAGGTGACCACTTGGCAGAGGGGCTTCTGGAGGGAGGTGGGGTGAGGCCCACCCAGCCACTAGCACTGCGGCTCCTGC	200	279
A00202:1331:HH2V7DSX7:1:1101:24849:2253	GTAGCCCCTAGCGTG	ACTGGCCGCTTGACGTAGTGGCCCGGGGTGTGTCTGCAGAGTCACAGAGCACCCGCTCTGCCAGCTTCGTCCATGGAGCTGCAAGCCTCTCGGTCCTAACTGGCAGAATCAGGAGGGGATGCTGCCCTGAGGGTCCTGGGTTTGGGGGCTCCAGAGGATGCTCCAGCTTGAGGGGGTCACGTGTTCACTGCGGCTCCTGC	200	279
A00202:1331:HH2V7DSX7:1:1101:24903:2253	AGAAACGCGGTAACG	ACTGGCCGCTTGACGCACAGGCTCCTCCTCAGGACTCCTGCATTTTCCCCTGGCCCTGGCTTCCACAGAGCTTCCCGCATTGCCCCAGGCCCCCGACCGTATCCTGTTTCTGGTGGAAATGGCAGCGGGACTCCTGCAGAACTTGGCAGTGGCCCCAGTGAACTCAGACAAACGAGACTGTAAGACACTGCGGCTCCTGC	200	279
A00202:1331:HH2V7DSX7:1:1101:25174:2253	CGCTATTGGGCCGCC	ACTGGCCGCTTGACGGGCAGTCCACAGCTCTTTGCTTTTAAAAATGCCACCAAGACCCTGGCTGGGTTGCCAGAGGCAGACACCCCCCCGGCCTTAAGTGCTTAAGGATGTTTCCCGAAGGGAGTCTGTTTTCCCTTGGACAAAGGCAGCCCATCTGATTGCCCAGGCACGGGGAGTACATGCTCACTGCGGCTCCTGC	199	278
A00202:1331:HH2V7DSX7:1:1101:28483:2253	TGATCCGGAAATATG	ACTGGCCGCTTGACGAAAGAGTGGTCAGAGAGGTAGGAGGAAAGTCAGGAGGGAATGGTGACTGAGAACCAGCAGAAGAGGATTTCAGGAAAGAACCCCAGTCCTAGAGTCAGGCAGGTGTGGGATCTGGTCCTGGCTTTACTGCTTTCTAGTTTGTGACCTTGGGCAAGTCCCTTAACCTCTCACACTGCGGCTCCTGC	200	279
A00202:1331:HH2V7DSX7:1:1101:30472:2253	CGCAAACACTCATAT	ACTGGCCGCTTGACGATACCTGCTAGCTACAGTAATGCTCTAAGTCCTCACTGCCATTAGGAATTGTACACTGGGACCCAACATCCTCTGGGGTGGACCCGGTGGCCTGTGCTGTCCTAAAGTACACACAGGTAGTGCCCATTAAGGGTTTGCTTTCCCCTGTTCCTCATTCTCAACTTTGGCATCACTGCGGCTCCTGC	200	278
A00202:1331:HH2V7DSX7:1:1101:30707:2253	CTAGATATGACCTTT	ACTGGCCGCTTGACGAGACAGATATTCTGTCAGGGCTCCTTTGGAAATACTGCTGGGCTTAAGTGAGACTGATGTCATCCCCACTCCCTGTGGTGACGAATGGCATGCGAATTGTGGGTCCTTGAGAGTTTGGGGGATAAAAATAAGGATTTTCTTTGTTTCTCAAAGGAACGAAGAAAAGTGAACACTGCGGCTCCTGC	200	279
A00202:1331:HH2V7DSX7:1:1101:31340:2253	ATAACGGGGTCGCAG	ACTGGCCGCTTGACGGAAAATTCTCGTTTTAAATTTTTTATTTTTAATATTTGTGGATACATGGTAGGTATACATATTTATGGGGTACATGAGATATTTAGATACAGGCATACAATGAATAATAATAACATCAGGGTAAATGTGGTATCTGTCACATCAAGTGTTTATCCTTTGTGTTACTGAAACACTGCGGCTCCTGC	200	279
A00202:1331:HH2V7DSX7:1:1101:31991:2253	AAGGGTGCCACTTTT	ACTGGCCGCTTGACGACAGGCCAAAGCCTGGCCTGTGGGCAGCCCTTCTCCCCAGCCACCTGCAGGGCCCCCACAGTGGGCCTGGGCTCCACATGGAGAAGCGAAGGAGTGGGAGGGAACCCTGCGGGGCAGCGGGCGGTCTCCTACCCAAGCCGGCCGTGTACCCATCACACTGCATTCGAGGACACTGCGGCTCCTGC	200	279
A00202:1331:HH2V7DSX7:1:1101:32786:2253	GAGACGGTGTAGCAC	ACTGGCCGCTTGACGAACATAATGAGACTCCATCTCTACAAATTTTTTTTTTTTTGATACGGAGTCTCACTCTGTTGCCCAGGCTGGAGTGCAGTGGCGTGATCTCGGCTCACCGCAAGCTTCACCCCCGGGGTTCATGCCATTCTCCTGCCTCAGCCTCCCAAGTAGCTGGGACTACAGGCACCACTGCGGCTTCTGC	199	278
A00202:1331:HH2V7DSX7:1:1101:1823:2268	AGGGTTCCTTACTAG	ACTGGCCGCTTGACGGTGGCCTCAGCTGGTGGGTGGCTGGTCCAGCCACCAAGGTTTTCCTGACTGCGAGGCCCCTAGAGGTGCCCAGCTAAGGGGCTGCGGAGGGCAGAGCCTTCCCGAGCCCCCTGCCCACTGCCCTCTTGGGCCCTGCCAGGTAAGGGGCAGCCCAGAGATGGACCCAGAGTCACTGCGGCTCCTGC	200	279
A00202:1331:HH2V7DSX7:1:1101:2383:2268	ATCGTACGAGGGGAC	ACTGGCCGCTTGACGGAAGTATTGTCAAGACACTTCTGTGGCAAATGGTGTAAACCTACCTTGAGCTTGCTTGAGGAAAATAGGAGCAGTATTGAAGAATCTCGGATACCTCCCAGAAATAAAGGGATTGTTACAACCAAATTTGGGGAAGAAAATCAAAACAACTCTTGTTTCTCAGGGATTGGCACTGCGGCTCCTGC	200	279
A00202:1331:HH2V7DSX7:1:1101:2654:2268	AACAGGCTGTCCCAC	ACTGGCCGCTTGACGGCTCTTAATATTTTGAAATATGTCCCATCAATACCTAGTTTATTGAGAGTTTTTAGCATGAAGGGCTGTTGAATTTTCTCAAAGGCCTTTTCTGCATCTATTGAGATGATCATGTGGTTTTTGTCTTTGCTTATGTTTATATGCTGGATTACGCTTATTGATTTGCGTATCACTGCGGCTCCTGC	200	279
A00202:1331:HH2V7DSX7:1:1101:2691:2268	CCCAAGTTTTTGACC	ACTGGCCGCTTGACGATCTGCCACTGACTGTTTACCAGGCAGCTTAGATGTCCTCTACACGTCTCTCTTAGCTCTTTGGAACATTTTCTTGCAACAGCAACAGGAAAGCTCACCTGCATGGCAAGGTCCCAGTGCCTGGAGTCCCACCATTGCCACCTGGCACAGCTGCACAACACGCCCTGTGCCACTGCGGCTCCTGC	200	279
A00202:1331:HH2V7DSX7:1:1101:5421:2268	GAATGCCATACCGGG	ACTGGCCGCTTGACGGAGGTCAGGAGTTTGAGACCAGCCTGACCAACGTGGAGAAACCCCGTCTCTACTAAAAATACAAAATTGGCCAGGCGTGGTGGCGCGTGCCTGTAATCCCAGCAACTCAGGAAGCTGAGGCAGGAGAATCGCTTGAACCCAGAGGCGGATGTTGCAGTGAGCCGAGATCGCACTGCGGCTCCTGC	200	279
A00202:1331:HH2V7DSX7:1:1101:5565:2268	CTGGGTTCATCCATG	ACTGGCCGCTTGACGGCTTATGCCTGTAATCTCAGCACTTTGGCAGGCCGAGGCGGGAGGACTGCTTGAGCTCAGGAGTTTGAGACCAGCCTGAGCAACATCATGAGACTTCATCTCTACAAAAAATGGAAAAATAAGCTGGGTGTGGTGGTGCATGCCAATAGTCCCAGCTACTTGGGAGGCTGCACTGCGGCTCCTGC	200	279
A00202:1331:HH2V7DSX7:1:1101:5728:2268	CCACGTCACAGCACT	ACTGGCCGCTTGACGTTCGAAGCCCAGCCTTCACATTGAGATTATCTGAGAAACTTGCAAAAAGGATACCAATGGTCAGGGAGTACCTCAGACCAACTCAATCAGATTTCTGGTGGTTGGCATGGGGATTGGGATTGTATGGAAATGTTCTCCAGGTGACTTTAATAGCAGCTGGCCAAGGTGAGCACTGCGGCTCCTGC	200	279
A00202:1331:HH2V7DSX7:1:1101:5855:2268	AGCCTTCGCCGCGTT	ACTGGCCGCTTGACGACGCTACCACACCTGGCTAATTTTTGTATTTTTAGTAGAGATGGGTTTTCATCATGTTGGTCAGGCTGGTCTTGAACTTCTGACTTTGTGATCCGCCAGCCTTGGCCTCCCAAAGTACTGGGATTACAGGCATGAGCCACCAGAGCTTGGCCTAAAAGATACATTCTTTTCACTGCGGCTCCTGC	200	278
A00202:1331:HH2V7DSX7:1:1101:7808:2268	ATAGACGTGCCGGCG	ACTGGCCGCTTGACGTGTTTTTGTTTTTGAGACGGGGTTTTGCTCGTTTCCCAGGCTGGAGTGCCATGATGTGGTCTCGGCTCACCGCAACCTCTGCCTACCAGGTTCAAGCGATTCTCCTGCCTCAGCCTCCTGAGTAGATGGGATTACAGGCGTCTACCACCAAGCCTGGCTAATTTTTTGTACACTGCGGCTCCTGC	200	278
A00202:1331:HH2V7DSX7:1:1101:9146:2268	TGTGCCAAGTAATAA	ACTGGCCGCTTGACGTGCCTGTCACAGATTCTGTTACATAGGTAATAACTTGGAATTGAGGAGAAAGAATTCTAGAGATTGATTCAAGTACTGACTCACATTAATCAACTGTGCACCACTGGACAGGTGGTTTAACCCTTTTGTTCCTGTTACTTGTCTGGAAGATCAGGATAATTGTAATCATACACTGCGGCTCCTGC	200	279
A00202:1331:HH2V7DSX7:1:1101:9489:2268	GCCTGGTGCCAGCAA	ACTGGCCGCTTGACGTTTTTTTTTTAGGTGGAACCTTTCTTTCATTCCCCCGCTGGAGTGCAGTGGTTCGGTCTTGGTCACAGCAGCCTGTTCTCCATGTTTAAAGCCATTATACAGCCAAACCCTCCCAAGTAGCTGGGATTACAGGTGTGTACCACCACACCTAGCTAATTTTTATATTTTTACACTGCGGCTCCTGC	200	279
A00202:1331:HH2V7DSX7:1:1101:9796:2268	GCGCAAGCTTACATG	ACTGGCCGCTTGACGCCGGGCTGAATGCTGCTGCCTCAGCCTCCTGCATAGCCAGGACTACAGATGTGTGCCACCGCAGCTGGCTAATTTTATTTTTTACTTTTGTAGAGATGGAAGTCCTGTCATGTTGCTCAGGATGGTTTCAATCTCCTGGTCTTAAGCAATCCTCCTACCTTGGCCTTCCACACTGCGGCTCCTGC	200	279
A00202:1331:HH2V7DSX7:1:1101:9995:2268	GGCGGGGCCTAAAGT	ACTGGCCGCTTGACGGATTCAGGACTTGGAATTCAGGTGGCTTTAAACGTGGTAGTTAGCTTTAAGCAACATATTTTCACCACAGACTGACCGAGGGTGAATAAAGGAGAGATGTCTGAGGACTGACACTCAGGACTCTCCAACATTTAAATACCAGGAAGAAGAGATGGGTCCAGTAAAGGGGGCACTGCGGCTCCTGC	200	279
A00202:1331:HH2V7DSX7:1:1101:10520:2268	GTCTACCCGTCCGCG	ACTGGCCGCTTGACGCTGCCGGCTATACCATAACGATGCTATACGGACAGGATCATTAACAGTACTGAAAGCCTGTTTCACAGCACAATGCCTGACACTGTGTGTGGAGTAGATGGAACTGAGGAAAGAGCTGACGTCAGCACGTACCCCTCTCAAGAGCAACTGTCAGTATCTCTTCACCTCCACACTGCGGCTCCTGC	200	279
A00202:1331:HH2V7DSX7:1:1101:12780:2268	ATACTACGACCCGGT	ACTGGCCGCTTGACGAATACCTAAAAGTTTCCTAAGAGCACACACTTTAGAGTTGCAGAGCTAAGCACCAGGAGACTAGAGCCCGGGCAGTGACCGGGCTGCCCGTGGAGAGTGGGCGGGGTGGGGAAGCGGAAGTGCTCTGCTCTTCCTTGTGAGCCCACCTGAGTGACTGCTGGTGCCTGCAGCACTGCGGCTCCTGC	200	279
A00202:1331:HH2V7DSX7:1:1101:14660:2268	TGACCCGCTAACCTA	ACTGGCCGCTTGACGTCACACTGCATGGTCCAAATCAATGCCCCTTCCACTGAAAAGCCTTCCCAGGCTTAGCACAGTACATCCTCTTCCAAGACAAAAATAGTCTTTGTAAAATATCTTTAAGCACTCATCACAGATATGTAATAGTTTTTTTGCATTATAAGTTCTATAACAATAAAGATTGTCACTGCGGCTCCTGC	200	279
A00202:1331:HH2V7DSX7:1:1101:15438:2268	ACGCTTGGACGCGGG	ACTGGCCGCTTGACGTTATCAGAGAATCTGCAAAATTTGAGACTAAAAGAATAGAAAAGATAAAGACAAGAAAACAAAGTTCTATTACTCAGTATTCCTCTCAGCTCCTCCACATCTTTTTATATTCAGATAAAGGTGTAATCAACCTATATCTTTAGACAGGGAAAAACCAATCAGCTGGTAAACACTGCGGCTCCTGC	200	279
A00202:1331:HH2V7DSX7:1:1101:18258:2268	GACTATATAATCTTA	ACTGGCCGCTTGACGGGGCCCACCTTTTTCCTGGCGGTTGGCTGGAAGCCTCTCTCTATTTCAAGAAGTTACTCACGTTTCACCATGTGGTCCACCCACATTAGTTGACACCTCGAAAACCACAAGGGGGTCTCTCTATCTGCTAAGATAATGCCTTGTACAACATATTGTAATCATACGAACAACACTGCGGCTCCTGC	200	279
A00202:1331:HH2V7DSX7:1:1101:19723:2268	CTGTCCTGTACAGAG	ACTGGCCGCTTGACGTAAACTGCCATACCCATGCTACTCAGGCCCCAAACAGAACCTCTGCCCTTGGTGCTCCCTTTGTCTGGAAAGCTCTTCCCTACCCTTTCCTCTGGCTCCCGTTTTTTGGCCAGGTCTAGCTGGAATACTGCTTCATCAGAGACGCCATCTCTGACCACACAGCGAAAGTGCACTGCGGCTCCTGC	200	279
A00202:1331:HH2V7DSX7:1:1101:20627:2268	ATCGCCTGAGAAACA	ACTGGCCGCTTGACGTTTTGTATTTTTAGTATAGACGGGGTTTCACCAAGTTGGCCAGACTGGTCTTGAACTCCTGACCTCAGGTGATATGCCTGCCTCTGCTTCTCAAATTGCTGGGATTACAGGAGTCAGCCACTGCAACTGGCCCAAATAGACATTTTTTTTAACTAAATTATTACACTACACACTGCGGCTCCTGC	200	279
A00202:1331:HH2V7DSX7:1:1101:22254:2268	AGTGCACCTACGCGA	ACTGGCCGCTTGACGATCTTATAATATTTTAAGAAATTGTACCAATTTTTTCTGGTACACATTCAAAACCAAACAGGCTTATATACACCCCACATGCTGCGGGTTGGACACACTTTGCTTAGAGCTTTTTGGCTAAAAACATACACACACATTTTTAAAAGATTGATTTTATGGTACCATTTTACACTGCGGCTCCTGC	199	278
A00202:1331:HH2V7DSX7:1:1101:23990:2268	CTGCGAGAGTATCCG	ACTGGCCGCTTGACGCCATCCCAGGCCTCGGGCACGAGGGTGGTTGTACTATCCTGGTTATGGTAGCTCCACTCGAGCAAGCTTTATTTTAACATATAAGCTATTCGTTTAGTGGAGGCTTCATTAAACTACTCCCCTCCACCCACCACCTCGGGAAGTTGTGGTCAAAACCCACCAGACCGACTGCACTGCGGCTCCTGC	201	280
A00202:1331:HH2V7DSX7:1:1101:25617:2268	CAACCGGTGACAAGT	ACTGGCCGCTTGACGTGGCCATTTTTATGACATGTATTCTTCTATGAGCATGGAACATTTTTCGATTTATTTGTGTTGTCTCTGATTTCTTTCAGCAATATTTCATAGTTCTTTTTTTTTTTTGTTTTTAGATGGAGTCTTGCTCTGTCGCCCAGCCTGTAGTGCAGTGGTGCAATTTCGGCTCACACTGCGGCTCCTGC	200	279
A00202:1331:HH2V7DSX7:1:1101:25816:2268	GCGTTAGTACTGACC	ACTGGCCGCTTGACGACACACACACACTCTCCTACATTCTATGTGTGTTTCCGATGACCAGCCCTGTCAAACCAAACCAATCAGCAGTGCAGTTTCTGCCGGGATAGTTGGCCTCTGAGGGGTTAAAGCCATGCAGGGAATCCAAGTCTGAGTTTCAAGTGGGCCGGGCTGAGCTTGCTTTTGTTCACTGCGGCTCCTGC	200	279
A00202:1331:HH2V7DSX7:1:1101:26015:2268	CCTCACTCCGCCGGT	ACTGGCCGCTTGACGATGGTGGCTCATGCCTGTAATTCTTTGGGAGGCCAAGGCTTGAGGTCAGGAGTTTGACACCAGCCAGACCAACATGGTGAAACCGCACCTCTACTAAAAATACAAACATTAGCCAGGCATGGTGGCACACACCTGTAATCCCAGCTACTTGGGAGGCTGAGGCATGAAAACACTGCGGCTCCTGC	200	279
A00202:1331:HH2V7DSX7:1:1101:26756:2268	ATCTAGGCTTGCTAG	ACTGGCCGCTTGACGAAGGACTCTATTTCTGGTGATAGGTGGAGTACAAACAGCCCCTGGCACAAGGTGGGCATTCCAATGGTTAAAACTCTCATAAGTAGTGACTAGGGATATGTGCCACTGAGGAAGAAATCACTGACAGATGAGACAGGGCAAGGGTTTGAGTTGTATTCATTTTCTAAACTCACTGCGGCTCCTGC	200	279
A00202:1331:HH2V7DSX7:1:1101:26829:2268	CATCAGCATACTTAC	ACTGGCCGCTTGACGCTAGTCAAGTGTGGCGTTGCACGGACAGGCGGTGCCGAGTGTTTGGGTGCAGACACAGGCAGCTGCTGCCCTCCACTTCCTGCTCTTGCAAGTCACAGATGATTCCAGTACAATGTGGGAGGTCCTCCTTACAGGGGCACTTGCAACAGGAAGGCAGAGAGTTTCGTCAACACTGCGGCTCCTGC	200	279
A00202:1331:HH2V7DSX7:1:1101:29197:2268	ATAGTTAACTCAAGA	ACTGGCCGCTTGACGACAGGCCCTGGTGTGTGATGTTCCCTGCCCTGTATCCATGTATTCTCATTGTTCAACTCCCACTTATGAGTGAGAACATGCGGTGTTTGGTTTTCTGTTCTTGTGTTAGTTTGCTGAGAATGATGGTTTCCAGCTTCATCCATGTCCCTGCAAAGGACATGAACTCATCCCACTGCGGCTCCTGC	200	279
A00202:1331:HH2V7DSX7:1:1101:29848:2268	TAGTCAACAGGTCCT	ACTGGCCGCTTGACGACAGCCCTCATAAATCAAATGTAGATTCCAGAATTGGACATCATGTTCCTGAAGGTTACTCAATGAAAGGAAAACAACAGCTGCCTTGCTCTGAACACTGTTTTGTTTTTTTTTTTTTTTTTGAGACAGTCTCGCTGCGACACCCAGGCTGGAGTGTAATGGTGTGATCCACTGCGGCTCCTGC	199	278
A00202:1331:HH2V7DSX7:1:1101:30246:2268	CCCATGACTCTTAGC	ACTGGCCGCTTGACGGGGCGCAGTGGCTTACACCTGTAATCCTAGCGCTTTGGGAGGCCAAGGCAGGTGGGCTCCCTGAGCTCAGGAGTTCGAGAGCAGGCTGGGCAACATGGTGAAAACCTGTCTCTACTAAAATACGAAGAATTAGCTGGGCGTGGTGGTGTGTGCCTGTAGTCCTAGCTACTCACTGCGGCTCCTGC	200	279
A00202:1331:HH2V7DSX7:1:1101:32072:2268	GGTATGGTGAGAGAA	ACTGGCCGCTTGACGTTCGAAGCCCAGCCTTCACATTTAGATTATCTGAGAAACTTGCAAAAAGGATACCAAATGTCAGGGAGTACCTCAGACAAACTCGATCAGATTTATGGTGGTTGGCATGGGGATTGGGATTGTATGGAAATGTTCTCCAGGTGACTTTAATAGCAGCTGGCCAAGGTGAGCACTGCGGCTCCTGC	200	279
A00202:1331:HH2V7DSX7:1:1101:2682:2284	AAACGGGACTTTCAC	ACTGGCCGCTTGACGGAGACAGACACCATATGGCCTGCAAGATGAAAATATTTACTCTTTGGCCCTCTAAGAGAAAGTTTGCCAACTGCTAGTTTACATCATTAGCACTCACTGTAATTACTGATGTGGATAATTTTAGATCTACCGTTTTATTATTATTTTGTTGTTCCTCTAGTCCCACTTCTCACTGCGGCTCCTGC	200	279
A00202:1331:HH2V7DSX7:1:1101:2935:2284	CAAAGCATTACGCGT	ACTGGCCGCTTGACGGGACAGCGACATGCAACCTGTCCAGCTTCAGGACCTGTAAATCCTTCCTTGGTGGTTCATGGGTGCTGAATGTTGTAAGAATAGTGTTCTCGGCAGAGTCTGTGTTCATGATGTCCTCAGGACTGCACCCATGCCATGCTTGACCAGCCTAGGCTACGACACCTATTGACCACTGCGGCTCCTGC	200	279
A00202:1331:HH2V7DSX7:1:1101:3206:2284	ACAGCTGAAAGCCAA	ACTGGCCGCTTGACGGAATCACTTGAGCCCAGAAGGTCGAGGCTACAGTGGACTATGATTGCACCACTGTGCTTCAGCCTGGATGACAGACCAAGACTCTGTCTCAAAAAAAAAAAAAAAAAATACTTAGCTTTTTCAGAAGGCATAAAATATACATTGCAGAACATAGAGCCTTATTCAAGGAAGACACTGCGGCTCCTGC	202	281
A00202:1331:HH2V7DSX7:1:1101:3513:2284	ATCCTAGTGTGGGGC	ACTGACCGCTTGACGAATGGAAGATTCTACCAGATAGACCATATTTTTGGACACAAATAGAGTCTCAACAAATTTTTAAAAATTAGAATAGTATCAAACACACAGACCACAAAGAAATAAAACTAGAAATCAACAAAGAGGAACTTTGGGAAGTGTACGAATACATGGAAAGTGAACAACATGCTCACTGCGGCTCCTGC	200	279
A00202:1331:HH2V7DSX7:1:1101:3586:2284	GGTATCAGGGATGGG	ACTGGCCGCTTGACGCCCCCTTCCGTCACTGGGCAAGGCATAGTAAGATCTGACGTGGATCTAATTGGGCTGGCAGAAGCCAATGACTACCTTGAAGACTGAGACAGATCGGGCTCCATCTCATTAGGCCCCAAGGAGCCTATGGTCTCAATTGTAGTAGGGCGCTGAAAAATAGACTTTATGGTCACTGCGGCTCCTGC	200	279
A00202:1331:HH2V7DSX7:1:1101:5412:2284	CATTCACTGTGGACC	ACTGGCCGCTTGACGGCAGTTGCAAGATTTAATAGAGTGAAAACAGAGCTCCCATACAAAGGGAGGGGACCAAAGAGGGTAGCTGTTGCTGGCTCGAATGCCTGGGTTTATATCCCGATCATTGTCCCTCCTGCTGTGCTCTCAGGTGATAGATGATTGGCTATTTCTTTACCTCCTGTTTTTGCCACTGCGGCTCCTGC	200	279
A00202:1331:HH2V7DSX7:1:1101:6081:2284	ATGCCATCGATTAAT	ACTGGCCGCTTGACGCTGGTCCCTACCAAAATACAGCAGACACCAAGGAAAACCTCAGTAAAGAGCCTTTGGCCTCCTTTGTTTCAGAATCCTTTGATATTTCTGTTTGTGGAATAGCCACAGAGCACGTAGAAATTGAGAACAGTGGGGAGGGGCTCAGGGCTGAGGCTGGTTCTGAAACCCTACACTGCGGCTCCTGC	200	279
A00202:1331:HH2V7DSX7:1:1101:7274:2284	ACCTCAGGCGTGTTT	ACTGGCCGCTTGACGTGTGTTAAATGCCTCACACTGGGATCTTACCCATGTTTGTCAGTTGCCTCCCTTGAAAGTATTGAGCTTTTTGAAGATAATATAGCATCATGGTTAAGGTAAGACATTCGTTCTCTCTGCCTGAATTTGAAACGTGGCTGTGCCACTTACCAGCTCTTTGACCTTTGACACACTGCGGCTCCTGC	200	279
A00202:1331:HH2V7DSX7:1:1101:7835:2284	GCGGGACGCTTCAGC	ACTGGCCGCTTGACGAGCCTGCTGGGTGCTGAAAGTGTGCTCTGTCTCAATCTGAGTGGCAATGACACAGGTGTATATGTATGAAAGACACGTACTGACGTGTAGTTGAGTTATGAACTTTATGTATGCTATTCGGCCTTTAAAACAAAACCTTCGTTTCCCACATGAAATGTACAATTTCCAAACACTGCGGCTCCTGC	200	279
A00202:1331:HH2V7DSX7:1:1101:8576:2284	CTCTGGACATGATGC	ACTGGCCGCTTGACGTTTGGTCCGTCCAGATTATATTCTTCCATTTAGTCCCCCCACATCCCTGTGAGATGGGTTTTGTTGTTATTCTCATAATATTAATTGGAATAAATTGAGGTTCTAATAGGTTACATTGCTTGCCCAGGGTCACCCAGCTGGTCAGGGGCAGAGTCTGAACTTGAACCCTACACTGCGGCTCCTGC	200	279
A00202:1331:HH2V7DSX7:1:1101:9607:2284	CTTTCAAATTTTGGT	ACTGGCCGCTTGACGTATAAAATGAAATGCAGTTAAAAAACCCTGTATGCTCAGTGAGAGTATTCAGTGAAGGCTTTTATGATAGGTTTGGCTTTCGTCTCTCTCTGCAATTTTTATATTTAGTGTATTGAAACACACAGTAGTTTTTAGTTGTCTATGTGACAGTCTGGCATCTTATATCAATGCACTGCGGCTCCTGC	200	279
A00202:1331:HH2V7DSX7:1:1101:11505:2284	TTAAAGTATGAGGTC	ACTGGCCGCTTGACGTATAGTTGTATTACAGATGAATTTATGCTTTTAACTTGTACTTTTTCTTTTACCAACTGACAAGATGATAAAATAAGCCTTCTTATCAGAATGGCAAATTTATTATAAATATATCTGGGAAGTGTGCTAGTTGATGATTGTTAACTCAAGGATATATTAATTTTTGTCAGCACTGCGGCTCCTGC	200	279
A00202:1331:HH2V7DSX7:1:1101:12463:2284	TCACCGCACGATCGT	ACTGGCCGCTTGACGCTAGGGGTGAGGGAGTGCGGGGCAATGGGTAGGATATAAAGCGTAAAGGACAAATTGCCGCAGTCTTCTAATTGATGCTTCCAAACTCAGGAAGGGCTTATCCAGTGTAAAATAGCCCCAAGCCCAGCAACCTTCTAGAGGGCTCTGGCTGGGCAGATAGCTTTTGTTTTCACTGCGGCTCCTGC	200	279
A00202:1331:HH2V7DSX7:1:1101:15194:2284	GGATCGACGCCCTTC	ACTGGCCGCTTGACGACAACATATATTATTTTGGGATATCTGTAAATGTTAAGTCAAATTGGTTGATGGTATTCAGATTATCCATATTTTTACTGTTTTCTTTTATTCCTACTTTATTAAGAGGTACGTTGGAACCTCCATCTATGAATGTCAGTTTGCCTATTTGATCTTTCAGCTTTGTCACTCACTGCTGCTCCTGCATAGTACCTAGACGTCCATCGTACGCTTATCCGGACTGATGAGTGAAGGGCGTCGATCCTAATCTCGGTCTGACTATCG	279	279
A00202:1331:HH2V7DSX7:1:1101:15664:2284	TTACCTACCCAAGAG	ACTGGCCGCTTGACGATGAGGTGGAGAATACCAGGAAGGTTTAAAAGTGACTCTATCTGCTAACAATCAGGGACACGCTTCTTGACCTTGTAAACAATGGAACTTCTGGATTCATATCCTTTAGAAGCCTTTGTCCCTTAGAATGTTTTAAACTAGGCTAGACAAAGAGTGCACTGTTTTAGAAACACTGCGGCTCCTGC	200	279
A00202:1331:HH2V7DSX7:1:1101:16152:2284	TAAAGTCACAGTTCT	ACTGGCCGCTTGACGTGGATCCTAACCTTGGCTACAAATGAGAATCACCCGGGGGACCTTTAAACAAACACTGTTGCCACTATCCCACCCACAGTCAATCAAATCAGACTTTGTAGGGGTGGTCCCGGCATCAGTGGTTTTTCAGAAGTTCCTCAACTGATTTAAATGCACAATGGAAGTTGACACACTGCGGCTCCTGC	200	279
A00202:1331:HH2V7DSX7:1:1101:16712:2284	TAGCCATTTAGCGCA	ACTGGCCGCTTGACGAGGGGAACAGTGTAGACAGAGGAGAAAAGAATGCCTAGACTGAGTCCGTGGGACCTTCAGCATCTAGATGTCAGGAGAGCAGGAAATGCTGAGAAGGAGTTGGAGAAGAGGCACCTGTCTTCCCAGGAGACTCAATTCCTTTATTTAACCATGTGTTTTTCAGTTTTATACACTGCGGCTCCTGC	200	279
A00202:1331:HH2V7DSX7:1:1101:17870:2284	GTGCAGATCGACTCA	ACTGGCCGCTTGACGGGGGGCCGTGGTGGGTGATGACTTCAGAGGGGTCATGACTTTGGAACCTGGATCTTGAAAGATGAGTAAGTGTCCCAAGGGGTCCGGGGAGGCATTCCAGGCAATGGGAATTTCATCAGCAAAAGCCTCAATGCTTCCCCGAGATTGGTGACTGGCTGGGTGAGGCTGGACACTGCGGCTCCTGC	200	279
A00202:1331:HH2V7DSX7:1:1101:18340:2284	CCCTCGGTTAGTGGA	ACTGGCCGCTTGACGTTAAGAAGGGGAAACCAAGGACAGAAGCCGCCCCCTAGGACGACGCGCCCGAGCCACCGGGAGGGTCTGAACGGCGGGGGCCTCATGGAGCGCCTTCAGCGCCTCGTGTTTTCTTTCCTTGGGTCCCTGTTAGCGTCGCCGCATGCACAGCGCTCCCTGTCATTTGGTCCCACTGCGGCTCCTGC	200	279
A00202:1331:HH2V7DSX7:1:1101:19895:2284	GACGTGGAGCATTAT	ACTGGCCGCTTGACGTAACTATTTACATAGCATTTACATTCTATTATGTATTATAAGTAATCCAGAGATGATTTAAAGTGTATGGGAGAATGTGTGTAGGTTATATGCAAATACCACACCATTTTATATAAGGGACTTCAGTATTCATGGATTTCGTTATGGTGAGGGGGCTGTGAAACTAATCCCACTGCGGCTCCTGC	200	279
A00202:1331:HH2V7DSX7:1:1101:21377:2284	AGGCTACAGATAGCG	ACTGGCCGCTTGAAGAAGTCATTAATTGATATAATTTATCAGTAATATATGTGCACAATAAATATTAATGATCCTAAAATATTAATATTTTTACAAAATTACCAGCTCAAAAATAAAATATAATAAAAACTATCTGATGAATACACAATATTCACAAGCAAAGCACATTAAAGCCATAAAAACTCCACTGCGGCTCCTGC	200	279
A00202:1331:HH2V7DSX7:1:1101:21775:2284	CGCGATCCTAGCAAC	ACTGGCCGCTTGACGTTTAGTAGAGATAGGGTTTCATCATGTTTGCCAGGCTGGTCTTAAACTCCTGACCACAGCTGATGCACCCCTTTCGGCCTCCCAAAGTGCTGGGATTACAGGCGTTGATCCACCGCACCCGGACCGAATACACTTCTAATGTCTTCAGTGACCATGAAGCAACCCCTCTACACTGCGGCTCCTGC	200	279
A00202:1331:HH2V7DSX7:1:1101:22661:2284	TTCACGGTCCCAAGA	ACTGGCCGCTTGACGACCAGCCTGGCCAACATGGTGAAACCCTGTCTCTACTAAAAATACAAAAATTAGCCTGGTGTGATGGTGGGCGCCTGTAGTCCCGGCTACTTGGGAGGCTGAGGCACAAGAATCGCTTGAACCCAAGAGGAGGTGGAGGTTGCAGTGAGCCAAGATTGCACCCTGCACTCCACTGCGGCTCCTGC	200	279
A00202:1331:HH2V7DSX7:1:1101:23710:2284	CAGACTTGGTGCCGT	ACTGGCCGCTTGACGGTTGGATTTTGACATATGAACTTTGGGGCCACACAATTCAGTCTATAACAGGGAGCAAGTGATTTTTGCACATTGCTGGGCAGGGGAGGTTTATACTAGCCCTGGTATTGGGGAAGTTTTTTCTTTCCACATGGACGAGAACATTGAGATGGAAAAATCAAAACCATGTTCACTGCGGCTCCTGC	200	279
A00202:1331:HH2V7DSX7:1:1101:25572:2284	GGTGCTAGGTACACC	ACTGGCCGCTTGAAGACATGAAGAAACACCAACTGAACTAAAAATACAAAACATTAGCCTGGTGTGGTGGCACACGCCTATAGTACCAGCTACACAGGAGGCTGAGGCAGGAGAATCACTTGAACCCAGGAGGCAGAGGTTGCAGTGAGCCGAGATCACGCCACTGCACTCCAGCCTGGGTGACACACTGCGGCTCCTGC	200	279
A00202:1331:HH2V7DSX7:1:1101:26277:2284	GAATACGGCTACGCA	ACTGGCCGCTTGACGGGCTGGAGTGCAATGGCGCAGTCTCGGCTCACTGCAACCTCCGCCTCCCGGGTTCAAATGATTCTCCTGCCTCAGCCTCCCAAGCAGCTGGGATTACAGGCACCCACCACCATGCCCGGCTAATTTTTGTAGTTTTAGTAGAGACAGGGTTTCACCATGTTGGTCAGTCTCACTGCGGCTCCTGC	200	279
A00202:1331:HH2V7DSX7:1:1101:26295:2284	TACAGGATTTAGTAT	ACTGGCCGCTTGACGCCGCAGAAGGTGGGTGTGAGGTGTTGGTTGGGGGGCAAACTCTTGTACAGTGGCGAGTGTAGGGGAAAGCCAGCGGGCTCCTTGGCCAAGTCACCAAGACAGCAGAAGAGGCAGCAGTAAAGAGCGGCAGCGAAGACCCCGATACCAACCAATGTCATCTGTCGGGGGGCACTGCGGCTCCTGC	199	278
A00202:1331:HH2V7DSX7:1:1101:26946:2284	GAGGGCAACGGCGAG	ACTGGCCGCTTGACGTGTCCAAAGAACAGGAAAGAACCAGCTAGGCTGTGATTGGGGGATAGTGGTTTCAGGCAGAAAGAACAGCTACTGGGTTTCCTAGGGTGTTTGGAGCACAGCCGGTGAGGGGCACATAGCTGGGCCAGGGCATGTAGAGCTTGTTCAGCCTCTGGAAGGCATTGGGATTTCACTGCGGCTCCTGC	200	279
A00202:1331:HH2V7DSX7:1:1101:27308:2284	AGACAAGTCGTTTTA	ACTGGCCGCTTGACGAGTGCAGGGTTGGGGCAAACAGGATGCAATCAAGACAGAATTTCCAACTTGCTGCCATGTGCCAGGGACCTGGGCCCCTCAGCCGCAGCCCTAGCAACATTCAGGGACGTTTCTTCTTTGTGGTGGGAGCCGGCCTGTACATCATATGTCTAGCAGCTCCCTGACCTCTGCACTGCGGCTCCTGC	200	279
A00202:1331:HH2V7DSX7:1:1101:28610:2284	CCATACCACAGTGCT	ACTGGCCGCTTGACGGGGCCTGTGAGCATGCATCCGCCTGCCAGTGCGCGGAAGGTGCGCTCCTGTCTGGGAATCGAGCCAAAGTGCGGATCTGTTCTTCCTCTTAGCTCCTGTTTTCACAGTTATGTCGCTGTTAGGATGAGGAAAGGAGGTAGCGGAAACAATAGAATGGAAGATATGGGCAACACTGCGGCTCCTGC	200	279
A00202:1331:HH2V7DSX7:1:1101:29984:2284	AAATGCACTATGGGG	ACTGGCCGCTTGACGGGGATGAGAGCTTTAAGAAGGTGAACCTGATTGCAGAGTGCATGGCTCTGGAGGCTGGGGGTCCATTTTAGATGAAATGAAGTCATCCATGTGCAACTGCAACAGCTTGACTGAAGGAGGGAAAGGGAGAGTGGAAATGATGAGTCAGAGGGGGAGATGTTAGGAAGAAACACTGCGGCTCCTGC	200	278
A00202:1331:HH2V7DSX7:1:1101:31087:2284	GGGCTTATAATGGCA	ACTGGCCGCTTGACGTGTGGTGGCTCATGCCTGTAATCCCAGCACTTTGGGAGGCTGAGGAGGGCAGATCACGAGGTCAGGAGATCGAGACCATCCTGGCTAATACAGTGAAACCCCATCTCTACTAAAAAAGTACAAAAAATTAGCCAGGCATGGTGGTGGGTGCCTGTAGTCCCAGCTACTCGCACTGCGGCTCCTGC	200	279
A00202:1331:HH2V7DSX7:1:1101:2672:2300	AACGCCCATATGTCG	ACTGGCCGCTTGACGTCCCCACGGTGTGAGCTAAGCTACTGGTAATGGAGGCGCCGACAGGCACCAAACCAGGAACTAAGTTAGTGTCTCAGGCCAGAAAGGGGAGGCGAGGCCGGAGCCACTGCGGGGACCCTCCTGGTTATAGTTAGTTGTCTCTCTCCCTCCCCACACTGGCGACATGAAGACACTGCGGCTCCTGC	200	279
A00202:1331:HH2V7DSX7:1:1101:3595:2300	AGCAATTTCGGCGTT	ACTGGCCGCTTGACGATGCTGACCACGACCAATTGGCACCAAGCTATCCACAGCCTTAATGCCAGTCGGCATTGGTTCCCACACTGAAGTTCGAGGAATGATTCTGGGGGCTTTCAGACCGACTCACTTATGGGTCTTGGAACCCATTGGACCCTTTCCATCAATAGCATTACCAAGGGCATCAACACTGCGGCTCCTGC	200	278
A00202:1331:HH2V7DSX7:1:1101:4209:2300	GATAAATCGGCAGTT	ACTGGCCGCTTGACGGACCCCCATCTCCACCAAAAATACAAAAATTAGCCAGGCATGGTGTTATGTACCTGTACTCTGAATTACCGGTGAGAATGAGGTAGGAGGATGCTCCGAGCCTGAGAGCTTGAGGCTGCCACGATCATGCCACTGCCCTCCGCTCTGGGCAACAGAGTAAGACCGAGTCTCACTGCGGCTCCTGC	200	279
A00202:1331:HH2V7DSX7:1:1101:6343:2300	TCTATCTCTAGAACT	ACTGGCCGCTTGACGTCTCCACTACCCCTCTCCACCAAGACCCCTTACTTTCCTTCTCCTTGGTCTTAAATAAACAGACACACACAAAAACAGACATAAGCAGAGATAGACAGATGGCTAGGATGGATAGATAGATAGATAGGTAGTTAAATTTAAATGTTTCAAATAATTTAAATTCAATATTTCACTGCGGCTCCTGC	200	279
A00202:1331:HH2V7DSX7:1:1101:7681:2300	AGGGGTGTAGGAGAC	ACTGGCCGCTTGACGGGCTGGGGGTTTGAAGAAAGGGCTGGGCTGGAGGTGAGGGGGTTGTGTAGAAGATTGGATTCCATGCAAATGCAGACATCAGGGAGTCTGGAAAGCTTTGGAACAGAGCTGGACTGGAGGCTTGTCAGGTCCCTGTGGAGAGGGAAAGAAAGCAACAAATCCCATGGGCTCACTGCGGCTCCTGC	200	278
A00202:1331:HH2V7DSX7:1:1101:7753:2300	CGTCGAAGTTTCAGT	ACTGGCCGCTTGACGTTCCCTGGGGCCTATGACTGCAGGGGGCCAAGCCAGAGTGGACTTTGAGCTGGTGATGGGCTGGTGGCGCTGTGAGCTTGGGACCCAGCCAGGCACAGCAGTTTCCTGGCCCGCGCTGACTCTGCTCATGCTTTCCTCCTCAGAGCCAACCAAACACCTGCTCAGGCAACCACTGCGGCTCCTGC	200	279
A00202:1331:HH2V7DSX7:1:1101:12798:2300	TGCCGACGCCGCTGC	ACTGGCCGCTTGACGGTGTATCTATCTTAGAGTCCAACTACTTTTGGCATGTCCCTTGCTGCCTCTTTTCAGTTTTTAACTAGAGGGGCAGCCAGTTACATTTCTTCCCCACCCCATCCTCCTTTACCCCATAGAAGACCAAAAAAAAAAAATAGTGAAAGGTGGGGAAGATGATTTGCCAGGACACTGCGGCTCCTGC	199	278
A00202:1331:HH2V7DSX7:1:1101:13756:2300	TTGATCAGGGGGTTC	ACTGGCCGCTTGACGCCAAAAATTTACCAGCTCAAAACAAGGAACTGGAGGCCAAGGCAGGCAGATCATGAGGTCAGAAGTTCGAGACCAGCCTGGCCAACACAGTGGAACCCCATCTCTACTAAAAATACAAAAATTAGCTGGGTGTGGTGGCGGGTGCCTGTAATCGCAGCTACTTCGGAGGCCACTGCGGCTCCTGC	200	279
A00202:1331:HH2V7DSX7:1:1101:27887:2816	CTTCAAAGACCCCCA	ACTGGCCGCTTGACGTGAGTCTGGTGGTTGACTCCAAAGCCTGCATTCCTCTGACCCCAGGGCTTCTGGGCTGGGTGTTTAGGAGGTGACATTACTCTCCGAGTAGAGGATACTGAAGGAGGGACAGGGATGTGGGGGAAAGGGGACCAGGTCAGTTTGGGACACAATGGAGTTGAGATGCCTCTCACTGCGGCTCCTGC	200	279
A00202:1331:HH2V7DSX7:1:1101:30291:2816	CCGGTACCTGCCCCA	ACTGGCCGCTTGAAGATTTTGGAGGATTTTTATTAATTCTTCTTTGTATGTTAGTTAGAATATGAAACTGAATTAATCTGGTCATATGCTTTCAAAGGGGGAAGATTTTTTTAATATTTATTAATATTTGCTACTCAATATTTGTCCTTTCAGGGGTTCTATTTCTTCCTGCCTCAATCTTGAGGCACTGCTGCTCCTGC	200	279
A00202:1331:HH2V7DSX7:1:1101:32063:2816	GTACTCCATGCCCAT	ACTGGCCGCTTGACGTTGAACAGCTCTGGCCTTAAAATGACCTTCATACTCTTGGCTCTAATCCTTAGCCTTGGTATGACGTTGGACCCAACCCTTGTCTTGGTGCTGACCAGCATTCTGACCCTACGTTTCAACTTTACCTTGAGCTTGAGCCATTTGGACCTTGACATGACTTTGAGGCCGACCACTGCGGCTCCTGC	200	279
A00202:1331:HH2V7DSX7:1:1101:32190:2816	GTTGTTTCAGATGGG	ACTGGCCGCTTGACGGCAGGTCCCCTTGACATTGGCGAGGTCCCCGGGGTGGGTGTGGGTGAGGAGCAGACGCGGGTTGCCCCAGACGTTCCCTGCCCGGCCGCTGTTGGCGTCGGTCTGCCGTTGGGCTGTGGGTCTCACCCGCAGTTAGTTTGCCGTGGTCTGAGGCCCATGCTTGACTTGGCCACTGCGGCTCCTGC	200	279
A00202:1331:HH2V7DSX7:1:1101:32244:2816	TGCACATGGCCCGCC	ACTGGCCGCTTGACGTCGTAGAGTTGTGGGAATTTAGTGAAATAATCCAGAGCATGGCACAATGTAAGTGCTTAATCAATGCGAGCTACCAATGTCACTATTGTTTGTCCCCTCCATTCCTAAGCCCTCCCAGGGCCCAACCCCACCCCAGCAGGCTAGCTGTTAATGTTTGATGACTAAACATTCACTGCGGCTCCTGC	200	280
A00202:1331:HH2V7DSX7:1:1101:32497:2816	AGTTGGAGGGGGAAG	ACTGGCCGCTTGACGCCAGAGAATGCCAGCTTCTTCAGGCCAGGGATCTCTGCTTATTCTGTTCACTACTGAATTCCCAGTGCCCAGAACAGCACCCAACACGCAGTAATGAGATTGTTGACGAATGGAAGACCGCACTGCTCCATGGGGATCTGGGAGAGGAAAGGGTTCCTCTCTAGGCAGCTCACTGCGGCTCCTGC	200	279
A00202:1331:HH2V7DSX7:1:1101:32551:2816	ATGTAACCCAGGAAC	ACTGGCCGCTTGACGGCCCATGGCACAAAGCCCAGCTAATTTTTTGTATTTTTAGTAGAAATGTGGTTTCACCATGTTGCATAGGCTGGTCTCGAACTTCTGAACTCAAGTGATCTGCCTGCCTTGGCCTCCCAAAGTGCTGGGATTCTAGGTATGAGCCACCCTGCTCGGCCTATAATGGCACTCACTGCGGCTCCTGC	200	279
A00202:1331:HH2V7DSX7:1:1101:4770:2832	TTGCGAACAGTGAGG	ACTGGCCGCTTGACGGAGAGAAGCTGGAAAGACAAGGAGTGGATTCTCTGCTGCAGCCTCCAGGAGGAGCCGGCTCTGACGACACCTTCATTTTAGCCCGGTGACACCGTGTTGCACTTCTGACCCGAAGAACTATAAGATTATAAACTTGCGGCCGGGCACGGTGGCTCTTGCCTGTAATCCCACACTGCGGCTCCTGC	200	279
A00202:1331:HH2V7DSX7:1:1101:9200:2832	ATCCGCGTACCCTTC	ACTGGCCGCTTGACGATTATAGACTTGAAATTATTACAGCATCTTTATCTCTGTTTTCTACAAAACTACATAACTTCATAGTAATATATTATGGTGATGTTTTTCTCCATTATGTAAATAAAACAGAAACAATTTTTGTTTCACGATTGAATGAGAATTCAGACTTGAGATTATGGGTAAATCTTCACTGCGGCTCCTGC	200	279
A00202:1331:HH2V7DSX7:1:1101:9579:2832	GATATAGGCCAGGTG	ACTGGCCGCTTGACGTTGGGAGGCTGAGGCAGGAGGATAGCTTGAGCCCTGGAAGTCGAGGCTGCAGTGAGCTGAGATCATGCCACTGCACTCCAGCTGGATGACAAAGTGAGACCCTGCCTTTAAAATAATCTCCTGTATCTTATGAGATATTCTGTTTCTTAAACATCTCATTTAGATGCTTCACTGCGGCTCCTGC	199	278
A00202:1331:HH2V7DSX7:1:1101:13395:2832	ACCACAATACGATGG	ACTGGCCGCTTGACGTTTTTTTTAGTATCATTCTTGGGTGTTTCTCGGAGAGGGGGATTTGGCAAGGTCATAGGACAAAAGTGGAGGGAAGGTCAGCAGTTAAACACGTGAACAAGGGTCTCTGGTTTTCCTAGGCGGAGGGCCCTGCCGCCTTCCACAGCGTTTGTGTCCCTGGGTACTTGAGACACTGCGGCTCCTGC	200	279
A00202:1331:HH2V7DSX7:1:1101:14841:2832	CTAGATCGCCTGTTC	ACTGGCCGCTTGACGAGCCAGGCCCTTGTTCTTCCCGCCTCCATGTGCCCGTTTTGGAGCCTCTTTCTCCTGCACAGCGCAGTTCAGCAGAAGGACGGTGGGAGCCACGGATTGAGGCCACATGTGTCATTTTAAATTTTGTGGCAGCCACCTTAAAAGAGATCATTCCAACATGTAATTGGGATCACTGCGGCTCCTGC	200	279
A00202:1331:HH2V7DSX7:1:1101:15148:2832	CCGAATACAGTCCCT	ACTGGCCGCTTGACGTGATGAAGGGAAGGACCCTGCGGTGATCAGAGGCGTAACTCTGGAGCCTGACCCCATCATTCTTCCGGAGAACGTGACCCTCAGCCTCCTGGGCAGCACCACTGTCTCCCTGAGTTCTCGTCTGGAGATGGATTTAGTTTTGGAGAAGGAAGTGGCTGGCCCCTGGATCACACTGCGGCTCCTGC	200	279
A00202:1331:HH2V7DSX7:1:1101:16577:2832	TTTTATGCAACGCTA	ACTGGCCGCTTGACGACCCACGCTGGAGTGCAGTGGTGCAATCATAGCTCACGGCAGCCTCCAACTCCTGGGCTCAAGCTATCCTCCCACCTCAGCCTGGCGAGTAGCTGGGACTACAGGCACACATCACCGAGCCTGGCTAATTTTTCTATTTTGTTTTTTTGTAGAGATGAGGGTCTTGTTATCACTGCGGCTCCTGC	200	279
A00202:1331:HH2V7DSX7:1:1101:17535:2832	ATGTTTCCTAGCAAG	ACTGGCCGCTTGACGGAGGGCAGAGGGCAGAGGGCAGGGCCGGAGCTGTCAGGAAGGCCCTTGAGGAGGCTGGACCCGGTTCCCATGGAAGCAGAGGACGGGGAGAAGCTGTCCCACTTTGTCCCGCTGTCTGGTGATTCAGCTCAGCTCCTCTGTCCTTGACTTGGCTGCTGTCTTTTCATTGTCACTGCGGCTCCTGC	200	279
A00202:1331:HH2V7DSX7:1:1101:19199:2832	ACCGAGCCGGTGGGC	ACTGGCCGCTTGACGGCACATAATCAGTGATAATGACACCCACATTTCAGTTATTTCTCTTATTTAAGGATGCCAAGACACAGGGTGCACAAGTTAGAAGTTTTCCATATAAAAAAGCAAGGGGATGAAAGGAGTGCACCCCTCTCAACAGGAAGACTTGATCGTCTGGAATAACACAGGTGCTGCACTGCGGCTCCTGC	200	279
A00202:1331:HH2V7DSX7:1:1101:20989:2832	GGTATGGTAAACGCC	ACTGGCCGCTTGACGTATGCACAGAAAAAGACTACTTTTAGGCCAGATGTGGTGGCTCACAGCTGTAATCACAGCACTTTGGGAGGCTGAGGAGGGAAGATCACGAGGTCAGGAGTTCGAGACCAGCCTGCCAACACGGTGAAACCCCCAACTCTACTAAAAATACAAAAATTAGCCGGGTGTTGCACTGCGGCTCCTGC	200	279
A00202:1331:HH2V7DSX7:1:1101:21712:2832	GCATGTAACGAGCAG	ACTGGCCGCTTGACGAGTGGCCCATTCCAGCACTTTGGGAGTCTAAGGAAGGAGGATAGCTTGAGCCCAGGAGTTCAAGACCAGCCTGGGCAACATAGTGAGACCCATCTCTACAAAAAATACAAAACTTAATCGAGCATGTGGCCTACTCCTGTAGTTCCAGCTACTTGGGAAAGTGAGGTGGGCACTGCGGTTCCTGC	200	279
A00202:1331:HH2V7DSX7:1:1101:25762:2832	ATCCAAAATAGTTGA	ACTGGCCGCTTGACGATTGTACAATGGGCTCTGAGATGCCCTGTAGAAAATAAACATTAATTTTGTTAACTGAAAGGCACTAGGCTTATTACTTGCTAATGAAATTTCTGGGAGTTAACATCTGTCATCCTATTGTGTGTGCATGCCTTCAAGCAACAAGAAACAGAGAAGAGCTCACAAAATCTCACTGCGGCTCCTGC	200	279
A00202:1331:HH2V7DSX7:1:1101:26576:2832	GGAGCTTACGACTGG	ACTGGCCGCTTGACGTTTTTAGTATCATTATTGGGTGTTTCTCGGAGAGGGGGATTTGGCAAGGTCATAGGACAATAGTGGAGGGAAGGTCAGCAGATAAACACAAGAAAAAGGGTCTCTGGTTTTACTAGGCGGAGGGCCCTGCCGCCTTCCACAGCGTTTGTGTCCCTGGGTACTTGAGATTACACTGCGGCTCCTGC	200	279
A00202:1331:HH2V7DSX7:1:1101:29288:2832	AAAGTATCTGCCTTC	ACTGGCCGCTTGACGATGTAGGTGAACCTCATCCAATCAGTTGAAGGCTTTAATAACATGAAGGCTTGCCTCCAAATAAGAAGGAATTCTGCCAGCAGACGGCCTTCAGACATGAATTGCAACATCACCTCTTCCTGAGTCAGTTTGCTGGCCCACCCTACAGATTTGGGATTTGCTAGCCTCCACACTGCGGCTCCTGC	200	279
A00202:1331:HH2V7DSX7:1:1101:29432:2832	TAGGCCGATAGTGGC	ACTGGCCGCTTGACGACGGGCCCAGTGACTGACGATGGACCAGCTGGAATGCAGTCAGCTTGGCTCCTCCCATGAACCACAGCTCTGGAGTGACACCGCGCTTCTGCTGGCTCCAGCAGAAACAGGCGCCTGCCTGTAAGCACGACGGTGGGAATTACATCTTTTGGTTATCACTCCATCACTGACACTGCGGCTCCTGC	200	279
A00202:1331:HH2V7DSX7:1:1101:29668:2832	ATATGCCGTCGTATC	ACTGGCCGCTTGACGTAGTTTCTGCCCCTTTCAGATACAAAATGAAATAAAATTACTTTAAAATCTTTATATAACTTTTTCGTATCAATTAGAAATTTACATATCTACTCCATTAGACAAATACCTCTGAGACAAGCCTTTCTGTGTCTTGGAACCTCTGTGAGAAAGCTATTGTTTAACAGAGACACTGCGGCTCCTGC	200	279
A00202:1331:HH2V7DSX7:1:1101:1579:2848	TCCATGAGGTTCAGA	ACTGGCCGCTTGACGGTGCTGGGCACAGTAAGGAAAGTCTACCTCTCTATCCAATAGGCAGACAGCCTCTGTGATAATGGTCTTGGAGAAGGGGTCCTTGGTCCCCCCGGTACATTACTGCAGACAAAACTGAGCCTTCTTTCATGGGAACGGAGCATGGATGCACCTACAGACAGCCTTCCTAGCACTGCGGCTCCTGC	200	279
A00202:1331:HH2V7DSX7:1:1101:2356:2848	CGCCACCATGAGCAT	ACTGGCCGCTTGACGGTCTGTGTTTGGAGAGAAGCTGAAGCAGTGCCTGGCACAGGAGAAATAGTGAATGGTGCTGCCTGTTGTTGTTTTAATCACAGAGGGGCAGATGGGGAGGGCAGCTCAGCCTGGAGGCCTCAGGGCTCTTCACTCTAGTATGTTCCTTTGCTCACTCATACTTTACTTCTCACTGCGGCTCCTGC	200	279
A00202:1331:HH2V7DSX7:1:1101:2862:2848	TGGACGAAGACATTC	ACTGGCCGCTTGACGAATCACTTGAACCTGGGAGGCAGAGGTTGCAGTGAGCCCAGATCATGCCACCGCACTCCAGCCTGGGTGACAGAGTGAGACTCCGTCTCAGAAAAACAAAAATGAAAACAAAAAATACCCAAGAGGTTGATTGTGACCTACTGTCTCAGCTTTAAAGTGAACAAAACACTCACTGCGGCTCCTGC	200	279
A00202:1331:HH2V7DSX7:1:1101:2899:2848	ACGAAACTCCACATG	ACTGGCCGCTTGACGTGGATGTGGTGGTGAACCCAGTTAGATCAAAAGGAGGAGCACCACTACAGGGGGCAAACAACATGGAGGCCACTCATAACTGTGGAACAGAAGCCTCTTATGAGCTTGGGGTTTCAAGTAAAAAGAAATAAACTTTTACTTTCCTGTTTAACTCACTGTTACTTCAGGTCCACTGCGGCTCCTGC	200	279
A00202:1331:HH2V7DSX7:1:1101:5394:2848	ACCCCCTTGGGGCTG	ACTGGCCGCTTGACGTGCTCATGAAACTCTGAGGTCAGCATCTCTTACTTTTTTGCTGCCACTCCCTCCCATTTACTCAAAATGCTTAGAGCGTTAATCCCTACCATAATTATTATTGTCTAACTGGAAATACCACATTGTGTTAAGTTCTTGAGGAGAGACTCGTTTGAGGGGTTGCTGGATGACACTGCGGCTCCTGC	200	279
A00202:1331:HH2V7DSX7:1:1101:5665:2848	AGAGGTGATACTTAC	ACTGGCCGCTTGACGGAAATCCTTAATTATGGTTATTAATTTAGCTTGGGTCTAAGGTTTAAATTCCACAGTTGTCTGTATATGGGGCTCATGGAGGAATAGGCCTTCAGAGAGGCAGCTGGCATCCTGGGGTCATAGGAGGGTTGTTGTGAAAGGGCAGGGATCTGGACAAGAGGAAGAGAAGTCACTGCGGCTCCTGC	200	278
A00202:1331:HH2V7DSX7:1:1101:5719:2848	AACTTATGCGCCCCA	ACTGGCCGCTTGACGTAAGTCTTCTGTAGTAGTACATGAATTAACACATTGGGTCAGGCTGACAATCCACTTTGCCACGTTTGTCTCCCAATGCTGGGCTCCAATATCACACAAATGGGGCAGGAATTACCATAGCAGCCTCAATTCCCTCTCTTTTGCCTGGTGTGGTTCAGTTGCAGGTCATCCACTGCGGCTCCTGC	200	279
A00202:1331:HH2V7DSX7:1:1101:6171:2848	CGAATTCTTGATTGG	ACTGGCCGCTTGACGCTCACCTCGGCAGCTTTTTAAATAGCTACAGAGATAGAGAAAATAGCCCCCCAGACTCCAACTGGCTACTCCCCAAACTCACCCATCCTGGCTGACTGAGACTGAAGTGAAAGAGCTTCAAATGTAGAAAGTTTGAGAAAAGTTTTCTTGAGAAGAGATCATGGTCTTTGCACTGCGGCTCCTGC	200	279
A00202:1331:HH2V7DSX7:1:1101:8847:2848	GGAGGGAAGAGCCTC	ACTGGCCGCTTGACGTGAGAGTCTAATGCCGCCACTGATCTGACAGGAGGGAGAGCTCAAGCCATAAAGCTCCCTCGCTTGCCGCTCACCTCCTGCTGTATGGCCCCATTCCTAACGGGCCACGGACTGGTCTGCAGCCCAGGGGTTGGGGACTTGTCTTACATGACAGGGTGAGCTACCCTGAGCACTGCGGCTCCTGC	200	279
A00202:1331:HH2V7DSX7:1:1101:9679:2848	AGAGTCTATTACTCT	ACTGGCCGCTTGACGTTTTGTAGAGACAGTGTTTTGCTATGTTGTTGTATCTGGTCTTAAACTCCTGGGCTCAAACCTTGGCTTCCCAGAGTGCTGGGACTATAGGTGTGAGCCACTGCACCTGGCCTGTGTGTGTGTGTGTGTGTGTGTGTGTGTGTGTGGCGGGGAGGGGATAGGATTGCACTGCGGCTCCTGC	196	275
A00202:1331:HH2V7DSX7:1:1101:9842:2848	GTGCGAAACCGCCAT	ACTGGCCGCTTGACGCTAAAAGAGCACTGGATACAGGGGTTTTTTTTGTTTTTTTGGTTTTTTTGGTTTTTTTCAGAGAGATTATCGCTTTCTTACCCAGGCTGAAGTGCAAGGGCGCAATATTGGCTAACTACAACCTCAGCCTCCCGGGTTTAAGCAATTCTCATGCCTCAGCCTCCCATGTACACTGCGGCTCCTGC	200	279
A00202:1331:HH2V7DSX7:1:1101:10366:2848	GTACAGGGACACGAC	ACTGGCCGCTTGACGTTTTTGTGATTTTCCAAAGTTGAAAGCTTTTAGGTATAAGGTCATTAATTCCATCCCAGGAAAGGCTAAAGTTTATGCTGCCTCAGAGTGCCAGTATGAACAACGCCATGTAGTGAATATCTCACATAAACCCTTGTCTAGACAAACCACTTCTGTTGGCTGAGAGGTGACACTGCGGCTCCTGC	200	279
A00202:1331:HH2V7DSX7:1:1101:11397:2848	ATAAACGATTACCCA	ACTGGCCGCTTGACGCCGAGAACTTTAGGTAAGGACGTGCTCCAGCTCCGCTGGATTAGCTGTGGCAGAAGTAGGGCTCCAGTCAGCCGCCTGAAATAGCCTGTCTAACTCTGTCCGTCCGCTCACTGCTCTTGAGACCTGATTCCTCCATGCATGGCTCTGTCTGGTTGCAGTTTGGATTGTTCCACTGCGGCTCCTGC	200	279
A00202:1331:HH2V7DSX7:1:1101:13892:2848	CAGAATCACACCAAA	ACTGGCCGCTTGACGATGCCTGGTAGGAAGGTCAAGGATAGAGGTGGGTGTCAGACAGAACATACATCCAGAAGATTAACAGATGAGCCTGGCCAGGCATAGTGGCTCACGCCTGTAATCCCAGCACTTTGGGAGGCTGAGGCAGGTGGATTGCCTGAGCTCAGGAGTTCAAAACCAGCCTGGGCCACTGCGGCTCCTGC	200	279
A00202:1331:HH2V7DSX7:1:1101:14742:2848	CTAGATCGCCTGTTC	ACTGGCCGCTTGACGAGCCAGGCCCTTGTTCTTCCCGCCTCCATGTGCCCGTTTTGGAGCCTCTTTCTCCTGCACAGCGCAGTTCAGCAGAAGGACGGTGGGAGCCACGGATTGAGGCCACATGTGTCATTTTAAATTTTGTGGCAGCCACCTTAAAAGAGATCATTCCAACATGTAATTGGGATCACTGCGGCTCCTGC	200	279
A00202:1331:HH2V7DSX7:1:1101:15139:2848	ACATCAAATTCTAAC	ACTGGCCGCTTGACGAAGGGACTTTGCAGGTGTGATTAAAAAATCATAAATTGTGGAGGTTATTCTGCATTATCCAGGTGGGCCTGAGGTAAGCACAACGGTTCCGAAGAGGACTCAGGGAAGTCAGAGTCAGGGGAGAAGGAGATGTGATGAAGGAAGCAGAGATTGGAGCAATGTGCTTTTGACACTGCGGCTCCTGC	200	279
A00202:1331:HH2V7DSX7:1:1101:15935:2848	TGAATTTACCTGGGA	ACTGGCCGCTTGACGTGCTTACTACAGACATGAGGCAAAAATATCAGTGATGTGTGATGCAAGACTGCTCATGGAAATGTGGACTAAGTAGTATTGTGAGTTGAAGGATGTTTCTGACTGACCCTCAGCTATTTGTTATCTGGATGGAAGAAGGCTAGAAATCACATTGTTAGAACTCCTGAGAACACTGCGGCTCCTGC	200	279
A00202:1331:HH2V7DSX7:1:1101:16658:2848	GCCTGGGATCCCATT	ACTGGCCGCTTGACGCAGAGGCCACATGTGGCTATTGAGTGCTTGAAACATGCCTGGTGCAAACTGAGATGCGCTGTAAGTGTACAATACACAGCAAAATTCAAAGACTTAGTATGACAAGTGAAAAAATATCATTATTAATTACATGTTGAAATGATAATATTTTAGATATGCTGGGTTGAATACACTGCGGCTCCTGC	200	279
A00202:1331:HH2V7DSX7:1:1101:17273:2848	AAATTTCACGCCCTT	ACTGGCCGCTTGACGCATCAAACACTCTGAGGTTGATATGGGAGACACCGTAAATGAAGCTTGTACACCTGGGTTATTCACTGGCAGGGTGGGGCTGCAAATGCCTGGCATTTTGTCTGCCACGTGAACAGAGCTTGCATGCAGAATGAAGGTAAATAGAGGTAAGATGAGATGAGAGAGAGAGCCACTGCGGCTCCTGC	200	279
A00202:1331:HH2V7DSX7:1:1101:18918:2848	TCCGGTGGCAGACTT	ACTGGCCGCTTGACGAATATATGTAAAAGTGTGTGGTTCACCCTCGAACTCACACCTATGGGGAGACAACCGAGGTTCCCAGCAAAACAAGTCAACAATGTCAACAACAGTGACAACAGGAGAGCAGCTGTGAGGCTGAAGGAGCTGGATGGAGACTCTGGCTTTTGTCCACCAAAAGGGAGACACACTGCGGCTCCTGC	200	279
A00202:1331:HH2V7DSX7:1:1101:19135:2848	CCCTTCGATCAAACT	ACTGGCCGCTTGACGACCCATGTTGACCATGCAAAACCCCAAAGTTTCTGGTTGACCTCAGACTGGAACATCAGTTAGCAGCGGCCTGAGATTCCATCCGCTGAAGTCTGGCAGGCAGCCTGCAGGGAGGAAGGAACAGGAGGGGTCAGCCTAACCCAAGAGAATGATGGCCTTCAAGTCTCCAGCACTGCGGCTCCTGC	200	279
A00202:1331:HH2V7DSX7:1:1101:21034:2848	TAATCACTGATTTAA	ACTGGCCGCTTGACGGTGTTGGGGAGCCAACCCTTGGAGAGAAGAGCTCCCAGCTTTGTTTTTATTTAACTCAGTGCTCACCGCTTCTGGCTTTGGAGATTGCAACACAGAGCCCACCGGTCCCGAGGGAGCTGCCCGTCCTCGCGGGCTCCCGCCTGGCTCGCAGCTCCTTGCCAGTCCCCGGACACTGCGGCTCCTGC	200	279
A00202:1331:HH2V7DSX7:1:1101:21106:2848	TTCAAGACCTCCTCA	ACTGGCCGCTTGACGGATAATCCTGGGCAACATAATGAGACCCCATCTCTTAAAAAAAAATAAAGAAACCGAGTCCCTTAAGGAGCTCCCAAAAACAAACAGTAAGTGGAGGAAATTATTTAAATGGAGATGCAAGTCAGTGCTTTTCTGGAGGTTGTAAGCTGTGTTAGCTATTGTGTCGGATTCACTGCGGCTCCTGC	200	279
A00202:1331:HH2V7DSX7:1:1101:21395:2848	CTAATAAGAATTGGG	ACTGGCCGCTTGACCTTATGGAATTTATCTTTTTCTCTGAATGAGTTAGAAGGCCATTTGGAGAATTTACACAGGGGAATCTGGGGAGTGGCCACTCTAGTATATGGCCATAACCTGTAAGAAAGGTATCCTACCTGTTAAGTGGAAGGAATAAGTACATCTAGAAGTCATTTGAAAAATATTTACACTGCGGCTCCTGC	200	278
A00202:1331:HH2V7DSX7:1:1101:22299:2848	TTCTTGTTAAACCGT	ACTGGCCGCTTGACGTATCTACTAAAAATACAAAAATTAGCCGGGTGTGGTGGTAGGCGCCTGTAATCCCAGCTGCTCAGGAGGCTGAGGCAAGGAGAATTGCTTGAACCTAGGAGGCGGAGGTTGCAGCTAGCCCAGATCTCACCACTGCACTCCAGCCTTCGTGACAGAGCAAGACTGTCTTACACTGCGGCTCCTGC	200	279
A00202:1331:HH2V7DSX7:1:1101:23565:2848	CTACCAAAGAACCCT	ACTGGCCGCTTGACGGTGGCTCATGCCTGTAATCCCAATACTTTGGAAGGTTGACGAGGGAAGATCATCTGAGGCCAGGAGTTTGAGACCAGCCTGGGCAACATAGCGAGACCCCCTTCTCTCCAAAAGGTTAAAAAATTAGCTGGACTTGGTGGTATGCACCTGTAGTCCCAGCTACTTGGGAGCACTGCGGCTCCTGC	200	279
A00202:1331:HH2V7DSX7:1:1101:23619:2848	GGTCGGTGGCATAAT	ACTGGCCGCTTGACGCAGAACAGTGGATTTTGGTGAACCGCAAATGCTGCTGCCTGATCATTCCTCTGCAAGTTTTGTCTCAGAGGAGTACCCGGCCATATAAGGTGTCAGTCCGCCCCTACTGGGGGGTGCCTCCCAGTTAGGCTACTCAGGGGTCAGGGACCCACTTGAGGAGGCAGTCTGCCCACTGCGGCTCCTGC	200	279
A00202:1331:HH2V7DSX7:1:1101:24957:2848	TATTATTGAGCATCA	ACTGGCCGCTTGACGGATGCCCAGCCAGATGGAACTGGGGCAGCTTTCCTGAGGGTGGACGCAAGTATTTGGGTCACCTGAACCTGCCATGGGATAAGACCCTGCTGTCCTGAGGCAACCCCACAGATTCTGAGGGGTCCTCCCAGTATGGTGAGTCAGGGGCCTCAGCACACGGCTCCTTCCCACACTGCGGCTCCTGC	200	279
A00202:1331:HH2V7DSX7:1:1101:25265:2848	AGTCTCCTTAGCTCC	ACTGGCCGCTTGACGACGCGGGGGGATGGGTGCAAACGGCTGAGGCAGCGGACTCGGGTTGCGGGGGCGCTTTGGCGACTTTCTGAGCATTTTCGAGGAAGCCTACGCCCGCCCCGGCGGGGTCCTAAGGACGGACCCTGCCTCCCACAGCGCTTCCTCCCAACAGCGCCCCTACGTCGAAGCCCCACTGCGGCTCCTGC	200	279
A00202:1331:HH2V7DSX7:1:1101:25753:2848	AGGTTGCTCTCATAC	ACTGGCCGCTTGACGCTGTGAGCTGTATGTTTATAGCCTTTGCCTGTTTTCCTAATGGCTGTTGTTTTTCTTACTGATTTAAGGACTTCTTTAGATATTGAAGGAGGGTATCCTTTATATGTGATATGAGTTATTAACAGTCCAGTACATACATTTTAACATTAAGTTCAGTACACTTAATGAAGCACTGCGGCTCCTGC	200	278
A00202:1331:HH2V7DSX7:1:1101:26332:2848	GTATTTTACGATATG	ACTGGCCGCTTGACGAAGGAATATCATGATCATCCACACTTTTAGAATGATGAAATTGAGGCTTGGGAGAGTAGGATGTTTGCCCAAGGCCATTCAGTGCATAGGTGGCAGAACAGGAGTGGGAATTCAGATCCCTCAGACCCCAAAAGTTGAAATCTGCCTTTGCAGGTGGGAATAATTCCACCCACTGCGGCTCCTGC	200	279
A00202:1331:HH2V7DSX7:1:1101:26386:2848	TTACTGAATTCTAGG	ACTGGCCGCTTGACGACCATCTTCCACAACGGTTGAAGTTTACACTGTGACCAACAGTGTAAAAGCGTCCCTATTTCTTTTTTTTTAGATGGAGTCTCGCTCTGTCACCTGGGCTGGTGTATAGTGGCACTATCTCAGCTCACTGCAGCCTCTGCCTAGCAGGTTGCAGCAATTCTCCTGCCTCCACTGCGGCTCCTGC	199	278
A00202:1331:HH2V7DSX7:1:1101:26585:2848	GGGGAACGAGAAAGA	ACTGGCCGCTTGACGCACAGTCCATGGAACACTACTGAGCAGTAAAAAGAAATGAGCTACTGAAACACAGAGCAACGTAGCTGAAGCTCATAGTAACAAAGCTGTGAAAGGAGCCCGACAGGAGGAGTCCATGCTGTGTGGCTCCATTCACAGAGGTTTCCAGAAACTGCAAACGAATCGATAGTCACTGCGGCTCCTGC	200	279
A00202:1331:HH2V7DSX7:1:1101:26874:2848	CCAGGTATCCGGATT	ACTGGCCGCTTGACGAAATTTCTAGGAAAAAGGTGGTAACTTCTGGGTCACAGAGTCATTGTCATGGAAAGGGATGGTAACTTCTGGGTGTTGCTAAGGTGATGGTAAACTGACATGGGACACTGGTGGGTGTGTCTCATGGAAAGCTGCTTCCACCCTCTCCCTGTTTTAGCTAGTCCTCAGTTCACTGCGGCTCCTGC	200	279
A00202:1331:HH2V7DSX7:1:1101:27434:2848	GGGCGGACTGTTCGG	ACTGGCCGCTTGACGTACAAAAATTAGCTGGGCATAGTGGCGCGCACGCCTGTAGTCCCAGGTACTCGGGAGGCTGAGGAGGGAGAATCGCTTGAAACCGGGAGGTGGAGGAGCAACCTCCTCTGGGAGGCTGGAGCTCCACTACTCTCCAGCCTGGGTGACGGAGTAAAAGACTGTCTCAAACACACTGCGGCTCTTGC	200	279
A00202:1331:HH2V7DSX7:1:1101:28610:2848	GGATACGGCATTTGC	ACTGGCCGCTTGACGGATGGAGGTGGCCCTCAGTGGGATGGATGTGAAGCTGGAAAGGGGATGGGGTGGGAAGATGATCTTCCCCTGGAGTTTGGCCACTCCATGGCCTATCTCCTCTCTGACCATCCCCAGCCAAACTCCTCTTGATGTTCAGACGCTCCTTCTCTTCTCTCCTTCTCTGCCATCACTGCGGCTCCTGC	200	279
A00202:1331:HH2V7DSX7:1:1101:30418:2848	CTATCGCAACTGTGC	ACTGGCCGCTTGACGGGAGGATTGCTTGAGCCCAGGAGGTGGTTGCAGTGAGCCATGATTACGCACTGCCCTCCAGCCTGGGCAACAGAGCAAAACCCTGTCTCAGAAAGAAAATCACAGTATACATGGAATACAAAGGTTTTTTGTGTTTGTTTTTAAGAACTAGAGCCTTCGAAGGAGCATGTCACTGCGGCTCCTGC	200	279
A00202:1331:HH2V7DSX7:1:1101:31358:2848	CCACCATTACTTCCC	ACTGGCCGCTTGACGCTCTGTTGCCCCGGCTGGATTGCAATGGCATGATCTCGGCTCACAGCAACCTCTGACTCCCCGGTTCAGGCGATTCTCCTGCCTCAGCCTCCTGAGTAGCTGGGATTACAGACGTGTGCCACCACGCCCAGCTAAGTTTTGCATTTTTAGTAGAGATGGGGGTTTCACCACACTGCGGCTCCTGC	200	279
A00202:1331:HH2V7DSX7:1:1101:32732:2848	TTCTAAGTCAACGTA	ACTGGCCGCTTGACGATGATTTTGATTGCTTCAGGACTTCCTGGTTAAAAAATAAAATGGAGAAGAAGAAAGAGGAAAGTCCTCAAGTTGTAAGCTTTGGAAATAAAAAGCCCTCAGGTCCTGTGTAAAATTGAACATGAAAAATAGGCCTCTAATTTCTGTCCTCTCTCCCTAAGCAGTCAACCCACTGCGGCTCCTGC	200	279
A00202:1331:HH2V7DSX7:1:1101:3486:2863	AAGGTTGGTGATGTG	ACTGGCCGCTTGACGGAAAAACTATTATATAAGTAGAACCATGAACTATTTTAATGCAACCATTTGCTTAACAAATAAAACTAAACTTACCTTCAGAGCGAGATGAAATTTCTTTTTCAGTGCTTCTGCTGGAGATATTGCCTGATGAAGAAAAATGGTCCTGTCTTTATCAGGAGGTGTTGTCCCACTGCGGCTCCTGC	200	279
A00202:1331:HH2V7DSX7:1:1101:4155:2863	CTAGACGCGGACCAC	ACTGGCCGCTTGACGTGGCTCATGCCTGTAATCCCAGCACTTTGGGAGGCCGAGGCAGGCGGATCATGAGGTCAGGAGATCGAGACTAACCTGGCTAACACGGTGAAGCCCTGTCTCTACTAAAAATGGAAAACATTAGCCGGGTGTGGTGGTATTAACCTATAGTCCCAGCTACTCGGGAGGCTCACTGCGGCTCCTGC	200	279
A00202:1331:HH2V7DSX7:1:1101:6126:2863	ATAGTGCGTGACCTG	ACTGGCCGCTTGACGAAGCTAAAGGAGAGTGTTTCACTGGGGACCAGGCTGCTCACATGAGCTGAGCAGTAGTCCGACTCTGCTGGTGTGGGGGAAGGCAATCAGTGCCCAGAACTCCTGGTTGGCCTCTGGAGCTATCCAAACTCAGAAAGGGAACCACAGACCAAGTCAAGCTCCCTGAGAGCCACTGCGGCTCCTGC	200	278
A00202:1331:HH2V7DSX7:1:1101:10863:2863	CGTTCAATGAAGCTT	ACTGGCCGCTTGACGTCGCCACTGCCCAAGAGTCCGGTTATCTTCTTATAACAGGCCGCGTATCTTTCACAGCAACATGAAAAACACGCACAATTCCCCCATATCAGCCCGCTGGAAGGATTTAACCAAACCCCTGTTTCAGGGCTACCCCTGAGTGGGGCAAAGCTGTCTCAGCAGTGCATTTTCACTGCGGCTCCTGC	200	279
A00202:1331:HH2V7DSX7:1:1101:12057:2863	ATGTCTGTACTCATC	ACTGGCCGCTTGACGCCAAGGCAGAATTTTTACAGATGTGGAAACCAAGGCGAAATTTGCTCAACTCATCACGCATCTCGGTAGGGTCAGAGCTAGGACTGGAGCTGGGGTCTCTTACTTTCTAGTCCTGTTCTGCTTCCCAGGAAGCGAACACCCACAAGTAGCTTCTGAGTAAATTATGTTGCCACTGCGGCTCCTGC	200	279
A00202:1331:HH2V7DSX7:1:1101:12491:2863	TGCCAGATGTTTCTG	ACTGGCCGCTTGACGCATGTACTCAACTTTCTCAGCCGCCCCCGCCACAGGGCAAAGGCATGGAACATAACCTTGTTTAAGGAGATGTAAGAGGACGTCCCCTTGGTGCTTTAGGAGAGGGTGTCCTGCTCAGTGGACAGGCCACAAGGAGAACATAAGCGTGTCCTTCCTTTGGACACGTGTCCCACTGCGGCTCCTGC	200	279
A00202:1331:HH2V7DSX7:1:1101:13738:2863	ACCTCACCTAATCGC	ACTGGCCGCTTGACGGTGAAGCAAGAAAACTCTACACAATTCATTTGCACAGATATCATTTTCATTCACATGAGTAATGTCTAAACTAAATGGCAGTCATTAGTCGTAAAATTGTGAGTAAGTCAGGCACAGTGGTTCTCTTTTCTTCCCTCTCCCCTTCTCTCTCCCTCTCCCCATCCCTCCATCACTGCGGCTCCTGC	200	279
A00202:1331:HH2V7DSX7:1:1101:14299:2863	TTAATTATACTGTTA	ACTGGCCGCTTGACGTTGGGAAACTTGAGGCCAGAAGTTTGAGATCAGCCTGGGCAACATAATGAGACACCATCTCTAAAAAAAATTTTTTTTAATTAGTTTGTTGTGGTGGTGCATGCCTGTAGTCCCAGCTGCTTGGGAGGCTGAGGTAAGAGGATTGCTTGAGCCTGGGAAGTTGGGGCTGACACTGCGGCTCCTGC	200	279
A00202:1331:HH2V7DSX7:1:1101:14407:2863	AAGGCCACGCCTCCA	ACTGGCCGCTTGACGCACACCCTCCGCTTCCTGTCAGGGTGTTCTCTGCTGAGTCAGGTTATGGGATCCCTTTCTGTGCAGAGCCATGCTCCCGTGTCACTGTGTGTCACCTTCAAGCTTTACCAGTGTGTATGCCTGTGTGAGAATATGTGTGTGTGGGTTTGCCATTGAAGGAAAACCTTTATCACTGCGGCTCCTGC	200	279
A00202:1331:HH2V7DSX7:1:1101:15854:2863	GCCACCTATTATAGA	ACTGGCCGCTTGACGTGTCCCAGCTACTTGGGACGCTGAGGTAGGAGGATCTATTGAGCCTGAGAAGGCGAGGCTGCAGTGAGCCTTGATGGCGCCACTACATTCCAGCCTGAGCACTAGAGTGAGACAGGCCCTGTTTAAAAAAAAGAGTGAATAGGCCATGACCTCCATGACCCTGAGCCCTGCACTGCGGCTCCTGC	200	279
A00202:1331:HH2V7DSX7:1:1101:18150:2863	GGCCGCCTCCTCAAG	ACTGGCCGCTTGACGGGTCTTGTTTATTCTTTTTTGTATACTTAGTACCTAGCAATTAGTATGATGCCTGGCACACAAAACTAATTTGTTAAATCAATTGTAGGGACTTCATGATACACACATGAGATAGACACTTAAAACAGTACTTTAGGGGGAACCTCTAATGTAAAATCTAGTATGTAAAACACTGCGGCTCCTGC	200	279
A00202:1331:HH2V7DSX7:1:1101:18313:2863	GTCTGGTAGCAGAGA	ACTGGCCGCTTGACGACCCTGCAGGGCTTTTTTTTCAGAATTATAGATAAATGTTATTTTTTTGCATTTGACAGATGAGAAGATTTGACAGATGAGAAGCCAGGCTTAGAGGTTAAGACAGGAGTTGAAAACTCAAATGCCTTCAGGGATTAGGTGAAACAACCCAATGTAAGAAAGTTTTAACTCACTGCGGCTCCTGC	200	279
A00202:1331:HH2V7DSX7:1:1101:21567:2863	TCTCTGTTGGAAGTG	ACTGGCCGCTTGACGCACTGGCACCTGATGGAGCTGGCATCCTCTAGAGAGCAGATCCACTCGGAAGAATTGGGTGTGGAACCAAAGGGTAGGGAAAAGGTGCACACAGATGGCACATGGGGTGGGGCACGGAAGCCGTAAATCAGGAGGCTCCCGTTTACTGACAAGTATTTCTTCTTGGAGGCCACTGCGGCTCCTGC	200	279
A00202:1331:HH2V7DSX7:1:1101:24279:2863	CCTGCTACTCCATAG	ACTGGCCGCTTGACGTGCAGCCTCACCATCCTGGGCTCAAGCAGTCCTCCCACCTCAGCCTCCTGAGTAGCTGGGACTACATGCATGTCACTGTACCTGGCTAATTTGAGACAAATTTTTTGTAGAGACAGGATCTTGCTGTGTTTACCAGGCTGGTCTCAAACTTTGCTTCAACGGATCCTCCCCACTGCGGCTCCTGC	200	279
A00202:1331:HH2V7DSX7:1:1101:25997:2863	TCATACAGTGCGAAC	ACTGGCCGATTGACGGTGCAAATCTGACCTGAATCTGTAATAACAATTAATATTTCTAGGGCACTTTACAGTTAACATGGGACTCCTGCTCACACTATTCCCGTTTACTCTTTTCAGCAACCATATAATAGATGGGTATCATTGTCTCATGTTATGGAGATGGGGAAAGTGAAGTTCAGGGACTGCACTGCGGCTCCTGC	200	279
A00202:1331:HH2V7DSX7:1:1101:26937:2863	CCGCATAAGCTATTC	ACTGGCCGCTTGACGTCACTCTGGTTCCTGCATTATGTACTTCTGGTTGCGCAGGGAGGCAGTGTTCCTGCTGGTCGAGAGATCACAGATATCTCCTTCCCAGCTGCCCCTGCTTCAGTCACCTTGCTGCCTCCTCTCCCTGCAGAGATTTCAGCCTGTGAAGCAATGTGACCATGAACTCTGGCCACTGCGGCTCCTGC	200	279
A00202:1331:HH2V7DSX7:1:1101:28438:2863	CGGAGAACCTAGCCA	ACTGGCCGCTTGACGATGCTGACCACGACCAATTGGCACCAAGCTATCCACAGCCTTAATGCCAGTCGGCATTGGTTCCCACACTGAAGTTCGAGGAATTATTCTGGGGGCTTTCAGACCGACTCACTTATGGGTCTTGGAACCCATTGGACCCTTTCCATCAATAGCATTACCAAGGGCATCAACACTGCGGCTCCTGC	200	279
A00202:1331:HH2V7DSX7:1:1101:29975:2863	TTCTGAGAATAGCCT	ACTGGCCGCTTGACGTGAACTGGACTTCAGACAACACATTGTGGAAATGCAGAAGCAATAGCAATTAATCCTAACTATGGAATGAGAGGAGATACGATCCCAGAGACTAAAGGACATTTTTCAAAGGCAAGGGAAATGGCTAACTATGGCATATGCAGCTGAATAGCCTTTAGGAATGAAGTCCCCACTGCGGCTCCTGC	200	279
A00202:1331:HH2V7DSX7:1:1101:30192:2863	GGGGGATATCGAATG	ACTGGCCGCTTGACGAGGGGCCCTTGGATGGGAACACTAAAGGTCGAGGTGTTTGGAGAAAGCCCTCATGGAGGGACCAGGTGCCTGGCTCCCGGGCGGACCTCAGTACCGCTCCCCAGTCTAGGATGCTGGTCTGGAGTGGCACTGATGGTTCTGGGATTTCCAAGTCTCACATGGAAACCCTCCACTGCGGCTCCTGC	200	279
A00202:1331:HH2V7DSX7:1:1101:31458:2863	TAGGTTCAACACGTA	ACTGGCCGCTTGACGGCATGGTGTGTTTCCCCTTGGTGAACTCCTAGTCACAGCAGCATCCCGAGTAAGAGCCTCCTGGTGAAGAGATCGTCTTGGTGCTCCACCCTGGCATTGTGTCCTCAGCTCCAGGGCAGGTCACATGCTTTCCTGGACCAAGATTACATGCAGGCCACCCCTGCTGGCCCCACTGCGGCTCCTGC	200	279
A00202:1331:HH2V7DSX7:1:1101:31638:2863	CTATGCGATATTTGG	ACTGGCCGCTTGACGATGCTACACAAACCTTCCTGATTGAATTTGTTGATCATCTGGGGTAGGATGTAAATCAGTCTCATTGTGCAGAAGAAAGAGAAAGGGTGTAAGGAAGGCATTTTGGAGCTCTGGTTTATGGAATTGTCGTAAACATGGTACTAGAGATAATCCATAGATACACAAAAATACACTGCGGCTCCTGC	200	279
A00202:1331:HH2V7DSX7:1:1101:31928:2863	CATACGCAAAAAGCG	ACTGGCCGCTTGACGGGTCAGGAGGAACATGGTGCTGGATCTGAGCTCACTTTTCAGCAAAGGTGAAGGATTCTCTGATCACGCATTTGAGACCGTCCCTGCATGTGCTTGGCCCCATGGCTTCTGAACATGTTCTTTTCTATGCCACGTTTGTGTGCAACAATGATCTGTGACATCAGACAGAACACTGCGGCTCCTGC	200	279
A00202:1331:HH2V7DSX7:1:1101:32723:2863	ATGTAACCCAGGAAC	ACTGGCCGCTTGACGGCCCATGGCACAAAGCCCAGCTAATTTTTTGTATTTTTAGTAGAAATGTGGTTTCACCATGTTGCATAGGCTGGTCTCGAACTTCTGAACTCAAGTGATCTGCCTGCCTTGGCCTCCCAAAGTGCTGGGATTCTAGGTATGAGCCACCCTGCTCGGCCTATAATGGCACTCACTGCGGCTCCTGC	200	279
A00202:1331:HH2V7DSX7:1:1101:7943:2879	CACCATATCACCCGA	ACTGGCCGCTTGACGTTGGGGATTAGAATGTGGACATTTAGGGGGGCCATTATTCTGTTTACCACAGCGTTCAATAAATGTTTGCTGAATGAAGGAATTTGATGAATGGATGGGTCCCTTTATACATGGAGTCCCAAGTTCTGAGTTCCAGGCCTGGCGTAGCCTCTGTGTGGCTGTGTGAACTGCACTGCGGCTCCTGC	200	279
A00202:1331:HH2V7DSX7:1:1101:8540:2879	AATCAGTTCTTTAGG	ACTGGCCGCTTGACGCTATGAGGCAATAGGCTCATATATACCCTCAATACCAAACACATCACTTTTACTTGACCCAGGCCAATTGACCAGTGGATGAGGTGTTGCCAGTGGTTGAATGAGCTGACTACTTGCGACAGAGAGAAGTGGTCTGTGGCATCGTCTCCACAAGCAGCCTTTGTTATGGCCACTGCGGCTCCTGC	200	279
A00202:1331:HH2V7DSX7:1:1101:8865:2879	GCGGGACAAAACAGT	ACTGGCCGCTTGACGATTTGGGAGGTAACCAGAGTTAGAAGAGGTCATGAAGGTGGGTCTCCATGTTGGGACTGATGTCCTTATAAGAAGGGGAAAACAAAGCTCTCTCTCTTTCTCTATCATGTAGAGACACAGCAAGAAGGCCACAACTCAAGGACAGAACCCTGACCAGACACCAACTCTGCCACTGCGGCTCCTGC	200	279
A00202:1331:HH2V7DSX7:1:1101:9010:2879	GTGATTTTCCAATGT	ACTGGCCGCTTGACGTGAGGAAAATCTCGGAAAGGTTAAGTAACTTCCCCAAGGGTACCCCATTTGCAAGTCGAGGCAGAAGCCAAACCCAGGTCAGCTGAGCCCAAAGCCGGTGCTCTTGCTACACGTGTCTCTGTTGTGGGTCCCACACTCCCTTGCTTGGCTTTCAAAGCCTTTAGGCACGCCACTGCGGCTCCTGC	200	279
A00202:1331:HH2V7DSX7:1:1101:9697:2879	AGGCCCATGTATTAA	ACTGGCCGCTTGACGAGTGCCCATAAGGACAGATAAAATCTCATCTGTGGTCATTTGCTCCATCACCGCTGTCGAGTGCTTTGATCCCTTGAGTCAATGCTGCCAGTGCTGAAGCAACTTTAGCCAGTTACTGTGAATGCCCCAATTGCACAGTTGCTGGCTGGCTCAGGCCACCCTGAAGGTCACACTGCGGCTCCTGC	200	279
A00202:1331:HH2V7DSX7:1:1101:10999:2879	ACGAGGCTAGTTAAT	ACTGGCCGCTTGACGCTGTTCTTGACATGAAGGTGGTGGGGCAAGAGGGGAAATTCCAAGCTGCAGAGTACGTGAAAACAGTTTTTTAAAGTTGACTGCAATCTCCATTGCAACTATTCTGTGGCTCTGTCATTGTATGACTAAGGACTCTGATGCTGCTGCCACACACTGCCAATGGGGAATTTCACTGCGGCTCCTGC	200	279
A00202:1331:HH2V7DSX7:1:1101:12463:2879	AGTCATGCGGCAGGC	ACTGGCCGCTTGACGCATCTTTAAGATCAGGCACGGAATAGTGAGTTGTGGAGGAAGGTATTGAGAACAAAAGAGTGTATGGGGTTGGGCACCACAGGGGGGATAGGCAAAACAATTTGGTTGATAAGGTGCAGATCCTGAACTAACTTGTAAGCCTTGTCTGGTTTTAGGACAGGTAAAATGGGCACTGCGGCTCCTGC	200	279
A00202:1331:HH2V7DSX7:1:1101:13277:2879	ATGGATCGGGAAGCT	ACTGGCCGCTTGACGGTGGTCTGTGCCTGAGACACCTCTAGAGAGGAGGGGAGAGGACCCTGCATTCTAGGGCCCTCTGTGAGAGAGTGCGCCTCTGACAGGGCCGCTCGTCCCTGGTTCCTCCTTGTCCTGCTGACTGCTGCTGTGGCTGAGTTGCTCCGTTTCTGAGGAGAAGCACTTAGTGGCACTGCGGCTCCTGC	200	279
A00202:1331:HH2V7DSX7:1:1101:13621:2879	GTGATTGCCTTAAAA	ACTGGCCGCTTGACGCCTGACTGGTTTCTTGTTTTATCTTTTCTCACTAATTTCCCGTGGAAACTCAAAATTGGAGATCCTCATGGAATATTGAGGGGCGAGGGGCCCGTGGAGTTGCCCTGTGGTTGGGGTGGGTACCTCAGTGAGTGAGGTCCTGCAGGGAGGCTGGGCTATGAGCCCCTGCACACTGCGGCTCCTGC	200	279
A00202:1331:HH2V7DSX7:1:1101:15121:2879	TTAAGTGAGGGCCTA	ACTGGCCGCTTGACGGACATGGGAGAAGCAGAAAGCAGGGGTGACTCAGAAGAGTTCATGCAAACAAGGGCTGTCAGTAACACCAACGTTTTGCCCTTCTATCCTTAGGGACTGAAGAAGGAGGAGGAGCACTGTTCTAGATCAGGGACCCCAAACTGTGATATCCCTGCAGACCCTCTGCTGCACACTGCGGCTCCTGC	200	279
A00202:1331:HH2V7DSX7:1:1101:15374:2879	TAACCGCCTAAAGCG	ACTGGCCGCTTGACGTGCTTACTACAGACATGAGGCAAAAATAGCAGTGATGTGTGATGCAAGACTGCTCATGGAAATGTGGACTAAGTAGTATTGTGAGTTGAAGGATGTTTCTGACTGACCCTCAGCTATTTGTTATCTGGATGGAAGAAGGCTAGAAATCACATTGTTAGAACTCCTGAGAACACTGCGGCTCCTGC	200	279
A00202:1331:HH2V7DSX7:1:1101:16947:2879	GTACTAGCTCCCCCC	ACTGGCCGCTTGACGAGTAATGCAAAGAGAAAAAAACCAACGAGATTTACTAAGTTTACGGAAGTCAGTTCCAGATGGAAAAACAGCCTCTATATCACATCCACAATGGGCATGTTACATCTTCAAACATCCAGCATTGGAAAAGTCTGGGAGTTATCTTTCTTAGAGGGTCCATAATTTAAAGGCACTGCGGCTCCTGC	200	279
A00202:1331:HH2V7DSX7:1:1101:17201:2879	GGCAGACTACCAGCT	ACTGGCCGCTTGACGATGATAGACTGGCATTTGTCACACTGCACTAGCTACCACACCCTATGGAAAAAGAAAAAGAAAAAAAGAATTGATTAAGGAATCGGATGCATGCACTCAGCCAAGTCAGCCACCATCCAGGCTCGGGGGATGCATCCAGAACCGGCTGCTTGCTCCCCCACTGCGGCTCCTGC	188	267
A00202:1331:HH2V7DSX7:1:1101:18738:2879	GCGGGACCTACTTAT	ACTGGCCGCTTGACGGAGCTGCAGCCTGAGGCTTGGGCAGGACAGGTGAACCCAGGTTTCCCAACCACTGAATCACCCTTTGCCCCACCACGCACATGCGCTCTTGCGTGTGGACGCACGTGCACACACACGCACACCCCACAGCTTCCACGTGGCAATGTGTCTAAGCCCAAGATCCTGGACAGCACTGCGGCTCCTGC	200	279
A00202:1331:HH2V7DSX7:1:1101:23637:2879	TCCAGCGTTTTTCTA	ACTGGCCGCTTGACGCAGGTGGAATTGGAGACTATTGTTCTAAGTGAAGTAACTCAGGAATGGAAAACCAAACATTGTATGTTCTCACTCATATGTGAGGGCTAAGCTATGAGGAAGCAAAGGTATAAGAATGATACAATGGACTTTGTGGACTAGGGGAAAGGGTGGGGGGTGGCAAGGGATAACACTGTGGCTCCTGC	200	279
A00202:1331:HH2V7DSX7:1:1101:23782:2879	CAGGCAGGATCGAGA	ACTGGCCGCTTGACGCATGGGGGAGGTCACACACCCACACAACTCTCAGAACATGGGGAGGCCTGTGGGGATAGGCACACCTCGTGCATGGGGCTGACCGCTATAGGCATGGAAAGCCTCACTGCCTGTAAAGGGGAAGCAGGGCTGCCTAGAGGCCCACAGTGAGGGCCACAGGGAACTGTGAGCACTGCGGCTCCTGC	200	279
A00202:1331:HH2V7DSX7:1:1101:24198:2879	ACCTTACGAAAGCGT	ACTGGCCGCTTGACGGTCATCAATGCTGAATTTTACCAAACATTTAAAGAACTAATACCAATCCTACTCAAACAATTCTAAAAAACATAGAAGAGAGGGGAATAAAATGCCTGTATTACCTTTATACCAAAACCAGACAAATACACATCGGAAAAAGGAAACTACAGGCTAATATCTCTGATGAACACTGCGGCTCCTGC	200	279
A00202:1331:HH2V7DSX7:1:1101:25735:2879	GTGAAAACACGCTCC	ACTGGCCGCTTGACGCCATCTCCTGAGCTGCAGCACCTGATTAAAGCCTTTTTCTCTGGCAATACTTGTTGTCTCAGTGGTTGGCGTTATGTGTGGCGAGCAGTAGGACCTAGACCAAACCCCTGGCCTTTCAGTAACGATGCCCACACCTGCACCACTCAGTCCCATCACCCTGCTTACGGTCTCACTGCGGCTCCTGC	200	279
A00202:1331:HH2V7DSX7:1:1101:26675:2879	GCATCCGACTGCCAA	ACTGGCCGCTTGACGCTTGGACCAGATAATCCTTAGACTAAACCTCTACCTGCAGGAGAACAAACCCCTGCCAACAAGAAACTCAACAAAAACAATCAACAGTTTTTGTATGTACTCCCTTGAATGTACCAGGCAAGATGCCAGGTGTGCACTTTAAACAAAGGACATAGAAAAGGTGGGGGACCACTGCGGCTCCTGC	199	278
A00202:1331:HH2V7DSX7:1:1101:27453:2879	GTTCGTGGGAGTACC	ACTGGCCGCTTGACGGATATTCTGCTATCACATTGATTTACAACTAAAACCAAAAATCTTATATTTAGATAGAGTAGAGCCATGGCAAGTAATCTTGATCTGTTGTTTTAAAACCATTGCTCTTTTTGAATCTTTAAAATCTGTTCCATCCACTCCCCACTCAGCTTGAAGTTGACTTCTTATCCCACTGCGGCTCCTGC	200	279
A00202:1331:HH2V7DSX7:1:1101:29803:2879	GACGTCTTATCTGTG	ACTGGCCGCTTGACGACTCTTGGCTCACAGACTCTACCTTAGTAAGCACTAGAGTATTGAGAAGGTGTGGGAGGAGGGGTGGTGCCTGGTACCCGACAAGGGCTCAGTGAGTATTTATGGAGGACAAGATGCTGAGAGCCTGAGGCGTGCACACATTCTAGAGGAAGCGGGGCCTGGAGAAGGACCACTGCGGCTCCTGC	200	279
A00202:1331:HH2V7DSX7:1:1101:31919:2879	AGTCTTTCATAGGGT	ACTGGCCGCTTGACGTCCAGCCAAGACATCATGTTTTAAACAGTCTTGAATCATTGGAGTTTGTCATTTTATGTTAATTGTGACTCAAACACAGGATGTCAGAGTGACCTGTGGGTCATTTTGTGTCCTTAGGAAGAGTGATTCACGGCCGGGGTCTGGGCATCTCTGTTTTTCTAGCGCTTTGACACTGCGGCTCCTGC	200	279
A00202:1331:HH2V7DSX7:1:1101:32877:2879	GATCAATCTTGACGT	ACTGGCCGCTTGACGAGCCTCTGCTGCAGGAGGTGGGAGTTAAACACAGGCAATGAGAAGTCATTGAATATTTTGGTTTTCTGGGTCCTGAGCTGCACTTTAGAAATACCAGTCTGGCAGTGATGATCAAGTGACTAATTCAAAGGGTATTTTGAGAGACTGAGTGAAAGGAATGAAGACCTGGACACTGCGGCTCCTGC	200	279
A00202:1331:HH2V7DSX7:1:1101:1280:2895	TGGTGGACGTTGAGC	ACTGGCCGCTTGACGACATCCTGGGCATCAGCTGTTGAGGGTATAAGGGCGAGCTTGTATAAAGAATGACAAAGATGTCGTTCCTCCCTAGTTGACCGTGTATTTTAGTGGGGAAATAAAGTCACCACAGCTTGTGGCATTGGCTCTGAAGAAATTAGATAAGGGCCTAAGATAGAAAGTAGCAGCACTGCGGCTCCTGC	200	279
A00202:1331:HH2V7DSX7:1:1101:2202:2895	TAAGAAGAATCTCCC	ACTGGCCGCTTGACGACTAAGGTCCAACAAGATGTGTGAGTGAACAAGTCTTTAGATCTTTCCAGCCCTAGCTGGAACTATCTGCCTGTATTTAACATCCTTGCTGTACCTGTTGGGGGATTCTCCCATCTCATGCCTCAACCAGGATGAGAGATTGCAGTGCCCTTGGGTCCTGTTCCTTTTCTCACTGCGGCTCCTGC	200	279
A00202:1331:HH2V7DSX7:1:1101:6343:2895	TTCACTCAATTGAGT	ACTGGCCGCTTGACGAGCCAGGATGGTCTCGATCTCTGATCTCCTGATCCAGCCGCCTCGGTCTCCCAAAGTACTGGGATTACAGGTGTGAGCCACTGCACCTGACCCCCTTAGGTAATTTTAATGTTTACCCTTATAACCAAAAAATCTTCCACATGGTTACCCAGAGTTCTAGGCATTGGAAACACTGCGGCTCCTGC	200	279
A00202:1331:HH2V7DSX7:1:1101:7862:2895	ACCCGATGCCCTGCG	ACTGGCCGCTTGACGGGTGTGCACAGCCCTCTCCCTCTCTACTAAATGTAACCACATGCTCCACACTTTCTTGCAAGGAAAGTTGGAAAAATCTCTATTCCAAGACACTATGTACCTCAAGTTAAGAGGTTCTTTTCCAATAAGAGGAGGACAGATATGAAGGGACTAGCAGATTCTGCCACACACACTGCGGCTCCTGC	200	279
A00202:1331:HH2V7DSX7:1:1101:9362:2895	CAAATCGGTTGTTAG	ACTGGCCGCTTGACGGAAAGAGGCTTAATGAGCTTATAGTTCCACATGGCTGGGGAGGCCTCACAATCAGGGTGGAAGGCAAGGAGGAGCAAGTCACATTATGGATGGCAGCAGGCAAAGAGAGAGCTTGTGCAGGGAAACTCCTATTTTTAAAACCATCAGATCTCATGAGATTCATTCACTAACACTGCGGCTCCTGC	200	279
A00202:1331:HH2V7DSX7:1:1101:10248:2895	GCAGCCATTCGGTTA	ACTGGCCGCTTGACGGGGTACGTTAGATGCTAGGTTCATGAGGCTGAGACGGGAGTGGTGAGGCGCAGTAATGAGGCGGCACGTGGACAGAGTGGAGGCGCCAGCCTCCCAGAAATGCGGGGGGTTCCGGGTGGGCAGAGCTTGGCAGCAGGCGTGGTCTCTTCGAGGAGCACCACGGCAGCAGACACTGCGGCTCCTGC	200	279
A00202:1331:HH2V7DSX7:1:1101:12581:2895	CGGAAGGCATGTTAG	ACTGGCCGCTTGACGAGGCTAAGGAGGAGGAAGGGAAAGGGTTGGTCTTGCTGTCTCTGGGGTGGCAGAAGAGGAAGAGGTAAAGGAGATAGAAAAGGAGGCAGGAGAACCAACACACTGGGTATAACTTTTACTGACAAAAATCCACATGTAAGTGGACACAAGCAGTTCAAACCTGTGTTGTTCACTGCGGCTCCTGC	200	279
A00202:1331:HH2V7DSX7:1:1101:12726:2895	CAGACATAATCATTC	ACTGGCCGCTTGACGGTACACTGGGTGTGTTGTGTGAGCTCCTCTGACCACAATACAAGACCGTGAGAAACTGCACCATCGGGCTCTTCCACGGGGAGCGGCAGCGCTCCAGCAGGGCAGGCCTCACTCTCCCCACCTCGCCCCTCAGCCGGCCCAGCCTGCCGGGTCTGATGGTGTCTACGGGACACTGCGGCTCCTGC	200	279
A00202:1331:HH2V7DSX7:1:1101:13684:2895	ATACTGCGGTATGGT	ACTGGCCGCTTGACGAAGTGAGAGGCTGGCACATCAGCGAGGCTTTGGTTTGATGTTTTTGAATTAGAATTGATGACAGAAAAATACTATGTGCATCACGTCTTATTAAGGAAGATGAATGAGGATCTTTGAAACCCACACGGAACCAAGCTTGGAGTCAACCTCTGCTGGAAGGAAGGAAGTGCACTGCGGCTCCTGC	199	278
A00202:1331:HH2V7DSX7:1:1101:13829:2895	GAGAAAACACGTTCT	ACTGGCCGCTTGACGAAATAAAACAAATCAATATCCAGATTAAGTGTCTATTCTGGGGAAGACAACTAGAGCTCCTCATGATGGAAGTGGTTCAGTGCCGCTGGTGCCTGGATTGTCCCCCTTCCCTACCAAATGGTGGTATAATAGAAACGTGTGTTGGCCTCTGCTACTGTCAGCTTAAGCACCACTGCGGCTCCTGC	200	279
A00202:1331:HH2V7DSX7:1:1101:14479:2895	TGACTACCCCTGCCT	ACTGGCCGCTTGACGGTACATTTTAAATTAGGAAGTGCATAACTCTAACGGCTGGAAGTTAATAGTATCGGGGAAAACTTGACGTAGCAGGTGACATGTAAGCTAGGCCTGGATGGGTAGGTAAACGTTTGCTAGAGGAAAACAGATATGAAACACATTCCAACTCAACAAGAGGGCATAAAGAACACTGCGGCTCCTGC	200	279
A00202:1331:HH2V7DSX7:1:1101:14678:2895	TTTCAAATCTTCGCA	ACTGGCCGCTTGACGCACTTTAATATTCACAAAATATGCAACCATCACCACTGTCTAATTCGAGAACATTTCATCACTCCACAGTGAAACCCTGTACCCATTAGCAGGCACCCCCAACCCCTTCCCCAATCCTCAGCCCCTGGCAACCATTAATCTGCTTTCTGTCTCTATGGATTTGCCTATTCCACTGCGGCTCCTGC	200	279
A00202:1331:HH2V7DSX7:1:1101:15492:2895	GGTATGATTAGTCCC	ACTGGCCGCTTGACGGTTTTTCTTCCCAGCCAGCTTGTTCATCAGGTAGGATTTGCCTGTGCGATAGAGGCCCACAATCGCCACCACCACCACAGGCTGCGTAATTGCAGATAGGATCTTCAGAGCTTCTGGATTCACCACCAGCTGCCCTTTAGTGTTATCAATGAGGCTCATTGGGCCCGGCACACTGCGGCTCCTGC	200	279
A00202:1331:HH2V7DSX7:1:1101:16360:2895	GCTCCCGTCGGCGAA	ACTGGCCGCTTGACGTCCACACATGGCATAAAGGCAACAGGACTCCCTCAAGCCTCTTTTGTAAGAGCACTAATCCCATTCATGAGGAAAGCCACCCTCATGACCTAATCACCTCCTACAGGCCCCACCTCTTAATACCAACACCGTGAAGATTAAGTTTCAACATATAAATTCTGGGGGGACATGCACTGCGGCTCCTGC	201	280
A00202:1331:HH2V7DSX7:1:1101:17119:2895	AGCGCAACTGTTGGT	ACTGGCCGCTTGACGATTAAAGAAGCAGTAACTCACTCTTCAGGAAGTAGGAAGAGGAATTAAGATGGACATACAGATTGTAGTTATTTGAGCAAAGGAGAGGCAAAGTCACCAAATGGTAATGTATTTACCTGCCAGTCCTATATATTAATTTCCTCCACTGAAGAGGTTTGATTTCAGAGGGACACTGCGGCTCCTGC	200	278
A00202:1331:HH2V7DSX7:1:1101:17806:2895	AAAGTTAAAACAGGA	ACTGGCCGCTTGACGGTTCCTCATCTCCATCTGAGACCACCTCAGCCTGGACTTTATTGTTCATATCACTATCAGCATTTTGGTCAAAGCCATTCAACAAGTATCTAGGAAGTTACAAACTTTCCCACAACTTCCTTTCTTCTGACCTCTCCAAACTGTTCCAACCTCTGCCTGTTACCCAGTTCCTCACTGCGGCTCCTGC	202	281
A00202:1331:HH2V7DSX7:1:1101:20591:2895	ATCGAACCACTTTCT	ACTGGCCGCTTGACGGTCAGCTCCAGAAGGGAAGGGGGCGTTGGGCCACTTCCCTCACCCTCTCCAGTCCTCAGCTCCCCTGAGACAGGTCTCGGAGCCTTGGCCTCTCTTGTGGGGAAGGGGGCAGGTGAGGCTGGCTGACTGTGTGGACACTTGCCTGATCACTTCAAGTCAAGCCACCTGGGCACTGCGGCTCCTGC	200	279
A00202:1331:HH2V7DSX7:1:1101:20627:2895	GGAGAATCGGCTTCT	ACTGGCCGCTTGACGTTCCCCTCTTAGGGGACTATGGCCTTTAGTCCCAATGCAGGTGATTTTACAAGAAGGTAAGAAGGTATGATTTATTACATTCATTGAATCAGCAGAACAGTTGCCAATACATAGACACTACTTACGGTAACAAACTTTTTTAAAAAGTAGAATGAGCATTTTCCAGGGAGCACTGCGGCTCCTGC	200	279
A00202:1331:HH2V7DSX7:1:1101:21784:2895	CATTCTTGCTTTACG	ACTGGCCGCTTGACGTATTTTTAACATATTCAAAAACTGCCAAATTGTTTTTCAGATTGTTTGTATCATTTATATTCCCACAAGCAGTGTGTGAGAGTTGCCGTTCTTCCACATCCTTGCCAGTACTTGATATGGTTAATTTTTTTAATTTAGCCATTTTCTAGTGGTTAATAGTATCTGATTGTCACTGCGGCTCCTGC	200	279
A00202:1331:HH2V7DSX7:1:1101:22941:2895	AGTCTTCGTACGTGT	ACTGGCCGCTTGACGGTCACCAGGAGTGCAGTGGCATGATCCTGGCTCACTGTAACCTCCGCCTCCTGGGTTCGAGCCATTCTCCTGGCTCAGCCTCCCAAGTAGCTGGGATTACAGGTGCCCACCACCACGCCCAGCTAATTTTTGTATTTTTAGTACAGATGGGGTTTCACCATGTTGGCCAGCACTGCGGCTCCTGC	200	279
A00202:1331:HH2V7DSX7:1:1101:23972:2895	TGGTCCGTACTGAAG	ACTGGCCGCTTGACGTAAATAGTGCTGGAAAAATTGGCTAGCCATATGCAAAATAATAAAACTGGACTGCTATCTCTCACCATATACAAAACTTAACTCAAGATGGTTTAAAGAGCTAAACGTAAAACCTGAAACTATAAAAGTTTTAGAACAAAAACCTAGGAAAAACTCTTCTGGACATTGGCCACTGCGGCTCCTGC	200	279
A00202:1331:HH2V7DSX7:1:1101:26160:2895	AAGCAGCGTAGGGTT	ACTGGCCGCTTGACGATTCCTTTTCTTTATAAATTACGTTTCTGGTATTCTGTTATAAGCAACAGAAAACTAAGACAGTTGTTAAATCATTTACTTCTACAAATAAAGGTTGAATATCCCTTATACAAAATGCTTGAGACAAAAAGTGTTTCAGATTTCTTTGGATTTTGTATATCTGCATTATACACTGCGGCTCCTGC	200	279
A00202:1331:HH2V7DSX7:1:1101:27028:2895	AAAAACCCGTTCGCT	ACTGGCCGCTTGACGAATAGCTGGGATTACAGGTGCCCACCACCACGCCCAGCTGATTTTTGTATTTCTAGTAGAGATGGGGTTTTGCCATGTTGGCCAGGTTTGTCTCAAACTCCTGACCTCAGGTGATCTGCCTGCCTTGGCCTCCCAAAGTGCTGGGATTATAGGCGTGACACTGCGGCTCCTGC	188	267
A00202:1331:HH2V7DSX7:1:1101:27986:2895	TCTCGAGTGTTCTGC	ACTGGCCGCTTGACGCCTTCCCCGTTTCTTTATATAATTTATAAGGAAACTAAAAACCAGCGATTAAAACCTTAGCTTTGGTTTCTATATGTGTAAAATGTAGTTCTTATGTTTGTCTCTCATTAACCTGTAAGTTTCTTCAAATCTGGGAACATGTCTAATTGCTGTGTATATATCTTCAGTCCCACTGCGGCTCCTGC	200	279
A00202:1331:HH2V7DSX7:1:1101:29866:2895	CTCGTTGCATGCACT	ACTGGCCGCTTGACGCAGGAATGTGGTGACTCACATTAGCTATGTGGAGAGAGACCAGGGAGCGTCCCTTCCAGGTGGAACCCCTCCTCCTCCATGAGTCACCCGGCTCCATACACCTGCCTGATTCCAGCAGCCCAACACACCTGTGCCAACTAGCAGCTTATGTTTCTCATGTGCTTGCCTGTCACTGCGGCTCCTGC	200	279
A00202:1331:HH2V7DSX7:1:1101:30373:2895	CGATAGTCAGACCGA	ACTGGCCGCTTGAAGCAGAAATAATGTTCCTTCTGTGGAAGGACAACGGGGAGCTAGGGTAGCAAAGAGCAATAAATTCCAACTCTTTATGAGGTCAGGAGTCCTTTAAAAAAGCCTATTTCTTGGTCTTTAACTGTCCCCTTCTGCAAGATGTGACTCTATACACATGGAGACAGATTGAAGAACACTGCGGCTCCTGC	200	279
A00202:1331:HH2V7DSX7:1:1101:31512:2895	GCACATTAGGATCAA	ACTGGCCGCTTGACGGTTGAAAAGGATCATGGGCTGGACGCAGTGGCATAAATCTGTAAACCCATCACTTTGGGAGGCCAAGGCAGGTGGATCACTTGAGGTCAGGAGTTAGAGACCAGCCTGGCCAACATGGTGAAATGCTGTCTTCACTAAAAATATGAAAATTAGCTGAGCATGTAAAATTACACTGCGGCTCCTGC	200	279
A00202:1331:HH2V7DSX7:1:1101:31964:2895	AGTCTTGAATCATGC	ACTGGCCGCTTGACGTGGAGGCTCCAGAACCTGGCTTTTCACCCACAGCTGTGCCACTCCTTGGCCCTGTGTGACCCTGGACAAGCTATTCAACCTCTCCGAGCCTCAGTTTCTCTGTCTGCAAAGCAGCCAGCTCGCTGGCTCCCTGGGGGTGGCAGGGTTAAATCAGAAGCAGGCGGGGGTGGCACTGCGGCTCCTGC	200	279
A00202:1331:HH2V7DSX7:1:1101:32181:2895	AATAACTATCCACGA	ACTGGCCGCTTGACGACACTATCTTTTCTTCTATACCTAAGTTTCTTCTTTTTCTTTTTCTTTTGTCTTGCTGTGTTACTCAGGCTGGTCTTGAACACCCGGCCTCAAGCAATCCTCCCACCTTGGCCTCCCAAAGTGCTGGGATTATAGGTGTGAGCCACCACACCTAGTCTATACCTAATTTTCACTGCGGCTCCTGCAGAATACCTAGACGTCCATCGTACGCTTATCCGGACTGATGAGTTCGTGGATAGTTATTTAATCTCGGTCTGACTATCG	279	279
A00202:1331:HH2V7DSX7:1:1101:4146:2910	TACTTGATATAATGT	ACTGGCCGCTTGACGTACCATATGATCCACCAAGTTCATTTCTGGGCATAGATCCAAAGGAAATCAAATCAGCGTGTCCAAGAGATTATCTATACTGTCATGTTCATTGCAGCATGATTCATAATGGCCAAGACATGGAATGGACCTGAGTGTCCACCAGTGAATGAATGGATAAAGAAAATGTGCACTGCGGCTCCTGC	200	279
A00202:1331:HH2V7DSX7:1:1101:4634:2910	ACCACGGGACTGCTT	ACTGGCCGCTTGACGGAACAGGGATAGGTGAGCAGCCTGGGATGTTGTATTAGTCTGTTCTCATGCTGCTAATACAGACATACACAAGACTAGGTAATTCATAAAGAAAAAGAAGTTTAATGGACTCACAGTTTCACACGGCTAGAGAGACCTCACAATCATGGCAGAAGGTGAAGGAGGAGCAACACTGCGGCTCCTGC	200	279
A00202:1331:HH2V7DSX7:1:1101:6262:2910	CTCTGGCCCAAGTCT	ACTGGCCGCTTGACGTGTTTTTCAATTTGTCCTTGGAAAGATACTTAAATAGACCTGTTTGAATCTGTTTAAGAATAAATAGCCAGCCATGGTGACTCATGCCTATAGTCCCAGCTACTTGGGAGGCTGAAGCAGGTGTGTTGCTTCAGCCCAGGAGTTCAACTCAGCCTGGGCAATGTAGTGAGCACTGCGGCTCCTGC	200	279
A00202:1331:HH2V7DSX7:1:1101:6931:2910	ATACTTGACGTGGGA	ACTGGCCGCTTGACGCAGCAGCCTTTCAAGTAGCTGGGACCACAGAAGCACAGCTCCGGTGCGGAGGACTCTGCGGGGAGGAGGGGGTGGGTGAGATGGGGGTGACGGCTGCCCGTCTGGGCCTCAGTCCACTCATCTATGAAATGGAGGCCCAGTAATCCATTTAATGCTCACGCCGGCCCCGTCACTGCGGCTCCTGC	200	279
A00202:1331:HH2V7DSX7:1:1101:7184:2910	CTCACGCAGCAAGCG	ACTGGCCGCTTGACGATTGGTGAGAAGCTGAGCAAAGCTTCCTCCTCTCTGAAGGACAATAGGAAAAGGCCAGCACGAGAGGCCAGCACAAGAGGGTGGTGCTCTTCTTTGGAGGCAAAGCCAGCCACTCCTGAGCCAGCTCCCCTCCCGCCTCACCCTCCTATGGACCACGCCCACTGGACTTACACTGCGGCTCCTGC	200	279
A00202:1331:HH2V7DSX7:1:1101:8431:2910	GATGGGACCCTTCGA	ACTGGCCGCTTGACGATAAGGACCAGCAGCAGATGCTGCCTCTGTGGAGTGCTGTATGGGCCAGACAGGGTTGATTCCCTTCAACTGTAACCTTGCTTGGTCCTCTCTTAGACTGTAAACTTCCAAATGCAAGCACCGTCTACCTGCAGAACATGTAATTTCTCTAGTGCCCACTGCATTCTGGGCACTGCGGCTCCTGC	200	279
A00202:1331:HH2V7DSX7:1:1101:10077:2910	TCTGCACCCATGCGC	ACTGGCCGCTTGACGTGGTTTTAATTTGTATTTTATTGATGATTAGTGATTCTGAGCATTTTTTTCATATGTTTGTTGGCCACTTGTATGTCTTCTTTTTAGAAGTATCCGTTTATGTCCATTGCTCACTTTTTAATGGAGTTATTTTTTTTTTCTTGTTCATTTGTTTGAGATTCCTTGTAGATCACTGCGGCTCCTGC	200	279
A00202:1331:HH2V7DSX7:1:1101:13096:2910	TACAGGTAAAAATCG	ACTGGCCGCTTGACGCTGTTACAGAAGAGGAAACAGACCCCAGGGAGGTTTAGGAACTTGCTCAAGGTCATGCAAGCTGGGGAAATGGTGGAGTCTCTGACAATGAGCTCCGTCCTCCACACTCGCCTCCTCCACCTGCACAGATGCTCTTATGTGCAGCTCTGTGGAGCATCCTAGGTGACCTACACTGCGGCTCCTGC	200	278
A00202:1331:HH2V7DSX7:1:1101:13946:2910	GCAATATGTCCGTGG	ACTGGCCGCTTGACGTATACACACACACACACACACATAGTTGCTGTTGTTGTTGTTGTTGTTGTTTTTGAGGCAGGGTCTTGCTCTGTCGCCCAGGCTAGAGTTCAGTGGCACAATCACAGCTCACTGCAGCCTCTGCCTCCTGGGCTCAGGTGATCCTCCTCCCGAGTAACTGGTGAGAGGTGCACTGCGGCTCCTGC	200	279
A00202:1331:HH2V7DSX7:1:1101:16694:2910	ATCGGGGGCCCGGAA	ACTGGCCGCTTGACGAGGAAGAAGGAAAATATACTTGCTTGCTCCTGTTCCTTCTTGTCTATCATTGGTCAAAGTCTGACCCCCAACATGTTAACTCATCTGCACATCTGGGTTATTTGACAAGGATTCTCTGGGCAGCTGTTGAGGAAACCACAGTCTCTGTGGTCGAGAAGCTCAGATGTCACCACTGCGGCTCCTGC	200	279
A00202:1331:HH2V7DSX7:1:1101:17146:2910	ATAGAAAGCCATGTA	ACTGGCCGCTTGACGACCACATGCTTGGCCATAAAACACGTCTCAATAAATTAAAAAAAAATCAAAGTTATACTGACCATAATCTCAGACCACAGTGGAATAAAAACAAAAAGCAATACCAAAAAGATCTCTTGAACCACACAATTCATGAAAATTAAATACCTTGCTCCTAAATGACTTTTGGGCACTGCGGCTCCTGC	200	279
A00202:1331:HH2V7DSX7:1:1101:1985:3208	CCCGGCTGTCTACGG	ACTGGCCGCTTGACGGTGGAAAGTTTCTGTCTAATGTGACTTTAGGTGCTAACACAACACAAGGCAGACGTTTGCAGCAGAGAATTAAGAAAAGCTGAAGCTGGAATCCAGATTCAGCAATCGTGAATGCAGTGAGAACTGAGGCAATGCAGAGTGGCTGCTGCTTCCATGTCATCCCCTCAGATCACTGCGGCTCCTGC	200	279
A00202:1331:HH2V7DSX7:1:1101:4571:3208	CGTGTTTTGTTGAAT	ACTGGCCGCTTGACGACCACTGTTGATATGGTCTGGCTGTGTCTCCACTCAAATCTCATCTTGAATTGTAACTCCCACAATTCCCACCTCATGGGAGGAGCCTGGTGGGAGGTGATTAAATTATGGGGGTGGGTCTTTCCTGTGCTGTTCTCATGATAGTGAATGAGTCTCACAAGATCTGATGGCACTGCGGCTCCTGC	200	279
A00202:1331:HH2V7DSX7:1:1101:6903:3208	TTACGGGATAATAGG	ACTGGCCGCTTGACGGATTAAAATCATATAAAGTTTTTCCTTCCATAATGATATGAAATTAGAAATCAATAGAAGATATTTCTAAAAATTCACAAATACATGAAAATTAAACAACATATTCCTAAATAAAAGCTCAGGACTTGACAGCTTCACTGATATATTCTACCAAATATCTAAAGAACGAACACTGCGGCTCCTGC	200	279
A00202:1331:HH2V7DSX7:1:1101:8214:1125	AGAGCGCTACTTTAG	ACTGGCCGCTTGACGGAAAGCCTGACACCCGTGTCTTTAGTCTGGCGGCCATGCTAGTCACTTTTAACTGGCCAAGAGGTGCCCGGTATATAGCCCCCAAATTCTAAGGAAAAATAGGACAGAATAGCAAGCGAAAGGGGTCCAGTGGTACTCACTGCTTGGTGATTGTCCCATCTGGGTCACCACACTGCGGCTCCTGC	200	279
A00202:1331:HH2V7DSX7:1:1101:11053:1125	TAGGGACGCGGTAGA	ACTGGCCGCTTGACGGATACATTGCTTGACCACTCTGAATGCTTGGGTTGCACTTGGATTTTTTTTTTTTAAGTTTCCAAATCAACATAGCTCACATTTTAGTGACCACATTGTTTAGAATATAGATTATCTCATTGGAATGTTGAAGCATCAAGCAAAGCCAGAGCCAGACGTGGCTGACGTGGCACTGCGGCTCCTGC	200	279
A00202:1331:HH2V7DSX7:1:1101:13349:1125	TATATGTATTCACGA	ACTGGCCGCTTGACGATAAGATTTGGAAGAATTCTCTGATTACCAGGCAGAGATTCTTGTTCTCTTCCCTTACTTTCTCACAGAGTCTTTCTCTCTTGCGTGTATGTGCAGACTTGGCGGTGGAGTGACACAAGCACCCCTGCAGCCACCACCACTAGGACTGCCCTGAGTCAGACTTCAAGCCACACTGCGGCTCCTGC	200	279
A00202:1331:HH2V7DSX7:1:1101:15067:1125	CTTCACAGAGTACTT	ACTGGCCGCTTGACGCAGAAATACCCGGAAAGAGGCCGGGTGTGGTGACTTACGCCTATAAATTCCAGCATTTTGGGAGGCCAAGGTGGGTGGATCACCTGAGGTCAGGAGTTCAAGACCAGCCTGGGCAACAAGGTGAAATCCCATCTCTACTGAAAATACAAAAATTAGCCAGGTGTGGTGGTCACTGCGGCTCCTGC	200	279
A00202:1331:HH2V7DSX7:1:1101:15736:1125	TCTTAGTTTGTCAAC	ACTGGCCGCTTGACGGGGACTGGGTGTGTACTTCTCGTAGTGCAGTCAAAAATGCCCATCCAACTCTGCCAGCAAAGGCTCGCTCCTTGGTGGTCTGTGTTTCCAGCTGCTTCAGCACCTTCTCCATGCTCATGGGGGACCCAACTACTGCCGCCCAGGTTTCCACCAGAACAAATCCAAGCAGACACTGCGGCTCCTGC	200	279
A00202:1331:HH2V7DSX7:1:1101:16694:1125	AGCTCCGTGCAATAT	ACTGGCCGCTTGACGATCAGTTGGCTGTATTTGGCTTTATTTCTGAGTTCTCTATTTCTGTTACATTTGGTCTGTGTGCCTATTTTTATACCAGTACCATGTCATTCTGTTAACTGTAGCCTTGTAAAATAATGTGAAGTTGGGTAATGTGGATGCCTCCAGATTTGTTCTTTTTGCTTAGTCTTGCACTGCGGCTCCTGC	201	279
A00202:1331:HH2V7DSX7:1:1101:18069:1125	TCCATAGCGGATTGG	ACTGGCCGCTTGACGAGAACATGAGATGAGGGCTGCAAAGTGGCAAAGTGGCTTTATGCGCAGGCTCTGGGCCGAGTACCAGGAGAAGGTGCCACCGGAAGAGGCCGGGATGCGGCTGGGGCTGTCTGGCACGGGGACCTTCGTGACCAGCCACGTGGCCTTGGGACGCCCGCGTCCAGCCAGGGCACTGCGGCTCCTGC	200	279
A00202:1331:HH2V7DSX7:1:1101:19045:1125	CGGGGCTACTTCAAA	ACTGGCCGCTTGACGTGCCTCCAGAAGCGAGGAGAGGAATTTGCATGTGTGTTGCTGGCGGGGAATAGGGTGCAAAATGGCAGCTGACCTTGGCCTCAGTGTTGAGGAGCAGTAGAGCCCGTGGGGACAGTGAAGAGCTGGGGAGCTGGTGCAGCAGCAAAGCGGGCACTTCCTACTAAGCACCACACTGCGGCTCCTGC	200	279
A00202:1331:HH2V7DSX7:1:1101:20889:1125	CGCTCAGAATTCAAG	ACTGGCCGCTTGACGGACGGAGTCTCACTCTGTCACCCAGGCTGGAGTGCGGTGGCGTGATATCGGCTCACTGCAACCTCTGCCTCCTGGGTTCAAGCACTTCTCTTGCCTCAGCCTCCCGAGTAGGTGGGATTACAGGTGCCCGCCACCACGCCTGGCTAATTTTTTGTATATTTAGTAGAGACCACTGCGGCTCCTGC	200	279
A00202:1331:HH2V7DSX7:1:1101:21540:1125	CGATAGTCAGACCGA	ACTGGCCGCTTGACGAGGGGTGAGCAGCTCACAGGATGGCTGTAGAGAGTAGACGGCTGCATTGTAAGGCGAGGTGGACAGTGTTTTGCGGCGACACAGGAGTCACGGCTGCTCTGAAACTCCACGACCACCCACACACATTGGTCCTTTCCAGGTCCTCGCTGTTGTTGTTCTCTTCCTGCTCACACTGCGGCTCCTGC	200	279
A00202:1331:HH2V7DSX7:1:1101:24560:1125	GTGTTGGTAGATTCT	ACTGGCCGCTTGACGCAAGGGTCTGTGGAAGAAAGAGAGGAATATTACAAAGGGGTTTCTGGCTGGAGGGGGGTTCCAGGGAGGGCAGAGAGGTTCAGGCTCCAAAGCTGGCAGCAGCCCCTACAGATGGAAAGCTCCAGTGACAGGACCCATGAAAGGACACTGCAGAGCTTGTCCCATGTCATCACTGCGGCTCCTGC	200	279
A00202:1331:HH2V7DSX7:1:1101:24596:1125	TCCTTAATTCCTTTT	ACTGGCCGCTTGACGTCCCAAGTATATTGGATTACAGGCGTGCACCACCATGCCCCACTAATATTTTTTTTATTTTTAATAGAGATGAGGTTTAACCTTTTTGGCCAGGCTGGTCTTGAACACCTGACCTCAAGTGATCTGCCCGCCTGGGCCTCCCAAATTGCTGATATTACAGACGTGAGCCACACTGCGGCTCCTGC	200	279
A00202:1331:HH2V7DSX7:1:1101:26747:1125	TGAGAACTCGGGACA	ACTGGCCGCTTGACGGGTCTTTTGTTCACTCACACAAAACTGAGGCCCTGGGGCTCTATCTACTCACATTTTCCTAGAAAACAGATTCATTTGAACTTGGTTTGCCTTTGGAAGTGGATAAGTGACTCTGCCTGAAAGCGAGGCATAACTGCAGTCATCTCTTCCAGATTTCTTCCCAGTTCCTTCACTGCGGCTCCTGC	200	279
A00202:1331:HH2V7DSX7:1:1101:26874:1125	CCACGTAAGGTATCA	ACTGGCCGCTTGACGATTTTACCAACCAAAAAATAAATGAATACTTGGAGTAAATGTATTCACCAAGATCACATAGTGAATGGGCAACTGAACCAGGACGACGTCTCCCAGCTCCCTGACCACAGTGACTGCTATCACACCACATTGTCTGATCTGGCTAAGCTTGATAATTAACTATTCTTAAACACTGCGGCTCCTGC	200	279
A00202:1331:HH2V7DSX7:1:1101:27868:1125	CCTGTACATGCCTTG	ACTGGCCGCTTGACGTTCATACAAATGCAAGTTGCTGTTATTGTTTCATAGATTTTCTTCATTACACTAGAAAAGCATGGAAACAGTTTTGAGATACAATATAAGATGTTTACTACATGGTAAGGCATTTAGATGGGCTATGCCCTAAAATTAAACAAAAAATGTTAAAATTGTAATTTTTTTCTCACTGCGGCTCCTGC	200	279
A00202:1331:HH2V7DSX7:1:1101:27959:1125	GACGTCGAAGGAAAA	ACTGGCCGCTTGACGCACCTGCCAAACGCTGGCAGAGCCTCTTGGAGGTATTTTGGGGCTGCACACCTGGCGGCCCCATGGGAGCTTTGTGACCCCCCCCTAGACTGAGCAGGGGTGGCTGGCAGATGGGACACCTGAAGCGGGACCCAGAGGGGGCTGTGCTGAAGCCCACACCAGGCAGCTTTCACTGCGGCTCCTGC	200	279
A00202:1331:HH2V7DSX7:1:1101:1823:1141	GGAGGAACATAAGTG	ACTGGCCGCTTGACGGGTAGTTTTAGAAACCAAGATCTGGGCATTAGGTGTGATTATTGAGTATAATGGGGTATCTTTGCTTCTAGGTCATCTTAAGGAAATAGACCCATTGAAGGAAATATACATATTACTGTATTCCTTCACTTGCTTATGTGTAAACTCCCGCTCCACCAGTGAGAAACCTGCACTGCGGCTACTGC	200	279
A00202:1331:HH2V7DSX7:1:1101:6108:1141	GAACATAGGTATGTC	ACTGGCCGCTTGACGAGCAGATTACAGTGGCTGGTGTCAGTTTTGGAGTCTGCCTGCCTGAGTTTAAATCCTGGGTTTGAGGCTGGGCATGGTGGCTCATGCCTGTAACCCTAGCGCTTTGGGAGGTCGAGGCAGGCGGATCAGTTGAGGTCAGGAGCTCGAGACCACCCTGGCCAATATAGTGACACTGCGGCTCCTGC	200	279
A00202:1331:HH2V7DSX7:1:1101:7446:1141	CCCGTAGATTGGCCG	ACTGGCCGCTTGACGTCTTGGGGTGTAAAGTGGGAGAGTTCCCAGAGAAGGAAGCTAAGAAATAAGGCCAGATGGGAGCCTAGGGAGGGCTGCGTTCTTCTGCTGACTTTTCCTTGGTGCTGTGCGTGGGGAAGGGTGAGTGGGGGCAGTGTGTATCCTGACCCATCTGTCCACCTGTGTGCATTCACTGCGGCTCCTGC	200	279
A00202:1331:HH2V7DSX7:1:1101:7591:1141	ACAAGCGCCCAGACA	ACTGGCCGCTTGACGGGCTCAAGAGCAGAACTAAACAACAGAAACGTACTATGAGTCACACATGTCGTTTAAAACTTCCAGGCTGAGTGGCTCATGTCTGTAATCCCAGCACTTTGGGAGGCCAAGGCAGGAGGATTGGTGGAGGTCAGGAGTTTGAGACTAGCCTGGGCAACACAGTGAGACCCCACTGCGGCTCCTGC	200	279
A00202:1331:HH2V7DSX7:1:1101:8079:1141	ACTGATAGGAAAGGT	ACTGGCCGCTTGACGAGAACTAAGCTGGGAAGCACTGAGGTTTCAGAATAGAAGGTCAGTACCGTCAGCTTTGACAAAATAAAAATAATACAAACAACCCAATCTGCAGGTGAGGGAGGGGACAGGAGAGAGACAAAGAAAGCTAATCCTTTCGTTTTTCAATGGATCATATGTATCAGTATCTGCACTGCGGCTCCTGC	200	279
A00202:1331:HH2V7DSX7:1:1101:10773:1141	CCCAGTAGGTCGTGT	ACTGGCCGCTTGACGAAAATTAGAGATGGTTTAAAATCGGGCTTAAATACTATCTTTAGCTAAACCAAAAGAAAAGAGTGGGGCAGGCAAGTTAAGGAACCATGACCAGGAAATGTACGGTAAACAGGAGTGGGGTTTCTTATTTCTTCATTGATAAGTTTTTCATGATTTAGAGTCATTCTTCCCACTGCGGCTCCTGC	200	279
A00202:1331:HH2V7DSX7:1:1101:11388:1141	ATTCCACGTAAAGGG	ACTGGCCGCTTGACGATAAATAAATAAAAGTATAAAAAAAGAGCCAGTGTCGTGGTGTGCAACTGTAGTCCCACATACTCGGGAGGCTGAGGCAGGAGACTCGCTTGAACCCAGGAGGTGGAGGTTGCAGTGAGCCGAGATTGCACCACTGCACTCCAGCCTGGGGGACAGAGCAAGACTCTGTCCACTGCGGCTCCTGC	200	279
A00202:1331:HH2V7DSX7:1:1101:12888:1141	CTAAATTCACCCAAA	ACTGGCCGCTTGACGTATCGAGAACAGTGGCGGGAAATCTTCTGCCTGGGAACCCCATGCGACCTGCGTGAGCCGCTCTGAGAAGGCAACCCGCAGAGCCTGACCTCTACTCGCTCCAGGGACTCCCCAGCCTCCAGCACCCCGCTGCCCGCACGGGGTTGAGGAGATTGGGAGGTTTCCTCTTCCACTGCGGCTCCTGC	200	279
A00202:1331:HH2V7DSX7:1:1101:15655:1141	ACTAGGGAGGATGTT	ACTGGCCGCTTGACGGGCCTCCACTCCCTGGGGTTCACCCTTATGGGCCGTGGGAATGGGGCCTGTCCTGTGTGCCTGCTCACCCTGTTTCCTTGACTGGCTGCAAAGTGATGGTGGAGGTGCCAGTGACCCCCGTGTGTCCAGAGTTCCAAACCCTGAGCCACCATCGGCTCTGTTTGCCTCCTCACTGCGGCTCCTGC	200	279
A00202:1331:HH2V7DSX7:1:1101:16342:1141	GCTGAGTATTTAGGT	ACTGGCCGCTTGACGGGGAAAATACGGAGTATGAACGACAGGCTGTTCCCTCAAGACAGCTCCATTATCTGGAGGCGAGTCCAGCGGACAGGAGAGGGCACTGTTTCAGAGCTTCTTCCTCATTACTGATGTGTGCAGCCCTCAGAGGATGCCCATCTCAGCCATCTACTCACGACCTTGGCTGACACTGCGGCTCCTGC	200	279
A00202:1331:HH2V7DSX7:1:1101:17589:1141	GGCCGAGCCCCACAA	ACTGGCCGCTTGACGTGTTTATTTTTGTTTTTGTTTTTGTTTTTTTTGAGATGGAATTTCACTCTTGTCACCCAGGCTGGAGTGCAGTGGTGCAATCTCAGCTCACTGCAACCACTGCCTCCTGGGTTCAAGCAATTCTCCTGCCTCAGCCTCCCAAGTAACTGGGATTACAGGCGTGCACCACCCACTGCGGCTCCTGC	200	278
A00202:1331:HH2V7DSX7:1:1101:21513:1141	GGCAAGTTGCTGCGA	ACTGGCCGCTTGACGACAACCCTGAGGATGGGACTGCAGGGCCAGAGGGTGTGTGGGGGACCTGTGTGCAGGTGTTTGCTGCAGGTGGGGAGCTGGGGCTGCTGGAGGATGAGGCGATGGTGCTCAGAAGCTTCTTTTCAGTGCATTGAAAACAGGCAGTTGGAAGGTGACACTACCTTCCTGAGCACTGCGGCTCCTGC	200	279
A00202:1331:HH2V7DSX7:1:1101:21748:1141	AGCCCGGTGAAAGGT	ACTGGCCGCTTGACGTAGATATGCGGCATTATTTCTGAGGGCTCTGTTCTGTTCCATTGGTCTAGATCTCTGTTTTGGTACCAGTACCATGCTGTTTTGGTTACTGTAGCCTTGTAGTATAGTTTGAAGTCAGGTAGCTTGATGCCTCCAGCTTTGTTCTTTTGGCCTAGGATTGTCTTGGCAATCACTGCGGCTCCTGC	200	279
A00202:1331:HH2V7DSX7:1:1101:24135:1141	CTTGCACGCTATGCC	ACTGGCCGCTTGACGGGCTCACGCCTGTAATCCCAGCACTTTGGGAGGCCGAGGCAGGCGGATCACAAGGTCAGGAGATCGAGACCATCCTGGCCAACAAGGTGAAACCCCATCTCTACTAAAAATACGAAAACTAGCTGGGTGTGGTGGTGCATGCCTGTAATCCCAGCTACTCAGGAAGCTGACACTGCGGCTCCTGC	200	279
A00202:1331:HH2V7DSX7:1:1101:24370:1141	GTGTTGGTAGATTCT	ACTGGCCGCTTGACGCAAGGGTCTGTGGAAGAAAGAGAGGAATATTACAAAGGGGTTTCTGGCTGGAGGGGGGTTCCAGGGAGGGCAGAGAGGTTCAGGCTCCAAAGCTGGCAGCAGCCCCTACAGATGGAAAGCTCCAGTGACAGGACCCATGAAAGGACACTGCAGAGCTTGTCCCATGTCATCACTGCGGCTCCTGC	200	279
A00202:1331:HH2V7DSX7:1:1101:28348:1141	TTACGTTAAGACGAA	ACTGGCCGCTTGACGTCACTTCAACCACAGGCCTTTGACTTTGCCACATGGCAAGGCACCCAGCAGAAGATGAGGATGACGGGTGATGCTAGATGGATGCGTACCTGGTGGATGGCCCACGCACGAAGACTCAAGACCCTCAGGACTGGCCATATAATCTGCAAGGTCCAGTATGAAATAAGAATCACTGCGGCTCCTGC	200	279
A00202:1331:HH2V7DSX7:1:1101:31132:1141	TCCGGAACCACAGCG	ACTGGCCGCTTGACGTAGGAATGTTTACAAAACATTCAGGAGTTTGAAGCCTCCCAATAGTAAAGCTGGGAAGGGTCCCATCTGTGGGAGAGTAAGAATGGAGCCTGGATCCTCCCCTGACTCTCATATCTCTTTTTCCCAATCGTGGTTTGTTGCCTGGGTTTACTTGGGTCATCTGGCTGATTCACTGCGGCTCCTGC	200	279
A00202:1331:HH2V7DSX7:1:1101:32777:1141	CCCCATCCTCCGGCT	ACTGGCCGCTTGACGTTTTTTTTTTGAGATAGATAGCGGCTTGCGCTTTCTCTTTCTCAGTCAAATAGGCCGGGCGTGCCGTGGTGCCCAATCAGCTCACGCCACTTGCGTTAAAGCGATTCTTGTTCCTCAGCCACCCGGGGAGCTGGGATTACGGGCTTGTGCTGCCTCACCCAGCTAATTTTCACTGCGGCTCCTGC	200	279
A00202:1331:HH2V7DSX7:1:1101:1759:1157	CTTCCCACAATGATC	ACTGGCCGCTTGACGTTTCTGCAGAAGAGGAGCCTGGGCAGGTATAGATGAAGAGGAGGTATTACAGGTAGAAGAAAAAGTAAACGCAAATTAGAGAAGGATAATTCTGGGGTGCACATTAAGGACCACACAAAATTTGCTAGAGAGCATGGGATTTGTGAAAGGAAATTGTGACAATAGTGGGACACTGCGGCTCCTGC	200	279
A00202:1331:HH2V7DSX7:1:1101:2410:1157	TTTGCCATCGTTAAG	ACTGGCCGCTTGACGAATCGCATTATCAGCAACTGGAGATGCTGCCTATGGCCCTGATCGGCTTTACTCCTGGCCTGCCTGTCACCCCCTGACATGGGACGCTTTGTTACTACAGAAGGTCCAGGGAAGCTTTTCATGGGCTGATAGACTGTGGGGAGAGGGGATCTTTTCTTGTTTTGTTTTCTCACTGCGGCTCCTGC	200	279
A00202:1331:HH2V7DSX7:1:1101:2645:1157	AAGATGCGCTAAAAC	ACTGGCCGCTTGACGACAGCTGGAAAAGGCTGCAGGGTTAATGGAGGAAATTTTATTTTTAAAAATGGAATTGATTTAAGGTTCCTCAGAAGACTGGAATACAGTCTCAAGGAGAGGTGGACAGACAGCTTTAGCTAGGAGGAGCTGTGCCTCCATTAATGTAATAGGACGTTTTGTAAGCACTGCACTGCGGCTCCTGC	200	279
A00202:1331:HH2V7DSX7:1:1101:8793:1157	GGGCGCGGCGGCAGG	ACTGGCCGCTTGACGGGATTACAGGCACGCGCCACCACCCCGGGTAATTTTTGTATTTTTAGTAGAGATGAGGTTTCGCCATGTTGGCCAGGCTGGTCTTGGACTCCCGACCTCAGGTGATCCACCCACCTCGGCCTCCTAATGTGCTGAGATTACAGGGTGAGCCACTGTGCCTGGCCTTGGGTCACTGCGGCTCCTGC	200	279
A00202:1331:HH2V7DSX7:1:1101:9191:1157	ACTGGGACGGTCCTA	ACTGGCCGCTTGACGTGTAGAGGACTAGAGTTTGAGATTCACAGGAATAAGCAACCTACATAGAGGCCATTGGTGACAAACATTCTCTATGAGTTTCTGGCTGGCAATGCTGTAGTCTTGGGTGATGAGATTAACACTGGGACAAGAAATGGTCCCATAGGTGGATGTGAAGATTGAGACTTGTCCACTGCGGCTCCTGC	200	279
A00202:1331:HH2V7DSX7:1:1101:9335:1157	AATCAGCATAATCCC	ACTGGCCGCTTGACGTACAGCAATGAGGTGCATCCCCAGAAAGTTCACTTGGGGAAGTATCAGACGGCAGAACTGAAGTCAAAGAGATTGACTTCAGAGTGGACGGTTGGCAAAAACTGAAGCAGCTTTGTGAACAATAAAACCTCAGAGACACATTTTACTGGATGTGGAAGTCATTGAAGACTCACTGCGGCTCCTGC	200	280
A00202:1331:HH2V7DSX7:1:1101:10149:1157	GACTTCAATGGGGGG	ACTGGCCGCTTGACGTCTCTTGCCCTTCCAGTGTGAGTGGGGAGTGGACGTGGGGCTGGCTGTAGGGGTGGACTGGACAGGCTTCTGGGCAGGACCTGTGAGAATCTGTGAGGCTTACCGCCAGGCATTTCCTAAAGGTATCTGACTCTTTTTTTCTCCAAGAGCATCTCATAGGACCACGTTCTCACTGCGGCTCCTGC	200	279
A00202:1331:HH2V7DSX7:1:1101:10167:1157	TTTCACCATGTCCTT	ACTGGCCGCTTGACGTGCCTGCCTCGGCCTCCCAAAGTGCTGGGATTACAGGCGTGAGCTACTGCGCCCGGCTGGCTTGCGTTTCAATCTAAGCTAATCACCTGGGTCAGACCCACACCTCGTACCAGGAACTGGGCTCATGTCCATCAGAATCATATGAAATGAAAGGTGGAAGGCACTGGTTCCACTGCGGCTCCTGC	200	279
A00202:1331:HH2V7DSX7:1:1101:10818:1157	ACAGCTGCGGGGTAA	ACTGGCCGCTTGACGAGAAACAAGAACAGAGCCCTGATGCAGCAGCATCAGGATGCCCAGCCAGATGGAACTGGGGCAGCTTTCCTGAGGGTGGACGCAAGTATTTGGGTCACCTGAACCTGCCATTGGATAAGACCCTGCTGTCCTGAGGCAACCCCACAGATTCTGAGGGGTCCTCCCAGTATCACTGCGGCTCCTGC	200	279
A00202:1331:HH2V7DSX7:1:1101:12879:1157	CAGAAATAGCTGTCA	ACTGGCCGCTTGACGAAAATTGAAGTTAGATTTCAAGTAAGTTTACAGCTGTAGTAAAGAAATCCAGAAAGTTCTGTTTAATTTGCCTTTTTCTGGATACTTTTTTTAAAAGTTCTGAAACAATCTTATTTCCAGAAAGTTGAACTATTTTTCTTGGTTGGAGTTTTTATTGCAACCTACACATACACTGCGGCTCCTGC	200	279
A00202:1331:HH2V7DSX7:1:1101:13566:1157	CGATAGTCAGACCGA	ACTGGCCGCTTGACGTCAGCCTCCTGAGTAGCTGGGACTACAGTCACCCACCACCACGCCCGGCTAATTTTTTGTATTTTTAGTAGAGACGGGGTTTCACCGTGTTAGCCAGGATGGTCTCTATCTCCTGACCTCATGATCCGCCCACCTCGGCCTCCCAAAGTGCTGGGATTTACAGGTGTGAGCACTGCGGCTCCTGC	200	278
A00202:1331:HH2V7DSX7:1:1101:13675:1157	CTTTCACAAGGCTGG	CTGGCCGCTTGACGCTAACAGTTGCTTCTGCCTATGTTTATTTTCATAGGTGCTTCACATTAACTTTGGAATTCAAAATGGATTTGCTCAGGGTGGCTTAGTTTTCAGTAAGGCTGGCTGTTCCTTGATTCTGGTGGGATCCTGTAGCCCAAACCTGACTCAGAAGCATTGGCCTGCGGGATACCACTGCGGCTCCTGC	199	278
A00202:1331:HH2V7DSX7:1:1101:15411:1157	AAGGACGTCCGTCGC	ACTGGCCGCTTGACGGGGCTTGGGAAGGAGCTGCAAGGAGGCCAGGGAGGACTGGGATGCATGCCCGCCTGCACTGAGAGGGTTCTGTTGTCCCTGTGCCATAGAGCCTTGGAGGAGCCTCCCTCGGGGTCAGGAATCGAGCGGGGACACCGCTGGGCCACTCAGAAGGACCGTTTCCTGGGGACCACTGCGGCTCCTGC	200	279
A00202:1331:HH2V7DSX7:1:1101:15555:1157	CGCGGGCGTGGCAGC	ACTGGCCGCTTGACGCAGCATGGTACTGGTACCAAAACAGATACATAGACCAATGGAACAGAACGGATGCCTCAGAAATAACACCACACATCTACAACCATCTGATCTTTGACAAACCTGACACACACAAGCAATGGGGAAAAGATTCCCTATTTAATAAATGCTCTTGGGAAAACTGGCTAGCCCACTGCGGCTCCTGC	200	279
A00202:1331:HH2V7DSX7:1:1101:16116:1157	TGATAAGCACTTAGA	ACTGGCCGCTTGACGTTTAGCTCTTGTTGCCCAGGGCGGAGTGCAGTGGCACAATCTCGGCTCACCGCAACCTCTACCTCCCGGGTTCGAGCGATTCTCCTGGCTCAGCCTCCCAAGTAGCTGGGTTTACAGGCATGCACCACCACACCTGGCTAATTTTGTATTTTTAGTAGAGATGGGGTTTCCACTGCGGCTCCTGC	200	279
A00202:1331:HH2V7DSX7:1:1101:16532:1157	GAGATGTATGCAGGC	ACTGGCCGCTTGACGAGGCACACAGTAAATGAAGCTCAGATCCAAGTACAGGTAGCGAGGCTTGCCCTGATCCACAGTAACAGCCTAAACTTCTGCTCAATCAGGGCCATATGCTCTGATGGAAACGGCCTTGGCTTGGATCTCAGGAGACCTGGGCCTTAGTTCTGGCTCTGACACTAACTAGTCACTGCGGCTCCTGC	200	279
A00202:1331:HH2V7DSX7:1:1101:17128:1157	GATGGACGTGTTCAG	ACTGGCCGCTTGACGATCTGTCTTGGAGCTTTAGTGATTGGGTGGGGAACAGCAATGCTCTAAGCATCTCGACACTGGGTCCCAGAGCCCCTAGTGCCATGGGGACTTTATGGACTTGTTTTGAAGTTGTCCAATCCTGACATCGACTGCTATAAGGGCAATTGGAAAGCACAGGATCAAAGCGGCACTGCGGCTCCTGC	200	279
A00202:1331:HH2V7DSX7:1:1101:17183:1157	GTATCCCGCCGGGGG	ACTGGCCGCTTGACGTCCTAGCATAATTTTTTCTAATTTATCTATAGTGACGCCATAACTCTAGATCTACCTTGATTCAGGTATGCTGTATAACAGTGTGTTCCCTATGTGAAGGCAGAAAACCCAGCAAGTCTCCTTATCCCTTTGGGCCACTTGATAGATGCAGATAGACAAATAGATTGAAGCACTGCGGCTCCTGC	200	279
A00202:1331:HH2V7DSX7:1:1101:19388:1157	ATTGATCTGGCGCCA	ACTGGCCGCTTGACGTTCTTCATTTTCATGACAAGATTTCTTGGAAATAGATCAGCATTATAAGGCAAGGCAAAAAAAGCAAAATGAAACTAAAGATTAATGCTCTGCTGCAATGGCATTGAGGCACTGACCTTAGATCTGGACCAGAAAGGCTCATCCTATGTCCTGCACTGCAGAGTACCTTCCACTGCGGCTCCTGC	200	279
A00202:1331:HH2V7DSX7:1:1101:19497:1157	TTCACACGGTGATCT	ACTGGCCGCTTGACGTAGACCTGTGTTTTTAAGTTTTGGCTTCAGCAAGGAGGTGAGCAGAACTTTCAGAGGAGGTTAAGGGCTTGGCAGATTTTGCTGGTGACACACCCAGACAGGAGTGGCCTTGATCTTGGTTTTCCCAGCCTCCAGAGCTGGGAGCAATACATTTCTGTTGTTGATGAATTCACTGCGGCTCCTGC	200	279
A00202:1331:HH2V7DSX7:1:1101:19660:1157	GTCCGCATTTGAGCA	ACTGGCCGCTTGACGGTTATATATTGTTGGCCAAATATTAAGAAATATTGTGTGCCTCTGGGCAGAGAACTCACAGTTCAAAATATATTTTTTTTTTTACTTTGGTACAGGGTCTTTCTCTTTAACCCAGGCTGGAGTGCAGTAGTATGATCATAGCTTACTGCAGCCTCCACCTCCTGGGTTCACACTGCGGCTCCTGC	200	279
A00202:1331:HH2V7DSX7:1:1101:20039:1157	GGAGCACATAGACAG	ACTGGCCGCTTGACGTCCCCACGGTGGGAGCTAAGCTACTGGTAATGGAGGCGCCGACAGGCACCAAACCAGGAACTAAGTTAGTGTCTCAGGCAAGAATGGGGAGGCGAGGCCGGAGCCACTGCGGGGACCCTCCTGGTTATAGTTAGTTGTCTCTCTCCCTCCCCACACTGGCGACATGAAGACACTGCGGCTCCTGC	200	279
A00202:1331:HH2V7DSX7:1:1101:20057:1157	AGTCTATATGATGCC	ACTGGCCGCTTGACGTGCAGAAAGGCCTTTTGAATGTGAGGAATGTGGGAAAGCCTTTAGATACTCCTCGCACCTTAGTCAACATAAAAGAATACATACAGGGGAGAGGCCATATAAATGTCAAAAGTGTGGGCAAGCCTTCAGTATCTCATCAGGCCTTACAGTACACATGAGAACTCACACTGCACTGCGGCTCCTGC	200	279
A00202:1331:HH2V7DSX7:1:1101:22462:1157	ATATCACTTCAATCG	ACTGGCCGCTTGACGAAGAAACTCTCTTGGTGCGGGGCACTGTGGCTCATGCCTGTAATCCCAGCACTTTGAGAGGCTGAGGTGAACGGATCATGTGAGGTTAGGAGTTCAAGACCAGCCTGGCCAACATGGTGAAACCCCCTCTCTACTGTAAATACAAAAATTAGTTGGGCATGGTGGCGGGCCACTGCGGCTCCTGC	200	279
A00202:1331:HH2V7DSX7:1:1101:22770:1157	GCTTAAAACTCTTAT	ACTGGCCGCTTGACGTGAAACTAGGTATCTCTCAGGCTTGCTCTCCAATTTGATTTTCAGGGCCTGCCAAGGCTAGTCAGTAAGATTTATTAGATTTCTTGTGCTAAAATGAACACAGATGAAGTGTTAAAAATGAAACAGATTATTTGAAAGTTGTAGTGGACTGTCTGAGTCATCAGCAGTCACACTGCGGCTCCTGC	200	279
A00202:1331:HH2V7DSX7:1:1101:24650:1157	AGCTTGGTCTATGCG	ACTGGCCGCTTGACGGCAGCATCAAAACTTCTGCCCAAAGAATGACTATCATTGTTAAATACTGAAACAGGAAAGATTCCCTTGTCCGACTAGCAGGGTATACGACAGGGGAGTGGCTGGCGTCTTCAGCGCCCCGCTGCTCAAATCTCTAGGGGACCACACAGACGGGCAGGCTGTGGGGCTCCCACTGCGGCTCCTGC	200	279
A00202:1331:HH2V7DSX7:1:1101:26567:1157	TCACTAGCGCCAGAC	ACTGGCCGCTTGACGGGCCACACTCAGTGCTGGGGGAAGCAGCTGGATGAGTCCCAGAGAATCATTCACCACAGCGTGTGTCTTAGGGACACAGATTCACAAACCACAAGGCACCACGCCTGCTTTACAGGAACCCCAGGAAAGCAACAAGAGTAACGATTCTCGAGGGTTTACTCTGGGCCAGCACTGCGGCTCCTGC	199	278
A00202:1331:HH2V7DSX7:1:1101:26603:1157	TTTGTATGCGGCACC	ACTGGCCGCTTGACGGTCAGGCTGGTCTTGAACTCCTGGCCTCAAGTGATCCACCCAACTTGGCCCCCCAAAGTGCTGGGATTACAGGCATGAGCCACCGTGCCGGGCCAAGATCTGTATTTTAATAAGTAAATGAGAAAGAAGAAAATGGGGTAAAAGTAACAGCCAGTTCTCAGAAGAGAACACACTGCGGCTCCTGC	200	279
A00202:1331:HH2V7DSX7:1:1101:27995:1157	TCGCAAGCAGCTCTG	ACTGGCCGCTTGACGACTTTTAGTGTCTCTATTATGCTAAGGGTTCATCAGGTGGTTTTCCAATCTATCTCAGCACATACAACTGTGATTGCAGGTAAACGCTCTAAACCTGAGACTGTCCCAGAGACCTAAGAAAAATAGCTGGCATGTTCTTAGGGAAATTAAGAAACCTAATTAGAAGACAGCACTGCGGCTCCTGC	200	279
A00202:1331:HH2V7DSX7:1:1101:29966:1157	TGGTATGGCCGTAAA	ACTGGCCGCTTGACGGCTTTGGAACACACGGAAGGACCACTGAAAGACGTGGTGAAGTGGTACCGCCCAGTGCACCAGGGCAAAGACCACAGAGCGAGGCTGGTGATGGGGCACAGGACTGGCCAGGGAAGCCCACTCAGAGCGTGAGCCAGCTCCCCAGCCTCCCGGCACCCATAAGCCTGCCCCACTGCGGCTCCTGC	200	279
A00202:1331:HH2V7DSX7:1:1101:30183:1157	AGTCGTTTTCTGACT	ACTGGCCGCTTGACGCAGACACACTCAATGTCTAAGGAGACCTCCACTAGGAGGCTGCATAACTGATCTACCCACGTGACCGACGACCCCACTGGGCTGCTGGTTCTCCACGGGCAATGCCTGTCTCCTACTCATCTTTATCTTCCCAGCTTGTATTGCAGGGCTTGGCACAAGGAGGCTTAAGACACGGCGGCTCCTGC	200	279
A00202:1331:HH2V7DSX7:1:1101:32841:1157	CTCTGTCCTTCGTTG	ACTGGCCGCTTGACGGAGGAGACCTGGAGCCACCCTGTGGGCCCGAGGTCCCTTTAGCCCAAAAAAGGGAGGGATTCCTAAGGGGGGTACAGGATGTAGTGCCCAGATAAGACTTCTGCGGACAAAAAGGATGAACTGAAGAAGGGAGACCCACCCTCACTGCACCCCACCCCCCGGGCTTTGGAAACGGCGGCTCCTGC	200	279
A00202:1331:HH2V7DSX7:1:1101:1407:1172	ATATCGTCGACGGTA	ACTGGCCGCTTGACGTTTGGTGTTTACTATAGAAAGGTTTAGGTTGGTATAAGCTTAAATTTAATTGAGTTTCTGTTTTCAATGAAATTATTTATTCACTCATTCATTTGTTATTTGTCTAGTACTTTTGGGCCATCTACTATATATCCTTTATTATGAAAGTCACTTTCTGAGCTTTGAGGAATCACTGCGGCTCCTGC	200	279
A00202:1331:HH2V7DSX7:1:1101:1931:1172	GTGCCCTAGCACCGT	ACTGGCCGCTTGACGAATTTAAAAAATATTTCTAATGATACTGATCTTTGAAATCTAGAACTTTATGTAAAAAACCACTCCAAATTGGAAACATATTTGTCATTTGCTAAATGAACTATGCCTATAAATCAATGGACTACATCTGGTTAGCCATTTGTGTGATTCTTTTCATCATTACAGACCTACACTGCGGCTCCTGC	200	279
A00202:1331:HH2V7DSX7:1:1101:3034:1172	GTTATCTGGGTTAGG	ACTGGCCGCTTGACGGGCCAAGATAGTGAAACCCCATCTCTACTAAAAATCCAAAAAAATTAGCTGGGCATGGTGGCCGGCGCCTGTAATCTCAGCTACTCAGGAGGCTGAGGCAGAGAATTGCTTGAACCCGGGAGGCGGAGGTTGCGGTGAGCCAAGATCGCACCACTGCACTCCAGCGTGGGCACTGCGGCTCCTGC	200	279
A00202:1331:HH2V7DSX7:1:1101:11315:1172	CGATATGGTGTTAAT	ACTGGCCGCTTGACGTACCTATGGAAATATGAATTTGTGAGTTTTTTTGTGTGTGTGTAATAAATTTTTATCAGTTGGTTAAACCAAATGCATAAGGGGGATTTGCTGAATTATGGAATCCTTTATTATATGGAGCACCGACTCTCAAATGTGGCTTTGGTGTAAATCTGGATACCTAACGACTGCACTGCGGCTCCTGC	200	279
A00202:1331:HH2V7DSX7:1:1101:12472:1172	TAGGCGGCAGTTGAG	ACTGGCCGCTTGACGTAGTCTGACGCCTGGCGCTCACACCTACAGCGAATATCTGCCTGCGGAAGCGGAACCTGTGCCATCCGGGAAAGCTTACTGAGCTGATCCCGCCTCTTGCGAGGCGCTGCACAGGCTGTGTAGACCTGGGGAGCTGAACTCTTCCCTCAGTGGGTGGCTCTGCCAACTATCACTGCGGCTCCTGC	200	279
A00202:1331:HH2V7DSX7:1:1101:13268:1172	TCAGGTGTTTAACAG	ACTGGCCGCTTGACGCAAACTCTGAGGCTGCCATGGTAAGGTGGACAGAGTCCCTGCCCTCGAGTAGCTTACAGACTCCTGGGGTTTACAGTTCCACACGTGGAAAATTAATTTCTGGGTTCCTCCACTGGGAAGGTTCAGGATATTCAAGACATAGCCAGGGCTCTAAGCCCAGGTACAGAGTGCACTGCGGCTCCTGC	200	279
A00202:1331:HH2V7DSX7:1:1101:14425:1172	ACCATAGCGCGACTG	ACTGGCCGCTTGACGTTTTATTTTTTTATTGTTTCTTTTTATCTTTTAGAATATTTTCGCTCCGTGGTTGGTTGAATCTGCAGATACAGAACTCATGGATATAGAAGTATTGTATATCAAATTAAATACAGTACTGACTCTATTTTATTTGCCTGCCATGCCTCTTCAGTGTCTTTCAATCTGGACACTGCGGCTCCTGC	200	279
A00202:1331:HH2V7DSX7:1:1101:14696:1172	GGGGAGTCATCGTTG	ACTGGCCGCTTGACGCTGGAATAGCCAAAACCCAGAACATTGACTCCAGTAAATGCTGGTAAGAATGTGGGGCAGTAGGAACACTCACTCACTGCTGGTGGGAATGCAAAATGGTACCACAACCTTGGTAAACAGTTTGGCAGTTTCTTTAAAAAACAGACAAACTCTTACCACACAATTCAGCACACTGCGGCTCCTGC	200	279
A00202:1331:HH2V7DSX7:1:1101:14751:1172	CGAAAGGACGGTTCT	ACTGGCCGCTTGACGCCTGACCTCAGGTGATCCACCCGCCTCGGCCTCCCAAAGTGCTGGGATTACAGGCGTGAGCCACCGCACCCGGCCATGCCTGGTTCTCTTTAGATGCTCACACACAGACACCACTTGGCTGTGAGGAGGCCAAGGAGCCACCCTGGCAGGCCACATATAGGAGTTCTGGGCACTGCGGCTCCTGC	200	279
A00202:1331:HH2V7DSX7:1:1101:15221:1172	CTTATAAGACTGAGG	ACTGGCCGCTTGACGATTTCATATATAACAGAGCTGATATTTGTATGTTTTGTGGAGATGATGTTTCATCATGTTGCCCATGCTGGTCTTGAACATTTGGGCTCAAGCAATCCTCCCACCTCGACCTTCCAAAGTGCCAGGATTACAGGCATAAGCCACCATGCCTGTCTTAACATTTAATCTTTCACTGCGGCTCCTGC	200	279
A00202:1331:HH2V7DSX7:1:1101:15564:1172	AGGGTCCGTAACTCT	ACTGGCCGCTTGACGGGGAGCTCATAAACCCCTGAAAAGCCACAGGGTAATTTATAATCCTTGATGCCACCCCTTCCTGACACAAGCGCTTCAGAGGGAACATCTTTAGTTCTCGGGCACTTCCTGCAATTTACACGCCCAAGCTGCTTCGACCACAATCTGAATTCAACCTTATTAAGTAAAGTCACTGCGGCTCCTGC	200	276
A00202:1331:HH2V7DSX7:1:1101:16360:1172	AAGCCTTCGCTTCGA	ACTGGCCGCTTGACGGGGGGAGTCTGCTGGGGGCTGGCTAGTGGAAGGCATATGGGGTAAAATGTTTTTGCTCTTAAAAAGTACTGTAGGAGGCCAGGCATGTTGACTCAGGCCTGTAATCCCAGCACTTTGGGAGGCCAAGATGGGCAGATCACTTGAGGTCAGGAGTTCGAGACCAGCCTGGACACTGCGGCTCCTGC	200	279
A00202:1331:HH2V7DSX7:1:1101:16812:1172	GAGCGTGTGGTTCAG	ACTGGCCGCTTGACGCACACACGCACGCACACACACACCCCTCCAAGGCACATCATTGTGAAATATCAAAATGTTATTTAAAATCAAAGAAAGGCCAGGTGTGGTGGGTGGCTCACAGCTGTAATCCCAGCAATTTGGGAGGCGGAGGTGGGTGGATCACCTGAGGTCAGGAGTTCCAGACCAGCCACTGCGGCTCCTGC	200	279
A00202:1331:HH2V7DSX7:1:1101:17264:1172	CAGGTGCGTTCGGGT	ACTGGCCGCTTGACGTTGTGTTTCTTGTGTCCCCATGTTGATCTGTGTGCCTAGTGGAACTTTTGCTTCTTTCAGACTTTCTGGGTGGTTTTGTAGAGATGCCTGTAGTTGGGCTTTAGTGTGTTGGTTGCAAAGGGTATGGTGACTTTCTGGACAGGTGCAATGGTGTAGTCTCCTTGCAGCTTCACTGCGGCTCCTGC	200	279
A00202:1331:HH2V7DSX7:1:1101:20012:1172	GGTAGAGAATAGTCA	ACTGGCCGCTTGACGGATACACAGGGAGAAGATGGCCCTAAAACAGTGGAGGCAGATTTTGGAGTGATGCATCTACAAACCAAGAGATGCCAAGGATTGACAGCTGTTAGTCCATCCACTTTGTGTTGCTGTAAAGGAATGTTGGCTGGGAATGGAAGCTCATGACTGTAATCACAGCACTCTGGCACTGCGGCTCCTGC	200	279
A00202:1331:HH2V7DSX7:1:1101:20374:1172	AGATGCAGTCCCAGT	ACTGGCCGCTTGACGAAAGCCTGGCAGAGACACAACAAAAAAATAGAATTTTAGACCAATATCCCTGATGAATATCAATGCAAAAATACTCAATAAAATACTGGCAAACCGAATCCAGCAAAACAACAAAAAGCTTATCCACCATGATCAAGTGGGCTTCATCCCTGGGATGCAAGGCTGGTTCACACTGCGGCTCCTGC	200	279
A00202:1331:HH2V7DSX7:1:1101:21621:1172	TCATACGATTTCAAA	ACTGGCCGCTTGACGACCAAGAAAAGGGAGAAGCAGGTAACAGAAGGAGGCATCTCCACCTCCCCTATGTCACAGATGAGGAATTCCGGACACAGAAATTCTAAGTTAATCTGCCTTGTCATCCGCGGTAGCAGGGAGGCCTCAGTGCAGGTCTGGCCCACCCCTAGCACCTGAGCCTCCTGTGCCACTGCGGCTCCTGC	200	279
A00202:1331:HH2V7DSX7:1:1101:25744:1172	TTTCGCCATCATTTG	ACTGGCCGCTTGACGTCTAGGCTGGACGTGAGAGGGAGGACGGCCTTGGCTCAACCCGGGGTAAGGCAGGCTGACCAGCCCCTGGGGTTATTTGGCTTTCCAGTCAGAGGAGGACAAGTTGCAGGAGAGAGAATCAAAGATTCAGGCTGCCTAGTGTGGCCACCGCCCCATCAGCCCTAAGATGACACTGCGGCTCCTGC	200	279
A00202:1331:HH2V7DSX7:1:1101:26106:1172	CACTATTTGATCGGG	ACTGGCCGCTTGACGGCAAAATTTTTTCTTAACAGTTCTGGAAGGTGAGAAGTTCAAGGTCAAGGTGCCACATCTGGTGAGGGCCTTCTTGCTGGTAGGAACTCTCCGCAGAGTCCCAAGCGGTGATGCAGGGCATCACATGACAAGGGGGCTGAGTGTGCTAGCTCAATCCCCTCTTTCTTCTCCACTGCGGCTCCTGC	200	279
A00202:1331:HH2V7DSX7:1:1101:26160:1172	TAGTGGGGACACCTC	ACTGGCCGCTTGACGGAGATAGCATGTAAGGTGCCTTCTATGAATCTGATGCAGAAACTGAGGCCCCAGGCAGGGTGGCCCTTTGACCTTCTACTTCAGAACCCTGAATACTAGAGGGAAGGGGACTTGTCCAAAGTTACATAGCAAATTAGAGACAGCACCGGGATAGAAACAGCACTCTGTCTCACTGCGGCTCCTGC	200	279
A00202:1331:HH2V7DSX7:1:1101:26178:1172	TTCGAGGCAGCAGCA	ACTGGCCGCTTGACGGACAGATGCCCCGATTTCCTTCTTGTGCAAACATCAGAGTGTAGTTACACAAAGTTACTACACACCTATGCTACACACCTGTACAGCGTATTTTGTACCGAATACTGTAGGCAATTGTAAGCACCGTGATACTTGTGTATCTAAACACAGAAAAGGTAATGTGTTGGTTGCACTGCGGCTCCTGC	200	279
A00202:1331:HH2V7DSX7:1:1101:26250:1172	GCTGGAATCCCCGAA	ACTGGCCGCTTGACGCCCTAATCCAATATGACTAGTGTCTTTATAAGAAGAGAAGATTAGGACACAAACACACTCAGAGGAAAGACCATGTGAAGACACAAGGAGGAGACAGCCATCTACAAGCCAACAAGAGAGGCCTTAGAAGGGACCAACCCTGATAACACCTTGTTCTCAGACCTCTAACACACTGCGGCTCCTGC	200	279
A00202:1331:HH2V7DSX7:1:1101:27190:1172	GGAGACATCGCCCAG	ACTGGCCGCTTGACGGCAGATAGTCAGGGCCTGTAAAGTGTGCCAAAGAAATAATCCCCTGCACTGCAGGTCATACATTTCAATCCCTGTATCTTTAACGTCCTTGTTAAGTTTGACTCTTCCAGAATCAAAGCTGTAAAACTACAAATCGTTCTTCAAATGGAGCCCCAGATGCAGTCCATGACCACTGCGGCTCCTGC	200	279
A00202:1331:HH2V7DSX7:1:1101:27679:1172	CCACGGTGTGAGTCG	ACTGGCCGCTTGACGTTCCTAGGCAGAAGCAGTGCCTTTCTTCTTGGTTGTGTTGGTGACATTTGCCTGTGCTTGCCGTAGCATCATTGTACTTAGGTGACTGTTTCCTTGGTTGCTTTTATCTCAGAGCCTTAGCACTTAACCATTATGCCGGCCATGTAGTAGATGTTTGTTCAATGAAGTGACACTGCGGCTCCTGC	200	279
A00202:1331:HH2V7DSX7:1:1101:27841:1172	CAGCTATTTCGGGTA	ACTGGCCGCTTGACGCAAAAAGAGAAGAAAATTAGCCGAGTGCAGTGCTGTGTGCCTATAGTCCCAGCTACTCCAGAGGCCGAGGTGGGAAGATCTCGAACCCAAGAGTTTGAGGCTGCAGTGAGCTATCATTACATCGCTGTCCTTTAGCCTGGGTGACCAAGCAAGACCCTGTCTCCAAACAACACTGCGGCTCCTGC	200	279
A00202:1331:HH2V7DSX7:1:1101:29812:1172	AAACTACTGACTTTT	ACTGGCCGCTTGACGGAGTTGCCTGCTGTGTATGCTGCTGGTGACATCCATAGGGACCTGGCCGTGGGGGGTCCCTGGGTGCTTTAGCCTGGTTATGACACTCTGCCTGGACAACTGTCCACTTAATGTTTCCCCATTTATTGTTTCGCAGCCTGAATAACTCCTTGTTCCCACACCACCTATAGCACTGCGGCTCCTGC	200	279
A00202:1331:HH2V7DSX7:1:1101:30138:1172	AGTAGGAAGCATGTA	ACTGGCCGCTTGACGAATGAAGAAGACCTCCATGACTTTACAAGTGCAAAGAGAGATGGGTCTGGGCACTGCTGGGCCTTTTAGAGGCTCAAGGACAGTGGCCTTGGGGAAGGCTGAAGGAGACACCTATTGAATTAGATGGTGCCAAGGCTGAGGGAGGACTTTCGGGAATCCCAGACTAGAGACACTGCGGCTCCTGC	200	279
A00202:1331:HH2V7DSX7:1:1101:32597:1172	CCAGAGGCGAGTCCT	ACTGGCCGCTTGACGAGGAGAGAAGATGAAATACAGAAAGGAAAAAGACAGGAAGAAAGAGTTCTCTGTTACAGGCAAAGCTAGGCATGTCCATCTACATTGAAGAGACAGAAAATATGGAATAATCAAGCCCATCTGACACACGGCCTTTAAGATTTTTTTGCTTTGCTAGGCTGTTTGGAAAACACTGCGGCTCCTGC	200	279
A00202:1331:HH2V7DSX7:1:1101:3079:1188	GAACGTAGCAACCTT	ACTGGCCGCTTGACGGGTGATATTAGAAAAGATGTAAGTGGATGATAACTGGGAAACTGCTGCTGTGGCTCATGGGTGACTTGAGAGATGCCTGGAATACAGGAGGCATGGCTCTGAAAATGACGGAGACAAGTCCCAACTGAGTTGAGACAGGCAATTTAGTACTGACAGCAACAACACTACCTCACTGCGGCTCCTGC	200	275
A00202:1331:HH2V7DSX7:1:1101:4490:1188	CCAAGTTAAGTTGAT	ACTGGCCGCTTGACGTCACCTCATGCAGCATTCCAGACGAGAAGCCAGGAAGGGGACGTCGGAAACCACACAGATAGCACCTCCCTAACCTTCTTCCCAATTCCCCAGACCAGTGGCACCTAGCATGGTTTCTTCTCCTGCCAGGGCATCTCGTCCTTGTCACTGCCAGGAAGGGTCTGTGATGGCACTGCGGCTCCTGC	200	279
A00202:1331:HH2V7DSX7:1:1101:5575:1188	AGGGGGCTCCAGTCC	ACTGGCCGCTTGACGATTCCTCCATCCATATCCCTGGGCCTAGGAGGAGCTGGTGAACAACACAGAGTTGGTGCAGAGCTACCGGCAGCAGATTGGGAACGTGGTGAACCAGGCCAACCTGCAGCTCTTCTGGAACATGTACAACAGGTGCGGGTGGGATCAGCAGCCCTGGGACCCAGCACACCCACTGCGGCTCCTGC	200	278
A00202:1331:HH2V7DSX7:1:1101:5828:1188	CTGCTCCAGGTTCGA	ACTGGCCGCTTGAAGTAAAAGATAGTGGAGACTAAGGTTCTTTTGAAGTCTTATGGTTGCTGCTCTTAGATATAATAGATGACAAAAGTTTACTATTCAAATCTTCAAAAGGTGTTAGACTTTTAGTTAATCCGTTTAGGATTGGGAGGGCCTGGAAGAAAAACATCTAGCTATGTTAATAGATGCACTGCGGCTCCTGC	200	279
A00202:1331:HH2V7DSX7:1:1101:7744:1188	TGAGGAGGGAAATCA	ACTGGCCGCTTGACGTGGCACGTGCCTGTAGTCCCAGCTCCTCAGGAGGCTGAGGCAGGAGAATCGCTTGAACACAGGAGGTGGAGGTTGCAGTGAGCCAAGATCCCACCATTGCACTCTAGCCTGGGCACACAGCCAGATTCTGTCTCAAAAAAAAAAGAAAAGGGGGAGTGTATGCTGAGTTCCACTGCGGCTCCTGC	200	279
A00202:1331:HH2V7DSX7:1:1101:10330:1188	GGGACAGATGGAGCG	ACTGGCCGCTTGACGAAAATTAGAGATGGTTTAAAATCGGGCTTAAATACTATCTTTAGCTAAACCAAAAGAAAAGAGTGGGGCAGGCAAGTTAAGGAACCATGACCAGGAAATGTACGGTAAAAAGGAGTGGGGTTTCTTATTTCTTCATTGATAAGTTTTTCATGATTTAGAGTCATTCTTCCCACTGCGGCTCCTGC	200	279
A00202:1331:HH2V7DSX7:1:1101:13566:1188	GAGGGACAATCAAGC	ACTGGCCGCTTGACGAACTCATTCTTTAGAAATATTGGCTTTTCTCCCTGCTGACACTCTGTAAGCAATTCATTCTGGTCTTGTTTTTTGCAAAAGATTGTTCTGCCTTACAAAAAGGCAGAGTTGATGCACAGTGTCTGACTAGGAGCCTTGGGCAGTGCACTATTTGTCCGTGAGGCTCATCTCACTGCGGCTCCTGC	200	278
A00202:1331:HH2V7DSX7:1:1101:14452:1188	TGAAGCCGGAAAAAC	ACTGGCCGCTTGACGAGAAACCATTGTGTAATCCACAATCCCTGAAGAATATTTTTTCCCTTTTCTAGAATGCCATAATAAAGGAAATTATATAATAGGTGGCCTTTCGTATGGCTTCTTCTACTTAGCATGCTTTTGAGATTTATCCCTGCTATTCTGTGTGTTAGTAATTTTTTTTCCTTCTTCACTGCGGCTCCTGC	200	279
A00202:1331:HH2V7DSX7:1:1101:15754:1188	CGTGGATGTCCTGTT	ACTGGCCGCTTGACGGGAGCCAGCCACTCTGGGTGTCCCTGAATCTCTGGGCTTTGAGCGCCAATCGGACCTTCCCCTAGAGGGTGCTTGGTGGCTCATGATAGCTCCAAACATGAGTCCTGGGAGAGCCCCTGGGGCAGGTCCAAATGCTCCACATGTTGACCTCAAGGACGTGGCCTCCCCAACACTGCGGCTCCTGC	200	279
A00202:1331:HH2V7DSX7:1:1101:16080:1188	GTACAGACACTAATC	ACTGGCCGCTTGACGCACAGCTCACTATAGCCTCAAACTCCTGAGCTCGAGTGATCCTCTCGCCTCAGCCTCCCAAGTAACTGGGACTACAGGCGTGCATCACCATGCCCAGCTAATTTTTTTTTTCTTTTTTAAGAGATGGGGTCTCCCTATGTTGCCCAGGCTGGTCTCAAATTCCTGGCCTCCACTGCGGCTTCTGC	200	279
A00202:1331:HH2V7DSX7:1:1101:20148:1188	AACTATTGCAACTGT	ACTGGCCGCTTGACGTAGGGCCGTGCAGATTAAGTAAAATAGTAACTGTGAACCACCCAGTATAATCTAGTCCTGGGCATCGTAAATGACAAATGGAAAAGAAAACAGATACTGGAAGAAGGCCCCCACGTTTGAATTGTATTTGCCACCTACTAGCTGGGTGATGGGGCTGATATATTATCTCACACTGCGGCTCCTGC	200	279
A00202:1331:HH2V7DSX7:1:1101:20582:1188	TAGTTTTGTGCAACG	ACTGGCCGCTTGACGGGCGCTGCCAGGTGCCCGGGTCTATTGGAGGCGCCCCATCTCAGACTTCCTAACACAGCCTGTGTGGAAGGCAGAACAAAGAATGCATGCCCAGTCAGAAATCTGTTCTATTCTGCTCCAGGAAAATCGGAAACCTGTGAGTCAGAGTCAGAGAAACTTACCCAAGCAACCACTGCGGCTCCTGC	200	279
A00202:1331:HH2V7DSX7:1:1101:20672:1188	CGCTCAGAATTCAAG	ACTGGCCGCTTGACGGAAGGAGTCTCACTCTGTCACCCAGGCTGGAGTGCGGTGGCGTGATATCGGCTCACTGAAACCTCTGCCTCCTGGGTTCAAGCACTTCTCTTGCCTCAGCCTCCCGAGTAGCTGGGATTACAGGTGCCCGCCACCACGCCTGGCTAATTTTTTGTATATTTAGTAGAGACCACTGCGGCTCCTGC	200	279
A00202:1331:HH2V7DSX7:1:1101:21920:1188	GTAGTCAGACAATTA	ACTGGCCGCTTGACGATTCTCAGCTCACTGCAACCACTGTCTCCTAGGTTCAAGCGATTCTCCTGCCTCAGCCTCCCGAGTAGCTGGGATTACAACCACGTGCCACCACACCCGGCTGATTTTTGTAATTTTAGTAGAGACAGGGTTTCACCATGTTGGCAAGGCCAGTCTCGAACTCCTGACCTCACTGCGGCTCCTGC	200	279
A00202:1331:HH2V7DSX7:1:1101:22101:1188	GCATAGACAAGCCCG	ACTGGCCGCTTGACGAGCAGGATCAGGTGGCTCTGGCATTGGATCCAGGCCTGTGACTGTGTCTTGCCCAGAGGATAAGAAACAAACTCAGTAGTTCACATTGGTTTTCAAACGGTGAGTATAGAAATCAATGTGTGGGTGGTGTGTTAAGGAAAAAGATTAAACAGAAAGAAAAAACAGAGGACCACTGCGGCTCCTGC	200	279
A00202:1331:HH2V7DSX7:1:1101:22806:1188	TACTGTTTATACTGC	ACTGGCCGCTTGACGTATCTTGCTAAATTAAGGATATTGTTCTAGTGAAAAAAATAGACATTTGTAGTTAAGAAGGCTAAATTTCAACATCTTTTAATGCAAAAAAAACATTAATATCAGCATAAGGTGATAAAATATGTAGGCATCCTAAGATTATAATTATAAAACCCAAGAACTTTTTTACTCACTGCGGCTCCTGC	200	279
A00202:1331:HH2V7DSX7:1:1101:22968:1188	GGGGTGGGCCAACGG	ACTGGCCGCTTGACGAAATGTAGCTTTAGTGATGAGAGAGAAAGCGTTTTTCTGGAATTTCTTTGGGGAGACATCTGCATGCTGGTAAAAACTATTAGGTAGTAACAGCTATCTTGATTTTTAAGGCTCCCAGAAGCAGACCTTGAGATGAGGGTCCTAGTGCGAGTGGTTTATCTGGGAGGTGGCACTGCGGCTCCTGC	200	279
A00202:1331:HH2V7DSX7:1:1101:23692:1188	CCAGCTGGCATGGCC	ACTGGCCGCTTGACGTCTCTTCTCCAAAATTTTTGCCATGCCTCTTAGAAGCATTTTTATTTCAATACAATAAAATAACTGGAAAATAACATCAAAAATAATCCTTTCCATCATTATTCTGTGACTTATAGTATTAGAATGTACTATGGAAATTGTTGCTAAACTTTTATCTGATAGGAAAGGATCACTGCGGCTCCTGC	200	279
A00202:1331:HH2V7DSX7:1:1101:26024:1188	ACAGTCAGACGTTGA	ACTGGCCGCTTGACGGCTTAATATGGTGGCTAGAGTTACCTGAAGAATCTATAAAAAATGACCGAAGCCCCTTCTGCTCACCCTCCCACTCATCAGAGTTGGCTTCCGTGGGTCTGAGTGGGAAGGACTTCCACTTTTAACAGCATGAGACACGGTTCTGACAGCCCCACTAACATCCGAATGCACACTGCGGCTCCTGC	200	279
A00202:1331:HH2V7DSX7:1:1101:26350:1188	AGAGCCCCGCCGTGT	ACTGGCCGCTTGACGATGATGGGAGAAAAATACGAATAAAAGTCACATGCGAGGGGAGAAGCACGATTGGTGATTAGCCCATCAAAGAGAGGCTAACTTGGCACTGTGGTAGTATCTGGCAACAGTACAGGAGGTGGCTGGGTTTTCTGAGGCCATGTGGCTCCTGAGGAAGGAAAAGGGGATTTCACTGCGGCTCCTGC	200	279
A00202:1331:HH2V7DSX7:1:1101:26494:1188	AGTTTGTGGACGTCC	ACTGGCCGCTTGACGAGGTCAGGAGATTGAGAACATCCTGGCTAACACGGTGAAACCTCGTCTCTCTTAAAAATACAAAAAATTAGCCGGGCGTGGTGGCGGGCGCCTGTAGTCCCAACTACTCAGGAGGCTGAGGCAGGAGAATGGCGTGAACCTGGGAGGCGGAGCTTGTAGTAAGCTGAGATCACTGCGGCTCCTGC	200	279
A00202:1331:HH2V7DSX7:1:1101:27380:1188	AGATGGCTCCGTTTG	ACTGGCCGCTTGACGCCTGGCTGAATAGTTTCTCTGTCTCACATGGCATTCATGGAAGCATTCACTGGTGTTCACTGGACCATGCAGATCTGGACAGCATGTGGTGGCTGCATTTTTGTGTCTGTTTCCTTGTTGAGCATGGCTGGAAAGTGAGATCAGCTAGAACCATTGACCAAAGTGCTTATCACTGCGGCTCCTGC	200	275
A00202:1331:HH2V7DSX7:1:1101:27633:1188	AGAAGATCACTCTCT	ACTGGCCGCTTGACGCCGTCTCTCAGCGGGATGTTTTATGTGGAATAACAGTTGTCTGGGTTTGTGGTTTGGGTTTTATAAGAAACAAGGGCTTGCTGAGTTTTTGATCGAGTGAGTTAGGCTTAAAATGGCAAGATACTTTCTAACCATGATGGTGAACTTGGGATGGAGGCAGGGGTGACTACCACTGCGGCTCCTGC	200	279
A00202:1331:HH2V7DSX7:1:1101:28375:1188	GCTCCCTCACAGGTG	ACTGGCCGCTTGACGAAGTGTGGTGGCATATACCTGTAGTCCCAGCTTCAGGAGGCTGAGACAGGAGAATTGCTTGAACCTTGGAGGTGGAGTTTGTAGTGGGACAAGATTGTGACAGTGCATGCCAGCCTGGGTAACAGAGCGAGTCTGCACTTCAAAAAAAAACCAAAAGTCGAATGGATAAACACTGCGGCTCCTGC	200	279
A00202:1331:HH2V7DSX7:1:1101:29188:1188	GATTCCTCGACAGTA	ACTGGCCGCTTGACGCTGAAAGCACTTGCCAGAATAACTTGGTCTAATTTCCTGGTGAGACATGTGGGGAAACTGAGGCACCCAGCATGGGGGCGGGGGTTGACCATGGGACATGAGGTCAGAGCCAGTATTTGAACCCAGAGCTCCAGCTTCTTGGGAGGCATCCAGGAGGTGGCTGGACACGACACTGCGGCTCCTGC	200	279
A00202:1331:HH2V7DSX7:1:1101:29857:1188	CCAGCATTCGCGAAA	ACTGGCCGCTTGACGTCACAAAGGAAGGAAACCAAATATTAAAAACATTAAAAGATGTTCAGCTCATTTGTAATCAGAGAAATACAAATTAAAACCCCATTGGTATAAAATTTTAGTCCCACATGACTGGCAAATATTAAAAATCTTGGCACTATCAAGTATTCATAAAGACATAAAGCAACAGGCACTGCGGCTCCTGC	200	279
A00202:1331:HH2V7DSX7:1:1101:30400:1188	CATGTAACGGGCGCA	ACTGGCCGCTTGACGTCTCATAATAGGAACAATAGCTTTTCTTAGGTTCTCAAATTGGTTGTTCATGTATCCAAAAAAGAAAAAAGTGCCACAAAAAAACCACCAGCATCCTACAAAGCCCTCAGGTAGAGTTTATCAGTGATATAAGGCATCTTGATGGGTTATGGTCTACAAATGCATATAGACACTGCGGCTCCTGC	200	279
A00202:1331:HH2V7DSX7:1:1101:1461:1204	CGAGCATTAAATTAA	ACTGGCCGCTTGACGCTCAATAAAATACTGGCAAACCAAATCCAGTAGCAAATCAAAAAGTTGATCCACCAAGATCAAGTGGGCTTCATCCATGGGATGTGAAGCTGGTTCAACATATGAAAATCAATAAATGTAATCCATCACATAAACTGAACCAAAGACAAAAACCACATGGTTACCTCAATCACTGCGGCTCCTGC	200	279
A00202:1331:HH2V7DSX7:1:1101:1696:1204	GCTGACCAACTGGAT	ACTGGCCGCTTGACGTTTTCTGAACATGAAGTGGATGGGGGGGTGCCCTGTCCCTGGAGGTGCTGAGCTTAGAGAGGGAGGAAGCGGATGGGGAGGTGCGGGTGTTTTAACGCCAGGCTGTCTCTTCATGGCGTGCCATTTGGTGAACCTGTTTAATTCTGCTTTTCCCCCCTCAGCTTTCAGCGCACTGCGGCTCCTGC	200	279
A00202:1331:HH2V7DSX7:1:1101:3125:1204	CCCGAAGGGACACCC	ACTGGCCGCTTGACGAAGTGCAACTAAACAAATTACAGAGGACGACTTACTGCTAAGATAGGTCAGAATTGGTTATGGATTTGGGAAGCATGGCCAAATAATTACACAGACAAATGTCATTTCTAGCTGAATCTTAGAGTGGGGCAAGCATATTCTTCTTCCATAAGCAGTGGTTGCCCAAAGTGCACTGCGGCTCCTGC	200	279
A00202:1331:HH2V7DSX7:1:1101:3251:1204	CGCTTGCGCGGCAGC	ACTGGCCGCTTGACGGAGCCATGTTGGGGGGATGGAGGAGCAGGAGTCTCTGCCCTGGACAAGCTCAGTGTGTTGGAACAGGTAGACACAGAAATGACCGCCTGAGAGCATGCCCTCTGCCCTTCAGTGAGGGCCTCTAAGGGGCTGGTCCTCCTGTGCTGTGGGAGGGAGAAGGAACTCCAGGTCACTGCGGCTCCTGC	200	279
A00202:1331:HH2V7DSX7:1:1101:3848:1204	TTGCATTGTTCCGCC	ACTGGCCGCTTGACGTACACTAAAGATGAATTGAGTGAGGCCACCCCCATAGACAGACACACCTGCTGCATTTACTTTTAAATCATTGCAGGTAGTCGGACTGTGGTGGTTGCCATGATCAGAGGGCTGGGATAAGAATTTGGGTTCTTATAGCGTCTCAGTCCCAACCAACTGGTAGTATCCATCACTGCGGCTCCTGC	200	279
A00202:1331:HH2V7DSX7:1:1101:4426:1204	CAGCGACGGCGTGTC	ACTGGCCGCTTGACGTAATCAATAAGAAAAAATCTGTACCACTCACTTGTGGGTTGTCTAAACTTATGATATTCCCCACTGATAATGATCAGATTACTATTCCCCCATAAGTGTAGATTGAATCAGGTTTGGAAAATTTGTGACTTCTGCCACATCTTCTAGGTTTGCCCAGTCAGGAGGTTTGTCACTGCGGCTCCTGC	200	279
A00202:1331:HH2V7DSX7:1:1101:4951:1204	GGGTCAATCTAACGA	ACTGGCCGCTTGACGACCGTGCTTTTCTACCAGCTTGTGCAGGGGACAGTCACGGTGGCCCTGCCAGCCGCCCATGGAGGCAAAAGGCACTGCGTGATTACAGCAGCTCCTAATATCACATTCCAAAAACCAGAGTGCCCTGTAGACAGAGCTCATGGGATGTGCTTTTACTAGACCATTCAGGTCACTGCGGCTCCTGC	200	279
A00202:1331:HH2V7DSX7:1:1101:5240:1204	GCGTCTTGTGTGCGA	ACTGGCCGCTTGACGGGAATGATAAGTGAACCACCCGTGAATGTTAACGATAGTGATCATTCTGAGGTAACTTGGCTCTCCATCTTCCTTTACAGCCTCTGTGCTGAAGCCAGGGTAGCAAGGTTCATGAGAGGAAAATGAAAACAACAGCGAAGGGAAGGGGCACACACGGCCCTCGGAATGGACACTGCGGCTCCTGC	200	279
A00202:1331:HH2V7DSX7:1:1101:5385:1204	TGTAGTTGAACACGG	ACTGGCCGCTTGACGGACTTCTATCACCATCAGTTACTTTTGTTTATTTTTGAATTTCATGTAGGTAGAATTAAAGAGTATGTACTCTTTTTTCTGGTTTCTTTTTTAAGTATAATATCTGTGATATTCATATATATTTTTGTAGTTTTTGTTTGTTTGTTTGTTTGTTTTTGAGACGGAGTTTGCACTGCGGCTCCTGC	200	279
A00202:1331:HH2V7DSX7:1:1101:7789:1204	TATCATCAGACGAGT	ACTGGCCGCTTGACGCCTCCCCACACCCAAGGTTTCTGATTAGGGGTCTGTGGTGGGTCCTGAGAATTTGCATTTCTAGGGCCAGGCACGGTGGCTCACGCCTATAATCCCAGCACTTTGGGAGGCTGAGGGGAGTGGATCATTTGAGGCCAAGAGTTTCAGACCAGCCTGGCCAACATGGTGAACACTGCGGCTCCTGC	200	279
A00202:1331:HH2V7DSX7:1:1101:9362:1204	CCGTATCCGGGGTCT	ACTGGCCGCTTGACGCAAACAAAAAAAGGGGTGTATATAAACACACACACATAACAGAATATCATTTAGTTTTTTGTTTTTGAGACAGGGTCTTGCTGCGTCACCCAGGTTGGAGTGGAGTGCAGTGGTGAGATCTCAGCTCATTGCAACCTCCATCCCCCTGGCTCAAGTGATCCTCCCACCTCCACTGCGGCTCCTGC	200	279
A00202:1331:HH2V7DSX7:1:1101:9417:1204	GTTTCTTGAAATTTC	ACTGGCCGCTTGACGAGGAGGAAACTAGAGTCCAGCAGATCAGTCTTTACCTAATTAATGAGATATTCAAAAGGTAAAATGTTACAATTAAAATTCCAATTTAAAAAGTCCAGCCATACAAAGAAATAGGAAAATGTGATTCATAATGAGGAGAGAATGCGATCAATAGAAAGAAACAGAAATGACACTGCGGCTCCTGC	200	279
A00202:1331:HH2V7DSX7:1:1101:9778:1204	CGTAGCACTTAGGTA	ACTGGCCGCTTGACGATGAAGAATCCAACAACAAAACAACAGCAACAACAGCAACAACATAACAATGTAAGAGACCTTGAAGTTCCAAAGGCTTAGCCCATGTGGGGCCAAGGGTCAAGGGCCCTCGGATGATGATGGTGCTCGTGTTTCCCTCTCCTCCTCGGCTCCCTAAGTCCCAGCTGCAGCACTGCGGCTCCTGC	200	279
A00202:1331:HH2V7DSX7:1:1101:11008:1204	CTACTTTTTCGGTTC	ACTGGCCGCTTGACGTTTACCCCCAAATAACTAAACCCCGCCAAATGTTGAGATTCCGGACGTGAGGGGTGCTTGGATGGGGAACCCCCGAAATAATGGCCATCACGTCCACCAGAGGGTGCGGTGGGGGCAAATTTGTGCCAGGAGGGGAGCTCGACCGGTGACCCTCAGAGCCAGGTAGGCGTCACTGCGGCTCCTGC	200	279
A00202:1331:HH2V7DSX7:1:1101:12726:1204	GCGTATGCGTGCATG	ACTGGCCGCTTGACGTCCCGGGAGAGGTTGCTCATTCAATGAGTGTGCGTGAACCTGGCACCCACCAAGGGCCCTGTGGGGCTAGGCGCCTCCTGATGCTTGCTCGTCCGCTCCCCAGACCCTCTACTTGTTTCTCAGACCGCCAGGCACGAGAGTCAGTCAAAAAGGCCCACCCTCCCTGCCTCCACTGCGGCTCCTGC	200	279
A00202:1331:HH2V7DSX7:1:1101:12780:1204	GGACAGTGACGACAT	ACTGGCCGCTTGACGCTCAGGTCATGGCAACCTCTGCCTCCCAGGTTCAAGCAATTCTCTGCCTCCGCCTCCGCCTCCCAAGTAGCTGGGATCACAGACGCTCGCCCCTATGCCCGGGTAATTTTTGTATTTTTAGTAGAGATGGGGTTTCGCCATGTTGGCCAAGCTGTCTTGAACTCCTGACTCACTGCGGCTCCTGC	200	279
A00202:1331:HH2V7DSX7:1:1101:12997:1204	AAAACCAGCCGCTCT	ACTGGCCGCTTGACGCACACACGCATGCACACACGCACACATGCACACACATTTTATTGGTCTGTTTCTCTGGAGAAATCTGACTAGTACAACTTCCACAGAACAGACTCAGGGAACACACAACAGGAACTGGACCGAACCCTAGAAGACAGCAGTGAGGGCAGCTCCTCCCAAGAGGCAGGGCTCACTGCGGCTCCTGC	200	279
A00202:1331:HH2V7DSX7:1:1101:13503:1204	ACCATATTATATTCA	ACTGGCCGCTTGACGTTAAGACTGCTGAGGCCAAAACGGCATTTAGGCATCTTTGCCACCCATCACTGCCTAGCCCAGGGAGGGGTGCATATTAGACGACCAGCAAATTCTGATGCACTGGGTTGAACTATTGAACTAGTTAAAGCTCATTTCCTGAAACAGGCAGCTCAACAGAGGCTATCTGGCACTGCGGCTCCTGC	200	279
A00202:1331:HH2V7DSX7:1:1101:14696:1204	AGTGGCACTCGTTGT	ACTGGCCGCTTGACGCCATCATGCCTGGCTAATTTTTATAGAGACGGGGTTTCACCATGTTGGCCAGGCTGGTCTCGAACTCCTGACCTCAGGCCTCGGCCTCCCAAAGTGTTGGGATTACAGGCGTGAGCCTCTGCACCCAGCTGATTGCAAGTTTTGGATATGTACAATGCACACTGCGGCTCCTGC	189	268
A00202:1331:HH2V7DSX7:1:1101:15365:1204	TTTTGGCGGGGGGGT	ACTGGCCGCTTGACGTTCATGAGGGACCATCTATCACAACAGAGAAAGCACTTGGATCCACCGGGGGCTGCCAGGGGAAGCAGCATGGGAGCCTGAACCGTGAAGCAGGAAGCACCTGTCTGTAGGGGGAAGTGATGGAAGGACATGGGCACAGAAGGGTGTAGGTTTTGTGTCTGGGGGACACTCACTGCGGCTCCTGC	200	279
A00202:1331:HH2V7DSX7:1:1101:17336:1204	ATCGGTTTTTCAAAA	ACTGGCCGCTTGACGTGAGCAAGTGCTGTTGGAGGGGTGCTGAGTGCTCCAGGGGCTTAAAGAGCAAGGTCATGTCCAGCTGAGGGGAGTCGAGAGGGGTTTCCTGGAAATGAGCCGAGAGTCGGCAGCAAAAGGAGGGAGTGGATCCAAGCTCACCCACCAGCCTGGGCCCCGTGCAGAGCAGGCACTGCGGCTCCTGC	200	279
A00202:1331:HH2V7DSX7:1:1101:17879:1204	AGCAGGAACCGGAAC	ACTGGCCGCTTGACGCTCTGCCTCAGCCTCCAGAGTAGCTGGGATTACAGGCTTGTGCCACCACGCCCGGCTAATTTTTTGTATTTTTAGTAGAGACAGAGTTTCACCATCTTGGCCAGGCTGGTCTTGAACTCCTGACCTCGTGATCCACCCTCCTCGGCCTCCCAAAGTGCTGGGATTACAGGCACTGCGGCTCCTGC	200	279
A00202:1331:HH2V7DSX7:1:1101:18258:1204	GCCCCACTTATGCTG	ACTGGCCGCTTGACGTCATCCTTTGCATATGAGTAGCCTGTGGGTAGAGATGTATGGAATTGGTTTATACTGAAATGCTCCTTCTGACCAGGTATCCTGCTGCGTGCCTGTAATCCCAGCTACCCAAGAGGCTGAGGTGGGAGACCAGGCGTTTGAGGCTATAGTGCTGCTATGATGATTGTGCCCACTGCGGCTCCTGC	200	279
A00202:1331:HH2V7DSX7:1:1101:18548:1204	ATCACTTACTCAATA	ACTGGCCGCTTGACGAGCCAGGCTGGTTAATACATTTAAGAAAAGGACTGCAAGATCTCTATGTTGAAAACTTCAGGCCAGGAATGGTGGCTCATGCCTGTAATCCCGACACTCTGAGAGACCGAGGTGGGTGGCCTAGGAGTTGGAGACCAGCCTGGGCAACATGGAGAAACCCCGTCTCTACTCACTGCGGCTCCTGC	200	279
A00202:1331:HH2V7DSX7:1:1101:18819:1204	AGGCCCCGGGCCACA	ACTGGCCGCTTGACGGGGGCACCCTGGAGTCTAGCCTCTGCACTGCCTCCAATTGCTGTGTGACTTGGGGCAAACTCCTTCCCTTCTCTGAACCTCAGGAGCTCCACCTCTGCTCCTTGCTTGAGAGCCAGGGTACCTGCAAAGGGAGGGAAGAGAGGGGAGTTGCTTAGGGGGGAGGCTCCAGCCACTGCGGCTCCTGC	200	279
A00202:1331:HH2V7DSX7:1:1101:19416:1204	TACTTGATTGAAAGA	ACTGGCCGCTTGACGAGAACTAAGCTGGGAAGCACTGAGGTTTCAGAATAGAAGGTCAGTACCGTCAGCTTTGACAAAATAAAAATAATACAAACAACCCAATCTGCAGGTGAGGGAGGGGACAGGAGAGAGACAAAGAAAGCTAATCCTTTCATTTTTCAATGGATCATATGTATCAGTATCTGCACTGCGGCTCCTGC	200	279
A00202:1331:HH2V7DSX7:1:1101:21965:1204	CACGCTTACACAGTA	ACTGGCCGCTTGACGTGTCGGCTTTCCCTGGAGAGGACCACGTTCTGTACACGCCACTGCCCAGCGAGCGAGAGGGAGTGCGAGCGGGGCGTCCACCCGTTCCCATGGGGGACCTGGGGCTGCTTCCCGCTTCCCGATTTTCCTTCTGCGCTGCTCGTGGCGTGCCCTTTCTCCCGTGGCGCAGTCACTGCGGCTCCTGC	200	279
A00202:1331:HH2V7DSX7:1:1101:23538:1204	CACCTAACCATGCTC	ACTGGCCGCTTGACGCCTCCCAAGTAGCTGGGATTACAGGCACATGCCGCCATGCCAGGCTGATTTTTTTTGTATTTTAGTAGAGACAGGGTTTTACCATGTTGCCCTGGCTGGTCTCGACTCCTGAGCTCAGGCAGTCCACCCGCCTTGGCCTCCCAAAGTGCTAGGATTACAGGCGTGAGCCACACTGCGGCTCCTGC	200	279
A00202:1331:HH2V7DSX7:1:1101:24894:1204	TGGCATCGAAGGTGG	ACTGGCCGCTTGACGAGGGCCCAGGGATTTAATTAAGCTGTACTGCAAGTTCTGTTTATGGTTGTGCCATATACACAGGTGGTGCTCAATAAATCTTTGTTGACTTGATGTTGATTGAGTGTATCTGGGGTTTACCTTCACTGTAGAAATTACCTTACATGGATGGCAACGCTAGGTGTATTCACCACTGCGGCTCCTGC	200	279
A00202:1331:HH2V7DSX7:1:1101:31159:3693	ACCTGCCTGGTAACA	ACTGGCCGCTTGACGCCAAAGCAGCACCCTCCTTAGACAGAACACGCCCTTTATAAACAGTGGTTCTCAGTGTTAGCCCACCTCAAAACCACCTGGAGTTTGTTAGAACACAGTTTGGTGGCCCCATCAGAGGTTCTGATTCAGTAGGTGTGGACTGAGGCCAAGAATTCACATTTCTATCCATTCACTGCGGCTCCTGC	200	279
A00202:1331:HH2V7DSX7:1:1101:32081:3693	TCATACGATTTCAAA	ACTGGCCGCTTGACGACCAAGAAAAGGGAGAAGCAGGTAACAGAAGGAGGCATCTCCACCTCCCCTATGTCACAGATGAGGAATTCCGGACACAGAAATTCTAAGTTAATCTGCCTTGTCATCCGCGGTAGCAGGGAGGCCTCAGTGCAGGTCTGGCCCACCCCTAGCACCTGAGCCTCCTGTGCCACTGCGGCTCCTGC	200	279
A00202:1331:HH2V7DSX7:1:1101:24948:1204	TCACATAATAATTTA	ACTGGCCGCTTGACGAATGGCTGGCAGAGATCCTACTCAGTTTGTGCAGCAGACACTGGAGAAGGATTCTTCCCATCTGTATTCCAGACACCTACCTTGTGTTTCTGGTGCAGAGTTTTAAAGATTTGACTGCACTAATATGTGAGTTGGGTAGGGGTGGTAGGTAAACCTTTGGGAACGGAACTCACTGCGGCTCCTGC	200	279
A00202:1331:HH2V7DSX7:1:1101:26106:1204	TCGGGAGAGACAGGC	ACTGGCCGCTTGACGAGCAAACACAAAGGCCCTGTAGCAGGAAGTTTTGCATATTTGAGGAACTGAATGCAGAGAGATGCACCAGAGGAGAGTGGGGGGTGCCTTGGGGCTGGAGAGAGACCAACAGGGCTTGACCTGGCATCTAGACCAGGGTCAAGGGTTTGGTCTGCATCAGGGAGTAATAGCACTGCGGCTCCTGC	200	279
A00202:1331:HH2V7DSX7:1:1101:27462:1204	CCTGTGGATGTCTAC	ACTGGCCGCTTGACGATCTGAGGCATGGACATGGCAGGCAACAAAAGAAAATTCCAAAATCCCGGGCTCCATCTCCTAGGGAAGCTGGAGTCTACTTTGCTGTTTTAAATCACAAATCAACCTTCATTCCCCTTGCTAGGAGCACAGAGGCTTATTCACTCTGAGTTTCAATGTCAGATTTTTCACACTGCGGCTCCTGC	200	279
A00202:1331:HH2V7DSX7:1:1101:27859:1204	CTTTTCCGTCAGCTG	ACTGGCCGCTTGACGCAACAAGCCTACACAAGCAGAAGGAGTTCCGAGTTTCTTAGATCACCCATTTACGTGCCTCAGTGGGGACCAATTTAATAGTAATTGGACGAGGTCGTGCTGGGAGAAGGACCCCGATACCCCTTCTAAATGTTAACTCCCTGAGGTATCGTACCATTTCATCTCGGTCCCACTGCGGCTCCTGC	200	279
A00202:1331:HH2V7DSX7:1:1101:28149:1204	ATCTTTTATTTCTAG	ACTGGCCGCTTGACGCAGGAATATAACACATGGAGGGACATAAGAGGCTGAATCCCTTGCCTACTTAGGAAAAGGCCAACGAGGTCACTGGGTATGTTGCGGTGAACCAGTGTTCAGACTGAGGGAATACTAGTTTCAGTGTCTATCTGCAGTATGCCTACTTAAAATTTAGACATGGGTTAGGTCACTGCGGCTCCTGC	200	279
A00202:1331:HH2V7DSX7:1:1101:32289:1204	TCGTTGATCGTGTTA	ACTGGCCGCTTGACGGAATGGTGCAGACCTGTGAATTTACTGGTGGCGGTGAGGGAACAGTTGTCTGCATGTCTGCCGACCAGAAGACTGTTGATTTAACTACAGCACACAGCAGACCCAACTTTTTAAAGCTATGAAAGATGGGGATTTTTCACACTCTTTTTTTTTTTTATAACCTGCCACCTCACTGCGGCTCCTGC	200	279
A00202:1331:HH2V7DSX7:1:1101:1434:1219	CGAAGAAATAGGCCC	CTGGCCGCTTGACGGTGTTAAAAATGCGTGACCGGCTGAGGGCTGTGGCTTGCTGCCACTGCCCAGCATCACGAGAGAGGTACAGGTTTCTACTGAGTGTCTGTTGCTTTCATACCATGCCAAAGTCAAAAACTCCAAAGTCAACCATTAGGGAACATCTGTATAGGGAAGAAAGGGTATATCACTGCGGCTCCTGC	197	276
A00202:1331:HH2V7DSX7:1:1101:2356:1219	GATGTGTAGTTCAGA	ACTGGCCGCTTGACGTGTTATGAGGATTAAATGGGGGTAAGTAGCAAGGTATCCAGCCCAGTAGTGCACATAGTAGCTGCTCAGCAAACACCGGTACTCTTCCCCCATACTTAGTCTCACCTCACCATTCAGAGCAACTGTGACATTGCCACCAAGAAAACAGAACTTTCAGAAATAAATAAAAACACTGCGGCTCCTGC	200	279
A00202:1331:HH2V7DSX7:1:1101:3875:1219	GTTGTACCTCTTCAA	ACTGGCCGCTTGACGACTAGGTAATTTATAAAGAACAGAAGTTTATTTTATTGGCTGGGCAAGGTAGCCATGCCTGTAATCTCAGCACTTTGAAGGGCCGAGGTGGGTGGATCCCTTGAGGGCAGGAGTTTGAGACCAGTCTTGCCAACATGTACTAAACCCATCTGTACTAAACCCCATCTGTACACTGCGGCTCCTGC	200	279
A00202:1331:HH2V7DSX7:1:1101:4309:1219	TCTCCATCCTTTAGT	ACTGGCCGCTTGACGGATGAAGAGCTCATGCCACCAAGGTTTGGCTCCCGGGTGGGGCAGGGTAGGGCTGCGTCTCCACAGCTCTTGGCTGGGCAACAGTTGTGGATAAGCTTAGGCAGGCAGCCCTGTGGCCAGGCATGCTAGGGGAGGGGATGCAGACCCCATTGTCACATAATCTTGCTTTTCACTGCGGCTCCTGT	200	279
A00202:1331:HH2V7DSX7:1:1101:4544:1219	GTCTGTTTCGGGCTC	ACTGGCCGCTTGACGTGTCACCCAGGCTGGAGTGCAGTGGTGCAATCTCAGCTCACTGCAAGCTCCGCCTCCTGGGTTCATGCCCTTCTCCTGCCTCAGCCTCCCAAGTAGCTGGGACTACAGGCGCCCGCTATGGCGCCCGGCTAATTTTTTTTGTATTTTTTAGTAGAGATGGGGTTTCACCGCACTGCGGCTCCTGCAGAGGACCTAGACGTCCATCGTACGCTTATCCGGACTGATGAGTGAGCCCGAAACAGACTAATCTCGGTCTGACTATCG	279	279
A00202:1331:HH2V7DSX7:1:1101:6406:1219	CTTGCTCGAAAGATT	ACTGGCCGCTTGACGTTTCTATTACTCAGTTTTAATTATATGATTTAATATTATAACCACAGCACCTAGTACATCGCCCTGCACTCAGCAGAGGCTCAATAGAATTTGAAATCAAACCTAAATTTATCCTTCCTTAGAGTGCCATAACCACAGAATCTAAGGAGGTTCTATCCAAAAGGTCACCACACTGCAGCTCCTGC	200	279
A00202:1331:HH2V7DSX7:1:1101:6460:1219	CACCACAGGACCGAT	ACTGGCCGCTTGACGACCTTAGCTTTTTGTGCCAAGCCACATCAATAATTGGTCATCGTTGGTTAGCCAATAGATGGGTCACCCTTGGGTCAAGTGCCCCCCCTTGGTCCAGTCATGTGTGAAGAGGGGAGGTGAGTCGCGTGCTCTCAGACAGGGCTGTATGGGGCAGATTTCCTCCAATCACTCACTGCGGCTCCTGC	200	279
A00202:1331:HH2V7DSX7:1:1101:9227:1219	GAGTTCATGGATGTG	ACTGGCCGCTTGACGTGTCAGTTGTTTAAAAGGGAGAAAAGGAATACCTCAGCCGCCTCCCAGGATGCGTGAAGCCTCCAGGAATATCAGCCAACCTGGGCTTTCCGCATGGACAACAAAGCTGCCTGAATGGGTATGTTTTAAGACTATAACTTCTGAGTTGCTCTCCTGGATATTTTCAAACACACTGCGGCTCCTGC	200	279
A00202:1331:HH2V7DSX7:1:1101:9878:1219	GGCCAAGTTCCGGAT	ACTGGCCGCTTGACGAGTGGAATCCTTTTTTTTTGAGACATATTCTCACTCTGTCATCAGAGTGCAGTGGTGCCATCATAGCTCACTGAAGCCTCAAACACCTGGCCTGAACAGGGCGATCCTCCTGCCTCAGCCTCCTGAGTAGCTGGGAATACAGGGAGCATGCTACTTTGCCCAGCTGAGTCCCACTGCGGCTCCTGC	201	280
A00202:1331:HH2V7DSX7:1:1101:12102:1219	ATAGAATGTGCCGGC	ACTGGCCGCTTGACGGAGACTGAGGCAAGAGAATTGCTTGAACCCGGGAGGTGGTGGCTGCAATGAGCCGAGATGGCACCGCTGCACTCCAGCCTAGGCAACAGAGCGAGACGCTGTCTCAAACAAAAACAAAAACAAACCTCAGACTGGGTAACTTATAATCAATGGAAATTTATTTCTCACAGCACTGCGGCTCCTGC	200	279
A00202:1331:HH2V7DSX7:1:1101:14850:1219	AAGGCTCCCGTGCCC	ACTGGCCGCTTGACGTGGACATGGGCCTGGTGGGAGGTGTTTTGATCATGGGGGCAGGTCCCTCAGCGGCTTGGTGCTATCTTCATGATAGTGAGTTCTCGTGAGATCTGGGTGTTTAAAAGTATATGGCAACATCCCCCATCATCAACTCTCTCTTGCTCCTGCTTTTGCCATGTGATGTGCCTCACTGCGGCTCCTGC	200	279
A00202:1331:HH2V7DSX7:1:1101:15881:1219	TCCTAAATGTCGAAT	ACTGGCCGCTTGACGGTTGGGGCCAGCAGATTGCCCTTTGTCTTGCCTGGCTGTTTATTCTGTGTAAACTAGAGGGAGGTCCTTCCACCCTCCTTTCTACTGTCTGTGTGGCGGGGCCAGGGAGCTTTCCATTGCCCCTGCGGGTGGGGGAGAGGGTGTGGAATGTGCCCTCTGGGTGCTCCTGCCACTGCGGCTCCTGC	200	279
A00202:1331:HH2V7DSX7:1:1101:18267:1219	CTCAAGCCGCACATC	ACTGGCCGCTTGACGAAGTGAAGGTGAATGAAAGTTACAGCAGTCTAAGAACAGAGAAAATGCCATGGGCTCATTGTCTTGATGAATTTGGCTGTGACTGTGCTCCTAAATGCTGGGCTGGTTCTGACCTGGGCACAGGAGTTTAGAAGAGGGGTCTGAGAGGACCCAGAGAGGTACCTTGATTTCACTGCGGCTCCTGC	200	279
A00202:1331:HH2V7DSX7:1:1101:19407:1219	TACGACTAGCTGCAC	ACTGGCCGCTTGACGGAAGAGAAAAACAAGTGTGGGTGAGCTGATGGAGGCTTCATCTTAGGTGAGGAGGCAGGAGAGACACCCTCCCTTCACTTGTGCGATCCCCACGCTTTGTCCTTAAGCTGTAGTGGTCCCAGGAGATAACCTGTTTACAGCAGCCCATTCAGTATTGAAAAATGAACTCCCACTGCGGCTCCTGC	200	279
A00202:1331:HH2V7DSX7:1:1101:21576:1219	ATACAGCTGGGGACC	ACTGGCCGCTTGACGGACAGATACGTAGGGACAGGAAATGTCCTCCAGTAGGAAGGTTTATAGAACCTCCCCCAGTCGTCGTCCTTAAAACCTGTTCCTTATTACATATAGCTCGTCCGTCCTCCTACCCGCAGAAAACCTTTGGAAAGGAAAACGTATCCTTTGTGAATTAGATTGCTCTGTGTCACTGCGGCTCCTGC	200	279
A00202:1331:HH2V7DSX7:1:1101:21594:1219	GTAATCGAGTCAGTG	ACTGGCCGCTTGACGTCGTCTGGGGAAAGGAACCGGAGGCCACTGTGATGTGTCAGCTAACTGGGAAAGGATTAACACTCTGGAGAAACCAAGATGTTATGCAACACATCAAGGTCATGTGGACCCCTTGCAAATGAAAAGTGTCCTTGTTGGGAAGAACAAGGTGAGTGCCAGAGGTGTGTGTGCACTGCGGCTCCTGC	200	279
A00202:1331:HH2V7DSX7:1:1101:22028:1219	AGGACCTCCGAGGCA	ACTGGCCGCTTGACGTGAGTAGCTGGGACTACAGGTGCACACCACCATGCCTGAGTAATTTTTTTTTTAGAGATGGGGTCTCAGTATGTTGCCCAGGCTACAGTCTGTTTTTTAGAAGGAGGTGTTGCCCAATTCTAGCATTGCAAATAAAAGCCAACTAGATTCCAATTTGAAATTTGATGTAACACTGCGGCTCCTGC	200	279
A00202:1331:HH2V7DSX7:1:1101:23439:1219	CGATAGTCAGACCGA	ACTGGCCGCTTGACGGATCACACAGGACAGGGAGGGATGAATAAAGTCTAGTATTTACTGAGTCCTCGCTGAGAATGAGGCCCCCAGGATTAATGCCCAGGTCTCAAAGAGTGAAATATACAGCACAGGGGTAGGAGACAGTTCAGGGTCCACTTTTGCCCCCCTGGGTCTCCCCAGCTGGGTGGCACTGCGGCTCCTGCAGAGTACCTAGACGTCCATCGTAAGCAGAGCAGTCTAATCTCGGTCTGACTATCG	255	255
A00202:1331:HH2V7DSX7:1:1101:24433:1219	ATACGGGATCGGCAC	ACTGGCCGCTTGACGGCTTGAAAAAGCTCTCTCTAACTGGGGCTGGGGAAGCAATGCAAGCAGCAGGCTTTCTCCAGAAAGCAGCTTTCTAACTCCTCACCCTCTCACACACACTTCAATATACAAAGACCCACTGTTTTGTTGCGTTTTTCCTGAGGTTTTACCTTTGGCACTGCAAAAGCCTTCACTGCGGCTCCTGC	200	279
A00202:1331:HH2V7DSX7:1:1101:25663:1219	AGGGTGAAACGTAGC	ACTGGCCGCTTGACGAGGGATTGTGGGGGGCGAGGGGACCTTCCCAGGCCCCCATGGGTGCAGGCTGCAGAGATGCCCAGTTCCTGAGCCTGGGAGGGCTGCCACAGCTGCACTCGCAGAGCTCCCACCCGGCCAACTCAGAAGGGGAAGGGTTCCTGCTTGTCCCCAGCTCCTTCTTGCTGAGTCACTGCGGCTCCTGC	200	279
A00202:1331:HH2V7DSX7:1:1101:25898:1219	GTCGAGTTAGCCGGT	ACTGGCCGCTTGACGAGGTTCAAGCGATTCCCCTGCCTCAGCCTCCCAAGTAGCTGGGATTACAGGTGTCCACCACCACGCTAGCTAATTTTGTATTTTCAGTAGAGACGGGATTTTGCCGTGTTGGCCAGGCTGGTCTCGAACTCCTGACCTCAGGTGATCTTCCCACCTCGGCCTCCCAGAGTCACTGCGGCTCCTGC	200	279
A00202:1331:HH2V7DSX7:1:1101:26910:1219	AACCTCCCCGTCGAT	ACTGGCCGCTTGACGATGAGACTCTTTACACTGTGGTACTTGTTTCCTACCAAGATGGGGACATTCCACCCAGGTAACTACAGTTACTTCCAGGAAATTAGCCTTGATAATTGATTGTCGTTTAATCTTCAGGCCCCATTCAGCTTTTACCAGTTGTCCCATTAATGTCCTTACTCGAAATAATCCACTGCGGCTCCTGC	200	279
A00202:1331:HH2V7DSX7:1:1101:27832:1219	TCCCGTTTAGGATCG	ACTGGCCGCTTGACGTCTATCCAGATGAAAATTATATGAAGGGCTACAGAAAACTATAACTACAGAAGGCAGATCAGGAGTTGCCTGGGATGAGGGTGTATAAAATTGGTAGTGATTATTTGTTGTAAAAGCATATAAAGCTGCTAAAATTAACTGAGCTATTCACTTTTTTATTTTTTATTTTCACTGCGGCTCCTGC	199	278
A00202:1331:HH2V7DSX7:1:1101:28447:1219	AGAGCAGCCAATAGC	ACTGGCCGCTTGACGGGGGAGGTGGGCTTTAGCCCCAGCAACTTTAAAGATCCTGTCTCCAGTGCTCCATCAGGTTTTATAAAGAGATCTGAATATTCAAAATTTTTAAGTTAAGATTTCGATGGTTTCTAAAGACAAAACCTTTGCTATCAGGGCACATTTGTACACAGGGCCCCCAGTCTGACACTGCGGCTCTTGC	199	278
A00202:1331:HH2V7DSX7:1:1101:32805:1219	GATGGCTGAAGCTCT	ACTGGCCGCTTGACGGCACTTGCAAGGATGCTAGTGCAAGTGAGGAAATGAACTTTTAATTCAACTGAATTTTAACTAATTTAAGTCGGAACACCCACATGTGGCTGCAGAATTGGAGAGCACAGGCCCAGCTCTTCCGCTAGGAGCCTTCCCAAAGGCTCTCATTTAATGACACCTCCTTCCTTCACTGCGGCTCCTGC	200	279
A00202:1331:HH2V7DSX7:1:1101:1316:1235	TTTACCCGCCGGGGG	ACTGGCCGCTTGACGTCACTGCAACCTCTGCCTCCGGGGTTCAAGCGATTCTCCTGCCTCAGCCTCCCAAGTAGCTGGGATTACAGGTGCCTGCTACCACACCGGGCTAATTTTTGTATTTTTAGTAGAGACAGGGTTTCTCCATGTTGGTCAGGCTGGTCTTGAACTCCCTACCTGAGGTGATCCACTGAGGCTCCTGC	200	279
A00202:1331:HH2V7DSX7:1:1101:4336:1235	TCAACCTGAGTGGGA	ACTGGCCGCTTGACGATGTAGACGCGTGTATCTAGAATAACACTCTACATTGGTGTGTGGAAGCAGAAAACGGACTGGTGAGAAACACCACAAACCCAGAGGAATTGCTCTTTTGGGGGCTGAATCAAGGGGACTACAACTTTGGCTGGGTGTCAAGGATTTCCATTTGAATTATAAAAGTATTTCACTGCGGCTCCTGC	200	279
A00202:1331:HH2V7DSX7:1:1101:5095:1235	ATAGGTTCCCGTTTT	ACTGGCCGCTTGACGACACCACGCGTGCAGCCTGAGGGGAGAGTAAATAACCCTGTGAAGTGGGGAAGTTCCTGCCTCTCCGGAGGGCTGCCATGGGTCCAGCTGTGCATGGTGAGAACTGGGGTAACTGGGGCGTGACACCTCTGCCCCCACAAGAAGCCCACTGAGACAGGACCTGCCCTCCCCACTGCGGCTCCTGC	200	279
A00202:1331:HH2V7DSX7:1:1101:5782:1235	GGGATAGGTTATGTA	ACTGGCAGCTTGACTGACAAGCAGAACGATTCTGTCTAGCCTGGTTTGCACACAGTTCTTGCCAATTTAAAATCCGTGTCAGATACGCAGTAGCAGACAAGTTTGCGCCAAAAGTTTTACATCAAAGAGTAGAAGGCACGTAGCACCGAATACAGATTCTAGCAATCCTAAAGTGAATGGGCTCTCACTGCGGCTCCTGC	200	279
A00202:1331:HH2V7DSX7:1:1101:7283:1235	GTCCTTCCATAATAA	ACTGGCCGCTTGACGGTAACTTTCAGAAGACAGATTAAAACATTTATCCCTGGCCGAGCGCGGTGGCTCACACCTGTAATCCCAGCACTTTGGGAGGCCAAGGCAGGCAGATCACGAGGTCAAGAAACCAAGACCAGCCTGGCCAACATGGTGAAACCCCATCTCTACTAAAAATACAAAAATTACACTGCGGCTCCTGC	200	279
A00202:1331:HH2V7DSX7:1:1101:8386:1235	AAGGTGTAATTGTAT	ACTGGCCGCTTGACGTGTTCTCTGACCTCAGCTAGTGAGGTAAGAGGACTCAGTTTTGGGAGCAGGGGATTTCTGGCAGTTCTAAAGCACGCTGATTTCAGAATCAGCCTCTAAAGGAGGTATTGCCAAAACACCCTCCTGGGCAGCTCCAACGTACTTTAAAAACGTGCTGGGTTGGGGTGGGCCACTGCGGCTCCTGC	200	279
A00202:1331:HH2V7DSX7:1:1101:8639:1235	GTATCCGTCCGTATG	ACTGGCCGCTTGACGGGATTGCACCCTCTGAAACCATGGCCTGAGCTGTACCTTGGCTCCTTTTAGCCATGGCTGGAGCTGAAGTGGCTAGGACTCAGGACACCAAGTCCTAAGTCTTCACAGAGCAGTTGGGCCCTGGGTCCAGCCCACTAAACCATTTTTCCCTCCTAGGCCTCCAGACCTATCACTGCGGCTCCTGC	200	279
A00202:1331:HH2V7DSX7:1:1101:11424:1235	AATTCAGAGTCTAGA	ACTGGCCGCTTGACGCCCTCCCACCACACACACAAACACACACACACACAGAATCACACACACAAGCATGCATTCACATATGCACACACGTGCACATAGTATGTGTAAACACATGGACATGAGCATAATTGCACACATCAATGCATTCGATGGACTGACATTCGAGATACATTCACCCCACTTTTCACTGCGGCTCCTGC	200	278
A00202:1331:HH2V7DSX7:1:1101:12038:1235	TCGGTCGTTTTGTTA	ACTGGCCGCTTGACGGTGATGGAAGAAGACCCTGGCGCCCCGTCTCCCCGTGGATTAGCGGCCCTACTGTGAGATCCTGGTGATCTTGATGATGGAGGGTTATTTGAAGCAGTTCATTTTGTGCTGCAGTTCATTGAAATGCCACCACCCAGAAGCCCCGTGTGTTTCCAGTGGTCCTGGTGCTTCACGGTGGCTCCTGCAGAGAACCTAGACGTCCATCGTACGCTTAGCCGGACTTATGAGTTAACAAAACGACCGATAATCTCGGTCTGACTATCG	279	279
A00202:1331:HH2V7DSX7:1:1101:12943:1235	GGAATCCAGGGCCCG	ACTGGCCGCTTGACGCCTGACAGTCACTACCTTTGTTTAGGATTGGGGCTGGAAAGTCAGCTTCTCATATTGCATACATTGCTATTAAAGTTAAAAGCACAAACCACTTTCATAAGTTTGTCAGAAATTCCATTGCAGAGATATAGAGAAAGGAATAAAAAAAGACAGTAGTTCATCCTTATTTCCACTGCGGCTCCTGC	200	279
A00202:1331:HH2V7DSX7:1:1101:14534:1235	GCGCTACCATACAGT	ACTGGCCGCTTGACGTGGGCCGATTGAGAGTGCAGGCTCCCAACTGCCCCCGTGGGAGGGGACCTCCCTTGGCTCCACATGTGGCACCCTCCGAGGGAGATGGGAGTGTGGGGGCAGGGAGCTGGCCCAGCACATGCAGGTGGCCCTGAGCTGCATCTCTGTCCTCCACTCCACTGTGCTTATTCCACTGCGGCTCCTGC	200	279
A00202:1331:HH2V7DSX7:1:1101:15185:1235	TGTCCACATAAGACG	ACTGGCCGCTTGACGCCTCGGCGGTGGGACGGGAAAGGGGAACTCTCTGTCTAGAGACTTGCGCTCCGATGTAGTTGGAGGTGCTACACTGTGGCTGGCTACAGACCAACACGAGCAATGGACCACGAGAGGCCTGGGGTAGTTAGCCTTTCCTTCCTGTGCAGCCAAGAACGGAAGGATGAGAGCACTGCGGCTCCTGC	200	279
A00202:1331:HH2V7DSX7:1:1101:15239:1235	TTATGGAGGACCGCG	ACTGGCCGCTTGACGAGTTTCTTAGAACAACTTCCTTTCAAAACATGCGTATCTACTGGATGAGGCATTTTTAAAGATACAATTCAGATAGAAAACATCCGTTTTAAGAGACAGCTTTAAAGTGCTTTTACTACATTCTCAAAGACAGTAATTAGAATACCTGTCCCCCACTATAGAATTCCAGTCACTGCGGCTCCTGC	200	279
A00202:1331:HH2V7DSX7:1:1101:19162:1235	CACAGACCCGTGTGG	ACTGGCCGCTTGACGGTCCTTCAGGGAGAGAAGTTCCTTGCCCAGCGTCTCCTGGGTAATAGTCAGACTTTGAGTCCCGTGACCCTGCTTTTTGCACGGTGGAGACAAAAGAAATCTGGCCAAAATGGAGCCCAGGAGACAGCCTGAAAGGGGAGAAAAGGTCACTCATGGTCAGCCTGAGAGGACACTGCGGCTCCTGC	200	279
A00202:1331:HH2V7DSX7:1:1101:19488:1235	TGTTTATACGGCATA	ACTGGCCGCTTGACGGGTGGAAGGGAGGTTCATTTCTTAGGACCACCAGGTATGCAGTGTCAGCATTCCCTCATGAGGCAGCAGGGCCACAGAAGCAGCATGGTAAGACTGTGTCATATGTATTTTTCTAGCCCCATTCTGATTTCATTAGTTTCCCATCTTCATTTTTTTAAAACTCTAATTTTCACTGCGGCTCCTGC	200	279
A00202:1331:HH2V7DSX7:1:1101:19868:1235	ACATTTATGAGGATC	ACTGGCCGCTTGACGAAAGAGACGAAAGGAAAAGATAAAACTCTGGTACCTAGGTGGCTATGGAGTTACACATAGTATGAAACAGAAGGTGGACTGCTACCTGTTGTGAGGGGCAAAAGTTACCTATCAATTTTTAAGATAAATCCAATCACAAGAGAGTTGGTTTGCTACCCCAGACGCTCTTGCACTGCGGCTCCTGC	200	279
A00202:1331:HH2V7DSX7:1:1101:19922:1235	GCAGACAGAGGCGCC	ACTGGCCGCTTGACGAGAATAAGATGGCCTTTTGACCTTTTAGGGTCTAGGGCTGTAAAGTGTCTCAGGGTTGCTGCCAAACGAGCCATGAACTGGGCTGGGTTTTTATATTTGATGAAAAAGAGCCTAAACGCTTCTGATTTGGGATAAAGAAAAAGGAGCATTAACCTTGACTATGCCTTTGGCACTGCGGCTCCTGC	200	279
A00202:1331:HH2V7DSX7:1:1101:20157:1235	TAGCTCATACATCAG	ACTGGCCGCTTGACGGATAGGACCACGTGCTGCACAGGTTTGCTGGGAAGGCCATATGAGAGGTGCCGGCTCAGCACATCCTGTCTGCCATTGTTACAACCAACAGCACGGGAGAGTCGGGGAGCAGAGTCGGCCAAACGCAAGACCCTGGGCTCTGGCTTCCCTGTGCTACTGACCTATGGGGTCACTGCGGCTCCTGC	200	279
A00202:1331:HH2V7DSX7:1:1101:20320:1235	GCCATGGCAGCGAAG	ACTGGCCGCTTGACGAGGGTATGAAAAGATCTCAGGGATCCCCGTCACTGGTAAGGACAGTGCTCGAGCCTTCCACAGCAGGCTGCTGTTTACAGAGGCCGTCATAAGATGGGGATACTGAGGTTCAGGCCTGCTGAATGTTGCAAAAGAGGGACCAAGCTTTGAGTTCCTTGATGCCTTAGAAGCACTGCGGCTCCTGC	200	279
A00202:1331:HH2V7DSX7:1:1101:21694:1235	GTTGTTAGACTCCAT	ACTGGCCGCTTGACGTGTGGTGGTTCTGGAGACTCAGGATTCTTTGGATCCATGCGTGGGCCTCATACATCTCTTCCACGTTGAATCCCATCAGATTGATGGCAGGAGATCTAGCTTCAAGCCCATTTTCTCTTTTCTCCTCTCTGGTTGACTGGGGGACTGAAATGACTATAATAAGCAACCATCACTGCGGCTCCTGC	200	279
A00202:1331:HH2V7DSX7:1:1101:22092:1235	GCGGAGGAACGCGGG	ACTGGCCGCTTGACGGGCAGGAGAACTGCTTGAACCCGGGAGGCAGAGGTTTCAGTGAGCTGAGATCGTGCCACTACACTCCAGCCTGGGTAACAGAGCGAGACAGCATCTCAAAAAAACAAAAACAAAAACAAAAAAACCCCAAAACAAATAGCAATAATAAATGAATTTATATCTGTTTACAACACTGCGGCTCCTGC	200	279
A00202:1331:HH2V7DSX7:1:1101:26196:1235	TAGTAACCATAATGC	ACTGGCCGCTTGACGTTATCAGCCCCCAAAGTTACCACATATCCCTTTGTAATTGTTACCTCATACCCCAACCCCCACCACAACAGCTACCACCCAAAGTGAACACAGATCTGATTTATGTCGGGGTAAACTAGACTGCACTTTATAGAATGGTATAGAAAAGGACTAATGCCTTTGGGATATTTCACTGCGGCTCCTGC	200	279
A00202:1331:HH2V7DSX7:1:1101:31060:1235	GAGGCCCGGGGGCCA	ACTGGCCGCTTGACGAAAACCTGAAACCAGGAGCAGTCATTATTATGGTGCTGGAATCAAGTTAAGTAATAGTTACTGAGGAAATTTTCCAACCGTTGCGGAATCTAATGTCAATTACTGTTTGGGACAAGGCTCGATACAAGGACTAAGGAAAGAGGAAGCAAGCAGTGTCTACTGGAAAGTGGCACTGCGGCTCCTGC	200	279
A00202:1331:HH2V7DSX7:1:1101:31349:1235	AATCTAAATTAGCCG	ACTGGCCGCTTGACGGCAAATGATTACCCCGCTGGGCTGATTTAGCTTGTGCATTTTGCCACTTGGGTTTTGTTAAGTTTGTTTTTATTTTGAGGTGGGGGATAGGCTTTGCTAACCTCCTGCGGAAAATCTCCTGGCTCCTCTGTCTTCCTGGCATGGACTTTATCCCTAGTATATATTTGGGACACTGCGGCTCCTGC	200	279
A00202:1331:HH2V7DSX7:1:1101:6804:1251	TTCACCAGCAGTGCT	ACTGGCCGCTTGACGGAAAATCTTTGGAAGAGCTCATTCTTTGGGTGACCCTTGTGAACTCGGTTTTCAGCACTCATGTGTTGGGTCCTTTCCTCCCAGGGACAGCCAATGTTTTCCTCTGTCTTTTCTGTCATTGGTCACAGGGGAGAGCACAGGCACAGGTCCAAGCAGCGGGTGAGCTTACGCACTGCGGCTCCTGC	200	279
A00202:1331:HH2V7DSX7:1:1101:6876:1251	TTACCCAACGCCACT	ACTGGCCGCTTGACGGGGCTGAGCTGACTGGAGAATGAAGCCCTCCTTGAGAGAGCAAATCAGAGTGATTCAGATAGAGGGAGGAAGAGAGGGAGAGAACTGTGGGGATGCAGGGAGGATATCAGGCAGAGAGACAGATCATGACATTATTTGAAATCTTGGATCCAGATGTCCTTTAAATCCAGCACTGCGGCTCCTGC	200	279
A00202:1331:HH2V7DSX7:1:1101:8757:1251	TCTATGATTCGGCAG	ACTGGCCGCTTGACGCCTAGCACAGTGCTTTTCCTACAGTGGATATTTGAGGAATGTTGGGGGGAAGTGAATCTGCTGAGTGGTTCTGTGAAGCTGGAGCCTGTGCTGCGAACAGGGAGAGTGGGAGGGAAGGAATCGACATAGAGGAGTTGAGAGAGCCTGCCCCCCACTTGACTGACTCCACCACACTGCGGCTCCTGC	201	280
A00202:1331:HH2V7DSX7:1:1101:9733:1251	TCCCTTTCGACGCCT	ACTGGCCGCTTGACGACAGTGTGCAGACTGTGGTGGAGGCCAGCTGGGGAAGAATATTTTACATCTCCACAGAGAGTCATCATTGACGCATGAGTGATACGCATTATTCATTAGAAAAAGCTGATTTCTGCCGGGTGTGGTGGCTGACTTCTGTAATCCTAGCACTCTCGGAGGCCAAGGCGGGGCACTGCGGCTCCTGC	200	279
A00202:1331:HH2V7DSX7:1:1101:19316:1251	AAGAGCTTTGAGAGG	ACTGGCCGCTTGACGGAGAACAGGAATATGCCCCAATTCATTTTATGAAGATGATACAATTCTAATACCAAAAGCAGAAAAGAATATGACCTCTCATCCTCCGCAAAAAATGTAGACCCATATTTCTCATAAACATATAAGCAAAATCCTAAATAAACTATTATCAAATGAAATTTAGAGATATACACTGCGGCTCCTGC	200	279
A00202:1331:HH2V7DSX7:1:1101:19678:1251	TCGCGACTTCGTCCG	ACTGGCCGCTTGACGACGATCTTTAGGAATGGACAGTGCACTTGTCATTTGAATCAAGTATCCTTAATCCATGACATCCGGTGCCTGGCTGGATGTTAGACTTTTGATCTGTTGTCTAGTGGTAGCTTATCTTATAAATGTCTCAAGGTGGGCCAGCTGCAAAAGTCACCTTGCCTTTAGGTAGCCACTGCGGCTCCTGC	200	279
A00202:1331:HH2V7DSX7:1:1101:21088:1251	ACGCGAGATATCTCT	ACTGGCCGCTTGACGTTACATTCAGATTCTTACTTTTCTGTATCACTTTCCAACTCAAATTTATCAGTGCCCATGTTTCCTCACTCCTGTGACATCATTTCTATGAAAATCATGGGAAGTGCTGCATTTCTTAAAGGAAGTCATAAAAAAGTAACAGTCGTTGTTGCCAGACTTTTAAGCTGGTTCACTGCGGCTCCTGC	200	279
A00202:1331:HH2V7DSX7:1:1101:21956:1251	TGAAGTAAGTAGTTA	ACTGGCCGCTTGACGACAGTGGAGGCAGGAAAAAGGAAACATGGTGAATCCCATGCTCACCCATAAGGCTTCTGTCCGGAAGGACTCACGTCACTTCCCTTCACATTTCATTGATGAAACCAAATCACACAGCCATACCTAACTTCAGGGAGGTGTGGAAAATGACACTCTACTCTGTGCCCAGACACTGCGGCTCCTGC	200	279
A00202:1331:HH2V7DSX7:1:1101:21992:1251	AGTTGTCAGCTGAAC	ACTGGCCGCTTGACGAGACCAGATCCCTTCCTTCCTGGGTTGATGATTGGTGGGATCTTCCTCTGAGCATCCTGAACATATTCATTTAATAAATATTTACTGAGCACCTGCTGTGTGCCAGGCACTGTTTGATGTGCTGCAGAATAGAACAGCAAATAAGAGCAAAAGTTTCCACCCTCGTGGAGCACTGCGGCTCCTGC	200	279
A00202:1331:HH2V7DSX7:1:1101:25066:1251	AGTCTCAAAACCGAT	ACTGGCCGCTTGACGGTCAGGCTCGTTTCAAACTCCTGACTTCATGATCTCCCTGCCTTGTCCTCTCAAAGTGCTGGGATTACAGGTGTGAGCCACCACGCCTGGCTGCCAATATGTCTTTTGATTGGGAAGTTTAATCCATTTACATTTAAAGTAGTTACTGATAGGAAAGGACCTACTACTGCCACTGCGGCTCCTGC	200	279
A00202:1331:HH2V7DSX7:1:1101:32823:1251	TCTGGTCAAAGAAGC	ACTGGCCGCTTGACGATCATCCTTTGTTGAATATACAAAAGACAAAGAAGTTCAGTCCTTGTGACACACAGACTTAACTGAGTTTCTGGGAGTAGGTCATGTATGGGCTGCTGAAATTTCCTGCAGCTCTGTAGGCCCTTGTGGTCCCCAGCCTTGCATCCTTAGAAGAAGTCCCAGGTCCCTCACACTGCGGCTCCTGC	200	279
A00202:1331:HH2V7DSX7:1:1101:1425:1266	TCCTACGCTAAGAGT	ACTGGCCGCTTGACGCATGAATTCATCATCTATTGACATCTCCCCGAGTGCCAGGTCCCTATACTTCTCATGCATTATCTCATATAACTGTATGTTCTTATGGAAGCATAGTCACACTTGGGGGCAACATATTCAGTCTTTCTGTCCCATAGGATGATGCTCTTTTATGCAGTGCAACCATATGCCACTGCGGCTCCTGC	200	279
A00202:1331:HH2V7DSX7:1:1101:2419:1266	CATAGGGTAGTGCGC	ACTGGCCGCTTGACGTTATTTATAAAATTTAGTTTAAAAAATTAAAAAATTAAAAAGCTTATAAATTTCCAATAAACATGGGAACTCACACAAACAATTCTTAAATTGGGGGATTATTATAAATATTATGTTATGGAATGCCAAACATAGGCAATGTATGTAAGTTTTAGGATAGTTATAATGAACACTGCGGCTCCTGC	200	279
A00202:1331:HH2V7DSX7:1:1101:4679:1266	AACGGTAACGCCCGA	ACTGGCCGCTTGACGTCCCACATATAGTCATCATAGCTGACTACCAAGAAATCACAGGCTATACAACGCAGATGGTCACATGCTCTGTTCAGAGAAAAATAATTGTATATTAAAGATTATTGGTATCTTTAAATACCAATGAAAACATGGTGATTTATTTATAGGATACACCACATATTACAGATCACTGCGGCTCCTGC	200	279
A00202:1331:HH2V7DSX7:1:1101:4896:1266	GCGCGTGCGGGGGTA	ACTGGCCGCTTGACGCCAGGGCCTGGAGCCACGGGGAGCAGTTCATCGGGCAGGAATGAGGGGAGGGCTCACCAGGAGGGGCGCTGGAGGAGCCAGGGCCGGGAGCCAAGAGAGGGAGAGTTCTTTGGGTAGCCCTGACTGCAGGGGAGAGGGCACCAACCCTTGTGGGGAGAGAGGCAAGGCTGCACTGCGGCTCCTGC	200	279
A00202:1331:HH2V7DSX7:1:1101:5511:1266	CCGAAAACTGCATCA	ACTGGCCGCTTGACGTGGCCACTCCAGCCCAGCCCCCTGGCCTCCTGGCTGTTCCTCTCCGCTCTGGCACGCTCTCACCCCAAGACCTGTGCAGGTGCTGAGCCCACTGCTCAGAGCGGACTTCCCCCAGGCTGCCTGGCTCCCTCCCTCACTCCATCCAGGTCTCTGAAGATAACTGGAGGGATCACTGCGGCTCCTGC	200	279
A00202:1331:HH2V7DSX7:1:1101:7771:1266	TATCATCAGACGAGT	ACTGGCCGCTTGACGCCTCCCCACACCCAAGGTTTCTGATTAGGGGTCTGTGGTGGGTCCTGAGAATTTGCATTTCTAGGGCCAGGCACGGTGGCTCACGCCTATAATCCCAGCACTTTGGGAGGCTGAGGGGAGTGGATCATTTGAGGCCAAGAGTTTCAGACCAGCCTGGCCAACATGGTGAACACTGCGGCTCCTGC	200	279
A00202:1331:HH2V7DSX7:1:1101:10031:1266	GGTAGCTTGTTTTAT	ACTGGCCGCTTGACGGACTACGTTCATGTCCCAGAACACAGAATGAGAGCATCGGGTATTTACACTTCGTCTTCTGACTCAGGCCCATCATGCCAGTGTGCATCTGTTCTGCTGATGGTCTCTGCATCTTTGTGCCTTCCTCTGCTGAGTCACTGCACAGGTCAGGCTGTCTTCATGCTCTGCCACACTGCGGCTCCTGCAGATTACCTAGACGTCCATCGTACGCTTATCCGGACTGATGAGTATAAAACAAGCTACCTAATCTCGGTCTGACTATCG	279	279
A00202:1331:HH2V7DSX7:1:1101:10737:1266	GTGTTGGTACTGATA	ACTGGCCGCTTGACGATATCTCTATCTATCCATCTATGTTGATGTATCTGTTTGTCTGTCTCTCTGTCTACTGAGAGATGTTAATTCTTTAGTGGTAACGTTTCCACCTAAGGACAAACAGGGGAGCACCTACAGGAAGGAGGAAGAAGAGGAGGAGGTAGAGGGGAATAAGAAATTGGATTTATCACTGCGGCTCCTGC	200	279
A00202:1331:HH2V7DSX7:1:1101:11116:1266	AAACTCCGTGGGTAG	ACTGGCCGCTTGACGGGACGTTTGCCACCAATATGAGCGGCCCTGGGGGCAGTGAGCTAGCGAGGCCTGGTAGAGGAGGGGACGAGGCCAAAGCAGGCAAAAAGGAGGTGGGATCAGGGCCCACCCTGCCTCGAGGTTGCTGTGGGATACTGGGTGGATAACGGCGATACAGGCGCAAACACGTGCACTGCGGCTCCTGC	200	279
A00202:1331:HH2V7DSX7:1:1101:11568:1266	AAGGTAGATCTAAAA	ACTGGCCGCTTGACGAGGGGAGGGCGGCGGGGTTGAGGAAGCTGCTCCAGGCTTCCAGGCCAGACCATCCCAGAATGAAAGGAGTTTTCCCCATGGATCTCCAGGCCTTCTCCATGGAATTTAGACAGCTGAAGGCAGACACAGGTCCCTGCGGGGAAGTACCTGCTCCCTCTTCTAACAAGTGCCACTGCGGCTCCTGC	200	279
A00202:1331:HH2V7DSX7:1:1101:12979:1266	TAACGCGCTTTTCCT	ACTGGCCGCTTGACGACTGTAGTCTGCAACTGGTTCTGCATGCATTAGAATCCTTACCACACAAAGAGGTGGCCACAATAACAAAGCCATTCCTCTCTGAGAAGGTGAATATTAAAATAGTTTGTTTAGGTTTCAGTTCTACAATACGCAAGGGCTGTATCTTTCTGAATACATTTATTTCAAGGCACTGCGGCTCCTGC	200	279
A00202:1331:HH2V7DSX7:1:1101:13431:1266	TTGTTGCGGTTCTCG	ACTGGCCGCTTGACGTCGATCTGGAGGTTAAATTGGGCTAAGCTAGAGTTTATTTTATGAGGGTTGGTAGGGTGCTGTCCTCCAACATGTTATTTTATAAGTGTGTTTTTTATTGAGGACTTTAAAGGCCATCCAATCAGTTTCCTAGCATCTTTAGCCCAGTGCCCTGCATTCAATAGACAACACACTGCGGCTCCTGC	200	279
A00202:1331:HH2V7DSX7:1:1101:15673:1266	CTTGTGTCGGCCGGT	ACTGGCCGCTTGACGCAGGGGCAGGCAGCGGGGTGGGTGGGAAACAAGGCAAAGCCTCAGTCCTGGCAGAAATCAAGGCCACTGTCCCATCCTAGCAACGGGGCAACACGTGGCAGTCACATCGGGAGTAAAAGGTGAGCCCAGGAACCTTGAAAATCACAGAGCTGCTTCGAAGTGAGCACATTCACTGCGGCTCCTGC	200	279
A00202:1331:HH2V7DSX7:1:1101:15691:1266	TCCAAGGAACCCTGC	ACTGGCCGCTTGACGTGAGCCAGACAGAGTCAACCACTGCCATACGCAGATACCAGAAGCTCTTCCCTCTCAATTCTGTTCTATGTAAACGACAGTGCAAGGATGACACAAGGATCAACAAGGAAGGATGGAGATCGTGACAAAATGGATCATCCGAGCACTGTGCACATGGACAGCCAGTACTCCACTGCGGCTCCTGC	200	279
A00202:1331:HH2V7DSX7:1:1101:17752:1266	CGCCAACATTCAGAT	ACTGGCCGCTTGACGTACTGCCAAATTGCCTTCTTAACAGGGTCTTCCAGGTTCCACAGGACACACTGCTGCCCGACAGGAGAGTTTTCCCCAGGTGCCTGTCTTTTACAATGCTTGATTTACTCAATTAGTGCACTGCACATAGCAGGTGTTAAAAGAATGACTGATGGCTACAATCTACGTTTCACTGCGGCTCCTGC	200	279
A00202:1331:HH2V7DSX7:1:1101:19343:1266	TTGCTGTGGCTACTA	ACTGGCCGCTTGACGTTGCCCAGCTGAGACTGGCTCTGCCAACAGTGATGAGCAGCAGTAGCAGGGCTCAAAAAGCAGACCTGTTATAGGACTCAGCAACTCAGGACAGGGGGGTAGGTGTTGGCAGAGGAAGGCCTGTTGTTAGGATTAAACAGCAGAGTTTAGGCCAGGCTCCTGGCTCACGCCACTGCGGCTCCTGC	200	279
A00202:1331:HH2V7DSX7:1:1101:19669:1266	AAACGTAGTTTCGAG	ACTGGCCGCTTGACGACACTGTATCTACAAAAAATACAAAAATTAGCTGGCTGTGGTGACACGCACTTGTAGTCCCAGCTACTTGGGAGGCTGAGGTGGGAGGATCACCTGAGCCTGGGAGATCAAGACTGCAGTGAGCCATGATTGCACCACTGCACTCCAGCCTGGGTGACAGAGTGAGACTGCACTGCGGCTCCTGC	200	279
A00202:1331:HH2V7DSX7:1:1101:20446:1266	CGCCCTCTTCGGGAT	ACTGGCCGCTTGACGTCTCATTTTCCCATCTAATTTCCAAGTGTTTGAAAATATTATTTGAAGTTATGTGCAGCCGTATGTCTGAGATTTAGTTCATGGAACATGTGCGGAAGTGATAAATGCTGATTAAAGTCAGAAAACACCTTTCTCTTTCCCTTTCTGGTGCCTGGATGCTAATGCCAGGGCACTGCGGCTCCTGC	200	279
A00202:1331:HH2V7DSX7:1:1101:22019:1266	GGCGGGCACACCTGT	ACTGGCCGCTTGACGAGTCCTCACTCCAAAACTTCAAAAGCAGTGACATTTACAAGAATGTCTGGATAGCTATACACTGATCACTCCTCACAAGCAGCTGTGACTAACAGGAAGGACATGCTGGCTGGGCTTCCCCCCTACAGATAGCAATGCCAACCAACCACTCTGTCCTAAAGAGGGACTCGCACTGCGGCTCCTGC	200	279
A00202:1331:HH2V7DSX7:1:1101:23339:1266	ACGGACTCGAACCGT	ACTGGCCGCTTGACGGTCATAGGATTTTCCCACTTTACAGGGTGAGCAAACAGAGGCTCAGATGAGAAACCTGACTTACCACTGGTGGCAGAGTGGGAAATCAAATCAAGACATCAGTCCAGCATTTTTGACTCATCCACTCGATCATTGGTTTTTAATCTTAAGACGACCATGACCCACACTCACACTGCGGCTCCTGC	200	279
A00202:1331:HH2V7DSX7:1:1101:23882:1266	TCAATGCCGATTCAT	ACTGGCCGCTTGACGTTCAAGCATTCATTTACACCAGCTACCTTCAGCGGGATGGCATAATACAAGAACCTGCCTCTCTACCAATTGTACCTTGGGGCTAGCCATGGCATGGTGGGGTGCTGGGACAGCACCCAGATTTACAGACCTCAGGGACTGCTCTGACCCCCGCAGTATGGGGAGAAGAACACTGCGGCTCCTGC	200	279
A00202:1331:HH2V7DSX7:1:1101:25093:1266	CAAACTGTTCTTCCG	ACTGGCCGCTTGACGGACGGATACAAAATGTGGGTGGGCAAATTTAATTTCAAACGGTGGAAGAAACCTTATTGAGAATGTTTAATTATGTTCATGCTCCGCTAATACGAGAATAGAGTGGACTCTTAAGTTCCTTTATTTCTCTAGTGATCTATTCTTTAGAGTTCACCAGCAAACACAAAGGCCACTGCGGCTCCTGC	200	279
A00202:1331:HH2V7DSX7:1:1101:26106:1266	TCGGGAGAGACAGGC	ACTGGCCGCTTGACGAGCAAACACAAAGGCCCTGTAGCAGGAAGTTTTGCATATTTGAGGAACTGAATGCAGAGAGATGCACCAGAGGAGAGTGGGGGGTGCCTTGGGGCTGGAGAGAGACCAACAGGGCTTGACCTGGCATCTAGACCAGGGTCAAGGGTTTGGTCTGCATCAGGGAGTAATAGCACTGCGGCTCCTGC	200	279
A00202:1331:HH2V7DSX7:1:1101:27082:1266	CATCAGTGGGACTTT	ACTGGCCGCTTGACGGCTCACTGCAACCTCCCCCTCGTGGGTTCAAGCGATTCTCCTGCCTCAGCCTCCTGAGTAGCTGGGATTACAGGCATGCACCACCACGCCCAGCTAATTTTTGTATTTGTAGTGGAGATGAGGTTTCACCATGTTGGCCAGGCTGGTCACGAGCTCCTGGCCTCAGGTGACACTGCGGCTCCTGC	200	279
A00202:1331:HH2V7DSX7:1:1101:30517:1266	GTAGTGCGGAGCAGC	ACTGGCCGCTTGACGTAGGTTTGCATTAGGCTTAAATTTATATCTGAGTCCATGGGAGGTTGGACTGGAACCTGGGATTAAGAGTGGGAGTATGGGAGTGGGTACAGATAGAGGGTGTGGCTGGAGGTGAGTTCTTTGGGACTGGAGAAGATCTAGGGGCTAGGTGGGATGTGGCTAGCGTCTGACACTGCGGCTCCTGC	200	279
A00202:1331:HH2V7DSX7:1:1101:30644:1266	GTTCATAGTTTCATA	ACTGGCCGCTTGACGAATGCTTTCAGTTCCTGAACCTCTTCTTCTCTAATGATCATATTCTCTACCTACACTGGCCACTTATTTTCTCCTATGGTCATACCACTGATCTTGTCATTACCAAAATAGCATTTGTTAGTATCTGCCCATCTGCCACCACCATCTCCTTTGTTTCTAACTCACCCTCTCACTGCGGCTCCTGC	200	279
A00202:1331:HH2V7DSX7:1:1101:31439:1266	GATGGACATGCAGTA	ACTGGCCGCTTGACGAGTAGCTAATAAGCAGTCCGTGCCACATCTGGCTTTCTGAGGATGATGATAAAGCTTATTCCAAGTGCCAGTTCTTTATTTTTATGAAACATTAGTCATTGTACTATGAGATAATATCAGGAATTACTTGAGATTTTTAAATAGGTAGAACTGAGTTTCTAATTCAGTTGCACTGCGGCTCCTGC	200	279
A00202:1331:HH2V7DSX7:1:1101:1922:1282	TGGCGGTAATCGTGG	ACTGGCCGCTTGACGATTCATTGATAATGGGAATTCAAAATGATACAGCCACTTTGCAAGACAGTCTGGTGGTTTATGATAAAACTAAACGTTTATAATATCGCTATACAACCCACCATTTTCACTCCTTGGTATTTACCCAAATGAAGTGAATTATTATGTCCACACAAAACTTGCACACAGATCACTGCGGCTCCTGC	200	279
A00202:1331:HH2V7DSX7:1:1101:3423:1282	GGTCCGGCGCGTAAA	ACTGGCCGCTTGACGGAATAAGAGAGATAACCTTAAACTCTGACTGCTGGTGAGCCGGGCGGAACAGAGCCATATTTCTCTTCTTTCAAAAGCAAATGGGAGAAATATGGCTGAATTCTTTTTCTCAGCATGGGACATCCTGAGAAAGAGAATACGTGCCTGGAGGTATAGGATTATAAACAGCCCACTGCGGCTCCTGC	200	278
A00202:1331:HH2V7DSX7:1:1101:4942:1282	GTGGAACATATTTCG	ACTGGCCGCTTGACGTACCTTGGGCCCTTTCTCCCTGGGTGTCTCACACCCTGCTTTTCTAAAACTACACTCAGCCCCTGTTTCTGTTCTCCCTTCCCTCATTGGGTTTTATGGCCTCATTCTTGCAGAGTAAGAAGCTAGATACCTTGGCGTGAGTTGTTTCTCCTTTCACCTTGGAAGCTTTACACTGCGGCTCCTGC	200	279
A00202:1331:HH2V7DSX7:1:1101:7997:1282	CTTCAGCGCATTTCG	ACTGGCCGCTTGACGGATTACAGGCGCCCACCATCATGGCCAGCTAATTTTTGTATTTTTAGTAAAGATTAGGTTTTGCCATGTTGGTCAGGCTGGTCTCGAACTCCTGACCTCAGGTGATACGCCTGCCTTGGCCTCCCAAAGTGCTGAGATTACAGGCATGAGCCACCATGCCCGGCCTAGAACACTGCGGCTCCTGC	200	279
A00202:1331:HH2V7DSX7:1:1101:8775:1282	GCCACCCCCGGTATG	ACTGGCCGCTTGACGTCTCTAAACGTTAAAGGCTTAAAGTGGCCAAAGATAAAAGTAGGGAAAGATTTCATGACACCAAAGAAATAGGGAAAACAGAGAAAGGGTTAGGCCTAATTCGATCAAACCCCAAATTAGGGAGAATGATACGCTGGAAAGGGAGTAAATGAGCTCCATATCATTAACACCACTGCGGCTCCTGC	200	279
A00202:1331:HH2V7DSX7:1:1101:9860:1282	AAAACAGCTCGGTAC	ACTGGCCGCTTGACGTTTGCATTAGTTTACATTTGAAAGTATTGCTTTAAATTTGTGAACTATATATGAGCAATGTAGAGAAATATTTCGCTTTAAGCATTGGTTGACTGGCCAGGTACAATGATTCACACCTGTAATTCCAGCACTTTAGGATGCCGAGTTGAGAGGATCACTTGAAGCCGGGACACTGCGGCTCCTGC	200	279
A00202:1331:HH2V7DSX7:1:1101:10059:1282	GGTCTCATAGGGTGA	ACTGGCCGCTTGACGGAACGTTTTCCACAGATCTATGCAGAATTTCGCACAGCTAATGGTACGTGGACTCCATCCAAGGCCTCCAGATTTTTTGTGGATCCCATCAGGCAGGACAGGAGTGTGAGGGAGGCTCACAGCGCCCAGCTCAGGGCCGATGGTGTCTGTGAGTGTGTCAGGGATGGTGTCACTGCGGCTCCTGC	200	279
A00202:1331:HH2V7DSX7:1:1101:11541:1282	GGATACTTGACGTTA	ACTGGCCGCTTGACGTGGAGAGGGGTTCCTGTCCAGTAATCATGGGGAAGCAGAACACCCCTGGGTGTGGAGAGGGTGCTCGTAGCTTCCATCATGGAGCCAGGAAGCTCTGAATAGGAGAGTTCGCCTCTCAGTGGCTCCTCCCTTCTCAAGCAGCAGTGCTGGCTTTGACCAGCTTTCCTCATCACTGCGGCTCCTGC	200	279
A00202:1331:HH2V7DSX7:1:1101:12337:1282	ACGTTCCGGCTATAT	ACTGGCCGCTTGACGAGAGCTTGCTTTTTGTCTCATCTGTAAAATGAGATTAATGAGGATTTATAGGATTCTTGTAAAAACTGAATGAAAACAAAACTTGTGAAACATGAGAACTGTTTAGTGTTGTATCTTGGATTTAGTGAATGTTCAATAAATGCAGTTATCAGCATTGTAAATTCAAAACCCACTGCGGCTCCTGC	200	279
A00202:1331:HH2V7DSX7:1:1101:13458:1282	GAGGGACAATCAAGC	ACTGGCCGCTTGACGAACTCATTCTTTAGAAATATTGGCTTTTCTCCCTGCTGACACTCTGTATGCAATTCATGCTGGTCTTGTTTTTTGCAAAAGATTGTTCTGCCTTACAAAACGGCAGCGTTGATGCACAGTGTCTGACTAGGAGCCTTGGGCAGTGCACTATTTGTCCGTGAGGCTCATCTCACTGCGGCTCCTGC	200	278
A00202:1331:HH2V7DSX7:1:1101:13819:1282	AGCTGAACAGTCATT	ACTGGCCGCTTGACGACCACCACACCCGGCTAATTTTTGTATTTTTAGTAGAAACGTGTTTTACTATATTGGCCAGGCTGGTTTCAAACTCCTTACCTCGTGATCCGCCCACCCTGGCCTCCCAAAGTGCTGGGATTTCAGGCGTGAACCACTGCACCCAGCCATGATTAAACGTTTTTTAATGGCACTGCGGCTCCTGC	200	279
A00202:1331:HH2V7DSX7:1:1101:15881:1282	AGTTACTTGCGCAAG	ACTGGCCGCTTGACGGACCAAACCAAGGTAGAGATTGGAGACTTGGATAAATGGAGACCAATTCAGGCAGAGCTCTCTGCCTGCCTTTTAATTCATCATATGTATTTTCAGAGTATATTGTATATTATCCACCTGCCTGCAGTCACTAAGGTGTTTTTTACAGCAGCCTGTGAAGCAAAAGAGTTCACTGCGGCTCCTGC	200	279
A00202:1331:HH2V7DSX7:1:1101:16170:1282	TAGCTACCAAACTGA	ACTGGCCGCTTGACGGGGGCGGTTACCTCCATGGTGTTCTTGTGATAGTGAGTGAGTTCTTATGTGATCTGATGGTTTTATAAGGGGCCTTCCCCGACTTTACTCTACACCTCTCTTTGCTGCCCCCAGTTGGTGGCAGCAACTGGGGAGTGCTGGCTGGCCTGGTGAAGAAGGACGTGTTTGCCCACTGCGGCTCCTGC	200	279
A00202:1331:HH2V7DSX7:1:1101:18792:1282	TTCTTCGTCGCGGCA	ACTGGCCGCTTGACGGGGTTTTTTTTTTTTTTTTTTTTTTTTTTTTTTTTGATTTGGTGTCACAATGTTGCCCACGCGGGAGTGAACTGGTTCAAACCCCGCAAAAAGCAACCACCAACAAAAAGGCTAAAGTGGTCCTCCCACCTCAGCCTCCTGAATAGCTGGAACCACAGGCATGCACCACCCACTGCGGCTCCTGC	200	279
A00202:1331:HH2V7DSX7:1:1101:19551:1282	CGCGTGATTATCAGC	ACTGGCCGCTTGACGGTCATCTTGAAGATAGATATAGGGTTGGTTTCATTATTTTATTCTCAGACTTTGTTCAGAATCTGAAACAGAGTTTGTGCTCCATGAATATTTAGTATATAATGAATGAACTGGCACAGTTCCTGATTCCTTTAAGTTGCAATAATCCAGGTGATGGAGGCTAAAAAACTCACTGCGGCTCCTGC	200	279
A00202:1331:HH2V7DSX7:1:1101:21323:1282	GGGGCTTCAGCATCC	ACTGGCCGCTTGACGATAAACTCCTGGTTGGCTGAATGGCTGCTGTTCTCAGATTCGCGTAGATTGGACAGAGGCCCGTCCTGGTGGAGGGAGAGGAGCCTGGCTCCCAGGCTCTTGGTTTCCAGCCTCCTCTTCTGCTATCAAAGCCCCAGCCTGGGCTGGCAGCTTTTCAGGGAGGGTTGTCTCACTGCGGCTCCTGC	200	279
A00202:1331:HH2V7DSX7:1:1101:21703:1282	GTTGGCGCTCGAAGT	ACTGGCCGCTTGACGCTTCAGGCACATAGTGTGCACTTATTTGACCTTTATATAACAATGAGACATGGTATAAATCCCTACTTTACAGGGAACTAAGTGAGGCCCAAACACAAGACCCAAGGTCAAATGCTGTTAAAGCCCAGATTATACAGCCCAGATCTGTCTAGCTCCAAGCCTGTGCCCACTGCGGCTCCTGC	197	276
A00202:1331:HH2V7DSX7:1:1101:21721:1282	TCCTGTGCAGCGTAA	ACTGGCCGCTTGACGCCACTGGCTCGGATGGTGCGACAGTGGTGCTTGCTGGTTTTGCGCCTCCACGTGGAAAACGAACCAGCGCTGAGGGCGGCGCTGGGCGTGCTGCTTGTATCCGTTGCAGTAGTGTAGACCGAGGTCTCACTCGGGTTGTGGGCACCTCCGGGTAGGTGACGGCCCACTGGCACTGCGGCTCCTGC	200	279
A00202:1331:HH2V7DSX7:1:1101:24415:1282	GCAACGTCATGAGAT	ACTGGCCGCTTGACGTCACAGAAAAAGGAAGAGGCCTTGCCAGTTCTTGACTAGTTAATTAGGGTCAGAACCGTACTGGGGATTTCCTATACCCTAAGTCTGTTAAGTGATTACATCGGTCTGGGGAAAAGGGATCTGCTCAGAGTGATTCAGTCAACTTTCTTAGTATCGGGTGGTGAATCGCACACTGCGGCTCCTGC	200	279
A00202:1331:HH2V7DSX7:1:1101:26332:1282	CAAATAACGTGTGAA	ACTGGCCGCTTGACGGAGAGGCCAAAGTCCTAACCTTGTAGTTTTCTTTTTGTAACATTCCCAGTGTAATGAGTATTTGTTATCCAACCCATCTTTTCAGTAACCACCATTTCCAAGGCAACTAAGGGCTGAACATCTTCATTTTGCACACCTTGCTGTTAGAAAGAAGCACTCCACTTCTTCACACTGCGGCTCCTGC	199	278
A00202:1331:HH2V7DSX7:1:1101:28085:1282	ATGTGTATAAGTTAC	ACTGGCCGCTTGACGAATTCTAAGTCGACTAATTAATAAAAAATAATGTTAGAACTTACATTTGATCTTACGTTAGATGATTTTGGGGAGGGTTTAAGAAAGGCAGGGCATGGGGGCTCTTGCATGTAATCCCAGCACTTTGGGAGGTGGAGGCGGAAGGACTGCTTGAGGCCAGGAGTTCAAGACACTGCGGCTCCTGC	200	279
A00202:1331:HH2V7DSX7:1:1101:28881:1282	GAACATCGTGTGCCC	ACTGGCCGCTTGACGCCTCCTCATTCTTCGTGTCCAACAACTCCTATGCCACCTTCCCAGGGAAGCCTTCACTGTTCTCTGCCCAAGCAGCTTCCCTCCAGCCTACCATAAGTGCTCTGGACACACCTCAAATCTGGCCCCTATCCCAGTAGAGGAGGTGAATTGTCAAGTATGCAGATGTTGGACACTGCGGCTCCTGC	200	279
A00202:1331:HH2V7DSX7:1:1101:30074:1282	CTTGGGCTGAACACA	ACTGGCCGCTTGACGTCTACATTCTTAACAGATTGCTAAAATAGAACTCTTTCTAATTCTGTTTAAGGGGAGACCACAAAACAATGGGTGTCAGGCACTCCCACATTCCAGAGTGAGAAATCAGACCACCTAAAGACAGCCTGAAAGGCGCTGGCTGAGAACTGGTTTGGGACACTTTACTGACTCACTGCGGCTCCTGC	200	279
A00202:1331:HH2V7DSX7:1:1101:30364:1282	TTGGCGCTGCGTCAG	ACTGGCCGCTTGACGGGACATAATGGTGGCAACAATAAAAACTTGGGGCGACTAAAGTAGGGAAGGAGAGGGAGCAAGGGTTGAAAAACTATCGCATACCATACTCAGTGCCTAGGTGACAGGATCATTCATACCTCAAACGTGAGCATCACTCAGTACACCCAGGTAACAAACCTGCCCGTGTACACTGCGGCTCCTGC	200	279
A00202:1331:HH2V7DSX7:1:1101:30852:1282	ATCATAGCACAGTCA	ACTGGCCGCTTGACGAGCGTATGCATTCTTGAAAATCATTGTGCTATGCAAAATTGCACAATAAAAACCACAGCGCTTGTGGAAAAAATGAGGTTTGGGGTATATATTAGTTTGTAGGGCTGCCATAACAAAGTAGCACTGACTGGGTGGCTTAGACAACAGAAATGTATCTTCTCACAGTTCCACACTGCGGCTCCTGC	200	279
A00202:1331:HH2V7DSX7:1:1101:31901:1282	GCTTAAAGGAATAAT	ACTGGCCGCTTGACGCTCCCTGTGTTGAACGTGATGCCTCGCTGACCTCAGCCCAGCCTGGCGGAGAGGGCCTGCGTGGGATGACCTCAGGACTTGGGCAACCACAGACTCAGGTTTTAACCTGGTCGCCGAGCAGCTCATGAACTTGGCCGCATTTCTCCTCTCTCTCGGCCTGTTTCCCATCACACTGCGGCTCCTGC	200	279
A00202:1331:HH2V7DSX7:1:1101:1696:1297	GTAACACCACTTTGG	ACTGGCCGCTTGACGGCTCTTTAAAGTAGATAGGGAGCAGAAATTTTATGGAAGTCAGTGTTACTATTTTAGAGTTGAGGAAACTGAGGATCTCTGAGTGCACAGTCATAAATTTACAACTCTCACTTCACTTGCATTGCTTTACTTACCACACCATGCTAATTCAAAGGTGTACAAAAATGTAACACTGCGGCTCCTGC	200	279
A00202:1331:HH2V7DSX7:1:1101:4227:1297	TGAATCGTCAGTTCC	ACTGGCCGCTTGACGTAAAAAACGGCTCTGTTTGTTCAACATAGGTACATGCATCCTGCATGTTTTCAAAGTGGTTAGAGGGGCAGTGAAGTGAAAAGGCTACGGCTAAGCTGTGGGAATAACAAGAACGTGCAGAAGAGCTCCTATCAGATATATGAGTAACTTGATGGAAATGCTGACCTGGACACTGCGGCTCCTGC	200	279
A00202:1331:HH2V7DSX7:1:1101:6596:1297	TTCCCCACGTTCAGG	ACTGGCCGCTTGACGGAGTAGCTGCTAATCCCTGTAAATGCGGGCCTGTCTGACAAACAGCCCAGGGGCACCATGACCGAGCCTGGGAAGCTCAGATGCTGAAGCTGTTAGCTGTGGCACGCAAGCCTTGTTGCACCTCGGACCACCCGGAGTCCGTGATAAGCGCAGACGCCTGGGTCCCTGCCCACTGCGGCTCCTGC	200	279
A00202:1331:HH2V7DSX7:1:1101:6741:1297	AGCTATGACCGCTGA	ACTGGCCGCTTGACGAATATGAACGTCCCCTCCAAGTCTCATGTTGAACTGTAATCACCACTGTGAAGGTGTCAAGAGGTGGGACTGTTAAGAGGTGATTATTGTTGTTATCATGCAGATTGGTCAGTCATCACAAAAGTAGCTTTGTTATAAAAGCAAATTTGGCCCCCTCTTGCTCGCTTGCTCACTGCGGCTCCTGC	200	279
A00202:1331:HH2V7DSX7:1:1101:8024:1297	CACGCAAAATAACAA	ACTGGCCGCTTGACGGTGTGAAGGTGTGTGTCGCGGCTGGGGGTGCCACAACGGGCCATGGAGCCCACCTCCCAGAGGGAGGAAGTCTGTGCACACCAGCGACTTGGGTCGAACACTTTCAGCCCATACACTGGGCCAAAGCTATTTAACAATTAATGCGTTCCTGGGGGAGGCCGGGGGAAGTACACTGCGGCTCCTGC	200	279
A00202:1331:HH2V7DSX7:1:1101:9399:1297	CTGAAGACTAAGATG	ACTGGCCGCTTGACGGGTGTACTTTTTTTTTTTTTTGAGAAGGAGTCTCACTCTGTCACCCAGGCTGGAGTGCGGTGGCGTGATATCGGCTCACTGCAACCACAGCCTCCTGGGTTCAAGCAAATATCTTGCCTCAGCCTCCCGAGTAGCTGGGATTACAGGTGCCCGCCACCACGCCTGGCTAACACTGCGGCTCCTGC	200	279
A00202:1331:HH2V7DSX7:1:1101:13684:1297	CTGAAAAAAACATGT	ACTGGCCGCTTGACGTGGCTGGGACTACAGGCGCCTGCCACCAAGCCTGGCTAATTTTTTTGTATTTTTGGTAGAGATGGGGTTTCACTGTGTTAGTCAAGATGGTCTCGATCTCCTGACCTTGTGATCTACCCGCCTCGGCCTCCCGAAGTGCTGGGATTACAGGCATGAGCCACCATGCCTGACACTGCGGCTCCTGC	200	279
A00202:1331:HH2V7DSX7:1:1101:18475:1297	CCGGGAGTAGGCGGT	ACTGGCCGCTTGACGCCATTCTAAGCTAAGAGTCTGTAGGGCAACAGCCCCAGCTTTCTGAAGTCCTGGCCTGTGGCATTCTTAACCCTGGAGGCCACACCTCCCTCTTTTTTCCAAATCCCAGATCCCAAGCACCCCTTCAGCCCCACCATTAGCCTTCTAATCTACTACTCAGGTACTTCGTCCACTGCGGCTCCTGC	200	279
A00202:1331:HH2V7DSX7:1:1101:19361:1297	ACCGCGTTGATATAT	ACTGGCCGCTTGACGTTGAACATTAACTTCTGGGCTTTTTTTAAGGACAGAGACACCACTATATTTAAGATAAAGAAATCAGACCACTTGAAGCATACACAAAACCAGAAGGCAATTTAACATATCTGCCTGGAGGCAAGAAGAGAAACCAAAGAACTTCTAACACCTGTTCTTCTAGCTAGAAACACTGCGGCTCCTGC	200	279
A00202:1331:HH2V7DSX7:1:1101:20139:1297	CGACCTCCCGCCTCT	ACTGGCCGCTTGACGCACTCTGGCTTCATCCCCTGCTGGGCTCAGCCCTGAGATCCCCCCGGAGGACTGCAGCAACCCTGAGTCGCTGCGTGCCGGGCCCCCCACCTCTGTGGATCCACACCTCAACACCTCACAGGGCTCTGAGGAGGGACCTAAAAGGCGAGTGGACAGCCAGCCATGGAGGGCACTGCGGCTCCTGC	200	279
A00202:1331:HH2V7DSX7:1:1101:25346:1297	CGGTCATCGAATGGC	ACTGGCCGCTTGACGTGCTCCCAGCACAAGGGACGGTGGCGCAGAAGAATACAGAGAAGCTCACAAAACATGCCGGCATGGGCTCAGGAGAGCTACGGGTGTAGTGGTGGTACTGCTCCCTGGTGCAGGGCAGCAGCTGTGTCTCCCCCTGCCTCCCTCCCACCCGAGGGCCCTGCTCACCTGGCCACTGCGGCTCCTGC	200	279
A00202:1331:HH2V7DSX7:1:1101:25437:1297	CGAACCGCCCTCATT	ACTGGCCGCTTGACGTTGGTGACAAACATTATCTATGAGTTTATGGCTGGCAATGCGGTAGTCTTGGGTGATGAGATTAACACTGGGACAAGAAATGGTCCCATAGGTGGATGTGAAGATTGAGACTTGTCTGGAATTTGCTTAGTGTTTGGAAGAGACCATCTCTAGAAGTAAAGTACTAAAAACACTGCGGCTCCTGC	200	279
A00202:1331:HH2V7DSX7:1:1101:29432:1297	GGAGCCCCAGGGCCT	ACTGGCCGCTTGACGAAGACAGCAACAGCAGAGCATTAAATGGAGCACAGGGACCCTCTGCCCACAAGGCCCTGGGCAGCAGCCCACAGGTCGCACGTCCGTGTTGCCGCCCCTATGGGTCCCTCCGAAACTATGCCCCAAGGAGTTAAAGACGTCAGGGACTAACAGAAATTCTTGAGTTTGCACACTGCGGCTCCTGC	200	279
A00202:1331:HH2V7DSX7:1:1101:29740:1297	CGACTGTAGGCACCG	ACTGGCCGCTTGACGAGTTCCCCATAGGTCAACATTTTACATTACCTTGGCTCATTTTTCACTGTTTGAGACCAACATTGGGACATGTTTTAGTTTCTTATTACTGCTGTAACAAATACAACAGAGGTCAAAGTTCTAATGTCCAGGCATGACCCTTCAGAGGCTTTAGGGGAGAAGGGGCTTCCCACTGCGGCTCCTGC	200	279
A00202:1331:HH2V7DSX7:1:1101:30337:1297	GGTTCAGCACACATG	ACTGGCCGCTTGACGAGTTCACACTGATGGGCACTTAAGTTGATTCCATGAATTTGCTATTGTGAATCGTACTGCGATAAACATACGAGTGCCGGTGTCTTTTGATAGAATGATTTCTTTAACTTTGGGTAGATACCGAGTAGTGGGATTGCTGGGTTGAATGGACATTCTACTTTTAGTTATTTCACTGCGGCTCCTGC	200	279
A00202:1331:HH2V7DSX7:1:1101:30897:1297	GGATACAAATATGCC	ACTGGCCGCTTGACGTTAGAAATTTCTTCCACCAGATACCCTAAATCATCTCTCTCAAGTTCAAAGTTCCACAAATCTCTAGGGCAGGGGCAAAATGCCGCCAACCTCTTTGCTAAAACATAACAAAAGTTACCTTTGCTCCAGTTCCCAACAAGTTCCTCACCTACATCTGAGACTACTTCAGCCACTGCGGCTCCTGC	200	279
A00202:1331:HH2V7DSX7:1:1101:31439:1297	GAAAAGTATAACATA	ACTGGCCGCTTGACGCACCACCACTCACTAACCACCTACATTCGGTGCCACCTTAATGGCCCTGCGTTTACTTAATCTCGTATTACAACCACCCCAAAGAGATGATTACTGTTACAGTTATCAGTAAGGAATCCAGGAAGGTTCAGTGACCTAGACAAGGCCACACAGCGGGTTCAGTGGCAGAGCACTGCGGCTCCTGC	200	279
A00202:1331:HH2V7DSX7:1:1101:31566:1297	ATCGTAACAGCCCGG	ACTGGCCGCTTGACGGGAGCAGAAAGGTTAAGTGACTTGCCTCGGCTTACACAGCCCAGGGTCAGCCTTGGAAGGAGGAGGTATTGGAGTGGGGTGAATCCCACCTATTCAGGCCCTGTAGGACCTAGGAGAAAGGTGTAGTTCTGGCTGGAGCAGATAGAAGAGATGAGGGGCGGCTCCTGGGACACTGCGGCTCCTGC	200	279
A00202:1331:HH2V7DSX7:1:1101:32488:1297	ATGGCATGGCGGTTC	ACTGGCCGCTTGACGCCCGTTATGTTTCCCTGCTCTGAAAAAGAAGGTAGTATTTAAACTCTTTAAGTAGAGTTGGTTGAGGCCGGGCGCGGTGGCTCATGCCTGTAAGCCCCGCACTTTGGGAGGCCCAGGCGGGTGGATCACCTGAGGTCAGGAGTTCTAGACCAGCCTGGCCCATATGGTGACACTGCGGCTCCTGC	200	279
A00202:1331:HH2V7DSX7:1:1101:5014:1313	AACAGGGCACTTGTG	ACTGGCCGCTTGACGCTCCTCATTGTAGAGAGACAGTGGGGAGTCCTAGCGGAGGATGTACACCTGGCCCTTGAGGACAGACACCTGCACTTTCCCTTCCACTCATTCCTGGGACTTGGTGATGCAGTGGCGGACACGTTCACATTCAGGGCTGTGCCAGAAACCGGTGTACACCAGCTCAGCCACACTGCGGCTCCTGC	200	279
A00202:1331:HH2V7DSX7:1:1101:6207:1313	CACGCTTCACTTCGC	ACTGGCCGCTTGACGTAATCTACACTACTGTGCTCCACTTACATCTTGACTCTCTTGAAGCACGGGGAGCCTTGTCATGGAGCACTCCTTCTCCTTTGTGCACCGCTTATTACAGACTGACTGTTGGAGAAGCTTATAGTCCTAAAAGAAAACTTGAGACAAAGGAGAGGACAGCTACATGAAATCACTGCGGCTCCTGC	200	279
A00202:1331:HH2V7DSX7:1:1101:10384:1313	AATTTAGACAGTTAG	ACTGGCCGCTTGACGCATCTCAGATGACACTTCTTGGCCTTGCTTCTGTAGTTGCGAGCACCAAGTGTCTCTGGGTCCCTAGCAGGTTACCTGGATTATTCTTGTATACCCATGAGCAGTCCCCCTGGTTAGACTTTCTTAGTCTAACCCTGTTGGGCAGAGCCTTCTTACTTGGAGAGCTTCGGCACTGCGGCTCCTGC	200	279
A00202:1331:HH2V7DSX7:1:1101:10420:1313	AGAAGCAGCTGGTAC	ACTGGCCGCTTGACGTGAGGGAGTGAGGAAACTGTAGGATTGGAACTGAGGTGTAAGAGGAGCAGTGGATATGAGGTAGGATGGGGTTGAAGGGCCTGATCGCAAAAGACCATGAGTGCTGGGCCTCCAGACAGAGCACTGTGGGGTGGGATCAGTGAGTGTAGGTGCGGCCCTGATTTGGGCTTCACTGCGGCTCCTGC	200	279
A00202:1331:HH2V7DSX7:1:1101:10872:1313	CCCGTCATTACCAGG	ACTGGCCGCTTGACGAAGCCCAGGCACCACTGGTCCTGGAGGCACCATCACCCACATCTGCAGCACTGGTGGGCGGGTCCCCTCCCATTGCCCAATTCCCAGCCCTGCTTCTGGTTTCCAAAGGTTCCTTGACATAGTATTCCACGGAAAACAACCAAGGTGAAAGGTTCTGTGTGCTGCAACCTCACTGCGGCTCCTGC	200	279
A00202:1331:HH2V7DSX7:1:1101:13367:1313	GCACAACGCTTCTTA	ACTGGCCGCTTGACGCCTCTTTTCCCTTGAACCCTGTGTTACAGGAGTGGCAGCAGCTGGGGAGTGGGTGAGACTGGGCCAGCCAGCATGACCTGGAGTCTCAGTGCAGCCACAAAACGCACTTCTGCCCTGGGCTGACTGCTCCGTGGCAGGGAAAGCCTGGGCTTTTCAGCGCTTTTCATCACCACTGCGGCTCCTGC	200	279
A00202:1331:HH2V7DSX7:1:1101:14073:1313	GTATCAGCTCTTCGA	ACTGGCCGCTTGACGAAGTTATGATCTAGTGTCAGCAAAACGCCGTATTCACAAGTGTCCCCATGGCGCTGTTTACCCCCAAATAACTAAACCCCGCCAAATGTTGAGATTCCGGACGTGAGGGGTGCTTGGATGGGGAACCCCCGAAAGAATGGCCATCACGTCCACCAGAGGGTGCTGTGGGGCACTGCGGCTCCTGC	200	279
A00202:1331:HH2V7DSX7:1:1101:17689:1313	AAAGCAAAGACAACG	ACTGGCCGCTTGACGTTGGGGGATGGGGATTAAGGGCTGGGGTGTGGATAAACTTGAATATTGTGGGTAGGGTAGCAGACTTTAGTTGCTGAAGTAAGGGATCCACAGTTATTGTTAAAGGGGGATCTGGGATCTAGTGGCTGAAGGGTGGGGATCGCATGACCCAGTGGTTGGGGCATAGGAGTCACTGCGGCTCCTGC	200	279
A00202:1331:HH2V7DSX7:1:1101:18304:1313	GCTGTTGACATCCTC	ACTGGCCGCTTGACGCTAAAAAAATTAAAAAATTAGCCGAGCGTGGTAGCGGGCACCTGTTATCACAGCTACTCAGGAGGCTGAGGCAGAAGAATCGCTAGAACCCAGGAGGCTGAGGTTGCAGCGAGCCAAGATGGCGCCACTGCACCCAGCCTGGGCAACAGAGCAAGACTCCATCCACTGCGGCTCCTGC	193	272
A00202:1331:HH2V7DSX7:1:1101:18575:1313	TTGGCATCTCACAGC	ACTGGCCGCTTGACGAAAAACCCCAAAACCACAATGGAAGAAAAATTAGACAATAAGTGGCTTAGAGAGAAGGTTGTATTGATTTGGGGGGAAAAATGGGTTTTTTGGTTTTGTTTCTCTCTAACTTTTTGTTTAGGGTATCTTTGAGTTGTGGGAATAGAATGTTCTCTAGTTAATGAGGCATACACTGCGGCTCCTGC	200	279
A00202:1331:HH2V7DSX7:1:1101:19443:1313	TCCAGCGCTGCTTTG	ACTGGCCGCTTGACGAAGGCAGAGAGAAAGTCAGAAGACAATTGCAGTATCCAGAACCGAGGTGAAGGTAGCATCATGGGAATGAGGAGGAAGAGACAAATCTGAGCGATATTAAACAGCAGAATTGAAAGATTGTAGAAATGATCTTGGGGGAAGGGTATGCAGAGGATGGAGAATGACATCGACACTGCGGCTCCTGC	200	279
A00202:1331:HH2V7DSX7:1:1101:27941:1313	GGATCTTAAGGATGA	ACTGGCCGCTTGACGTTCACAGCAGCAGCTCTACAAGGTAGGTGGTGGTATAATCACTTTCATTGTTAGAAACAAGAAAATGGAGCCTTGGAGAGAGAATGAGAAGGTCCTGGACCAAGGTCACCCAGGGGTTAGCAGGTGCATTAGGGTAAACAAGTCCCCTCCTGTCTGTCCTCCCCACCTCACACTGCGGCTCCTGC	200	279
A00202:1331:HH2V7DSX7:1:1101:2401:3803	CAACAAATCCGTCAG	ACTGGCCGCTTGACGGCTCTTAATATTTTGAAATATGTCCCATCAATACCTAGTTTATTGAGAGTTTTTAGCATGAAGGGCTGTTGAATTTTCTCAAAGGCCTTTTCTGCATCTATTGAGATGATCATGTGGTTTTTGTCTTTGCTTATGTTTATATGCTGGATTACGCTTATTGATTTGCGTATCACTGCGGCTCCTGC	200	279
A00202:1331:HH2V7DSX7:1:1101:2709:3803	CGATAGTCAGACCGA	ACTGGCCGCTTGACGTACACACAGAAGAAAACCAGTTCTCTTGTTTTAAACCAATTTATTCTGGGTCTCTTTTGCCCCAGCCAAATTTACATCCAACTAATGTAATGCCTATCCTCACCAAAGGATGGGCAGCCTGACAGGTCATTTCAGAGCATCCAGAGAACAGAGTGGGTGGCAGAAAGAGACACTGCGGCTCCTGCAGAGTACCTAGACGTGTCTCCTAGTGTTAATCTCGGTCTGACTATCG	247	247
A00202:1331:HH2V7DSX7:1:1101:4770:3803	ATGATTTTTTTGTGC	ACTGGCCGCTTGACGGGAATGACAGAAAAGAGGGGAAGGTATCAAACATCCCATGCAAGTACCTGCGTTCTGTTTGCTCTGGTCAGAATCTAATGGCCTTTGTTCTTGTTACTGTGCCATCTTTTACAAAAGGGCATCGATGTTGGGAAGCAGTGTGCTGTGGTTGACAGGCCCCTGTAAGATTCACTGCGGCTCCTGC	199	278
A00202:1331:HH2V7DSX7:1:1101:28320:1313	ACTGTTCTATCGAGG	ACTGGCCGCTTGACGAACTTGTGGCTGGGCACGGTGGCTCACGCCTGTAATCCCAGCACTTTGGGAGGCCGAGGCGGACAGATCACAAGGTCAGGAGATTGAGACCATCCTGGCTAACACGGTGAAACCCCGTCTCTACTAAAAATACAAAAAATTAGCTGGGCGTGGTGGCGGGCACCTGTAGTCACTGCGGCTCCTGC	200	279
A00202:1331:HH2V7DSX7:1:1101:28664:1313	GGTTAAAGTGCATCC	ACTGGCCGCTTGACGGGAACCTGACACTTGGCATACTAAGCAGCATTCTGAGGTGAGTGAGCCCTCAGTCTCCAATAATCCCTGGTCGGCTATGTGTCCATGCTCCTTGGATGGGCCCCGGTGGAAACATGGGCGGTGGTGGATGAGTCCCCCATGAGCATGGAGAAAGCACTGAAGCATCTGGACACTGCGGCTCCTGC	200	279
A00202:1331:HH2V7DSX7:1:1101:29026:1313	GAGGCGCCGACCAGG	ACTGGCCGCTTGACGCCCCGGGGTTTAAGTCTCCACACTCACATGGGAAAGGAGACGAGGCCTCCCTGGATCCACGTGAATCAGGAACTGGAACAAGGGGACTCAAAGGGCTACGCCATCAGGAGAGATGTGAATGAGTGTGCCCACAGGAACAGGAAGACAACAGGATGGTTCTGTGTTTGCCTCACTGCGGCTCCTGC	200	279
A00202:1331:HH2V7DSX7:1:1101:32443:1313	TGCCCGGTCACTGAT	ACTGGCCGCTTGACGTGGAATGCCAGGAACTAGTTTTCTCTGTGGCTGGAAAGTAGCCTTGAAGGCAATCCCTGGGGAAACGTTTGGTAAACTAAACTTCGAACTGGTGGTTTGGTTGGGGGGGAGTGTCATGACATTAGAGGAATGACTCCTCTTCAATCCTTGCGTCTCCTTGACAAGTAGAACACTGCGGCTCCTGC	200	279
A00202:1331:HH2V7DSX7:1:1101:1624:1329	CTTGCCGGTTGGTGG	ACTGGCCGCTTGACGTGTTTTTCTTGGACATCATTACTTTGTTTTGCGTTTCTTTCTCATTTCCTTTCCCCTTCATATTCTCACCATTACTCTTCTAGATTTTGGTTAGACTATTTAATGTCTCTTATAGATTCGTGTGGCAAAGCTGAGAATTTATTTTTTATTATGGAGCTGACCAAGTCAGACACTGCGGCTCCTGC	200	279
A00202:1331:HH2V7DSX7:1:1101:2564:1329	TCCCTTATCTTCCCC	ACTGGCCGCTTGACGAGCATACCCAAAAATCAACTCAAAATGGATTAAAGACTTAAACGTAAGACCTGAAACTGAAACTACTAGAAGAAAACTTAGGGGAAAACTTCATGACATTGGTCTTTCCAGTGATTTCAGGGATGTGACACCAAAAGCACAGACAACAAAAGGCATTTATTTTTATATGGCACTGCGGCTCCTGC	200	279
A00202:1331:HH2V7DSX7:1:1101:3486:1329	TTCCCGTAGGGGAAA	ACTGGCCGCTTGACGTTTCAAAGAAAAATAAAGATCATTCAGGATTTCCCGGGGCAGTGAGTACTGAAAATGTAAAGTTGGGCCAGTTGTGCTAAGAGAGTGATGGGACATCTGCACCGACATGGCTGTATTTCCCGCCAGTTAGGGGCTGTCACTGCAGCCGGCGCCATCTTGGAGCCCTCGGACACTGCGGCTCCTGC	200	279
A00202:1331:HH2V7DSX7:1:1101:4987:1329	GTCCAGCACGAGTCA	ACTGGCCGCTTGACGTCATAGATGTTCTTGGTCTCCATGCGGTCCACAGGAATGGCCTTGATGAAGATGACAGGCATGGCCGGGGTCAGCTCTTTAAGCTGCGCTTCAGCGATTACTCCAGTCTGGGTGTCCCAGCGAGCCCCTGCAGGGACAGTATGGCTGAGGGTCAGGTGTGCTGCCAGTAACACTGCGGCTCCTGC	200	279
A00202:1331:HH2V7DSX7:1:1101:7157:1329	ACGTCAAACTTTAGT	AATGGCCGCTTGACGAAAATGGACATTATATTGGATTATCATGTTGGGAACGAGTTAATCACGAGAGTCCTTATAAATAGATAAAGTATGTAGCACCAGATAGCTGTCAACATGAGAATAACTTTTACTGACATGACTGACAAATGGAGGGAGGGGGCCATGAGCCAAGGAATGTGGGTGGCTCCCACTGCGTCTCCTGC	200	279
A00202:1331:HH2V7DSX7:1:1101:10303:1329	GAGGAATATAAAAGA	ACTGGCCGCTTGACGAAGGTGATTAAATCATGGGGGTGGACTTTCCCCTTGCTATTCTCATGATGATAGTGAGTAGGTTCTCATGGGATCTAGTTGTTTAAAAGTGTGTAGCACTTCCCCATCTTTCTCTCTTCCTCCTGCTCCAGCCATGCAGATCGTCCCTGCTTCCCCTTCATCTTCTGCCACACTGCGGCTCCTGC	200	279
A00202:1331:HH2V7DSX7:1:1101:10773:1329	TCGACCTCCTAGGGT	ACTGGCCGCTTGACGGAGGAGAAAAGATGGACTGGGAGGATGGGGGAGGGGGGTCAGCTCCAGGCAGCAAAGCTGACCTCCATTCCCACCTAGGCCTCCACGGCAGGCAGCGCATGGAGAGGGGAGGGCTCTGGAGTGTGACGTGCCAGCCTGTATTCGATTCGTTCATTTTAAAAAGGGTCAAACACTGCGGCTCCTGC	200	279
A00202:1331:HH2V7DSX7:1:1101:10881:1329	CTCTGTAAATTGCAG	ACTGGCCGCTTGACGGTGAGCTGGGCCCACTCCCTAAAGCATGGACCACCCTGTCTGAGCACTAGCAGCTGCTCAGGGCTTGTCAAATCTGCAGCCTCGCTCCCCCAGGTCCCCAGTGTCACCTACTGCATTTGATCCACACAGTGAGAGCCTGTGGGGTCATCCTGCACTGTCTGTTCTGCAGGCACTGCGGCTCCTGC	200	279
A00202:1331:HH2V7DSX7:1:1101:11116:1329	CGCTCCACTTGTCAA	ACTGGCCGCTTGACGGGCTCTCTTTTCACTTTTCTTTAATCTTTTTTCTTTATATTTCTCAGACTTGCTAATTTCTATCATCCTATATTCAAGTTTGCTTGTTATTTCTGTTTGTTGTTCATATGTGCTTTTGGGGGGAACCCGGGCTAAGATAGCTGTGACTTCATATCTCACTGACACTAGGTCACTGCGGCTCCTGC	200	279
A00202:1331:HH2V7DSX7:1:1101:14371:1329	TGCACTACGTTCACT	ACTGGCCGCTTGACGGATTCTCCGCCTGCTCTCCTGGCTTTGTTCCCTTTGATAACAGCTGGTGGTTGGCGGAAAAGCAGGGCAGCCTGGGCTCAGACCGATGGAGGAGGAGAACCAGCTCCCCGACCTTGCAACACCTTGGGTCAGCAGAAACGCGGCCACTCGAGCTCAGTGCGGCTTTCAGACACTGCGGCTCCTGC	200	279
A00202:1331:HH2V7DSX7:1:1101:14805:1329	TCGACAATTTCAATG	ACTGGCCGCTTGACGAGACTCCGTTCCCCAGAAATGCCAATGACAGCAAAGGCTTCCAAGTTCCCAGGTCAGCTTCCCTGCCTCCCTAGGAAACCACCAAAGGCTCTGACTCCCCACCCTGGAGACTTATACGGAGACACCCAATCCTTCACTCTCAATGCCTTGTTTTCATGAACTAGGAACTCCACTGCGGCTCCTGC	200	279
A00202:1331:HH2V7DSX7:1:1101:14950:1329	CCTTCGGAGCGAAAC	ACTGGCCGCTTGACGCCTGACCTCGTGATCCACCCTCCTCGGCCTCCCAAAGTGCTGGGATTACAGGCGTGAGCCACCACACCCAGTCTATTGTGGTTAGAATTTCAAGACCTTTTCTCTGACTCTTAAACCTTATTTTCTTGTTTTGTCAGCTCTTCAGGAATTTCATTCTGTCACCTCACCCTCACTGCGGCTCCTGC	200	279
A00202:1331:HH2V7DSX7:1:1101:16830:1329	GAGGAGCAGTCCCAC	ACTGGCCGCTTGACGATATCAATAGATGCAGAAAAAGCATTAGATAACATCCAGCATCTCTTCATGATAAAACCCTTACTGGCTGGGCGTGGTGGCTCACGCCTGTAATCCCAGCACTTTGGGAGGCTGAGATGGGTGGATCACGAGGTCAGGAGATTGAGACCATCCTGGCTAACATGGTGAAACACTGCGGCTCCTGC	200	279
A00202:1331:HH2V7DSX7:1:1101:19904:1329	GGTACTGCAATAAAA	ACTGGCCGCTTGACGTGAGCATGCGGAGCTCCCCTTTCTGCCCAGGCCTTTACCTTCCTGCTAGGAGGCAAGGTCAGCCCAGGGACAGTGCTGGGAGAGAGCGGAGTTCCGTCGTTCATGGGTTGCTAATTTTTGGAGTACTGCAATACAATTAAATATACTTAACCTTAAAATTACCCAGAATGCACTGCGGCTCCTGC	200	279
A00202:1331:HH2V7DSX7:1:1101:20663:1329	TGCTTTACCCCCAAG	ACTGGCCGCTTGACGACAACCACAATCTCTTGGGACCATAAGACTATCTTCCCTAGAATTCTTCTGACAGGCCAAGAGAGTAAGGGTAAAGGTGAGGGTGTAGCAGGCAGCAGATTTTCTACCCCGATCAGAAAACCAAGGAAGAAAAAACAGGGACTGTACAAATATAAGAAGAAAAGGGCCATCACTGCGGCTCCTGC	200	279
A00202:1331:HH2V7DSX7:1:1101:21007:1329	TGATAAAAGTAGTGA	ACTGGCCGCTTGACGTTAAGACTGCTGAGGCCAAAACGGCATTTAGGCATCTTTGCCACCCATCACTGCCTAGCCCAGGGAGGGGTGCATATTAGACGACCAGCAAATTCTGATGCACTGGGTTGAACTATTGAACTAGTTAAAGCTCATTTCCTGAAACAGGCAGCTCAACAGAGGCTATCTGGCACTGCGGCTCCTGC	200	279
A00202:1331:HH2V7DSX7:1:1101:21043:1329	AGTGCTTTCCCTATC	ACTGGCCGCTTGACGTATTCCAAGGGCCTGGTGATTCTCCTGCTGCTTTGCCCGGGCTGCAGCCCGGGGCTCAGTTCCCAGCCCCAGTGTCCAGACTTCCAGCCCCCATGGTGGTGATCCCTTCTAGCCAAACCTCAGCCCTCTAGGGCATGTAACACCACAAGGGCTCTGAGAATCTAGGAGTTCACTGCGGCTCCTGC	200	279
A00202:1331:HH2V7DSX7:1:1101:25093:1329	TCTCAGTGCACTAGC	ACTGGCCGCTTGACGTACTAACACCTCTATGCAAATAAACTAGAAAATCTAGAAGAAATTGATAAATTCCTGGACGCAGACACTCTCCCAAGGCTCAACCAGGAAGAAGTTGAATCCCTGAATAGACCAGTAACAAGTTCTGAAATTGAGGCAGTAATTAGTAGCCTACCCACCAAAAAAGCCCCACTGCGGCTCCTGC	199	278
A00202:1331:HH2V7DSX7:1:1101:25382:1329	TTCTTGAATGTACGA	ACTGGCCGCTTGACGTTTGAGACCAGCCTGGGCAACATAGTGAAACCCCATCTCTACTAAAAATACAAAAATCAGCGTATGGTGGCGCACGCCTGTAGTGCCAGCTACTCAGGAGCCTGAGGTGGGAAAATCGCTTGAACCCAGGAGGTTTCAGTGAACCAAGATCGTGCCACTGCACTGCAGCCCACTGCGGCTCCTGC	200	279
A00202:1331:HH2V7DSX7:1:1101:27281:1329	GAATGCACGGTGTGC	ACTGGCCGCTTGACGCAAAAGTTTCATACTCTCTCTTTTTTATTTAGACCTCAGAAGACCTCCCCCCCACCCACACAAACACAAACACACCCAAGACAACAAATAAACTTGTTATTTAAAATGGAAGAAATGACGCGGGGCAGGAAATGAGAATCTGTTAGATGAGAAGAGCAGTCTTCTCATCCCACTGCGGCTCCTGC	200	279
A00202:1331:HH2V7DSX7:1:1101:27715:1329	GAGGGTCAGGTCTAT	ACTGGCCGCTTGACGGAAAGTATTAGAACCTCTCGTTTCTTCATTTGCTCATCTATAAAACATATAGTTTTTCTGTTTGTTTTTAAGACAGTCTCACTCTTTTTCCCAGGCTAGAGTGCAGTGGCAAGATCTTGGCTCACTGCAGCCTCTGCCTCCGAGGTTCAAGTTATCCTCCCACCTCAGCCCACTGCGGCTCCTGC	200	279
A00202:1331:HH2V7DSX7:1:1101:28257:1329	CTTCCCGGCCCACAA	ACTGGCCGCTTGACGCTGTGTGTATGCTGGGAAGGACTTGAGACCTGTCCCCTGCCCTGGTCTGGGGTTGGGAGTTTAGTCTGGTCAGCTGGAAGATGGCGGCTTGGGAAAAAGAGCCATCTGGTTACCTACACAGAGCTGGTCCCCTGGTGGCTGCAGGTAGGTTCTGCTGTTGAGGGAATTAGCACTGCGGCTCCTGC	200	279
A00202:1331:HH2V7DSX7:1:1101:30174:1329	GGGAATTAGTATCGC	ACTGGCCGCTTGACGGAAGCACAAAGGGGACCCAACTAAGGGCCTGATCCTACTGCCCTGGGGGTGTCAGTGCCAGCCCCCCACAAATCTTTTCTGCCCCCCCCAGGAGGCTGACCAGTGTGTGGCCTGTGCCCACTATAAGGACCCTCCCTTCTGCGTGGCCCGCTGCCCCAGCGGTGTGAAACCACTGCGGCTCCTGC	200	279
A00202:1331:HH2V7DSX7:1:1101:3658:1344	GGGGGGCACGGCGCC	ACTGGCCGCTTGACGTTATATTCTCATTCTCCAACCTTTTTTATTTTCTTTTCTTTTGAGACGGATTCTCTATCTGTTGCCCAGGCTGAAGTAAAGTGACGCAAAAACGGCTAACAGCAACCTCAGCCTCCTGGGTTCCAGCGATTCTCCTGCCTCAGCCTCCTGAGTAGCTGGGATTACAGGCACACTGCGGCTCCTGC	200	279
A00202:1331:HH2V7DSX7:1:1101:6207:1344	GCGTAAACTGCACCC	ACTTGCCGCTTGACTGACAGCAAAAGCACTTAGGGATGCCCAGGTGGGACGATCAAGATGTCCGGAGATCAAAAACATACTGGCTAACATGGTGAAACCGTGTATCTACTAAAAATACAAAAAAAAATAGCCAGGCGTGGTGGTGGGCCCCCAGAGTCCCAACTGCTCGGGAGGCTGAGGCAGGACACTGCGGCTCCTGC	200	279
A00202:1331:HH2V7DSX7:1:1101:7907:1344	ACTGGCCTAATACTT	ACTGGCCGCTTGACGGTAGAGCAGGATAAATATTGCTGATCATTAAATCATCTCAGACTTTAACAGGTGAAGAATGAGTAGCTGCCCTGGTTAAAGATCACATTTGCCTCAACCTAAGTTGGGGCTCAGAAGGGGAGGGGAAGGTGTCTGTTCCAGTCTCTGATTTGTTTCTAAGTGATTTTTATCACTGCGGCTCCTGC	200	279
A00202:1331:HH2V7DSX7:1:1101:8847:1344	TCCAACGTGCCCAAA	ACTGGCCGCTTGACGTTCAAGGGTTTTTATGGCATTCAACGGTTATACCACCTGACAAGACCCACAACTGTAATTCTAACTGAGGTCCTTTAACAAGATGGCACCAAACACTCAAAGTAACAACAACAAGAAATAGTACTGGACCTTACACACGGCAGGCATTAACCACTATTTGTGTGTGATACCACTGCGGCTCCTGC	200	279
A00202:1331:HH2V7DSX7:1:1101:8956:1344	AACAAAAACGAGCCA	ACTGGCCGCTTGACGAAAAAGGCAGTGTACTCCAACTTCCTCTGAAGCTTGTGTCCTACCTACAGAATTCCCAACCACTCTGCTTGAATGTCTCCAAAGCGGAAAAAATTTAGAAGAGAAGACAAGGAAAATTAATCACAAGATAGGCAATGAATAGGCAAGTGGTAAGAGGCCAGTTTTCCCATCACTGCGGCTCCTGC	200	279
A00202:1331:HH2V7DSX7:1:1101:9769:1344	CGCTCAGGACTTTCG	ACTGGCCGCTTGACGAAGCCTGCACATGCCCAGAAAAAGGCTCCCAGGTAATAGTTTGACAAACACAATGCATTGGGAAAAAAATGATAAACTTGAGGATTCAGAAAAACAAGGGCACAGTTAGTTTCTAAAGAACAAAGTCACATTTGGAGGTTGCTGAGATAATTCCAGTTGCAATGCATTCCCACTGCGGCTCCTGC	200	279
A00202:1331:HH2V7DSX7:1:1101:11180:1344	AAAGATCCGAAAAGA	ACTGGCCGCTTGACGAAGGTGAAGGGAACGGCAGGGCTCTCGCAGAACAGCACTCTGGAGGTCCAGACACTCAGTGTGGCTCCCAAGGCCCTGGAGACCTTGCAGGAGAGGTGAGAGTGGGCGGGACTGAGGGTCTCCCGGGATGTGGGTGGGGCAGTGCATGGAAATGGTGCTTGGGGCCTTGACACTGCGGCTCCTGC	200	279
A00202:1331:HH2V7DSX7:1:1101:12608:1344	CAGGGATCTCATACA	ACTGGCCGCTTGACGTTCAACATTCAGAAGAGTTTCTCATTAAGTTCACCCACAGGCACTCCCCAGTGCAGTATTATTGGATTCTTGGTAATTATCAGGCTTGGCAAAAGTAGCTGTCAAAGACAGTCTATGCTTTCTCTTGGCTGTTAGTTTTGATTTCTGCAGTTATTTAATGTGCTTCATTACACTGCGGCTCCTGC	200	279
A00202:1331:HH2V7DSX7:1:1101:12680:1344	GTTGTAGTAGCCTAC	ACTGGCCGCTTGACGTAATTACTGTATAATTTGGGGTGAGTCTTGAGTGGGAAGAAGCCTCGTGGCACATAAAAAGGTGCTTAATTGATATTGAAAACACACGCACGCACACACATGCATGTACACACAACCCTACCTGCTGATGTGCCAGAGAATTACAATACTCCTCCTTTGAGACATTGCCTCACTGCGGCTCCTGC	200	279
A00202:1331:HH2V7DSX7:1:1101:12952:1344	GGGCCCCGGTATTGC	ACTGGCCGCTTGACGTGAATATGTAGCTAAGTTGGCTGAGCACACACTTTCAACAAGATAAACTGAAAAACGACTAGATTTCCCAGAAGGATACAAAGAAAGGTCAGAATCTCTATCTTATAAGAACTTGCAATCTAGCTGAGAAAATGTGACCTTCAAGGTGGAAATCAAACGGAACACTATTTCACTGCGGCTCCTGC	200	279
A00202:1331:HH2V7DSX7:1:1101:16857:1344	CTTTACGGGCTTCTG	ACTGGCCGCTTGACGAGAGTTTTTAGCATGAAGGGCTGTTGAATTTTCTCAAAGGCCTTTTCTGCATCTATTGAGATGATCATGTGGTTTTTGTCTTTGGTTATGTTTATATGCTGGATTACGCTTATTGATTTGCGTATATTGAACCAGCCTTGCATCCCAGGGATGAAGCCCACTTGATCATGCACTGCGGCTCCTGC	200	279
A00202:1331:HH2V7DSX7:1:1101:17906:1344	TAGCTGCGGAAAGCA	ACTGGCCGCTTGACGTGCAACCTCCGCCTCCTGGGTTCAAGCGATTCTATTGCCTCAGCCTCCCTAGCAGCTGGGACTACAGGTGCACGCCACTATGCCCGGTGAATTTTTGTATTTTTAGTAGAGACAGGGTTTCACCATATTGGCCAGGCTGGTCTCGAATTCCTGACCTTGTGATCCACCTGCACTGCGGCTCCTGCAGAGTGCCTAGACGTCCATCGTACGCTTATCCGGACTGATGAGTTGCTTTCCGCAGCTATAATCTCGGTCTGACTATCG	279	279
A00202:1331:HH2V7DSX7:1:1101:18087:1344	CGGACCTTGTAAAGA	ACTGGCCGCTTGACGGAGCAGAAAGTTTAACAGGCAGAAAAAAGAGAACAGCTCCCCCATGCAGAGGGAGGAGGACTCCGAATGGATCTCCCCATTCCTGGCGGGAAGCAGACTGATATATAGAGGAGGGGGTTTGAAGAGGTGGTATTTGATTTACATAGAGCCCAAGGGATTGGTTTGACCAGCACTGCGGCTCCTGC	200	279
A00202:1331:HH2V7DSX7:1:1101:20148:1344	CGACCTCCCGCCTCT	ACTGGCCGCTTGACGCACTCTGGCTTCATCCCCTGCTGGGCTCAGCCCTGAGATCCCCCCGGAGGACTGCAGCAACCCTGAGTCGCTGCTTGCCTGGCCCCACACCTCAGTGGATACACAACACACCAACTCACAGGGCTCTGAGGAGGGACCTAAAAGGCGAGTGGACAGCCAGCCATGGAGGGCACTGCGGCTCCTGC	200	279
A00202:1331:HH2V7DSX7:1:1101:22860:1344	CCCCTACCGGGGATA	ACTGGCCGCTTGACGAAAGGATAAAAAGAAGCAGATACGTAGGATGAACAAGCATAGAGCACTAATGGAAAACATGAGGACTATAGGTAATACAATTGTACTGATGGGATTCATGCTGAGTAGATTTCAACTGATCTTGACACAAAAACATAAAAGTGGATAACTATGTGAGATGATGAATACACTGCGGCTCCTGC	197	276
A00202:1331:HH2V7DSX7:1:1101:23222:1344	GGGATCAGTTTCTAT	ACTGGCCGCTTGACGTTGAATTTGAGGAGAGGCCTGACGGGAGGTGATTGGATCAGATTTAACCATTTCTGTTCTCATTATATTGAGTGATTTATTACAAGATCTGAAATTTTAAAAATTTTTATCAATTCTCCCTTCACTCTCTTTCCCCGAGCCATAGTACAATGTGCTTGCTACCCCTTCCACACTGCGGCTCCTGC	200	279
A00202:1331:HH2V7DSX7:1:1101:25102:1344	CAAGCATCTTGGACT	ACTGGCCGCTTGACGCAGGGTTTCATTATGTTGGCCAGGATGGTCTCATCTCCTGACCTTGTGATCCGCCTGCCTGGGCCTCCCGAAGTGCTGGGATTACGGGCATGAGCCACCGCGCCCAGCCAATAGAGTTCTAAAAGTTTTGTCTTTTATACATGTCAGTCTTCTAAGTCCATTTCTAAAAACACTGCGGCTCCTGC	200	279
A00202:1331:HH2V7DSX7:1:1101:27398:1344	ACTGTTTCAAGTGCT	ACTGGCCGCTTGACGTTGCTGTCTCCCAGGATGGAGTGCAGTGGCATGGTCCCAACTCACTGCAGCCTCCACCTCCCAGGTTCAAGCAATTCTCCTGCAGCAGCCTCCTGAGTATCTGGGATTACAGGCGCCTGCCACCACGCCTGGCTAATTTCTGTTGCCCAGGCTGGAGTACAGTGGCATGACACTGCGGCTCCTGC	200	279
A00202:1331:HH2V7DSX7:1:1101:27959:1344	GGACACTGTCGAAGA	ACTGGCCGCTTGACGTAGTAGAGGGATCCTGTAGGTTTTTAAAAATGTATCTATAAAGAGTAGACCAGGTCAGGGTGCCTCTTATGAGTGAATTAATAAGCTAAGAGGTAGAAAATGATTAAAGTTATTACTGAACTACCAACAGTTATATCGTCTGTCATTTATATGATGCTATATGGTTTAAACACTGCGGCTCCTGC	200	279
A00202:1331:HH2V7DSX7:1:1101:29767:1344	CATTATAGGGTTAAT	ACTGGCCGCTTGACGATGAGGCAGGGGAAGGTCTGGGGTGGGTGCTGGAGTAGGCTACGGTGAATGGACACAAAGAACAGTGGGGCGAACCCTCAGGCCAGCCTGCGCCCACCCCCAGAGCTGCTGGCTGCCCCGCCTTTGGGTCCCTGCGGGTAGAAGTTGCCTTGGCCTCACCCCAGGGTCTGCACTGCGGCTCCTGC	200	279
A00202:1331:HH2V7DSX7:1:1101:32877:1344	GTTGTCGCCCTGGTA	ACTGGCCGCTTGACGGGTGCAGAAGTAACTGTAGTGGAGCATGGCCAGGGACAGCCATCCCCCTAGACTTCACTTGCTCCCATAAGAGACTTTAGTCCTAGGAGAACTGTTGGACCTGATCTGTCCAGGGAAGTCTTGCGCAACAGACAGGGCTGGTCTGACCTGAGCCCTCCTTGGTCTGCTGGCACTGCGGCTCCTGC	200	279
A00202:1331:HH2V7DSX7:1:1101:2184:1360	ACAGGGTAAGTGTTA	ACTGGCCGCTTGACGAATGAGAGGGGCAAAATGTTCCCTTTGGAAGCAGTAGGGGAGGGGGCAGGAAGGGGAGGCTTTTGTTCACTCATGGAAAATGGACGTGTGTCTCATGGTAGCCGCAGTTTAAGTAAACATAAACTCTGAACCAGAGATCATACCCGCCATTTCCTCAGCACTAGCAATACCACTGCGGCTCCTGC	200	279
A00202:1331:HH2V7DSX7:1:1101:4716:1360	GATTGACTTTGGTAA	ACTGGCCGCTTGACGATGTAAACAGAAGCAGACCCTGCCAACAGAGACTATGGGCTTTATATCTCTGGGACTTCTTCTCTGATGCCCACATATCGAAAGAAGAGGAGGCCTTTATATTCATATAAAATGAAGAATTGGAATTGAGATCCCTACATAACGTCTGAACTCATACATGGCTGATCGTTCACTGCGGCTCCTGC	200	279
A00202:1331:HH2V7DSX7:1:1101:10954:1360	TGGACTCGATTTTCG	ACTGGCCGCTTGACGAAGCCCCCAAATGTATCCTTTTAGCAATGTCTCCCTTTATTTGATCTCTGTTTTAGAGAACCAGAGTCCTTTACTTCAACAAAATAATTTCTAAAGGAAGTAGCAGAAAGGCTCGTTAATTGATAGTTTGGGAATTGTGCTGCATTGAATTATATAACCTGGAATGTCATCACTGCGGCTCCTGC	200	279
A00202:1331:HH2V7DSX7:1:1101:11098:1360	AAGCGCAGAGCGGCT	ACTGGCCGCTTGACGGTTTGTATCTGAATTCCTCAGCCAAGGCTCTGTCCAGCCCCCACAATGCCCCATTCCCAGGATGTGACATTCCTGTTGCCAATTTACTTTCCTATCAGCTGTCATCTATTTTGTAACCCACTAGATCAGTATTTCTCAAAGTGTAATCCAGAGACCACCTGCAGCAGAATCACTGCGGCTCCTGC	200	279
A00202:1331:HH2V7DSX7:1:1101:11731:1360	GACTTTCGGAGTGGT	ACTGGCCGCTTGACGTCTGAGCCATAGCTTTAACCCATTCTATCCTTTTGTCATCATGGCAGCCCAGGGAGGTGCCGGCATCTTTATTCTCCTGTTACACAAGAGGAAACAGACCACAGGGAGGTTTATGAACTTGCTCAAGGTCATGCAAGCTGGGGAAATGGTGGAGTCTCTGGCAATGAGCTCACTGCGGCTCCTGC	200	279
A00202:1331:HH2V7DSX7:1:1101:12219:1360	CTGTATAGCGTATGG	ACTGGCCGCTTGACGAGATGGCATATGTATGATTTCAACTCTATGACATTCTAGAAAGGGCAAAACTATGCAAGCTATAAAAGAATAGTGAATTTGGGGCGGAGAGGGATGAATAGGTGGAACACAGAGGATTCTTAGGGCAGTGAAACTCTTCTGATACAGTATAGTCAGCCCTTTATATCACACACTGCGGCTCCTGC	200	279
A00202:1331:HH2V7DSX7:1:1101:12364:1360	AGGCCGTGTTGGTGG	ACTGGCCGCTTGACGGAATGAGTTTTGAGTTTAGATAAATGCTACCTGAGGAAATAGAGGAATATGAAGAAGGTCACTGGTGATTTAGAGAAGTCTCTGCTTCTAATTTGCTGCAAGAAATATACAGCAGGAAGCTCACTGCTTCCATCTCTCATCGAAGGTTCAGGACCCTTCCATGAGCTGTTCACTGCGGCTCCTGC	200	279
A00202:1331:HH2V7DSX7:1:1101:12509:1360	CCTGAACTTGTTCTC	ACTGGCCGCTTGACGCAGAAGTATGAAGAGTCAAAGTCTTTGAAGGTCTTCTACCTTTAGAGGCCGGGAAAAGGATGAGTGAGCAGAGCTGGTCACAAACAGGGTTGAAACACCTTGATATGTACTTCTAGTGTTTATAGGGATGTTCCTTTTCTAACAAAAATCTGCCTTCTATGCTTAACATTCACTGCGGCTCCTGC	200	279
A00202:1331:HH2V7DSX7:1:1101:12780:1360	TATTTTGAAGCGGTA	ACTGGCCGCTTGACGTTTAGTAGAGATAGGGTTTCATCATGTTGGCCAGGCTGGTCTTCAACTCCTGACCTCAGCTGATGCACCCGTTTCGGCCTCCCAAAGTGCTGGGATTACAGGCGTTGAGCCACCGCACCCGGACCGAATACACTTCTAATGTCTTCAGTGACCATGAAGCAACCCCTCTACACTGCGGCTCCTGC	200	279
A00202:1331:HH2V7DSX7:1:1101:13467:1360	TTCTCCGTGGGTCCG	ACTGGCCGCTTGACGTGAAGTGTTGTGTAGCCAGGATAGGCATGTGCACAAGTTACAGTGAGGGTACAAAGGAGAAAGTGCTTGGTTTTCTCTGAGTCAAAAAGGGCTTCATATGGAAGGTTTTCTTAAGTCAAGTATATCTAATTATTATTGTTATTGTTGTCATCATCATGATTAAATCATACCACTGCGGCTCCTGC	200	279
A00202:1331:HH2V7DSX7:1:1101:14968:1360	CTGTCTACGTGTGGC	ACTGGCCGCTTGACGGTCATTCGGGTGGCATACTGTCCGGGTGGAAGACCGCCAAAATAATCCATTTGGAAGGGACGGGGGGCTTCGTCAGAAATTGCCTTCTTGTAGCTATGAGACATTGAGCAAAACAGATAAGAACTGGGGCAATGGAGGCATAAACATTAAGGCTAGGATGTATTTTTGGGCACTGCGGCTCCTGC	200	279
A00202:1331:HH2V7DSX7:1:1101:18204:1360	GCAAGTTAGGCGGTA	ACTGGCCGCTTGACGTGGCCTCCCAAAGTGCTAGGATTATAGGCATTAGCCACCACGCCTGGCTATCTCTGGGTTTAAGATGCCTACTTTTGTTCTGCCCATCTCAGCCAGCAGGAAGGAAGTAAAGGGTCAGGCATACACAATCTTTGTAAGGGCAAAACTGACAAAAAGGGCACCTATCACCTCACTGCGGCTCCTGC	200	279
A00202:1331:HH2V7DSX7:1:1101:18945:1360	GATTCACGCCCGAGC	ACTGGCCGCTTGACGTTCATATACTCCCATTCATGTATTTAACAATTCTTTACTGCTGTAAGATAAATGGTTTTCAATTATGAGTTTTGTCATGAAAATTTAATTTTTTTAAAAAAATAAAAATAACTGGATGTGGTGTGAGCATGCGGAGCTCCCCTTTCTGCCCAGGCCTTTACCTTCCTGCTCACTGCGGCTCCTGC	200	279
A00202:1331:HH2V7DSX7:1:1101:21603:1360	ATTTCTATGTACCCT	ACTGGCCGCTTGACGCACCCTTTCCCACCTACAGAGGCATACCATACAACTGAAAGTCAGATCAAATTGAAGACATTTATCATTTTTAGGGTTAAATAGCGGAAAAGGAAAAACTGTTGACACACTTTCTAATTTGAACTACTTAGGTATTGCAAGATTTTCTTCCTGCTGGTGGAAAATTAAACCACTGCGGCTCCTGC	200	279
A00202:1331:HH2V7DSX7:1:1101:22236:1360	ACGTTCAAGACACTA	ACTGGCCGCTTGACGAGAAGACTGATGGGGTCTGGGTGGTCCTGGGGCTGTGCACTCTGCCAGAAGAGGGACTCAGTAGGGCTGGCTGAGCTCCAAGCCCGCGCTGTCAGTAACCAGCGTGTCCTGGGGCCTAAGGGGTGTTGTTTCTCTTGTGAAGCAGATGGTAGGGGACGTGGTTTAAAGTCACTGCGGCTCCTGC	199	278
A00202:1331:HH2V7DSX7:1:1101:22959:1360	TACTCACGAAAGCGA	ACTGGCCGCTTGACGTTCACAGCAGCAGCTCTACCAGGTAGGTGGTGGTATAATCACTTTCATTGTTAGAAACAAGAAAATGGAGCCTTGGAGAGAGAATGAGAAGGTCCTGGACCAAGGTCACCCAGGGGTTAGCAGGTGCATTAGGGTAAACAAGTCCCCTCCTGTCTGTCCTCCCCACCTCACACTGCGGCTCCTGC	200	279
A00202:1331:HH2V7DSX7:1:1101:23863:1360	GGGTTCTACTACGAT	ACTGGCCGCTTGACGGCAATAGAATAGGATTTAGAGAGGTCTTAAACTATATCTTTAATTTGTACTTCTTTTTAAAAAAAAAGGTCCAGTAAAGCAAATATGGCAAAACATTAATATATGTTTAATATGGGTGGCTGTCATGGTATGTTCAGTATATAGGTTGCTGTTATATTACTTTCTGAACTCACTGCGGCTCCTGC	200	279
A00202:1331:HH2V7DSX7:1:1101:26377:1360	CAAATAACGTGTGAA	ACTGGCCGCTTGACGGAGAGGCCAAAGTCCTAACCTTGTAGTTTTCTTCTTGTAACATTACCAGTGTAATGAGTAGTTGTTATACAACCCTTATTTGCAGTCACCACCTTTGCCATGGCAACTAAGGGCTGAACATCTTCATTTTGCACACCTTGCTGTTAGAAAGAAGCACTCCACTTCTTCACACTGCGGCTCCTGC	199	278
A00202:1331:HH2V7DSX7:1:1101:27444:1360	AGTCGATTCGTACTG	ACTGGCCGCTTGACGGAGATGCTATCAGTCTTGCTAATGGAGTTTTTTCAATGTAGAAGGTAACAAGAGAGGACAGGAAGAAAGAATTACCCCTCTAATACTTTGCAGTAGAACATGGTTTGTTATGTTTTAACATGATTTTTCTATATAAATGTTGAGGAAGCCAATTTCTACTCTGGCCACATCACTGCGGCTCCTGC	200	279
A00202:1331:HH2V7DSX7:1:1101:27498:1360	GCCCTCCAGCGCCCG	ACTGGCCGCTTGACGCTAATTTTTTGTGTTTTTAGTAGAGACGGGGTTTCACCGTGTTAGCCAGGATGGTCTCGGATTTCCTGACCTTGTGATCCGCCCATCTCGGCCTCCCAAAGTGCTGGGATTACAGGCGTGAGCCACCACGCCCGGCCTTTATTGAGCACTTCTAATGTGCCAGACTTCTGCACTGCGGCTCCTGC	200	279
A00202:1331:HH2V7DSX7:1:1101:29197:1360	GTACTAAGTCCCAAA	ACTGGCCGCTTGACGTTATGGTGTTATTTTATTTCTTTTATTTTTTTTTTTTTTTTTTTATATATTCGACTTTCTATGTTTTACAGACATGAGTTCAGTATCTAAATAATATCTAACATCAGCCTTGAATTCCGGGCTACCACACCCAGCTTGTTACTGTATTTTTGAATGTCTGAAGTGAAGAACACTGCGGCTCCTGC	200	279
A00202:1331:HH2V7DSX7:1:1101:31385:1360	TAACGTGGCGTCTAC	ACTGGCCGCTTGACGTAAAAGCCTCTTATGAATGACAAACCCTTTGACCAGCATTTTCCATCCTAATCGTGTGCTTGTTCCCTCCATATGTAATTGTTGAGGGGCATAAAGACCAGCAAGGAATGTTCTTGAGAAGGGAGAGATAGGACCTGAACACTAGCACCCACAGGCAGGTACAAGAACTACACTGCGGCTCCTGC	200	279
A00202:1331:HH2V7DSX7:1:1101:31476:1360	CACAGCTTGCCATCG	ACTGGCCGCTTGACGATCCCTGGAAACTATGATTATGCTATTTTACATGGCAAAGTGAAGTTAAGGTTGCAGATGGAATTAAGATGGCTAATCAGCTGATCTTAATATAAAGAAATTATCCTGGACTACCCCAGAGGGCCCAGCGTAATCACAAGGATCAAATGTAGTAGAATGAGGCAGAAGGTCACTGCGGCTCCTGC	200	279
A00202:1331:HH2V7DSX7:1:1101:31656:1360	GTCAGATCGCGTCAC	ACTGGCCGCTTGACGCCCGGTACAAGTGATTCTCCTGCCTCAGCCTCCTGAGTAGCTGGGATTACAGGCACATGCCACCACGTCAGGCTAATTTTTGTATTTTTAGTAGAGACGGGGTTTCATCGTGTTGGTAAGGCTGGTCTCAAACTCCTGGCCTCGTGACCCACTCACCTCGGCCTCTCAAACACTGCGGCTCCTGC	200	280
A00202:1331:HH2V7DSX7:1:1101:32832:1360	GACCGATCCTAAACC	ACTGGCCGCTTGACGTACAGCGCCCACCCACCCAATCCCTGTTTCATGGCCCAATAAGCTAGTAGCTACCTCATGGAACAGAGAAGACCCAGAGCCTTCCCCGTTTACCACAAAACATGTACTGGTGAATGCTGGTCTACGGGGCCCAGCGGCTTCTAATGGAAGGTGACTGGGGAAAGGCGTGGCACTGCGGCTCCTGC	200	279
A00202:1331:HH2V7DSX7:1:1101:3694:1376	ACCTGGTACACTAAG	ACTGGCCGCTTGACGTAAGAACTATGAGAGAACTGAAGGAAAACTAAGGATGAGTAATTCCACAAATAGAATAAACTTGTGGGATTTAGAGTTGGACCAGAGTTTTTCTCCAAAGTGGGGGGAGGGCGTGGGCCGAGACACCAAAGAGGACTAGAGATGAGGGAAAACCCTTTGTTTGGGATATTCACTGCGGCTCCTGCGAGTACCTAGACGTCCATCGTACGCTTATCCGGACTGATGAGTCTTAGTGTACCAGGTTAATCTCGGTCTGACTATCG	278	278
A00202:1331:HH2V7DSX7:1:1101:3748:1376	CTATAGCCGTATGTC	ACTGGCCGCTTGACGGATGAAGCCCACTTGATCATGGTGGATAAGCTTTTTGATGTGCTGCTGGATTGGGTTTGCCAGTATTTTATTGAGGATACTTGCATTGATGTTCATCAGGAATATTGGTCTCAAATTCTCCTTTTTTGTTGTGTCTCTGCCAGGCTTTGGTATCAGGATGATGCTGGCCTCACTGCGGCTCCTGC	200	279
A00202:1331:HH2V7DSX7:1:1101:5846:1376	CTTGTACAATATGGT	ACTGGCCGCTTGACGTCCTGGCTAACACAGTGAAACCCCGTCTCTACTAAAAATACAAAAAATTAGCCAGGCGTGGTGGTGGGTGCCTGTAGTCCCAGCTACTCAGGAGGCTGAGGCAGGAGAATGGCATGAACCCGGGAGGCAGAGCTTGCAGTGAGCTGAGATCCTGCCACTGCACTCCAGCCCACTGCGGCTCCTGC	200	279
A00202:1331:HH2V7DSX7:1:1101:6714:1376	CTATGCAGCGTTGCC	ACTGGCCGCTTGACGTGACAACATTGGATATTGTAACATTAGAAAAAAGGAAAAAAATTTTATCAATCTCATGGAGAGCTGAAAAGTTCATGAATATCAGGGAGAACAGGAGTTAACTTTGTGAACTGAACTAATTGAAGACTAAAGCAATCTTCTTAGCTTTGTTTTTCAGAGTCAAGAAAACTCACTGCGGCTCCTGC	200	279
A00202:1331:HH2V7DSX7:1:1101:6949:1376	TGAAATACATTGATC	ACTGGCCGCTTGACGCTTACTGGTAAGTATTGAACTCTTATTGTATTATGTTTCAGAAAAATATGTTTAGAAAATCAGTTGATTTTTAGCAGTGATGAAATCTATTAGTCTGTGCTGGTTTCTTAACAGTGGACAGTCCCAGATGTTGAAGTCAGCACAACAAGAGAAAAACCCAAATCCTGATACACTGCGGCTCCTGC	200	279
A00202:1331:HH2V7DSX7:1:1101:7057:1376	CGTCCGCCAACCATA	ACTGGCCGCTTGACGTGGGAGGCCTCAGGAAACATAATCATGGAGGAAGGAGAAGAGGCACATCTTACATGGCAGCAGGTGAGAGAGTGAGTGTGTGAAGGAGGAGCTATCGAGGCTTATAAAACCATCAGCTCTCATAAGAACTCACTCTCTATCACAAGAACAGCATGGGGTACACCACCCCCCACTGCGGCTCCTGC	200	279
A00202:1331:HH2V7DSX7:1:1101:7563:1376	CAGTAACTTTCTTTT	ACTGGCCGCTTGACGTCCCACCCATCAGGCCAAGCAGGACTTGTCAAACATACACATTCAAGTTCCTAGCACACAGTAGGTGCTAAGTGGGAATTGATTATAAACTTGAATTCTTACATCAACAAATATCCACCTCTCCTGTCCAGCTTGCCTCAGATCTTCAGGTTCTCTCTTCTCTGAGGCAGCACTGCGGCTCCTGC	200	279
A00202:1331:HH2V7DSX7:1:1101:12066:1376	CGTATGCGTGCGAGA	ACTGGCCGCTTGACGCATCAACACAGAAAGTAGTGTAACAATATCTTCAAAGTCCTCAAGTAAAGAACTGTGACCTGCTGGGCGTGGTGGCTCACGCCTGTAATCCCAGCACTTTGGGAGGCCAAGGTGGGCGGATCATGAGGTCAGGAGTTTGAGACCAGCCTGACCAACATGGGGAAACCCTGCACTGCGGCTCCTGC	200	280
A00202:1331:HH2V7DSX7:1:1101:12608:1376	CTCGTGTTGGTTACC	ACTGGCCGCTTGACGCTCCATGGGGGTGGAATTCACTGAGCTAGATCACTTGGCTCCCTGGCTTCAGCCCACTTACCAGGTAAGTGTACAGTTCTGTCTTGTTTGCATTTGAGGCACTACTGTATTATGAAAAAAAAAAAAAACTCCTGCAGCGAGCTTGGTGTCTGCCCAAACAGCCCCCTAGTCACTGCGGCTCCTGC	200	279
A00202:1331:HH2V7DSX7:1:1101:13349:1376	ACTATGATTATTGGG	ACTGGCCGCTTGACGAAGTGGTGAAAGAACAGCTACTCCATAGACAGTGTAGGGCATTCGCGAAACTAAGAGGAGGAATGCATTCACCCTAGGTACAATGCTTGTACGCATAGGATAAAAAAAGATTAGGTGGCTCTGGTTCGAACGCCTCTTACATCAGTATCAAGGTCCGTCTGACCTTCTCCCACTGCGGCTCCTGC	200	279
A00202:1331:HH2V7DSX7:1:1101:16875:1376	GGGATATGCACCTGG	ACTGGCCGCTTGACGATTGAACAATGAGAAAACATGGACACAGGGAGGGGAACATCACACAGCAGGGTCTGTCAGGGGCTGGGGGCTAGGAGAGGGAGAGCATTAGGATAAATACCTAATTAGATAAATACCTAAAACCTAGATGATGGGTGATGGGTGCAGCAAACCACCATGGCACATGTATACACTGCGGCTCCTGCAGATACCTAGACGTCCATCGTACGCTTATCCGGACTGATGAGTCCAGGTGCATATCCCTAATCTCGGTCTGACTATCG	278	278
A00202:1331:HH2V7DSX7:1:1101:17400:1376	TGCCCGTGCTGTAAA	ACTGGCCGCTTGACGGGTGTGTATATCTACATGCACACATGTGTACATGTACCACATATCTGTGTGTGTATATATGTGTGTATATGTGTGCATACATACATAGAGATCTAGAGAGATCTCTACAGTAACCAATAAAAAACCTATACAAAAAGATATAGTCAGAACCAGGTAGATAAATTACAAAGCACTGCGGCTCCTGC	200	279
A00202:1331:HH2V7DSX7:1:1101:17960:1376	ACATGCTCGGAAGTC	ACTGGCCGCTTGACGAACCTCCTGAGTAGCTGGCATTACGGACATGTGCCACCACACCTGGCTAGTTTAAAAAACTTTTTTTAGAGCTGGGGTCTTGCTCTGTTTCCTAAACTGGTCCTGAACTCTTGGCCTCAAGGAATCCTCCTGCCTCAGCCTCCAGGAGTGTTGGGATTACAGATGTGAGCCACTGCGGCTCCTGC	200	279
A00202:1331:HH2V7DSX7:1:1101:17996:1376	GCAGTCATTGAGATT	ACTGGCCGCTTGACGCGCATGCAGCGTGCCCGGCGGAAGGTGAAAGCTTCACCCTTTGTCTCCCTTGCCATCCTTTGGCCTTGTGTGTATGGAAGTAGCCAGAGGTGGTGGAACAGTGGTGGGCTGGTTTGGGTCTTGTTGGCAGTGCCAAAGGGACAAAGGCTGGATGTGGGCACGACCTCAGCCACTGCGGCTCCTGC	200	279
A00202:1331:HH2V7DSX7:1:1101:18973:1376	TGGACCTAGTGTCAA	ACTGGCCGCTTGACGACTCCAGCCTGGGCGACACAGAGAGACTCCGTCTCAAAAAAAAAAAAAAAAAATAAATTCTTGGTTAGTTACTTTCCTTATTTATTTTTAATTTTGTTTTGTATATTTGTTCTACATTCTATTAGTTTGGCGCAAAAGTAATCGCAATTTTTGCCATTACGTTTAATAGATACACTGCGGCTCCTGC	202	282
A00202:1331:HH2V7DSX7:1:1101:19750:1376	CTGGGTGTATGTTTT	ACTGGCCGCTTGACGTTTTGCTCTTTGTTGCCTAGGCTGGAGTGCAATGGTGTGATCTCAGCTCACCGCAACCTCTGCCTCCTGGGTTCAAGTGATTCTCCTGCCTCAGCTTCCTGAGTAGCTAAGATTACAGGCATGAGCCACCACACCCAGCTAATTTCGTATTTTTAGTAGAGATGGGGTTTCACTGCGGCTCCTGC	200	279
A00202:1331:HH2V7DSX7:1:1101:19931:1376	GTCATGTGATTGCCT	ACTGGCCGCTTGACGAGTTCAGAGCAGGGCTTGTTCTCCTTCCTGGAAAATAGCCTTGAGCTGTGGTTTGAAACAAGAGTTGCTCTTTAAGGATTAGTTGTATTTTCAAAAAACACATCAGATGGAAAACCCAGAGTCACAGAAACTCCGGGCTTGGCTTTGATTTGGAAGATGTTGCAATGATCCACTGCGGCTCCTGC	200	279
A00202:1331:HH2V7DSX7:1:1101:23113:1376	TTTGTAACGTCGGCC	ACTGGCCGCTTGACGGGGACACCGAGGTGGGTGGATCGCTTGAGTCCAGGAGTTTGAGACCAGCCTGACCAACATGGTGAAACCCAGTCTCTACTAAAAATACAAAAATTAGTCAGGCATGGTAGTGTATGCTTGTAATCCCAGCTACTTGGGAGCCTGAGGCAGGAGAATCCTTTGAACCGGTGCACTGCGGCTCCTGC	200	279
A00202:1331:HH2V7DSX7:1:1101:23637:1376	GGTTCGGAATGGGCG	ACTGGCCGCTTGACGATGTTGCCCAAGCTGGTCTTAAAATCTTGACCACAAGTGATCATTTCACCTTGGCCTCCTGAACTGCTGGGATTACAGGCATGAGCCACTGCGCCTAGCCTAGCTCTAGTTTCTAACAAGAGAACTGGACATAAAGAATGAAGTGACTCTATGAATAACGCCAACATGACCACTGCGGCTCCTGC	200	279
A00202:1331:HH2V7DSX7:1:1101:24017:1376	GTGTCTCTTTATACC	ACTGGCCGCTTGACGAAGTGCTAGGATTACAGGCGTAAGCCACTGCACCAGGCCTACTTTTTTGAATTTTTTTTTGTAGAGATGGGGTTTGCCACGTTGACCGACTGGTCTCGAACTCCTGAGCTCAAGCAATCTGCCCACCTCGGTCTCCCAAAGTGCTGGGATTACAGGTATAAATCACCACACACTGCGGCTCCTGC	200	279
A00202:1331:HH2V7DSX7:1:1101:24071:1376	GTTGGTAGCTATAAG	ACTGGCCGCTTGACGGGGGAAGAGAAAACAGCTCCTGAACCAAAGATCACTGTCGACACTGGCAGAGCAGATCCCATAGGAATGGTCATACATTTTGGTTGGTTGGTTTGTTTGTTTATTTTTTGTAGAGATGGCAGAGCAGATCCCATAGGAATGGTCATGTGTGTGTGTTTGGTTTTTTTCTTCACTGCGGCTCCTGC	200	279
A00202:1331:HH2V7DSX7:1:1101:24144:1376	AAGCATGTCGATTAC	ACTGGCCGCTTGACGTGAACCCTGGAAAGTCACAGGGCAGGGCTGCCTAAAGCCATAGGAGCACACCTCTTGCAGCAGTGTGCTCTGATGCGGGACATGGAGTCAAAGGACACTATTTTGAAGCTTTAAGATTTAGTGACTTCCCTGTTGGGTTTTTGAACTGGCATAGGCCCTGTAACTCCTTTCACTGCGGCTCCTGC	200	279
A00202:1331:HH2V7DSX7:1:1101:24270:1376	CGCTAGTCAGTACGC	ACTGGCCGCTTGACGAGATGGAGTCTCACTCTGTCACCCAGGCTGGAGTACAGTGGCATGATCTTGGCTCACTGCAATCTCCACCTCCTGGGTTCAAGCAATTCTCGTGCCTCAGACTACTGAGTAGCTGGGATTACAGGCGCCCAACACCATGCCTAATTTTTGTATTTTTGGTAGAGACGGGGCACTGCGGCTCCTGC	200	279
A00202:1331:HH2V7DSX7:1:1101:25174:1376	ATTATGGTTTAGATC	ACTGGCCGCTTGACGACCTGAGGAGGGAGATGCTATTACTGACATCTTCCATGCTACAAACGAGGAAATGGAGCAAGGTCAGCAGGCTGGACCCCTGCGCCCAGGTCACACCCACTGGCCAAGGCTGACAGCATGCTACAGGGAAGGCTACGTCACAGGCTGGGCTGGGAGCTGGGCTGGGACCACTGCGGCTCCTGC	198	277
A00202:1331:HH2V7DSX7:1:1101:25735:1376	ATTCTTGCGAACACG	ACTGGCCGCTTGACGTGAGACTCTTCTTACAATTCCAGGAAGAGCTGGCTAGTCCCTGTGATGGGGACACAGGTAAATCTAGAGAGGTCAGAAGATCAGAAGAACAAAGAAGGTTTTGGCAGCACCTGGAATACTCACCAAACCAGGTTATAAGATGTCTTTGAGGAACTATGTCTCCATTGCAACACTGCGGCTCCTGC	200	279
A00202:1331:HH2V7DSX7:1:1101:28809:1376	GTCGCCGAGGAGGGT	ACTGGCCGCTTGACGGTGAACTGAGTCACTCAGCCCCTGGAGGTTAGCTGGTTGTCCACTGGGATAGCGGGCATATTGCCAGTGAGCCACATAGCTCTAACACTCAGCAGGCTAGCTGGACTTCTTCATTGGATGGCAGCAGGTTGCAAAAGGGAATGAGCCTCATTGTGCAAGCCTCTATGTGCCACTGCGGCTCCTGC	200	279
A00202:1331:HH2V7DSX7:1:1101:28827:1376	TGGCGTGGAAGATAG	ACTGGCCGCTTGACGAAGAGAATTGGCCGATGGTGGCTTCGTGGCAGCTGAAGGAAGGGAGTTTGGAAAAAACTAGAAGACAGAGATGCCCAAGTCATAATGTGGCAGGCAGAGCCCAGAACCTTGTACAAAAAGAAATTTTATATGATGAAAGAAGCTGAGGAATTTTCGGACAGGAATGTGGGCACTGCGGCTCCTGC	200	279
A00202:1331:HH2V7DSX7:1:1101:31033:1376	ACTGGTACAGCTAGT	CTGGCCGCTTGACGATTATAAAAAACCGAGGTTGCCAAGTTCAATAGGGTTTCTAAGTTTTGCTCCAGGCCTAAGGCAGACTTTTGAAGTTTTTTTTTCTAATGTCTGCAGCTGACTGAGTGATAAACTTATCTTTTAAGATTAGTTGGCCTTCAATAGAGTCAGGTGACAGGGAGGTATGCTTCACTGCGGCTCCTGC	199	278
A00202:1331:HH2V7DSX7:1:1101:1678:1391	CAGACGGCAGTGTGA	ACTGGCCGCTTGACGTACTCAGAGACGGTTTCTAACTGCTATAACATGAACCCAGTAATGACTTTCTTACAGCTCACATTCTTCATATACTAGACCAGCATTATTATTAAAATTAATATGTTACTATATGAACAACATTAATAATAGCTTAAAAGGCACTCTTTAATAAGTACGTCTTATATGCACACTGCGGCTCCTGC	200	279
A00202:1331:HH2V7DSX7:1:1101:3830:1391	TGAATTCTTTGGGCT	ACTGGCCGCTTGACGTTCAGGTCTCACACCCAGAGTTTCTGATCCAGTGGGTCTGGGGAGTGGCCCAAGGATTTCCATTTCTCACATGCTCCCAGGGCTTCAGTGGCTGCTGGCCCGGATACCACACTCTGAGAGCCCCTGTAGTAGAGGCTCCAGGTAATGAGGCGCTTCTACCCCGAGCTCATCACTGCGGCTCCTGC	200	279
A00202:1331:HH2V7DSX7:1:1101:5367:1391	GCTGGTCCCTTAATT	ACTGGCCGCTTGACGGGAAAGAGAAGAGCAGATACAAGACCCCGAGGGTAGGCCAAGTCAGAGTCTATGGAAGGACAGCAGGATATAAAGCTGGAGAGATAGACAGGGAACAGTCTATGTAGGTTTTAGCATGCTAAGAGGTTTAGACTTCATTCTAAATTCAAAGGAAAACCAGCGTAGCGGTTCACTGCGGCTCCTGC	200	279
A00202:1331:HH2V7DSX7:1:1101:6054:1391	ATGACTAAAGCCCCA	ACTGGCCGCTTGACGTTGAAAACAAAATTTCTAATGATTTTGTAATATAATGTGACTGTCATATAACTTTATCATGATTTATTTAACTATTGTCCCATTGTAAAGATTTCTATTTCTTCCAGTTTTTTTTTTCCTAATCTAAGTTAGTCTAGACTGTGAGCTTTATGTAGTCTGGGAATGTCCATCACTGCGGCTCCTGC	200	278
A00202:1331:HH2V7DSX7:1:1101:10068:1391	GGGATGCCCTAAGAC	ACTGGCCGCTTGACGTCGATGCCCGCATAGGGGATGATGCCCAGCACGTTGGGGAGGTAGCCGCGGTAGAAGGCACGGGGCCCCTCCCTCTCCAGGATACGCCTGGCGCAGTCCAGCAGCCCCTTATACTGGCCCGTCCGGCGCAAGGTCAGCCGCGTCTTCAGCACCTGGGGAGAACCTGGTTACACTGCGGCTCCTGC	200	279
A00202:1331:HH2V7DSX7:1:1101:10737:1391	CCACAAGTGCAAGAT	ACTGGCCGCTTGACGGTCTGCACTCACCCAGTTCCCCACAGCGGTTACAGTCCTGCCGGGGGTCCCAGTGGGTAAAGATGAGTACCTTGCCATCCAGGATCAGGGTCTCATTCTGCAGGGACTTTTGGTCCAGGCTCTTGTGCGTAACATGAAGGGTGGTGACAACCTGGAAGTCGATCTCGTATCACTGCGGCTCCTGC	200	279
A00202:1331:HH2V7DSX7:1:1101:13467:1391	TTGGGGAAATCCAAC	ACTGGCCGCTTGACGGCTGCTTATGCGGACCATCCGAGTTAAACTCCCCACAAAGGAATGGTAGAGCAGTTGTAGGCCCGCACCTCCAGTCCGTGACACGTGGGTAAGACCGCCCCGTATCAAGCACCAACTAAGTAATTTAATCCCACCGCTAGCGTAAATTAGATTTTTAGCATTAAGGTCCTCACTGCGGCTCCTGC	200	279
A00202:1331:HH2V7DSX7:1:1101:16559:1391	TTGTTAGGCCTAAGG	ACTGGCCGCTTGACGAAAAGGATCCACCCTATTTATAAACTCCACTGCTAAACACACATTAACTTCTGCTTAGCAAGTATGTAACTAACATATTTTCCATTCTAGTTACTGAACAAATATTTTTACAAACTCAGGAGACTGCAGCTATTGAAGTACTGACTGTCTGTGTCACCTGTGACATTTCTCACTGCGGCTCCTGC	200	279
A00202:1331:HH2V7DSX7:1:1101:16758:1391	ATTTGCTCACTGCAC	ACTGGCCGCTTGACGCAAAGGTCTAATATCCAGAATCTATAAGGAACTTAAGTAACTGAACAGGCAAAAAACAACCCCACTAATAAATGGGCAAAGTCAGGAACAGACACTTCTCAAAAGAAGACATATGAGCAGCCAACAAACATATGAAAAAAACGTTCAACACCACTAATCATCAGAGAGATCACTGCGGCTCCTGC	200	279
A00202:1331:HH2V7DSX7:1:1101:17192:1391	TGGATCAGTAATACG	ACTGGCCGCTTGACGATACCTTACAGCTAACATCATACTTAATGATGAAAGACTAAATGGTTTCCTCCAAGAATGGGAAGAAGGCAAAGATGCCCACTTCGCTCTTAATGAACATTGGAAATCTTAGCCAGTGCAATAAAGCAAGAAAAAGAAATAAATGGCACACAGATTTGGAAAGGAAGAAACACTGCGGCTCCTGC	200	279
A00202:1331:HH2V7DSX7:1:1101:17626:1391	TAGGCGATTTGCACA	ACTGGCCGCTTGACGTGAGTCTTATGAAGTAAGCAGCCCTGGGATGGGAGATGTCCAACAGCCACCTGGATGGCCTCAGCTGCCTTGCTCCCTCTCTACCACCCACATGGTTGACAGTGGTTAGTTTCTTTCAGGAAAGATGGGAAAATATACGCTGGTCCCAGAACCCTCACACCTGAAGTGATCACTGCGGCTCCTGC	200	279
A00202:1331:HH2V7DSX7:1:1101:18421:1391	ACGAGTCTGCAAGGA	ACTGGCCGCTTGACGGAGATGGGGTTTCACCACATTGGCCAGGCTAGTCTCGAATGCCTCACCTCAAGTGATCCACCTGCCTCAGCCTCCCAAGGTGCTGGGATTACAGGTGTGAGCCATCACACCCGGCCATACGATGCATAATCTATATGATGACTGTGTGTGTGTTTACTCTCCAGGTAAGACACTGCGGCTCCTGC	200	279
A00202:1331:HH2V7DSX7:1:1101:19904:1391	CGATCGCAGCACACG	ACTGGCCGCTTGACGAAAGAGCTATAACAACTAAACCTGCAAGCTTGGAACCTATAGCAGATTTCATCCACAAGGGGTCCCAGGAGAGGAAGCCTTGATACACAGATGCAAGTTGGAATCTAGGTATGAGGGACTGTGGGGAGTGCAGTGAAACTGACTATTTGGGTCTGGAACATAAAGTGTCACACTGCGGCTCCTGC	200	279
A00202:1331:HH2V7DSX7:1:1101:20175:1391	CGCGGTGGCGTTTAA	ACTGGCCGCTTGACGTCTCTACAAAAAATACAAAAAATTATCCAGACGTGGTGGTGCACACCAGTAATCGCAGCTACTCGGGAGGCTGAGGTGGGAGGATCACTTGAACCTGGGTGGCGGAGGTTGCAGTGAGCTGAGATCATGTCACTGGACTCCAGCCTGGTGACCAAGTGAGACCCTGTCTCCACTGCGGCTCCTGC	200	279
A00202:1331:HH2V7DSX7:1:1101:20952:1391	GTATTCGCCCCTCGT	ACTGGCCGCTTGACGAAATTAGCTGGACACAGTGGTGCGCACCTGTGGTGCTGAAACAGGAAAGGTCCCCTTGTCTTCCCCGCAGGGCGTGTGATGGGGATGTGGCTCACTTCTCCAGTGCCCGCTGCTCAAACCTCTAGGGGAGCACACGGACAGGCAGGCTGTGGGGCTCCAACCCCATGGCACACTGCGGCTCCTGC	200	279
A00202:1331:HH2V7DSX7:1:1101:23502:1391	GATGTAGGCACGGAA	ACTGGCCGCTTGACGCCAAAGTCTTAACTCATTTCAGCACTAACCATAACTCCACAGTCCAAAGTCTCATCTAAGACAAGATAAGTCCCTTCCGCCTATGAGCCTGTAAAATCAAAAGCAAGCTAGTTACTTCCCAGATACAATGGCGGTACGGGTATTGGGTAAATAGAGCCATTCCAAATGGGCACTGCGGCTCCTGC	200	279
A00202:1331:HH2V7DSX7:1:1101:23647:1391	CGTTGCAGCCATCTT	ACTGGCCGCTTGACGGGGGCGGTTACCTCCATGGTGTTCTTGTGATAGTGAGTGAGTTCTTATGTGATCTGATGGTTTTATAAGGGGCCTTCCCCGACTTTACTCCACACCTCTCTTTGCTGCCACCAGTTGGTGGCAGCAACTGGGGAGTGCTGGCTGGCCTGGTGAAGAAGGACGTGTTTGCCCACTGCGGCTCCTGC	200	279
A00202:1331:HH2V7DSX7:1:1101:25545:1391	TCGACGGTTGAGCAT	ACTGGCCGCTTGACGAAGCAATTCTCCTGCTTCAGCCTCCCGAGTAGCTGGGACTACAGGCATGTGCCACCACGCCCAGCTAATTTTTTGTATTTTTAGTAGAGATGGGGTTTCACCATGTTAGTGCTTGACTCTTAAATAGGAACAGATATCCAAAGACTACCAGATATTTAAGTATAGCCTCTCACTGCGGCTCCTGC	200	279
A00202:1331:HH2V7DSX7:1:1101:25617:1391	ATTCAGAGATGAGTT	ACTGGCCGCTTGACGGTAGTACAAAACAATCAAATAAGCCAACTTGTGTGTTAAAAGGGGGAGAAAATCAAGAATAGATTTGATATGCTTGGCTTATCTATTGTAAAATTTGCGTTACCAGTACTCTCCACATCACAGGGCAGAAATCTTAAACTACATTTCCCAGAATCTCTTTTTATGGAATGCACTGCGGCTCCTGC	200	278
A00202:1331:HH2V7DSX7:1:1101:26485:1391	TACAGGATTTAGTAT	ACTGGCCGCTTGACGCCGCAGAAGGTGGGTGTGAGGTGTTGGTTGGGGGGCAAACTCTTGTACAGTGGCGAGTGTAGGGGAAAGCCAGCGGGCTCCTTGGCCAAGTCACCAAGACAGCAGAAGAGGCAGCAGTAAAGAGCGGCAGCGAAGACCCCGATACCAACCAATGTCATCTGTCGGGGGGCACTGCGGCTCCTGC	199	278
A00202:1331:HH2V7DSX7:1:1101:26648:1391	AGCGGGATACATCCC	ACTGGCCGCTTGACGGTATCTATATGTGTAATAAAGTCTGCAAGGTTTTCAAACATTAGGTTATCTGAGAAATGGAGACAGACTTCTTATAGAAATTGCATTTTTTAATTTAAAAAAAAAAATTTGGGGCCAGGAGTGGTGGCTCACGCCTGTAATCCCAGCACTTTGGGAGGCTGAGGCAGGCACACTGCGGCTCCTGC	200	279
A00202:1331:HH2V7DSX7:1:1101:30572:1391	GTGTTAAAGCCCAGG	ACTGGCCGCTTGACGTGGAGATGGACATGGTCACACCTTGAGAGGCCAGAGCTGGTAGGGGAAGAGATGTGAGGATCCCAGAGGAGGGGAAGGATGAAGAGCCAGGGAAGGGGAGGGTTGGGGCCCGCGTGCCTTGCATAGCCTTGGCCTGGCAGTGACGCCCAGCGCCTCCTGCTTGCCTGCAGCACTGCGGCTCCTGC	200	279
A00202:1331:HH2V7DSX7:1:1101:2772:1407	CGTCTGCATTTACCC	ACTGGCCGCTTGACGAAACATGGCTCCCAGGAGGGGGCAAGGTTTTTTCGGGCTAGAGTCAGGGTAACCCTGGAGAAAAACAACTCCTTAACAATACCACACAGACAGATGATTTTGGTGGCCAAAGGCACCATCTTCAGTAATCTGTAATTAATGATGTCAGCCCAGGATATGGGATCCAATAACACTGCGGCTCCTGC	200	279
A00202:1331:HH2V7DSX7:1:1101:4001:1407	TCACATATCCTAGGG	ACTGGCCGCTTGACGATACCAGTTTCCAAATTGAAAAAGGTAAGATTCTTGTGAAAAGGTTAGGATTCAAAATAGCTTCCAAAGAGAATAGGAATGAAAGGAAAAGTTCCCTCTTCTAATAATATTCCCTGCCATTTCTGGAGGGTCTGCTAGTGCCAGTCCACCTTAACGAATCTGGCCTCTGACACTGCGGCTCCTGC	200	279
A00202:1331:HH2V7DSX7:1:1101:4291:1407	TCCTAAACCACCCCA	ACTGGCCGCTTGACGGAATGGTAATAATCCCCACATGTCAAGGGTGGGGCCAGGTGGAGATAACTGAATTACAGGCAGTTTCCCCCATACTGTTCTTGCGGTAGTGAGTAAGTCAAGATATGATGGACTTATAAAGGGAAGTCCCCCTCCACAAGATCTCTTGCCTACTGCCAGGACATTGCTCCCACTGCGGCTCCTGC	200	279
A00202:1331:HH2V7DSX7:1:1101:4345:1407	ATCGATTAGCCCCCA	ACTGGCCGCTTGACGGACCCTCCTATCTTTAAAAAAAGTAGTAATAATTAGGTGGGCATGGTGGCATGAGCCTGTAGTCCCAGCTACTGAGAAGGCTGATGCAGGAGGATCGCTTGAGCCCAGGGGTTTGAGGTCGCAGTGAGCTATGATTGCACCATTGTATTCCAGCCTGGGTGACAGAGTGACACTGCGGCTCCTGC	200	279
A00202:1331:HH2V7DSX7:1:1101:4562:1407	TTTGAGGTCATCCTC	ACTGGCCGCTTGACGGGTGTTGCTGAACATTCTACAATGCACAAGGCAGCTGCCCACAATAAAGAATTATTCAGTCCCAAATGCTAGTATTGTTGAGTCAAGAAACCTTGGTCTTTTTTTTTTATTTTTTAAGACAGGATATTGCTCTGTTGCCCAAGCTGGAGTGCAATGGCACGATCATGGCTCACTGCGGCTCCTGC	200	279
A00202:1331:HH2V7DSX7:1:1101:6659:1407	CAGCAATCCCTACAA	ACTGGCCGCTTGACGCTATTTGAGCTCAGGAGTTCAAGACCAGCCTGGGCAACATGGTGAAACCCTGTCTCTACCAAAAAAAAGAAAAAACAAAAAAGGCTGGGCCCGGCGGCTCACGCCAGTAATCTAAGCACTTTGGGAGGCCGAGGCGGGCAGATCACGAGGTCAGGAGATAGAGACCATCCCACTGCGGCTCCTGC	200	279
A00202:1331:HH2V7DSX7:1:1101:6894:1407	TTTGTACGGGCGCAT	ACTGGCCGCTTGACGCCTAGGCAGAGGGCCCTGCTGCCTTCCCTAGTGTTTGTGTCCCTGGGTACTTGAGATTAGGGAGTGGTGATTACTCTTAAGGAGTATTCTGCCTTCAATCATCTGTTTAAAAAAGCACATCTTGCACCGCCCTTAATCCATTTAACCCTCAGTGGACACAGCACACGTTTCACTGCGGCTCCTGC	200	279
A00202:1331:HH2V7DSX7:1:1101:8992:1407	GTAGAGCCGGCCAGG	ACTGGCCGCTTGACGAATTACATAAAGCAAGCCTTAGTTTCTCTCCTTAGGTGCTCCATCTTTGTTAGTCAATTAGGAGACCTCTACAGAGACATAGTAAATACTCTTATTCTGGCCATGTGCAATGGTTCACGACTGTAATCCCAGAAATCTGGAAGGCTGAGGAAGGAGGATCACTTGAGCCCCACTGCGGCTCCTGC	200	279
A00202:1331:HH2V7DSX7:1:1101:11107:1407	GCATTTAAGCGACCG	ACTGGCCGCTTGACGGTCACAAAAAAAAAAAAAAGTAGTTCAGAAATCATACTGTAATTTTCACAACATCCAATTGGTAAAGAAGCCAGCCCTATTCAGTATGGGAGGTGACCGTACCAGGGCATGAAGCCAGGAGGTGGGGCTCATTGGCCACACTCTCATCTTGGAGGCTGCCGCCCACCACGCACTGCGGCTCCTGC	200	279
A00202:1331:HH2V7DSX7:1:1101:12988:1407	GATAACAACCTTCGT	ACTGGCCGCTTGACGTAAACTTTTCACCTGAACATAAATTAATGGCAGAAAGATAGATCATGTTAAAAATAAAAAGGTTTACAATTTTTTTAAGGAAAAAAATTGGTTTAGTGGCAATCATGTAAACTGAAGAAAGCAGAGAATGGAACACTAGTATTTACAAGTGTAAAACTAGGCAACAGTATCACTGCGGCTCCTGC	200	279
A00202:1331:HH2V7DSX7:1:1101:15248:1407	CACGCTTCAAATACT	ACTGGCCGCTTGACGATTGCTTCCTCACCAAGACCTGCTGCAAGACCCTCAGGTAGGTGTGCCCGCCCTTTCAATTCCAAACCATTTTTCCTGATACCTGCCTTAACGCCACCGGGCTCAGTCCCTAAAACTATGATCAATAGGTTTTCTTGAGGATCTTGGGTGCAGAAGTCTTCAACACACTGCGGCTCCTGCAGAGACCTAGACGTCCATCGTACGCTTATCCGGACTGATGAGTAGTATTTGAAGCGTGTAATCTCGGTCTGACTATCG	273	273
A00202:1331:HH2V7DSX7:1:1101:15989:1407	TTGTGGGTATCGTTA	ACTGGCCGCTTGACGCTCACCTCGGCAGCTTTTTAAATAGCTACAGAGATAGAGAAAATATCCCCCCAGACTCCAACTGGCTACTCCCCAAACTCACCCGTCCTGGCTGACTGAGACTGAAGTGAAAGAGCTTCAAATGTAGAAAGTTTGAGAAAAGTTTTCTTGAGAAGAGATCATGGTCTTTGCACTGCGGCTCCTGC	200	279
A00202:1331:HH2V7DSX7:1:1101:17309:1407	TAGGGTGCTGGCGAA	ACTGGCCGCTTGACGGGGCGGATTTCCCCCTGGCTGGTCTTGTGATAATGAGTGAGTTCTCATGATATCTGGTTTGAGATGGAGTCTCACTCTGTTGCCCGGGCTGTGGCGCGACCTTGGTGCAATGCAATCTCTGCCTCCTGGTTCAAGTGATTCTCTTGCCTCAGTCTCTCGAGTAGCTGGGACACTGCGGCTCCTGC	200	279
A00202:1331:HH2V7DSX7:1:1101:17852:1407	CTTCTGCACTTGCTA	ACTGGCCGCTTGACGAATGGCTGGCAGAGATCCTACTCAGTTTGTGCAGCAGACACTGGAGAAGGATTCTTCCCATCTGTATTCCAGACACCTACCTTGCGTTTCTGGTGCAGAGTTTTAAAGATTTGACTGCACTAATATGTGAGTTGGGTAGGGGTGGTAGGTAAACCTTTGGGAACGGAACTCACTGCGGCTCCTGC	200	279
A00202:1331:HH2V7DSX7:1:1101:18014:1407	GCTCGAAACACCGAG	ACTGGCCGCTTGACGAGTGGGATCTTATGATTAAAAACTATTTTTCTAGTGGGAAGGCCTTGGACTGTGATCTTCAGAAGCACTTCTTAGCCTTTCAAAAATCCTGCCTTACTGAGACAGACAGGCTATAGAGGGACTGGAGCTGGCCAATTGCCTCTCCCCAAGCACTGCGGCTCCTGCAGATTACCTAGACGTCCATCGTACGATTATCCGGACTGATGAGTCTCGGTGTTTCGAGCTAATCTCGGTCTGACTATCG	259	259
A00202:1331:HH2V7DSX7:1:1101:18412:1407	TGGAGTTAAGCAACT	ACTGGCCGCTTGACGTAGGCCTGGGGCACAAGGATCCCAGGGTGGTGCTAACTCCACATAAACCAACAGGCTAGAGAGCAGGGGAAGGTAAGGACCCCTTGGACACCCGGGGTCCTGTTATAAGAAGGAAGGGGCCTGGAGGCTGAACAGACAAAAATAATAGTTACCTATACAAATGGGAATAACACTGCGGCTCCTGC	200	279
A00202:1331:HH2V7DSX7:1:1101:18846:1407	AGCATAAAAAAACTT	ACTGGCCGCTTGACGTTACTCAATTACATCACCATGATTCTGGAGGCCATATTTCAAAAATAAGTCTCGCTGGGCTAAGTCAAGGTGTCAGCGGGCAGGCGCATTCTGTACGTTCTGGGGGCGAATCTGTTTCCTTATGTTTTCCATGGAAAATGGAGAGGCCACCCGCGGTCCTCGGTCCCCGCCACTGCGGCTCCTGC	200	279
A00202:1331:HH2V7DSX7:1:1101:20745:1407	TCGCCGCGCCAGCAT	ACTGGCCGCTTGACGTCACACCTGTAATCCCAGCACTTTGGGAGGCCAAGATGGGCGGATCACTTGAGGTCAGGAGTTCAAGACCAGCCTGGCCAACATAGTGACATCCCATCTCTACTAAAAATCCAAAAATTAGCCAGGCGTGGTGGCAGGTGTCTGTAATCCCAGCTACTTGGGAGGCTGAACACTGCGGCTCCTGC	200	279
A00202:1331:HH2V7DSX7:1:1101:21287:1407	CGCCAAGGAATGGCC	ACTGGCCGCTTGACGCATTTTTCGATTTATTTGTGTTGTCTCTGATTTCTTTCAGCAATATTTCATAGTTCTTTTTTTTTTTTATTTTGAGATGGAGTCTTGCTCTGTCGCCCAGCCTGTATTGCAGTGGTGCAATTTCGGCTCACTGCAACCTCCACCTCCCAGGTTCAAGTGATTGTCCTGCCCACTGCGGCTCCTGC	200	279
A00202:1331:HH2V7DSX7:1:1101:23728:1407	TGTGAGCGACCGCTA	ACTGGCCGCTTGACGCCAACAGAGATCAGCTACTGAGAGTAGGCAAAGATTGCAGAGAAAGATAAAAGAAAAGAATTTCCTTAAATGGTACCAAAATAGCTATTACTCTTAAATGAACCTTCTGTTGAACTACTAAGAAAAAAACCAATTATTTATTCCAATGCAGATATATGCCTCAGCACCCACACTGCGGCTCCTGC	200	279
A00202:1331:HH2V7DSX7:1:1101:26910:1407	TTGTGGAATGAGCCT	ACTGGCCGCTTGACGTCTGATTCTGCTTCTCACATCCCTGACAAAACTGTCAGCTTCATTTCCATCACAAAATCTTGGTAGCTCTTAAGGGTGTCAGAGTTCGATGTTTCCCATTCCAGGTTGAATTGGCACAGCTGGGGCAAAGAGGCACTTCCTTAAGACTTGTGAAGTGAGCAACTTGGACTCACTGCGGCTCCTGC	200	279
A00202:1331:HH2V7DSX7:1:1101:27236:1407	GTGGAATATTCCAAA	ACTGGCCGCTTGACGTACAATATCTGCAGGCACATCACAGTGCTCAGGAAGGAGAAAACTTTTTGCATGACCTCAGCTACCACCATTGCCTGCATCACCCTGGTTAACCAGGAGGCCTTGAGTCTGTCCACAGCCCCAGTACATTACTACTACAGCTGGCATTTGAAAAAGCCAACACACTAAGGCACTGCGGCTCCTGC	200	279
A00202:1331:HH2V7DSX7:1:1101:27579:1407	TTTATGGTTTGAATG	ACTGGCCGCTTGACGGCTGCCCCCTTCCCCGAAGTGCAGCCTTGCAGACCCCGGGGCTGGGAAGGGGGCGGGAGAGAGGCTTGCATCTTGCAGCCCTCCGGTCCCACGGAGGGCACAAGCTGCTCGCTGGCTGCCCCAAGGGAGGAGTGCGAGGAGTGGCGAGGGCTATCAGCCCTGGTGGGCGACACTGCGGCTCCTGC	200	279
A00202:1331:HH2V7DSX7:1:1101:29821:1407	AACAGAACTGGGAAA	ACTGGCCGCTTGACGCAACAACATGGAACTGGAGGTAATTATGTTCAGTGAAATAAGCCAGGCACAAAAAGACAAAGTTTGCATGTTCTCACTTATTTGCGGAAGCTAAAAATTAAAACAATTGAACTCATGGAGACAGACAGTAGAAGGATGGTTGGGAAGACCATCCTCTGAGACCCATCCTTCACTGCGGCTCCTGC	200	279
A00202:1331:HH2V7DSX7:1:1101:30599:1407	TAGTATCTATTGTCG	ACTGGCCGCTTGACGGTACACAGAAAGCACTCTTGAAGTGTTAGCTGTTATCATCACTGTCAACATCATCGTGATCTAAAAAATATCCTGTGAAAAGTGCCTCCAGGTACAAAGGCAGAATTCCATTTATAAATCTGTTTGTTTTATTTGTTTATTATTATTACTTTGGTAGGCCACCATTTTGACACTGCGGCTCCTGC	200	278
A00202:1331:HH2V7DSX7:1:1101:31629:1407	TGCTTTAGGAGAAGG	ACTGGCCGCTTGACGCTACTAAAAATACAAAAAATAGCTTGGTGGCGCACACCTGCAGTCACAGTTACTCGGGAGACTGGGGCGGGAAAATCGCTTGAACCCGGGAGACGAGGTTGCATTAAGCCTAGATCGCGCCATTGCACTCCAGCCTGGGCGACAGCGCGAGACTCCGTCTCGGGGTAAGACACTGCGGCTCCTGC	200	279
A00202:1331:HH2V7DSX7:1:1101:32298:1407	AGGTGACCTCTTGTA	ACTGGCCGCTTGACGAACATCATGGTTCTGAAATGCAGAGCTTTTCAAAAAGTTACAGTCAGAGAAGTGTCACTTTTCCTTAATCTTACCACACCACTACCAATGCAGTGGTCTTCTATTCTTTATAACACATTCCCACCCATCCTCCATAGATACCCAATCTTGTTAGTTTCTGGTTTACGCTTCACTGCGGCTCCTGC	200	279
A00202:1331:HH2V7DSX7:1:1101:2727:1423	AAGGATGTCTCCGGC	ACTGGCCGCTTGACGGGTGAGAGCTGGCCGGGCGTGGTGGCTCAGGCCTGTAATCCCAGCACTTTGGGAGGCCGAGGCAGGCAGATCACAAGGTCAGGAGATCGAGACCATCCTGGCTAACACGGTGAAACCCCGTCTCTACTAAAAATACAAAAAATTAGCCGGGCGTGGCAGCGTGCGCCTGTCACTGCGGCTCCTGC	200	279
A00202:1331:HH2V7DSX7:1:1101:3757:1423	GCCGTTCGATATTGC	ACTGGCCGCTTGACGACAACAAATGGGTAACTTGTTCCCCATATTCATGTAAATAATAGCTCCAGCTTTGGCTAATATATCTCTCCCTAATAAGGGTGTGGAACTTTCAGGCATAACAAGAAAGGCATGTGAAAAGAGCAGTCTCCCAATTACAAATGAGGAGGTGGGAGAAATACCTGGTTACACACTGCGGCTCCTGC	200	279
A00202:1331:HH2V7DSX7:1:1101:19307:3897	GGTTTGCTTCGCCCT	ACTGGCCGCTTGACGATGGCAAAGCAGCATTCACTAATGAATCTGAGCCCTCTCCCGTTGCTGGACCCATGGAAGACCATTTCCAGAGCCTTCAGTGCAGCTGGACAGGGCCACATGACCAGTTCTGTCCCACAGGCTGTGATCAGTGTTGATGTGTGCCGCTTCACAGCCCATATGTGATTTTCCACTGCGGCTCCTGC	200	279
A00202:1331:HH2V7DSX7:1:1101:5927:1423	CTGCAGGTTGGGCAT	ACTGGCCGCTTGACGGCAGACATGAACGCAGAGTTCATTACATATGGGCCCTGTACATTCCCACAACCCACAGGACACCGAGCAACTAGGTAACAAAACCGAAAATGCATGCTGGAGACATAACAAAACCAGGTAAGCTGGGCATGGTGGCTCACACCTGTAGCCTCAGCTACGTGGAAGGCTGACACTGCGGCTCCTGC	200	279
A00202:1331:HH2V7DSX7:1:1101:8621:1423	ACTGCTGTCGGGACT	ACTGGCCGCTTGACGTGTTATGCTGAGAATAACAGATTGTCTTCCCCTATTTGAACACTTTCAATGACCAGTGGAGACCTGAATATTTCACTAGATGGCCGGTAGTTTTATGGTTCCCATTATTATAAAGTTTTCTATTACAAAGAGCTGAAATCCATTTCTGTTTTTCACCATTGGTACAAAAGCACTGCGGCTCCTGC	200	279
A00202:1331:HH2V7DSX7:1:1101:10050:1423	AGCGCTACTGCCCGA	ACTGGCCGCTTGACGAGGTTAGTAAAAATAAGGATGTATTTTTCTCCCCATGCAAAGTACATGGCCTTCCCAGATTTGATCTACAAATTCCTTTGAGAAGGTCTGTGGACTCAGGTCAAGAACCCCTGACATTAGATGCTGAAAAGATTCTTTGGAAGAAATGCAATATGGGCCACATTTTACATCACTGCGGCTCCTGC	200	279
A00202:1331:HH2V7DSX7:1:1101:10248:1423	TTACACCCGGGTCCA	ACTGGCCGCTTGACGGTTGAGAGCTTGTATTACTGGACTTCTGCTTCCTGCACACTGTGATTCTGTATCTGCCTGTCTTGTCTATCCAGGTTTTATAGCTGCAGTTTGACCTCTGACCTCAAATCTCTGATGGCTCTAAGTAGAGTTGGATTATCAGTTTTTTTTTTTTTACCCCCAGCTTTTTTCACTGCGGCTCCTGC	200	279
A00202:1331:HH2V7DSX7:1:1101:14986:1423	TTAAGATACGACTAC	ACTGGCCGCTTGACGAATTGCTGGGATTACAGGTGTGAGTCACCGTGCCCAGCCTAGATTATGTATTTCTTATGACTAAACGCCATTATAAATTAGCGATCTTATAATAAGTCTCATAATCATTCTAAGACTAAGGTTATCCTGAACAAACTATGGTTATCTCCACCCCCAATACCGTAATCATACACTGCGGCTCCTGC	200	279
A00202:1331:HH2V7DSX7:1:1101:15402:1423	GGTGTGCGCCAGTAT	ACTGGCCGCTTGACGGGAAAAGTTTGGGGTTGTTTTGGGTAAAGTTCTCATCTCCAGCTCCGGTGGTATAAAATATTATTGCATTTGAACAATGGTTCAAAATAAGTGATGATAGTGCAGTGATTGCAAAGACAAAGAAATGGAACTTGAGTTACTTCAGTTTTGTTATTCCGTGTGACTTTTTTCACTGCGGCTCCTGC	200	279
A00202:1331:HH2V7DSX7:1:1101:15655:1423	AGTACGAATAGCACT	ACTGGCCGCTTGACGTCAAAACAGAACAGGGGCCTCAGGTAATCCCCCTGGTGTGTGTGAAACCATGGTGCTTGTCTAGGGGCTGAAGCAGGCAGTCCCTTGGCAACCGCCTACAGGGTCCCTCTCCGTGAAAGGAATGCTGACCTGTCCTGCCCAGGAGGCTTTCTTTTCTTTAGAAACTGATCCACTGCGGCTCCCGC	200	279
A00202:1331:HH2V7DSX7:1:1101:16812:1423	CGACAGAGGCCCGGG	ACTGGCCGCTTGACGCTGAAGCTGCCTTCATAAACCACGATGATTGAGACTTATGCTTCAGTCACTCATTTCAGTTGTCATAGGGGACCAGAATACGCTATCCCAAAATATACCACTTTGGCATAAGGATTATTTTGAGCTGAAGGCAGTTGAGAAGAAGCAGATATAAGAAAAGCTCTCTGCCCCACTGCGGCTCCTGC	200	279
A00202:1331:HH2V7DSX7:1:1101:17987:1423	CTTCTGCACTTGCTA	ACTGGCCGCTTGACGAATGGCTGGCAGAGATCCTACTCAGTTTGTGCAGCAGACACTGGAGAAGGATTCTTCCCATCTGTATTCCAGACACCTACCTTGCGTTTCTGGTGCAGAGTTTTAAAGATTTGACTGCACTAATATGTGAGTTGGGTAGGGGTGGTAGGTAAACCTTTGGGAACGGAACTCACTGCGGCTCCTGC	200	279
A00202:1331:HH2V7DSX7:1:1101:19180:1423	GGCGGGGGACAGGTC	ACTGGCCGCTTGACGCATGATCACAAGGTCCCACAATAGGCTGTCTGCAAGCTGACAGGGAGAGCCAGTCAGAGTCCCATAACTGAAGAACTTGGAGTTCGATGTTCGAGGGCAAGGAGCATCCAGCACAGGAGAAAGATGTAGGCTGGGAGGCTAGGCCCGTCTCTCCTTTTCACGTTTTTCTTCACTGCGGCTCCTGC	200	279
A00202:1331:HH2V7DSX7:1:1101:19470:1423	GCAAAATCTACCGGG	ACTGGCCGCTTGACGACTGGACCTCTGGAGAATGTGCCCAGTCCAAGGACTTCCTGTCCCACACGGCTTAGGCACAGAGCAGGAAGGAAGGTGCTTAAGAGCGGGGCTTCTTTGTGGCCGACGGCAATCATTACCCACTCCCGGAGCTGGACCAGGCCCTTCAGGGCTGCGTAAGTGCTACCTGGCACTGCGGCTCCTGC	200	279
A00202:1331:HH2V7DSX7:1:1101:22309:1423	GCAAACTCGTCGCAT	ACTGGCCGCTTGACGAAATGGGAAGGGAAGAGAAGTGGTTTTTCTTTCTTTTTTTATATGGTAGGGAAAACATGTTTTTGTATAATGACGGTAAATATATAGCAGTGAGGAAAACATTTTGGCACAGGAGGGAGGAGAATTTCTGGAGTAATGGTCTTAATAGGTAAGAAGGTAGAATCTTTGACCACTGCGGCTCCTGC	200	279
A00202:1331:HH2V7DSX7:1:1101:22544:1423	TCCTGCGTCTGGCCC	ACTGGCCGCTTGACGTGCTCTATTCTAATACAAATACTGTGGAGTGGGCAGGAAACTTAAAATCAAGGTTCAGATCCTTAAAAATTAAAACAGGCCGGGTACGGCTCACGCCTGTAATCCCAACACTTTGGGAGGCTGAGGTGGGTGGATCACCTGAGGTCAGGAGTTCGAGACGAGCCTGCCAACACTGCGGCTCCTGC	200	279
A00202:1331:HH2V7DSX7:1:1101:22905:1423	TCCGCTTCGACGACT	ACTGGCCGCTTGACGTCAAAAGGACAAACCCAACTATCCACACCTAAGTAACAAAACGACCAGAGGCTACCCCCTTTGCAACCCCCACCTTTTTTCTGCATGGCAGATGGAAAATTGAAAGTACCGCTGATTGGTTGCAGAAAGCAATTTGCATAGGAGTGTAACTCTGTAACTTCACTTCAGCCCACTGCGGCTCCTGC	200	279
A00202:1331:HH2V7DSX7:1:1101:24008:1423	TCATCAGTAATGAGA	ACTGGCCGCTTGACGCAGAAGAGCACAGGAGACTAGCCCTTGGGCTCCTTTCACTAAAATGGACTCTGTGTTATCCAGACTTAAAACTCCTCGTGGAATCGGGCCCCCTACTTTTTCATCTGGTGATTCCCATGCAATCTGTCCCATTCCCACTTTTGCTGAGCTTTCCAGGAAGCTCAGTGGACCACTGCGGCTCCTGC	200	279
A00202:1331:HH2V7DSX7:1:1101:31114:1423	CCACCGAGGACGTAG	ACTGGCCGCTTGACGGAAAAGTGACCTTTGAACTGACATTGGAGGATGAGGAGTTAGACTAGCAGATGGAGAGGATGGTGGGGGGAATGAGAGGGCATTCCAAATGGAAGGTGCGCTAAGTGCAAAAGGCCTGGAGACAAGAGGCAATGGCCTATCCCAGGAACTGACAGATACTCACAGGGACTCACTGCGGCTCCTGC	200	279
A00202:1331:HH2V7DSX7:1:1101:1958:1438	TGGCGGTAATCGTGG	ACTGGCCGCTTGACGATTCATTGATAATGGGAATGCAAAATTATACAGCCACTTTGCAAGACAGTCTGGTGGTTTATGATAAAACTAAACGTTTATACTATTGCTATACAACCCACCATTTGCACTACTTGGTATTTACCCAAATGAAGTGAATTATTATGTCCACACAAAACTTGCACACAGATCACTGCGGCTCCTGC	200	279
A00202:1331:HH2V7DSX7:1:1101:2446:1438	CCCCGAACTAGCATC	ACTGGCCGCTTGACGGGATGGAGTCTCACTCTATCGCCCAGGCTGGAGTGCAGTGGCGTGATCTCAGCTCACTGCAACCTCTGCCTCCTGGGTTCAAGTGATTCTCCTGTCTCAGCCTCCCAAGTAGCTGGGACTACAGGTGCGTGCCGCCACACCTGGCTAATTTTTGTATTTTTCGTAGAGATCACTGCGGCTCCTGC	200	279
A00202:1331:HH2V7DSX7:1:1101:3495:1438	CCGATGGTCTACGTC	ACTGGCCGCTTGACGCAGGAAATAAAAAGTAGTCCAACTTAGCTCTCTCAAATATAATTGGCCAACCTCATGCTCCTTCCTCCACCTTCCTCTTTTCCTGATGGTCTGACCACTGAACACATTAAGTAAAAGAAACTTTTAAAAATCCCATCCCCACTGCTTAAGAAATACTTTTATGTGAGACACACTGCGGCTCCTGC	200	279
A00202:1331:HH2V7DSX7:1:1101:7455:1438	CTCAATTGTACGGAT	ACTGGCCGCTTGACGACATCATCCGAGTAAGTTTGGTTGTCTGACTTTATAGACTGCAGAAATTGACAACTGCATATTAGAAGACAGGAGGGACAATATCGTGTGGTTGAAAAGGATGCTGAATTTGAAACCAGACAGACAGAGCTGGGCTGCTCACTAACCATGTGAATTTAATTACTTGGAACCACTGCGGCTCCTGC	200	279
A00202:1331:HH2V7DSX7:1:1101:9191:1438	CTTGTCAAACCCTGT	ACTGGCCGCTTGACGTGAGCCAGAGTGCTGTGTTCTGATGTGTGCTCTGATGCTTACTGGTTAAGGGGCCCTGAGCGAGTTCCCTGACCTCTCTCATACTGTTTCCTCATCTGCACATGGGAATAATGAGATACTGGGATGTATGCATGAGGTCATCAATGCAAAGCAACTCACACTCTGCCAAGCACTGCGGCTCCTGC	200	279
A00202:1331:HH2V7DSX7:1:1101:9968:1438	GTTCTTTTAAACTCT	ACTGGCCGCTTGACGGAGACAGAATGGGGTGGGACAAGGACCTAACCTGGGCTGAGAGCCAGAGAGTTATTTTCTACCATCTCTGCCCCTCCCCATGGCTCAACTCAGCCACCACCTATCAGCCATGTGATTATTAATTCTAATAAGTGCTGAAAATTATTGAGACTTCACATATACTGGTTATGCACTGCGGCTCCTGC	200	279
A00202:1331:HH2V7DSX7:1:1101:10294:1438	GAGTCTGCACGGTAT	ACTGGCCGCTTGACGGACCTCCCCTCACCCTTGTTTGTTGTTTTCTATGAGCCCAGAGGTAAACACATACTGCTGAAATAACGTGAACAATTTCTTTTACGTCACACAAGTTTTATTCCACAATTATTACTCATCTTTCCTTGTTACTTCTTTGTAAATATAGAAGTTGTCACCCTCCATGTAGTCACTGCGGCTCCTGC	200	279
A00202:1331:HH2V7DSX7:1:1101:12518:1438	ATCATTACTCTATCC	ACTGGCCGCTTGACGAAGTGTCAGGATGTACTCTGGAAGGGGACCCAGTGGACTAGGTCAGGGGTAGCTGGTGTACCTGACAGTCTCTTCTCTAGAATGTGGCCTTCGCTCTGCTCAGTATCTATCAACAAAGCCACAAGAACACAGGTGGGTTGAACCAGCAGCTGTGGCTCTTGCTTTGTGCTCACTGCGGCTCCTGC	200	279
A00202:1331:HH2V7DSX7:1:1101:12536:1438	CCGCTCCTAAACAGT	ACTGGCCGCTTGACGGAGCCACTGGGATGACAGGCATCAGCCACCACACTCAGCAGGACCGATTCTTACAGAGCCACTGCGCACTCTTAAATTCAACACCCTTAACTAATCCACGGACGTTATATAATATGATCCATTTTCTCACTAATGTCCTTCCTCTGGACCAGGACCCAATCTGGGATCACCACTGCGGCTCCTGC	200	279
A00202:1331:HH2V7DSX7:1:1101:12644:1438	GTATCCTTCAGCGGG	ACTGGCCGCTTGACGGGAAAGATCCCCTGAAACGTTAGGAGGGAAGTGACTGATGCAGTGACTCAATGAAGAGACATTCGTTCATGCAGCAAATAACTAATGAGTAACCACTTGCAAAGCACCATGATAGGCAATGTTGAAAATAGCTGACTAATATACAAAGCTATACCCAGGTTCATCAGCAGCACTGCGGCTCCTGC	200	279
A00202:1331:HH2V7DSX7:1:1101:15411:1438	AGCCGGACCAGGGTT	ACTGGCCGCTTGACGTACTGGTGTGGAAAGTCATTACAGACACCCGCTGCTTGTTTACTGGGGATGATGCCAGCCCTGGTGGGCTGGGAGGAGGTTCTGTGGCCTTTCATCATCAGGTTCTGTGAGCACCGCAGGGACTGCCTGGGCGGGGGACAAGGCAGGTGCAGAGACCAGGACGCTATTAACACTGCGGCTCCTGC	200	279
A00202:1331:HH2V7DSX7:1:1101:17183:1438	AGGTAATTGGCTCAA	ACTGGCCGCTTGACGCATCGCCTCCAGGAAGCCCTGGCTGCCGGGAGGGGCTGCCCACAGGAGATGGGAGGACAGCACTAGCTGGGCAGGCCTGGGGCACCCTGAGCCACGAGGGACATGCTGGTGGGAAGGGCAAGGCCTGACACAAGACACAAGGCACACTTTGACGACGTGACGGAGGGACACACTGCGGCTCCTGC	200	279
A00202:1331:HH2V7DSX7:1:1101:17309:1438	ATGACTCAGAGTTGG	ACTGGCCGCTTGACGCAGGCTGGTCTCAAACTCCTGACCTCAGGTGATCCACCCGCCTCAGCCTCCCAAAGTGCTGGGATTACAGGCATGAGCCACCGCAATTCTCATGCTCTGCCTCCTCCTCTCCTGAACCCCCAACCCATCACTCTTTCTTCCTAGCTGCAGTAGACACTGCTGCTAATGGCCACTGCGGCTCCTGC	200	278
A00202:1331:HH2V7DSX7:1:1101:19859:1438	GCGGTGATGTCGGGA	ACTGGCCGCTTGACGGGGGATGCTGAACATGAGGGCCGGCTCGTAGTCATCAATCATGTCCTGAGTCAGGTACCCGAAGTCCAGGGCCCTGTCCGGGGAGACGGACAGTGAGCAGCATGAGGGCTGGCCCACCACAGCCACAGGTTGGACCCCAGCAGGGACAGGCAGTGCGCTCAATCTGTACCCACTGCGGCTCCTGC	200	279
A00202:1331:HH2V7DSX7:1:1101:20202:1438	GTTTATGTGGCTCGA	ACTGGCCGCTTGACGGCTGGTCAAGGCTGAAAAGATTCCAGGAAATGACCATGACTTCCCTCACTCAAGTCACAGTTGTCTTGGGGAAGACTGGGCACTCCTAGACCGCACAGTCTGTTCAGGGTAAAATCTCCCCCTGTTGAATGACCAAGGCTCGCAAGGATAAATGGTGGTCGTGGGGCTTCCACTGCGGCTCCTGC	200	279
A00202:1331:HH2V7DSX7:1:1101:21052:1438	AAGGATAAATTCGCC	ACTGGCCGCTTGACGACCAACACCATGTGGAAGCCATCAAGGCTTGGGGATTGCACCCTCTGAAACCATGACCTGAGCTGTACCTTGGCTCCTTTTAGCCATGGCTGGAGCTGAAGTGGCTAGGACTCAGGACACCAAGTCCTAAGTCTTCACAGAGCAGTTGGGCCCTGGGTCCAGCCCACTAACACTGCGGCTCCTGC	200	279
A00202:1331:HH2V7DSX7:1:1101:21377:1438	GACGATATGTTTCGT	ACTGGCCGCTTGACGGAAGGGGAGATGCCCTGAAGGAAATTTACAAGAGTCAATGTGCTATTGGGTTTCCCCTCTCTCAAAGGGTGCATCCCCTAAGCCTGGTGAGAGGCTCCAAGAGAACCCCTCTTGGGGAGATTGCGGAGATTTACCAAAGGAAGAGATTGACATTTTACTTCTCAGCTGGACACTGCGGCTCCTGC	200	279
A00202:1331:HH2V7DSX7:1:1101:22643:1438	TGAAGGCGTATCCGT	ACTGGCCGCTTGACGACTAAGTAAGCTTTGGAGGGGAGGGAAAGGTCAAGAAGGAAAGAGAAAAGACTTGGAGATAAAACTCAGAAGTCAGATGAGAACCGTTTGTTGCTGAAAGATCTGGGTAAACTTGGTTTGAACTCTCAACACGGTGCCTGGACTGTGGAAGTGTAAAGCCCTTTCAAGAGCACTGCGGCTCCTGC	200	279
A00202:1331:HH2V7DSX7:1:1101:22715:1438	GTCAAAGGACTGGAA	ACTGGCCGCTTGACGTGAAGTCCAGTTGTTTCAGGAGTATAACCTCATCTATTCATGACTGCCAGTGACCCTCCCAGACAATGCATCAGAAACTTTCCCGCTGCTGTCAAGGAACCCTAGAAGAGGTTTATCTTCCAATTATGACCAAAGAGGATAACAGGTGTTTTTGCAAAACTTAGGTGGTGCACTGCGGCTCCTGC	200	279
A00202:1331:HH2V7DSX7:1:1101:24777:1438	AAGAATACTAATCAA	ACTGGCCGCTTGACGAGAGTCACCTGATTAGGAGACTTACTTGCATCAGTAAAATCCCTTTTGCCATTATTATAGGCATAATGTAGGGAATCGGAGATCATGGGGATCATCTTAGAATTCTTCCTACCACATTCTTCCACACATAAAAGTCTGGCTTTTATTGAGATTTGTGCAACTTTGCTATACACTGCGGCTCCTGC	200	279
A00202:1331:HH2V7DSX7:1:1101:25717:1438	GAGCAGCACAGCTCG	ACTGGCCGCTTGACGTGATAGCAGTGGAATTTAAGGTTGTCCTAAATTGGCCAGTGGAAGTATTCTGGTTTCTAAGGGGATGGGCAGGGCCATTAACCTCCCAAGAGTATATGTCTTTTGTGTTCAGCTACTGGGGTAGGTAGAGAAATACCATCATGTGGGGATAGGGTTACATGGGCCTGAGCCACTGCGGCTCCTGC	200	279
A00202:1331:HH2V7DSX7:1:1101:25861:1438	AACTACATTTATCTA	ACTGGCCGCTTGACGGGGGATGCTGAACATGAGGGCCGGCTCGTAGTCATCAATCATGTCCTGAGTCAGGTACCCGAAGTCCAGGGCCCTGTCCGGGGAGACGGACAGTGAGCACATGAGGGCTGGCCCACCACAGCCACAGGTTGGACCCCAGCAGGGACAGGCAGTGCGCTCAATCTGTACCCACTGCGGCTCCTGC	199	278
A00202:1331:HH2V7DSX7:1:1101:26169:1438	AAGGTTGGAGTAAAG	ACTGGCCGCTTGACGTCCCTTGCGTAGGGGAGTAGTGGGGAGGGGCTGCCTTTGGATCCATTGCCAGCGAGCTTAACTCCTCCAGAATGGCATGTCCCCCCACTCCATGCAGTGTCCCCAGGACACCTGGGTAGGCAGCCACCATCCCTCCTTTGGAAGAACCAGCGTCATCCGAAGGTGGTCAGCACTGCGGCTCCTGC	200	279
A00202:1331:HH2V7DSX7:1:1101:27959:1438	CGATAGTCAGACCGA	ACTGGCCGCTTGACGTTGACCATTTTATCCTGAGGAATTGCTTTTTTTGTTGTTGTTATGTGAAAAAGCTTTGCCCAGTCTGCTAGTTCTTAGGTCTGTTTTTTGTCACTGTCCACATAGAGTTCTTGGAAAACAATACGGGCTAACCCCAAGTTTGGTTGTGAATTTCTTCCACAATAACCCACCACTGCGGCTCCTGC	200	279
A00202:1331:HH2V7DSX7:1:1101:28122:1438	AATTCCGTTCAGAAT	ACTGGCCGCTTGACGCAACTCTTACTAGAATTTCAGTTTTATGAGAATGGGGGCTTTGTTTTATGGTAATTTCACAGTAATCCCATATTCTTAGCATAGGAACTTAACAAACAGTTTTTGCGATTAAATGAAAGAAGAAGCAAACAAATTAAGATATATTAGTTAGATATGGCTTTATGATAGATCACTGCGGCTCCTGC	200	279
A00202:1331:HH2V7DSX7:1:1101:28791:1438	GTCGTTAGGTATTGT	ACTGGCCGCTTGACGGGGAGGATGGAATGACATAGAGTGATGTACCTCTTGGTTCATGGCAGTCCTTAAAGGGTGTTTGCCATTTACTGGAAAGTCCCCGGTGTCTCTTCACAGACCTTGGTGCCCAGAATGTAGCCTTGGCCAACTTGGGTTTCTGGGGACAGCAGTAAACCAGCCTAAGGGCACACTGCGGCTCCTGC	200	279
A00202:1331:HH2V7DSX7:1:1101:29586:1438	GGTTGCGCCATAAGT	ACTGGCCGCTTGACGAGGTTACCAGCATCCTCTCGGCAGCAGTCGTCCAGCTTCTCTCCTGATGGGTTAGCAGCGGCCCCTCTACCGCCCTCCCCACTTCCGATCGATATTTGGGCTCTGAGTAGCCAACTGTAAGCCTGCGTCTTGAAGGAAAAATTGAGACTGGCGGGGTATGTGAGTGTGTGCACTGCGGCTCCTGC	200	279
A00202:1331:HH2V7DSX7:1:1101:30273:1438	CATAGAGTCATGAGA	ACTGGCCGCTTGACGGTACGTAGGGACCACACCTTATATGCATTTATCGGGTACGGGGTTGTCGCCAAGAACCGTTGTGGATGCGTATGGGCGGGGACTAAAGGCTAGAAACCAGTAGGCAGTCATCAGACTGAGGCGCGACTGCAGGTGGTTGAAAGAATGATCATTTTAGCGGTGTGCGCCACCACTGCGGCTCCTGC	200	279
A00202:1331:HH2V7DSX7:1:1101:30617:1438	CACATATTGGGCCGT	ACTGGCCGCTTGACGTGAACACATTCTGCTGAGTAAAAGAAGGCCTGTCACGAGAGGCCATGCATTATATGATTCCATTTCCATGAAATATCCAGAATAGGCAAATTCATAGAGACACAAAGTAGGTTAGTGGCTGCCAGGAGCTGGGGAGGGGGATGGGGAGTGACTGAAATGGGTTTTCTTTTCACTGCGGCTCCTGC	200	279
A00202:1331:HH2V7DSX7:1:1101:31412:1438	CGCTCAGTACGGCGT	ACTGGCCGCTTGACGTGGGAGGCAGAGCTTGCAGTGAGCTGAGATCACGCCACTGCACTCCAGCCTGGGCAACAAAGTAAGACTCTGTCTCAAAAAAAAGTAAAAACTCCACCTAATTTAGTGCAGAGACAAACTGAAAACCCAACCTTGGAGGTGCTTCTGGAACAATAGCTCAGTCCCAGTGACACTGCGGCTCCTGC	200	279
A00202:1331:HH2V7DSX7:1:1101:1551:1454	ACCACAGACTAGGCC	ACTGGCCGCTTGACGTTGAACTGCTCTGGCCTTAAAATGACCTTCATCCTCTTGGCTCTAATCCTTAGCCTTGGTATGACGTTGGACCCAACCCTTGTCTTGGTGCTGACCAGCATTCTGACCCTACGTTTCAACTTTACCTTGAGCTTGAGCCATTTGGACCTTGACATGACTTTGAGGCCGACCACTGCGGCTCCTGC	200	279
A00202:1331:HH2V7DSX7:1:1101:2781:1454	GGCGGAAGAGACCTA	ACTGGCCGCTTGACGGCACAGGGGGCTTGACTAAATATGCCCACGGTGAAAAATTCTGTCCCTTAGCACATGTGCGGTAAGGGAAATAAATCAATGTGGCGGGACTCAGGCTAAGGGCCCCGCAAGTACACTGGAAGGATGGCGTGGAGTCACCAGGAATTCACACCTTACAAAAATGGGGAACTCACTGCGGCTCCTGC	200	279
A00202:1331:HH2V7DSX7:1:1101:4933:1454	TATCCCTAGACATGT	ACTGGCCGCTTGACGAACTCACTCAAAGGCTTGTCGATTCGACCTTTACTTCCAGATCAGAGAAAATGATTTTGATTTTATTTTTTTGTTACCACGACGTTTTAAGGTGTGACCTTTAAAGCGACTTTTGTCTCCCGCTCAAACGCTTCTTGCCCCTTTCGGTTTTGTGCTGAAATCAAAGTTGACACTGCGGCTCCTGC	200	279
A00202:1331:HH2V7DSX7:1:1101:6596:1454	TTCCCCACGTTCAGG	ACTGGCCGCTTGACGGAGTAGCTGCTAATCCCTGTAAATGCGGGACTGTCTGACAAACAGCCCAGGGGCACCATGACCGAGCCTGGGAAGCTCAGATGCTGAAGCTGTTAGCTGTGGCACGCAAGCCTTGTTGCACCTCGGACCACCCGGAGTCCGTGATAAGCGCAGACGCCTGGGTCCCTGCCCACTGCGGCTCCTGC	200	279
A00202:1331:HH2V7DSX7:1:1101:7753:1454	ATATTTGGACTAACG	ACTGGCCGCTTGACGTCCCCTTTCTGCCCAGGCCTTTACCTTCCTGCTAGGAGGCAAGGTCAGCCCAGGGACAGTGCTGGGAGAGAGCGGAGTTCCGTCGTTCATGGGTTGCTAATTTTTGGAGTACTGCAATACAATTAAATATACTTAACCTTAAAATTACCCAGAATGTGATTGAATCTGTGCACTGCGGCTCCTGC	200	279
A00202:1331:HH2V7DSX7:1:1101:8115:1454	TTTATTGCCTCATAG	ACTGGCCGCTTGACGGTAATCCCAGCACTTTGGGAGGCCGAGGCGGGCGGATGACGAGGTCAGGAGTTTGAGCCCAGCCTGGCCAATATGGTGAAACCCCATCTCTACTAAAAATACAAAAATTAGCCGGGCGTGGTGGCTTGTGCCTGTGGTCCCAGCTGCTGGGGAGGCTGAGGCAGAGGAGTCACTGCGGCTCCTGC	200	279
A00202:1331:HH2V7DSX7:1:1101:9543:1454	GAGGAGGATCACACA	ACTGGCCGCTTGACGCACTGCACTCCAGCCTCAGCAACAGAGTGAGACTCAGTCTCAGAAGAAAAAAAAAAAAAAGTGCCAAGAGGTGCTGACCTGGCCTTATGCCCGTTGTTGGCTTAATATCTTTCCGGCAGAATCTTAAAGGTAGAAAGCACCTCTCTTTGTGTCTGAGAGCCATTATTTCTGCACTGCGGCTCCTGC	201	280
A00202:1331:HH2V7DSX7:1:1101:11098:1454	GAGGTCTTCCGTTTT	ACTGGCCGCTTGACGTGGTGGGCGTCTGTAATCCCAGCTACTCAGGAGGCTGAGGCAGGAGAATCGCTTGAACCCAGGAGGCAGAGGTTGCAGTGAGCCGAGATTGCGCAATTGCACTCCAGCCTGGGTGACAGAGCAAGACTGCATCTCAAAAAAAAAAAAAAATTTTTTTTCAAAGAGATGGCACTGCGGCTCCTGC	199	278
A00202:1331:HH2V7DSX7:1:1101:11948:1454	ATATATGCCTGGCGA	ACTGGCCGCTTGACGTATTTGGCGGGCGTAGATCACGGATCTAGTATACCTCGAATGAAAACCCTCGAACCGTATTTGCCTAGATCCAATCTAGTGCAGTGTTAACTTCACAAGGAGGCGTCCAGATCGAGGGACGGACTGAGCTTATGGATCTTGAAGCCAGTATTCTGCATGAGGGCGCCATCCACTGCGGCTCCTGC	200	279
A00202:1331:HH2V7DSX7:1:1101:13015:1454	TGCTGAGTCTGTTCC	ACTGGCCGCTTGACGCATGTGCCATGGTGGTTTGCTACACCCATCAACCTGTCATCTACATTAGGTATTTCTCCTAATGCTATCCCTCCCCAAGCCCCCAACACCCCAACAGGACCTGATGTGTGACGTTCCCCTCCCTGTGTCCATGTGTTCATTAATATTTTATTTTTGGCCGGGCGTGGTGGCACTGCGGCTCCTGC	200	279
A00202:1331:HH2V7DSX7:1:1101:13973:1454	GCCGACGAGGCGTTT	ACTGGCCGCTTGACGGTGTATGTGGTGTGTGTGGAGAGAAAGAGACTTGAAAGCACAAAGTAGCCTAGGAGGTGGAAGTGTTCCACGGTGGAGTGGCTTCCAGGGGCTCAATTTGCAGGCAAATGGGTTAATGTGGTAGTAGAGAATGAATGGTGGAGTGAGGCTCAGGAAGTCCTGCTCACTGACACTGCGGCTCCTGC	200	279
A00202:1331:HH2V7DSX7:1:1101:15311:1454	GTTGCCTCCGAATCG	ACTGGCCGCTTGACGCTCGATGGTCTTTACAAATTTGCATGTTTTTGCAGTAGGTGGTACTGGTTGTTCCTTTACATGTGTAGTGCTTCCTTCAGGAGCTCTTGTAAGGCAGGCCTGGTGGTGACAAAATCTCTCAGCATTTGCTTTGCTGTAAAGGATTTTATTTCTCCTTGACTTATGAAGCTCACTGCGGCTCCTGC	200	279
A00202:1331:HH2V7DSX7:1:1101:15890:1454	GGATCGCAGTGACGA	ACTGGCCGCTTGACGTGTCTCTCTCCTCCACCTCAGAACAGTAAAAGTTAACAGTAAAATAGGGACTAAGGTGGGAGTTTAGTAGGTTCCGTCGAGGATGTATACAAGTCACCTCGGGCCTCAGTATCCTCTGTAAAAGGAGGTCCTGGGAGAATCCTGGACCCACCAGTACTCTGCGACGCTAACACTGCGGCTCCTGC	200	279
A00202:1331:HH2V7DSX7:1:1101:16504:1454	TCAGGGCCTTAAAGC	ACTGGCCGCTTGACGGAGGGAGTGGGGAGAACCTCAAAGCACGGATTTAGCTCAGGCCCACACACTATTCTTGGGGCCTGAGAAAACCTTTCACAGCAGATGGAAATGAGCAGCTCCTATCCTTACACTCTATTCAGTTAGCTAGAGTACAAATGGATCAAAAGTTGATTCTTAGGAAACTAAACCACTGCGGCTCCTGC	200	279
A00202:1331:HH2V7DSX7:1:1101:17987:1454	ATACGGCTCAAGCAG	ACTGGCCGCTTGACGTTACAGAATGGAATCATATAGAACCCATCACAGAACCCTGATGAGAGAGGTCGACTCTCACTACCAGCATTTAGTTCTGTGCTCGGGCAGTCTCAAGAAACGAACAGTTGCAGAAATGCATAACTTACGAGGTTTCTTGGATTTCTTTTCCTCTTCTGCAAAAGAAAGTTCACTGCGGCTCCTGC	200	279
A00202:1331:HH2V7DSX7:1:1101:18186:1454	TATTGACGTGTGTCT	ACTGGCCGCTTGACGCCATGCCCAGCTAATTTTTAAATATTTTGTATAGGTGGGGTCTCGCTACATTGCCTAGGATGGTCTTTAACTCCTGGCTTCAGGTGATCCTCTGGCCCTGGCATCCCAAAGTGCTCGGATTACAGGTGTGAGCCACTGCACCTGGCCCTTTGATGACTTTCATGCCACCTCACTGCGGCTCCTGC	200	279
A00202:1331:HH2V7DSX7:1:1101:18801:1454	ATAGGGTATCAGGTC	ACTGGCCGCTTGACGTAGCTGGGACTACAGGTGCATGCCATCATGCCTGGCTAATTAAAAACAAAATTTATTTATTTATTTTTGAGACAGAATCTTGCTTTTTTGCCCATGCTGGAGTGTAGAGGTATGATCTTGGCTCAATGCAGCCTCAACGTCCTGAGTTGAGCGGATGACCCCGGGCTCCACACTGCGGCTCCTGC	200	279
A00202:1331:HH2V7DSX7:1:1101:19831:1454	CCATTTCGTTGTGTG	ACTGGCCGCTTGACGTGGCTGGGACTACAGGCGCCTGCCACCAAGCCTGGCTAATTTTTTTGTATTTTTGGTAGAGATGGGGTTTAACTGTGTTAGTCAAGATGGTCTCGATCTCCTGACCTTGTGATCTACCCGCCTCGGCCTCCCGAAGTGCTGGGATTACAGGCATGAGCCACCATGCCTGACACTGCGGCTCCTGC	200	279
A00202:1331:HH2V7DSX7:1:1101:21748:1454	CTTTGGGTCCTGATG	ACTGGCCGCTTGACGAGGTGTGAGCCACCATGCCCGCCTAAAAAAATACAAAAAATTAGACAGGCGTGGTGGTGGGCGCCTGTAGTCCCAGCTACTCGGGAGGCTGAGGCAGGAGAATGCTGTGAACCCAGGAGGCAGAGCTTGCAGTGAGCTGAGATCGCACCACTGTACTACAGCCTGGGCACACTGCGGCTCCTGC	199	278
A00202:1331:HH2V7DSX7:1:1101:21875:1454	CCTATGGAGAATTAA	ACTGGCCGCTTGACGTGATATCTCACAAAATCCACAGGAAAATTAAGTTTACGAAGCTCAGAAAATGGGCTGTTACATAGGAAGGCTAGGAACTTATAATCATATTGCAGAACCTGTCTGGTGAGGACACTGCTGTGGCTACTTCAGAACACCGGATTCAGCCACTAGCACCTGCAGAATTAATTCACTGCGGCTCCTGC	200	279
A00202:1331:HH2V7DSX7:1:1101:22507:1454	AGGTCTACTCGCACT	ACTGGCCGCTTGACGAGGCTGGTGGTGCAGCTGCCCCCAGTGAAGGTCATTGGGCCTCGCACTGGGCAGTGCAGAGGTCCAGGCTGAGGAGTTGAGTGGCGCGCCCCTCCTGGCGCCTGTGCAGAGAACGGGAGGGGGGCCCCTGGCTTGGATCCTAGAATCGGTGAAGTCTGAGGGCCCCCCTGCACTGCGGCTCCTGC	200	279
A00202:1331:HH2V7DSX7:1:1101:27064:1454	TGCACTTTACTACTT	ACTGGCCGCTTGACGGACACGGAAGAAATCCAGCCACTGTACTGGAAAGAGGCCACGTGGAGGAACACAGAGGGATCACGCATGTGCATGAAGAAGCCACGTTGAATGTCCAACCAGTAAAGCTTCCAGATGGCTCAGCCCCAGACTCCCAAACAAGAACTACTGAGCTCAGCTCATTCAACCCACACTGCGGCTCCTGC	200	279
A00202:1331:HH2V7DSX7:1:1101:28293:1454	AATTCCGTTCAGAAT	ACTGGCCGCTTGACGCAACTCTTACTATAATTTCAGTTTTATGAGAATGGGGGCTTTGTTTTATGGTAATTTAACAGTAATACCAAATTCTTAGCATAGGAACTTAACAAACAGTTTTTGCGATTAAATGAAAGAAGAAGCAAACAAATTAAGATATATTAGTTAGATATGGCTTTATGATAGATCACTGCGGCTCCTGC	200	279
A00202:1331:HH2V7DSX7:1:1101:28510:1454	ATGCAATCACTATTT	ACTGGCCGCTTGACGATCAGGAAGTTGCAAGGAACAACAGGAGGATGGTGGTGGTAGCTTTCCTAGATTGAGGTATTCACGGTAGATGTGCGCGAATGATGGGTGAGTGTGGAGGAGAATCTGAAGAGGTAGAGAGAGCGCCTTTTACGAACCCTTGCGTCTCCGGGATGGATGTGTGCATGGATCACTGCGGCTCCTGC	200	279
A00202:1331:HH2V7DSX7:1:1101:28999:1454	GTGCATATACCACCA	ACTGGCCGCTTGACGCTCAGGTCATGGCAACCTCTGCCTCCCAGGTTCAAGCAATTCTCTGCCTCCGCCTCCGCCTCCCAAGTAGCTGGGATCACAGACACTCGCCACTATGCCCGGGTAATTTTTGTATTTTTAGTAGAGATGGGGTTTCGCCATGTTGGCCAAGCTGTCTTGAACTCCTGACTCACTGCGGCTCCTGC	200	279
A00202:1331:HH2V7DSX7:1:1101:30897:1454	GCAAAACTAATGGTC	ACTGGCCGCTTGACGAACTCATCTGAAGGGCCCAGTGCTTGAGCATGTGATGAGTGATGGGAGTGGGGGACCACTTCCCCCTTGGCGCAAGGGGATCTTGTAATGCTCTCTTCTAATTGCCTGCCTGTGTACCACAGTTTACTTCTGCTGTGATAGATTTAGTTGATTAAGTGTATTTTTAACAACACTGCGGCTCCTGC	200	279
A00202:1331:HH2V7DSX7:1:1101:5575:1470	TCTAACAATTTGTTT	ACTGGCCGCTTGACGGTGCCTGTAATCCCAGCTACTCGGGAGGCTGAGGCAGGAGAATCACTTGAACCCGGGAGGCGGAGGTTGCAGTGAGCCGAGATCATGCCTGGGCAACAGAGCTAGACTCTGTCTCAAAAATATATAATAATAATAAAGCAGATAAATTGCTTTGTTGACATCCATCAGACCACTGCGGCTCCTGC	200	279
A00202:1331:HH2V7DSX7:1:1101:5683:1470	AGAATTGTACCCCCC	ACTGGCCGCTTGACGTCACCACTTTGTGGCCAGGGAGACAATCAGGCAAGGCTTCTTGGAGGAGGTGGTGATCGTGTTGGGCTTTGAAGGATAGGAAGGATTTCCGCCGGGCGCGATGGCTCATGCCTGTAATCCCAGCACTTTGGGAGGCTGAGGCGGGCAGATCACAAGGTCAGGAGATCAAGCACTGCGGCTCCTGC	200	279
A00202:1331:HH2V7DSX7:1:1101:8106:1470	CACGCAAAATAACAA	ACTGGCCGCTTGACGGTGTGAAGGTGTGTGTCGCGGCTGGGGGTGCCACAACGGGCCATGGAGCCCACCTCCCAGAGGGAGGAAGTCTGTGCACACCAGCGACTTGGGTCGAACACTTTCAGCCCATCCACTGGGCCAAAGCTATTTAACAATTAATGCGTTCCTGGGGGAGGCCGGGGGAAGTACACTGCGGCTCCTGC	200	279
A00202:1331:HH2V7DSX7:1:1101:8431:1470	GATCAGCTTTGAAGA	ACTGGCCGCTTGACGACATCTTCACCAGCATTTTAAGTTCTCGCTGGCTTTTATTTTAGCCATTTGATAGGTGCGTAGTGATAGCCCACTGTGGTTTTATTTTTTAACTTCCCCAATGGCTAATGATGTGAAATATCTTGTCATGTGTTTATTTGCCATTTTTTTTTTGCTCATGAACTTATTTCCACTGCGGCTCCTGC	200	279
A00202:1331:HH2V7DSX7:1:1101:14235:1470	GTCACAATCAAGGTA	ACTGGCCGCTTGACGCACCACAGAGACATGGTCCTCTTTCTGCCTTCTTCCTCTTTTTGGTGAGGCAGACACCCTCCCTGGGCTCAGTCAGAGCACCCCGCCCACATCCCTTCATCCCTACAGCAAACCAGGAAGGCAACTCACAAAGAGGCCACAGCGCCTGGGTACATCCACACCCCAGCCCACACTGCGGCTCCTGC	200	279
A00202:1331:HH2V7DSX7:1:1101:14850:1470	CATTGCCTTTGCATG	ACTGGCCGCTTGACGGCTTTTGAAGGGCAGTGTGGGACTTCCCCACTCCACCCTACAATGTCTACGGATGCCAGAACTGTGGCAGGGAGCTCTGGGTCCTTTAATCCAGCCAGAAAGGCCACCTCTCAGTCCTAAGACCTCAGGAGAGCCAGGCCTCTGCCTGCCTACCTCCACAACACAGGCAGCACTGCGGCTCCTGC	200	279
A00202:1331:HH2V7DSX7:1:1101:15139:1470	CCTTCGGAGCGAAAC	ACTGGCCGCTTGACGCCTGACCTCGTGATCCACCCTCCTCGGCCTCCCAAAGTGCTGGGATTACAGGCGTGAGCCACCACACCCAGTCTATTGTGGTTAGAATTTCAAAACCTTTTCTCTGACTCTTAAACCTTATTTTCTTGTTTTGTCAGCTCTTCAGGAATTTCATTCTGTCACCTCACCCTCACTGCGGCTCCTGC	200	279
A00202:1331:HH2V7DSX7:1:1101:15176:1470	TAGGTTATCGTGGGC	ACTGGCCGCTTGACGCTTATATCGGTCAGAATAGTTCCTTAGCAATACGGGAAGCTACTCTCCTGTTAAGATCTGTTAAGATTTGAGTATGGCCGGGTGTGGTGGCTCACGCCTATAATCCCAGCACTTTGGGAGGCCGAGACGGGCAGATCACGAGGTCAGGAGATCGAGACCATCCTGGCTAACACTGCGGCTCCTGC	200	279
A00202:1331:HH2V7DSX7:1:1101:20003:1470	AAGCTCAGAAACCTT	ACTGGCCGCTTGACGGAGGCTTTGACCTGGCACTGAGATCAGGATAGGCCTCGAGGGAAGATGGGAAGGGCCTCAGAGCTAGTGAGCTGAAACAAGAAGTGTGTCCCAGGCAGAGGGCAGAGCCCGTGTCGAGGCTCCGAGGCCAGTAAGAAGAGGGACAAGTACAGGTGCCTGAAAGAAAGCCACACTGCGGCTCCTGC	200	279
A00202:1331:HH2V7DSX7:1:1101:20076:1470	AGAATTTAAGCCATC	ACTGGCCGCTTGACGCAGGGTGCAGGCGGTTAGACGGCGAGCGAGGAGGTCGGGAAGATGCCTCCACACCCCAGCAGGGCCCATTCCACACGATACCCCAGACGATGTGAGCAGAAGCTGCTGGTGCCTCTCTGTTCTTTGCCGGATGCTACCGTTGTCTGTGGCCACACTTGCTTCTTCAGGTGCACTGCGGCTCCTGC	200	279
A00202:1331:HH2V7DSX7:1:1101:20726:1470	GGACGCGATACATGC	ACTGGCCGCTTGACGATTTTATTAAATCACGCTGGAGCTCAAAGAACAAATTGGAGAAATCAGGATTGATTAAGTTATGTGCTCTCTTTGTCTTCCTCCAGGTTTTTTCAAAGCCAAGTGTGAGCTTTAAAAGCCAGAGTAGCTGAATGGAGTTCTATGCTCAGCACAGGGAACTATGATTTGGCCACTGCGGCTCCTGC	200	279
A00202:1331:HH2V7DSX7:1:1101:22028:1470	GGAAACATCTAACGC	ACTGGCCGCTTGACGTTTCCTTAGAAGGGAATCTGCCTGCCTCAAGGCCAGCTCAGTTTCACCGTTTAACAGAAACATAAACAGTGGTCTTCTTGTAGGATTCCTTTTGCTTTGTACCCCTGAGTGATCTTTTTGCCTTAATCACTTTAGTTATTTATCAGTGGACTGCGAAGTGAACGTTCACCCACTGCGGCTCCTGC	200	279
A00202:1331:HH2V7DSX7:1:1101:22770:1470	ACCAACACTGGCCAG	ACTGGCCGCTTGACGTGTTACATTTGTAAGGTAGCTCTTCAGTATGAATACTCTGGTTTCCATTTTGATGTTCAGGTAAAAGCCTTACCACACATATTACGTTTGTGTGGTTCCTCTCAAAGTTGTATATTTTGATGTCTCGTGAGTTCCGATGCCTGGGGAAAGTCTCTGGCACATACGTGTAGCACTGCGGCTCCTGC	200	279
A00202:1331:HH2V7DSX7:1:1101:24451:1470	ACGGGGGCTCAGAGT	ACTGGCCGCTTGACGGTATGTTTATAAGAGGAAACTTACTTTCCTTCTTCCTAGAATATTCTTCCTTAAGATCCTGGATATTTGCAGTCAGTACTTCCAGTTCCTGCTTTTTGCCTTTTACTTCAGCAATCAATTTTAACAAGTTATCCTTTTTTTCTTGAATGAGCTTATTTTGCCTGCTGATCCACTGCGGCTCCTGC	200	279
A00202:1331:HH2V7DSX7:1:1101:25427:1470	CCCTGTGCCAAAATG	ACTGGCCGCTTGACGGGCAGTGATTTTTCAACACTGTCCAGGGAGAACATAAGCCAGCTTTCCACCATCATTTGGACAAATTTTTAGTGATAGGACACATATAATTTATCAGGCTTTATTGTGGTTTCATTTTCTTTTGGTTTAGATTCAATACTCACCAGATAACTTCTCAGATGCCACAGTATCACTGCGGCTCCTGC	200	279
A00202:1331:HH2V7DSX7:1:1101:25825:1470	GCCACCACCGCAGGA	ACTGGCCGCTTGACGGAGGCTTTGACCTGGCACTGAGATCAGGATAGGCCTCGAGGGAAGATGGGAAGGGCCTCAGAGCTAGTGAGCTGAAACAAGAAGGGTGTCCCAGGCAGAGGGCAGAGCCTGTGTCGAGGCTCCGAGGCCAGTAAGAAGAGGGACAAGTACAGGTGCCTGAAAGAAAGCCACACTGCGGCTCCTGC	200	279
A00202:1331:HH2V7DSX7:1:1101:31286:1470	AGACAGTTAGAAATG	ACTGGCCGCTTGACGATAAGTAGCAACAGGAGTTGTACTAAGGGAGAGCACATTTTGACAGGTCAAGGACATTTCAAGGGAGAATCACAGAAACATGAGGACTGGTGAGAGGCCTGAGAGCTTCTACCTGGCTGCAACTTCTATTGCAGGGACAGTGACTGATGTTTGTAACCTGTCTATGGTACCACTGCGGCTCCTGC	200	279
A00202:1331:HH2V7DSX7:1:1101:32588:1470	TTGCGTCAACTATAA	ACTGGCCGCTTGACGGGGCGCCATGAAGCAGGGGGCGGCGCTCGTCTGGGAGGCTCAGGCTGCACAGGAGCCCATGGAGGGGGTGGGAGGCTCAGGCATGGCGGGCTGCAGGTCCCGAGCCCTGCCCTGCGGGAAGGCAGCTAAGGCCCAGGTGAGAAATCGAGCACAGCGCCAGTGGGCCGGCACACTGCGGCTCCTGC	200	279
A00202:1331:HH2V7DSX7:1:1101:3486:1485	CTATAGCCGTATGTC	ACTGGCCGCTTGACGGATGAAGCCCACTTGATCATGGTGGATAAGCTTTTTGATGTGCTGCTGGATTGGGTTTGCCAGTATTTTATTGAGGATACTTGCATTGATGTTCATCAGGAATATTGGTCTAAAATTCTCCTTTTTTGTTGTGTCTCTGCCAGGCTTTGGTATCAGGATGATGCTGGCCTCACTGCGGCTCCTGC	200	279
A00202:1331:HH2V7DSX7:1:1101:3558:1485	AGGCCGGCTTGCGTA	ACTGGCCGCTTGACGTTGAGAAAGAAAAGTTTAAAATACCAGCATAGTATTTAGTTTTCTTGAGTCTTAATACTTTCAGAGAGAGATAAGAGCTGGACTCTGAAGATATACTAGGATGCTTAAGTCTGTTGTCTTTCAGTTCTATTATAATAGCATTCTAAACAAATGGAAAAACATCTCATGCTCACTGCGGCTCCTGC	200	279
A00202:1331:HH2V7DSX7:1:1101:4951:1485	TCAGTAGTGCTTCTT	ACTGGCCGCTTGACGTAGCCAGGGGTGGTGGCACATACCTGTGGTCCTGCCTACTCAGGAGGCTGAGGCGGGAGGATCCCTTGATTCCAGGAGTTCAAGGCTGCAGTGAGCTATGATCATAGGATTGCACTCCATCCTGGGTGACAGAGCGAGATGCTGTCTCTTAAAAAAAAGTCATTGGTGATCACTGCGGCTCCTGC	200	279
A00202:1331:HH2V7DSX7:1:1101:5023:1485	AATAGATGCTACTCA	ACTGGCCGCTTGACGCATTTTTTTTCTGTTTCGCCCAAGTAGTAATTTCTATGTAAATCCAGTATGTTTGCCTTTTTTTATTTTATTTTTTTGCAGTGATGTCTTGCTCTGTTGCCCAGGCTGAAGTGCAGTGGTGTGATCAATCCTCCTGCTTCAGCCTCCCAAAGTTCTGGGATTATAGGGGTCACTGCGGCTCCTGC	200	279
A00202:1331:HH2V7DSX7:1:1101:5222:1485	AACTCAAGCATTTTC	ACTGGCCGCTTGACGCCTCCTGCCTCCGCCACCTGTGTAGCTGGGACTACAGGTTCACGCTAGTGCCAGGTTTATTTTTATTTCTTGTAAACACGGGGTCTCACTACATTGCCCAGGCTAGTCTCATATGCCTAGGCTCAAGCAATCTTCCCTTCTTGGCCTCCCAAAGTGTTAGGATTACAGGCCACTGCGGCTCCTGC	200	279
A00202:1331:HH2V7DSX7:1:1101:6289:1485	CGCATAATCTTCCCA	ACTGGCCGCTTGACGATAAAATTCTGAATTCCTTCTCTGCATTATCTTGAATTTCTCTTGGTTTTCTCACCTCCCCTCTCTCCTCAAGCAGAAGGAAGGAATCATTTTTGTTGTTGCAAGCTGTGCTCCCTGTGGTTGGGAGAGGGGTGGCACAAGCACTTCCTTAGTTGCCCCAGCTGGTGTCTCACTGCGGCTCCTGC	200	279
A00202:1331:HH2V7DSX7:1:1101:7681:1485	AACCCGGTAGCCCCA	ACTGGCCGCTTGACGGACACATGGCTTTGTTCTGGACTCTCAATTCAATCCCATTGATCTTTACTTGTACAGTAACACATTGTATTGACTGCCATTGTTTTGTAGTAAGTTTTGAAATCAAGAAGTGTGATACTCTGTAGTTTTTTTCAAGATTGTTTTTGTCTATTCTGGGCCTTTTGCAATTCCACTGCGGCTCCTGC	200	279
A00202:1331:HH2V7DSX7:1:1101:8223:1485	GATTAGTGCTAGAAT	ACTGGCCGCTTGACGGGTTTCTAACCTACGGCCACAGCATTCCCCACTCCAAAATGCCACTTTTACAGGTCTGTTTGCCTAAATTTACCCCATTTACAGACTTCTCAGGTGAATAAGTGGGAACAGGGCGCTTTGCAGTTTGCAAACCACCTCAGACAACTCCAGGTTTAAAGGATAAAGGATGACACTGCGGCTCCTGC	200	280
A00202:1331:HH2V7DSX7:1:1101:8947:1485	GTTGTAGGAGTTGTT	ACTGGCCGCTTGACGGAGGCTGTCCTGAGCGTTGTGGGATGTTTGGCAGAATCCTGGCCTCTACCTGTGAGATGCCAGCAGCACCTCTCCCTGCCCCCTGCAGCCGCGACCACCCAAAATGTCTCCAGACATTGCCAAATGTGCTGGGGAGGGAGAGGGGGTAAAATGACCTCTGGGTTGAGAAACACTGCGGCTCCTGC	200	279
A00202:1331:HH2V7DSX7:1:1101:10176:1485	CTGGTCGTCTCAGGT	ACTGGCCGCTTGACGCATCTTCTGCAGGTCATGATATTCAGTCTCTGTTCTTGAAGGATGAAACATTCTTACATCCCAAGAAGAAACAACGGTCCCCACAGCACTGTCCGGTCATACACAAAGATGTGGTCCGCCTCTTCCTCTCTTCACAGCCAGAAGCCTGGTGGGTCTAGGGGAGGGAAATGCACTGCGGCTCCTGC	200	279
A00202:1331:HH2V7DSX7:1:1101:11315:1485	GTACTCTCAGTAACA	ACTGGCCGCTTGACGGAGCGACTTCCCATATAAATAAAAAACTAAATAAAACCCCTCGAAGAACAAAGGGAAAAATGGGGTGACATACCCAAATAATTCGTGTTCAATGACATTAATTTTTAAGTTTGGGTCCTGTTTCCCTGTGTCTTTTTGGGGCGCCCTTTCTGTATGTCACACGCTGCTCTCACTGCGGCTCCTGC	200	279
A00202:1331:HH2V7DSX7:1:1101:11713:1485	TATTAACGATTGACA	ACTGGCCGCTTGACGTGGCTCCAGAAAATTTACAGCAGCATGGATCACACCTGAAAGGATCCTGCAGCCAGAAGCCAACCCCAGGCAGCCCCCCCAGAGCTCAGCAGAGCAGCCCGGGCCAATCACAGTGTCACTGAAATTTTGTGGGGTTGTTTTGTTTTGTTTTGTTTTGTTTTGTTTTGTTTCACTGCGGCTCCTGC	200	279
A00202:1331:HH2V7DSX7:1:1101:11948:1485	TCACCGCCACCAGTA	ACTGGCCGCTTGACGGTCAGGAGTTCGAGACTAGCCTGGCCAACATGGTGAAACCCCGTCTCTACTAAAAATACAAAAATTAGCCAGGCATGTTGGCTCACGCCTGTAATCCCAGCTACTCAGGAGGCTGAGGCAGGAAAATTGCTTGAACCCAGGAGGTTGCAGTGAGCTGAGATCACCCCACTCACTGCGGCTCCTGC	200	279
A00202:1331:HH2V7DSX7:1:1101:12509:1485	TGTGAGCTCGCCGGA	ACTGGCCGCTTGACGGAGGAAATGGGGCTTGAGGTACCCTGTTTACTTGGCGCTGGGCCAAGCCCTCCATCTCCTGAGATGCCCTCATGTGGGAGAAGGTGGAGGGAAGGTCGGCTTGGGAATATCCCATATGTCTGTCCGAAGGCTGTGGCGGGGCTCCTGCTCCAGGGATGCTGGGACGTGGCCACTGCGGCTCCTGC	200	279
A00202:1331:HH2V7DSX7:1:1101:13431:1485	CCTCCTGCTATGTGC	ACTGGCCGCTTGACGATGGTTTGGCTCTGTGTCCCCACCCAAATCTCATCTCCAGCTGTTATCCTCACCTGTTGAGGGAAGGACTTGGTGGGAGATAATCGGATCATTGAGGCAGTTTCCCCCATGCTGCTCTCCTGATAGTGAGTGAGCTCTCTTGAGATCTGATAGTTTTATAAGGGTCTCTTCACTGCGGCTCCTGC	200	279
A00202:1331:HH2V7DSX7:1:1101:13883:1485	AGAATGGGTTACTAA	ACTGGCCGCTTGACGGTGTTGGGGAGCCAACCCTTGGAGAGAAGAGCTCCCAGCTTTGTTTTTATTTCACTCAGTGCTCACCGCTTCTGGCTTTGGAGACGGCAACACAGAGCCCACCGGTCCCGAGGGAGCTGCCCGTCCTCGCGGGCTCCCGCCTGGCTCGCAGCTCCTTGCCAGTCCCCGGACACTGCGGCTCCTGC	200	279
A00202:1331:HH2V7DSX7:1:1101:15799:1485	TTATGGAGGACCGCG	ACTGGCCGCTTGACGAGTTTCTTAGAACAACTTCCTTTCAAAACATGCGTATCTACTGGATGAGGCATTTTTAAAGATACAATTCAGATAGAAAACATCCGTTTTAAGAGACAGCTTTAAAGTGCTTTTACTACATTCTCAAAGACAGTAATTAGAATACCTGTCCCCCACTATAGAATTCCAGTCACTGCGGCTCCTGC	200	279
A00202:1331:HH2V7DSX7:1:1101:18656:1485	CTAGCTAGGCCAGAA	ACTGGCCGCTTGACGGCAGGTGAGGATGAGAGTGCTCATTTCCATATCATTTATCAGTGATGCCCTGGGGGATGGCCTCAGTCTCCCCAGCCTCCCTCAGCTAGGCCTGTTAAGTCCACATCCCAGTGAGGGGATTTGGGGATCAAGAGAGTGCACCAATGGCCCTCTGAGGGGCTGCTTCCTGACACTGCGGCTCCTGC	200	279
A00202:1331:HH2V7DSX7:1:1101:18674:1485	TCTCAACGACCTTAA	ACTGGCCGCTTGACGTAGAAAAGAACCTACGTGATTATTGGGGCAGGTCCCCCGATACAAGGCCAGCACAGTGCCAAGTATGTCCACCTCAGTGAGCTGCGGAGAGGTGACTGCACCCTTTATTGACTGACTACTAGGAAACTGTCAAGAGGCAGCCCACTGAGCATGGCCATCTTAAAGGAATTCACTGCGGCTCCTGC	200	279
A00202:1331:HH2V7DSX7:1:1101:23592:1485	AAGCGCTGCCCGAGG	ACTGGCCGCTTGACGTCAGCCTCCCAAAGTGCTGGGATTACAGGTGTGAGCCACTGCGCCTGGCTGCATTTTTTCTTTTGTTATTATGAGTGATCCCCCATTGTGCTGACTTTGGAATGTTGGAGTCATGCTGTTCTGTGCCCCCAATTGTTTTGGAATTGTCCCCATAGGATTGTGGGTGAGAACACTGCGGCTCCTGC	200	279
A00202:1331:HH2V7DSX7:1:1101:23990:1485	TTTACAGAGTTCAAG	ACTGGCCGCTTGACGTCTGGGAAGTGAGGAGCACCTCTGCCCGGCCGCCCCACACCACCGCCGCCATCTGGGAAGTGAGGAGTGCCTCTGCCTGGCCCCCGCAACGTCTGGGAAGTGAGGAGCGCCTTTGCGCGGCTGCTGTGCGACCCTCCAAGTGTGAAGTGACAGCCTTGTGTGTGATCTTTCACTGCGGCTCCTGC	200	279
A00202:1331:HH2V7DSX7:1:1101:24370:1485	ATTTTGAAAGCTGGA	ACTGGCCGCTTGACGGTTCCAGTTCATTTCAGGAACGTGTTGACATGAGGTCTTTAAAGATCGACAGTCCTATTAGAGATAGAGACCACCAGGAAATCAAAAGGAAAAGAAAAATGAAGGAAATATCTAGATTCAGTAGGAAATTGGGGGTGATGAGAGAATTTTAAGAAAAACGCTTGCTTTATCACTGCGGCTCCTGC	200	279
A00202:1331:HH2V7DSX7:1:1101:25545:1485	ATCTCAATTATGAGC	ACTGGCCGCTTGACGCCTTTCAAATGTATGAATAAGTGAAGGGAGAGCCAGGACAGTTAAATCCAACCAATTCTGAACTTGGAAACAGTTTAAACAAACGTGGTGCCCCATGCCGTTATTACTTCAAGATGCCTTGGAAAGGGGAAAGTGTGAAATTGCTCCAGAGACAAATGTCAGAGGCCACACACTGCGGCTCCTGC	200	279
A00202:1331:HH2V7DSX7:1:1101:25889:1485	CGCAAGTATGCGCGG	ACTGGCCGCTTGACGATTGCCCACTGGATTTTGGACCCGCATGGGGCCTGTAGCCACTTTGTTTTGGCCAGTTTCTCCCATTTATCCAATGCCTGTAACCCTATTGTATCTAGGAAGTAACTAACTTTTGTTTTATTTTACAGGCTCATAGGTGGAAGGGATTTGCCTTGTCTCAGATGTGACTTCACTGCGGCTCCTGC	200	279
A00202:1331:HH2V7DSX7:1:1101:26377:1485	CGATAGTCAGACCGA	ACTGGCCGCTTGACGTGAAGGCCTCTTCAGCCCAGAGAGACATGGGCTTGCGGGCTGGGGGCAGACAACAAAGAAACACGGGGTTGGGGTGCAAGCCTGGGACTTGTAGGGGCCCCTAGCAGTGAAGAAAGGCTTTGCCTAGCACACGGTGGCCGCTTAGAGTTTGGGGGTGGCACCGTCCCCACCACTGGGGCTCCTGCATATTACGTAGAGGTCCTTCGTAGGCTTAGCCGGATTGTTGTGAGGAAACGGCCGTAACTAATCTCGGTCTGACTATCG	279	279
A00202:1331:HH2V7DSX7:1:1101:28040:1485	CTCCCTTGGCTATTC	ACTGGCCGCTTGACGCTTTCCATGTTTAGTACTTCCTTCAGGAGCTCTTGTAAGGCAGGCCTCGTGGTGACAGAATCTCAGCATTTGCGTGTCTGTAAAGGATTTTATTTCTCCTTCACTTGTGAAGCTTAGTTTGGCTGGATATGTGGTAATTCTGGGTTTAAAATTCTTTTCTGTAAGAGTGTCACTGCGGCTCCTGC	200	279
A00202:1331:HH2V7DSX7:1:1101:30011:1485	TCTGGAGATTCGCAG	ACTGGCCGCTTGACGGTGGCCCGAGAGTCTGCATTTCTGACAGGTTCTCAGATGATGCCCATGCTGCTGGCCCTGGACCACACCAGTGTGCAGTAACATCTAGGCAGGCATGCAGGGGAAAATGCCCACGTGAGGCTGAGGAGCAAGGCCAGGACAACGCTAAAAGGTTTAAGAGTCAGCCAAGACACTGCGGCTCCTGC	200	279
A00202:1331:HH2V7DSX7:1:1101:32651:1485	TGGGCGTAGGTAGTC	ACTGGCCGCTTGACGCTGGGAAGCTCAGCAGAGAAGGTGGAACTCAAGCTGAGCTGTGAAGGACAGACACGACCTCCAAAGGCAAAGCCCGAAGGTGAGGATCCAGGCCGGAGAGCTAGGTAAAGCAAAGGCCCATCTGAGGAACAATAAACGTTATCACAGGGAGCTAAAGAAGACAGTTCAGTCACTGCGGCTCCTGC	200	279
A00202:1331:HH2V7DSX7:1:1101:1380:1501	CCATGCGGAACAGCG	ACTGGCCGCTTGACGAGGTTGGTGTCGAACTCCTGACCTTGTGATCTGCCCACCGCCGCCTCTCAAAGTGCTGGGATTACAGGCGTGAGCCACCACGCCCGGCCAGATTTCTTGTTGTTATGTACAGCAGGGTTAACGTTACAATGTGCTGTATTCAGTTTATAATCCACTTTTAGGTAGGAATGCACTGCGGCTCCTGC	200	279
A00202:1331:HH2V7DSX7:1:1101:2537:1501	CTTACGTGGCTCGAG	ACTGGCCGCTTGACGTTCCTTCCCACTACCCAGTGAACATTAGGAGAGGGTGGTATCACGGAGTGGCGTGGCCTGCAAATGATGCCTGGGATAGGGACACCCTGGGGGAACAAGTCATCCAAGCCATCTTTGGTGCCCAGGCCTGAGGGAGAGTTCAAAGTGCCAACCTGAGAGTCCAGGGCTCTCACTGCGGCTCCTGC	200	279
A00202:1331:HH2V7DSX7:1:1101:3152:1501	TGTACAACTATTTGG	ACTGTCAGCTTGAAGATGCATGAGACAAAGTGCCTATCCCAGAACAAGGTTCTTATTATCTTAAAATATTTGTTTTTGTTGAAAGATAATTCTGAGATTAATTAGCATCGGGAGTCAAGATAGATCACAGAGGATGTCAAGATTTTAGCCGAGTAGAAAGGAGAGGATATGCCAACCTATAACATCACTGCGGCTCCTGC	200	279
A00202:1331:HH2V7DSX7:1:1101:3387:1501	ATCGGTTTTCAACAA	ACTGGCCGCTTGACGACTACAGGCACCCGCCACCACACCCAGCGGATTTTTTATATTTTTATTAGAGACGGGGTTTAACCAAGTTATCCACGATGGTCTCGATCTCCTGACCTTGTGATACAACCACACCCTCTCAAAGTGCTGGGATGACAGGCCGGGTGTGGTGGCAGACCTGATAACTTTCTCACTGCGGCTCCTGC	200	279
A00202:1331:HH2V7DSX7:1:1101:4851:1501	GTCGGATGTCTTCTC	ACTGGCCGCTTGACGAACAATTACATATATATAAACTCTTCTCATACATATGCATATGAAGAGATTTATTATAAGAACTGTCTCACAGAAAGCTTATAACGTAATCCAGTCAGAGTCCAAAGGCCTAACTAAGAACCAGAAGTGGAGGTGAGGCAGTATTACCAGCGTCCAAAGGCCAGAACAGGCACTGCGGCTCCTGC	200	279
A00202:1331:HH2V7DSX7:1:1101:6099:1501	GCTACACAGCGTCAG	ACTGGCCGATTGAAGTACTCCATTTCATATGATCTACACAGCATGATGCTGAGTGCATGGTGAAGTGAGCAAATTGGGATTTGATGGGGACACATCCATTTCAACCACCATCCCATCCTATCTCTTTCCTCATCTGGACTCATCTGATCTGAATTGGTCTTTGATTTGTCTGTGCACTTACACTACACTGCGGCTCCTGC	200	279
A00202:1331:HH2V7DSX7:1:1101:6804:1501	GTTCTTGCTAAGCGG	ACTGGCCGCTTGACGTATCAAGGTAATATTTGATCCGACGGTCTCACTAGCCTGTCGACACTGGAACCTGCTGCAACAAAATATAGGAATGTATCAGGAGACCTTAGGACGGTTTTGACCGGAGGGCTAGAATAGCACGTCTTTCACCATATTCACAGTTCAGCACTTTACTAACCGACGGTAGACACTGCGGCTCCTGC	200	279
A00202:1331:HH2V7DSX7:1:1101:9444:1501	AACAGGCTCGCTATT	ACTGGCCGCTTGACGCCACAGGGAAGACCTCAGCATGTGGAGAGACAGCCCACTGCACCAGGAGGATGCAAGGATAATAAATTCCTAAACAAAGACCAAGTGTCCTGGCATGGTGGCTCACGCCTGTAATCCCAGCACCTTAGGAGGCAGAGGCGGGCAGATCAACTGAAGTCAGGAGTTTGAGACACTGCGGCTCCTGC	200	279
A00202:1331:HH2V7DSX7:1:1101:9462:1501	ACGTTCAGCATCCAG	ACTGGCCGCTTGACGGAAATGGAGTCTTGCTCTGTCGCCCAGGCTGGAGTCCAGTGGCACGATCTCGGCTCATTGCAACCTCTGCCTCCCGGGTTCAAGCAATCCTCCTGCCTCAGACTCCCGAGTAGCTGGGGCTAAAGGCGCCCACCACCACGCCTGACTAATTTTTGTATTTTCAGTAGAGACACTGCGGCTCCTGC	200	279
A00202:1331:HH2V7DSX7:1:1101:9661:1501	ATTTGGATGCTGTCC	ACTGGCCGCTTGACGAGGAGGGGGTTAGAAAGCTACCTATCCAGTACTATGCTCACTACTTGGATGATGGGACACACCAAACATGCATGTATACCCCATGAAACTCAAATAAAAGTGGAGAAAGATGCACCTAACTTAAAGAAGTAGAAACCTAGACATGATTTCCCACACTGCGGCTCCTGC	183	261
A00202:1331:HH2V7DSX7:1:1101:11704:1501	GTGGCCGATCCTCAA	ACTGGCCGCTTGACGTGTAGATTGTTGAACTTTATTTTTTTTTTCCCCAAGACAGAGTCTTGCTCTGTCGCCCAGGCTGGAGTGTAGTGGTGTGATCTGGGCTCACTGCAACCTATGCCTTCCAGGTTCAAGCGATTCTCATGCCTCAGCCTCCCGAGTAGCTGGGACTACAGGTGTGCACCCCCCACTGCGGCTCCTGC	200	279
A00202:1331:HH2V7DSX7:1:1101:12048:1501	CGATGAGATCCTGAG	ACTGGCCGCTTGACGTAACTCTGCCTCCTTTAGTTTGTGCTTTCTTCACAACTGCTTACCCTCTTTCTGTAGAGGACTAGAGTTTGAGATTCACAGGAATAAGCAACCTACATAGAGGCCATTGGTGACAAACATTCTCTATGAGTTTCTGGCTGGCAATGCTGTAGTCTTGGGTGATGAGATTACACTGCGGCTCCTGC	200	279
A00202:1331:HH2V7DSX7:1:1101:12970:1501	GCGGGCGGCCTTCCA	ACTGGCCGCTTGACGCTGAGATGGGTTCAGTGGTCCAATTCTGTCAGGCATTTTTTCCCTTGGTCCCACTCTGTTGTTTTTGTACTGAGTCTTTTTGCCTCATTTTTTCAAGATGGCTGCTACGTATCTGGACATCACGTTCTTATACACTCATGTTCAAAGGCCAAAGGCAGGTGGTTCCTTCTCACTGCGGCTCCTGC	200	279
A00202:1331:HH2V7DSX7:1:1101:14398:1501	GGTCCGTTAGAACAT	ACTGGCCGCTTGACGGGGCTACAGGTGCACACCACCACACTCAGCTAATTTTTGTATTTTTAGTAGAGACAGGTTTTACCATGTTTTACAGGCTGGTCTCGAACTCCTGACCTCAGGTGATCCGCCTGCCTTGGCCTCCCAAAGTGTTGGGATTACAGGTGTAAGCCACCATGCCTGGCCTCTTACACTGCGGCTCCTGC	200	279
A00202:1331:HH2V7DSX7:1:1101:15139:1501	TGCACAAACTTAAGA	ACTGGCCGCTTGACGACTTGATGAATGTTGATTAGACGAATGAATGGAGTTTTCTTCATATTCATCCTGGATTCTTGAGGTTGTCCCTGGGAACAGGTGGGCGTTCTGGTTCTGATAATGCTAATAATTCCTCAAAGATGTAAAGAGCATTAAAGACTTCACTTTAAACTGGTATTTCCAGAAAACACTGCGGCTCCTGC	200	279
A00202:1331:HH2V7DSX7:1:1101:18936:1501	TCGGGGCAGGATGAA	ACTGGCCGCTTGACGTGCTGTATGGTTGATATCTTTCAGGTGTTCTGCTTTGAGAAACCCTTAAGAATATAAAGCACTTAAATTACTAGAAACAGCACACAATGCCTTGTCCCCTCTGCTGACTGATAAAAGTAAATTAAAAATATGCTCCCCTGTTCTGGCAGAATCTCTTTTGTAAAGTTAGACACTGCGGCTCCTGC	200	279
A00202:1331:HH2V7DSX7:1:1101:21359:1501	GAGATTACTGCTCCA	ACTGGCCGCTTGACGCACACACACACACACACACACACAGAGTATACAGAGGAGAAAAGCAACAAGAATTAAAATAATTTAGAGGCAAGGCTGGGCGCGGTGGCTCACGCCTGTAATCCCAACACTTTGGGAAGCCAAGGCGGGCGGATCACCACATCAAGAAATCCAGACCAGCCTGGCTAACACACTGCGGCTCCTGC	200	279
A00202:1331:HH2V7DSX7:1:1101:23149:1501	ATCGCGAGGTGTGGT	ACTGGCCGCTTGACGATGGCATAGGTCTCACCTGCAGCCTGGCACCCAATATCACCTCACAGCTCTGAGCCCCTGGGCCAGATCACGTCCTCCACCCCTACCTATCTCACCTGCCCAGCCAACTGGGACCTTGGCCAGATTTCTGCAATAAACACTTGCGGTTTCTGTCCAAAAAAAAAAAAGTGCACTGCGGCTCCTGC	200	279
A00202:1331:HH2V7DSX7:1:1101:24614:1501	TTGGAAGCCGCGGCA	ACTGGCCGCTTGACGACAGGAGGCATCTGAGAAATCCCCCCAGATGATGGAAAGCGCAAAATCGGAGGCAGTGGCTGCGGCCAAAGCAGCCGCTGAGACCCCGGAGGCTGACGGCGGAAGCCTCCACGCCTACTCCAGCTGGGGCCTTCCTGTCCCTGTTGGCAAGCCAGGCCCCTGCCCTCTGCCACTGCGGCTCCTGC	200	279
A00202:1331:HH2V7DSX7:1:1101:26042:1501	GACTTTCCGTGCAGC	ACTGGCCGCTTGACGCCTCGCCCGGCTAACTTTTTTGTATTTTTAGTAGAGATGAGGTTTCATCATGTTGGCCAGGCTGGTCTCGAACTCCTGACCTCAGGTGATCCTTTCACCTCAGCCTCCTAAAGTGCTGGGATTACAGGCGCACTGCGGCTCCTGC	160	239
A00202:1331:HH2V7DSX7:1:1101:27561:1501	TTCGGTAAGTAGAAG	ACTGGCCGCTTGACGAAGATTCTTGTCCCTGAGATATAACGTAACAAGAAAGCAGGACTAATGGATGAGAAAGACACCTTAATTAGACCCCAGTGTGCCCGCAGTACCTAGCTGTCTTTTGCACCATAGGCATAGTTTTCATGTATTATTTCATTTAATCCTCAGAGTATCTCCATGAAATATGTCACTGCGGCTCCTGC	200	279
A00202:1331:HH2V7DSX7:1:1101:27923:1501	GCATGCAAAGAAGAG	ACTGGCCGCTTGACGAGTATTTAATGTATATTTCTCAATAGACAGTAAACTCAATGAGAGTTTATTGGTTTTCTTCACCAATATTCCCTAGCCCTAGCAAAATTTTTGCCAGAATAGACAGTCAATATTTATTTGATTGTCTGTACTTGACTGATTTATACTCCTTCACTTTTTCCCTCTACTGACACTGCGGCTCCTGC	200	279
A00202:1331:HH2V7DSX7:1:1101:28592:1501	ATTTTGACTTCATAT	ACTGGCCGCTTGACGGCTGGCGTGGTGGCACGTGCCTGTAGTCCCAGCTACTTGGGAGGCTGAGGCAGGAGAATTGCTTGAACCTGGGAGGCAGAGATTTCAGTGAGCCGAGATCACGCCACTGCACTCCAGCCTGGAGAGAGAGCGAGACTCTGTCTCAAAACAAAACAGAAAACATGAGAATCCACTGCGGCTCCTGC	200	279
A00202:1331:HH2V7DSX7:1:1101:29026:1501	CTCAGGACCAAGGAC	ACTGGCCGCTTGACGCAGCAGCAAAAGAAGAGTTAACACAAACAACATTGCACACAATTTACATGCACCAACTCACCAAATGGTCCAAGGACACTACGATGAAGGCACACTGACAAAACCAATACACAACTTGTTTTGTTTTCTGTTGTTTTTTTTTTTTTTTTGAGACGGGGTCTTGCTCTGTTCACTGCGGCTCCTGC	200	279
A00202:1331:HH2V7DSX7:1:1101:29062:1501	GTGCATATACCACCA	ACTGGCCGCTTGACGCTCAGGTCATGGCAACCTCTGCCTCCCAGGTTCAAGCAATTCTCTGCCTCCGCCTCCGCCTCCCAAGTAGCTGGGATCACAGACACTCGCCACTATGCCCGGGTAATTTTTGTATTTTTAGTAGAGATGGGGTTTCGCCATGTTGGCCAAGCTGTCTTGAACTCCTGACTCACTGCGGCTCCTGC	200	279
A00202:1331:HH2V7DSX7:1:1101:29279:1501	ATTGGCTGAGGTAAT	ACTGGCCGCTTGACGGTGCTCAAGCAATCTTTCCACCTCAGCCTCCCAGGTAGCTGAGACTATAGGTGCATGCCACCACACCTGGATAATTTTTGTATTTTTTGTAAAGACAGGGTTTTGCCATGTTGTCCAGGCTGATCTCAAGCAATCCTGGGCTCAAGCAATCTTCTCGCCTTGGCGTCCCACACTGCGGCTCCTGC	200	279
A00202:1331:HH2V7DSX7:1:1101:29604:1501	GCGGACGCCATAACG	ACTGGCCGCTTGACGAAATACCCATGTACATCCTATATTATTATATTTCCTCAACTCTGGTTAGCTATGACTGAAACATTCATGCCATTGCAGCCAGTGCCCTGGAAAGCTATAAGCAAGTCTTAAGACCTGTGATAAGGGCTGACTTGCAAGCTAGCTGCCATCCATCTTAATATCTGACGAGCCACTGCGGCTCCTGC	200	279
A00202:1331:HH2V7DSX7:1:1101:30418:1501	TTATTATTAGATCTC	ACTGGCCGCTTGACGCAGTTCAAGAGATAGGCTAAACATCCCAGCAAGGCCCACAGGCTTCTGGACTCAATTCCTTTCCACAGCATCAAACAGGCAGCAATTGTTGCCAGAAGGGTCACTGAGCTTCAGGGAGACCTGTGGGGTTTGCTGCACTGAGAAGCAGGCTTTGAGGCCAGGTGCCTGAGCACTGCGGCTCCTGC	200	279
A00202:1331:HH2V7DSX7:1:1101:30472:1501	GACAATAGTTTGCGA	ACTGGCCGCTTGACGAAAGAAAGAGGTATAGTAAAAACACAGTCTTACGATCTTATATGAGACCACTGTCATATATACATTCCATCATTTTTTGTTTATTTTTAGAGACATGGTCTTGCTCTGTTGCCCAGGCTGGAGTGCGGTGGTGTAATCATGGCTCACTGCAGCTTCAACCACGCCAGCTCCACTGCGGCTCCTGC	200	279
A00202:1331:HH2V7DSX7:1:1101:1588:1517	TGGCTATTCGGTTCC	ACTGGCCGCTTGACGTATCATGATCTGTGTCGTGATTGCTGCAGCTGCGGCGGGAGCTCTCGGGAGAGACCTGGCAAGCCCTATCTGCCAGCCTCCACCGCCTCCTTCACGGAATTGCCTCCTTCTTGCTGGAGCTGTTGTGAGAACCAGATGAGAACAACAGCCAGCATGCCTGGAGAGCTTTTCACTGCGGCTCCTGC	200	279
A00202:1331:HH2V7DSX7:1:1101:2781:1517	CGGTCGTACGGGCTT	ACTGGCCGCTTGACGAATATGTTGAGCACTGGGAGATATATTTTTGTTTTATATTACCAAAGAGGAAATGATAGTGAAGAGTTTGATGATTTGCTTAACGCCAAAATCCAACAGCAGGTAGAAATTGAATCTGCATCCTTTGATTCCAAAGCTGTGCTCTTTCCAGTGAGTTGTTTGGACTCCTGCACTGCGGCTCCTGC	200	279
A00202:1331:HH2V7DSX7:1:1101:30029:3991	CCGTTGTATAGGGGC	ACTGGCCGCTTGACGAGTGCTGGGATTACAGGCATGAGCCACTGTGCCCGGCCTGAAATCTGGTGTATATTTTATACTTACAGCTCATCTCAGTTTAGATTGGCCTGTTTCATGTGGCTAGTGGCCGTCATACTGGACAGTGCAGCTCTAGAGTACAGAATGGAGCCAGGCTGCCTGCGTCCAAACACTGCGGCTCCTGC	200	280
A00202:1331:HH2V7DSX7:1:1101:32488:3991	TAGCGCATATTGGTA	ACTGGCCGCTTGACGCATTTATCCCAGTGCATTGTGATTGGCTGTTTTCTTCTGCCATTAGATTTTGATCTCTTTGATGGCAGAGACTTTGTCCTGTTTGTTTTTGGGCATTAATCTCTAGTGCAGTACTCTGAACATAATATGTATTCCATAAGTGTTTTGAAGGAAGGAAGATGAATAGTGAACACTGCGGCTCCTGC	200	279
A00202:1331:HH2V7DSX7:1:1101:32886:3991	GGCGTCTTGGGTCGC	ACNGGCCGCTTGACGGTTGCCATCTGTCATCACATTCACACTGTTCTTAGTATAGAAATGAAATTGGGGACATAGGAAAATGAAAGCTGTACCAAGAAGGGCTTGTGCTTAAACTAGGCAAGAGCCTATTTCTTTTTGGAAGTAGAGTGTTCGTGTGTGTTAAACATGTAATCAAGTATGTCTGTCACTGCGGCTCCTGC	200	279
A00202:1331:HH2V7DSX7:1:1101:2962:1517	AGTGTGGGGGGGGGA	ACTGGCCGCTTGACGTTGCGCCACTGCACTCCAGCCTGGGCAACAGAGCGAGACTACTCTCAAAAAAAAAAAAAAAGAAAATTTTAACAAGTTGATAAGTAATTAATGTTTAAAAGAACTTAAAGTATTAAATTTATGAATGTAGATTTAGGTTAGTATTTCAATGCTCAGGAAGATTTCATCACACTGCGGCTCCTGC	199	278
A00202:1331:HH2V7DSX7:1:1101:6506:1517	GAAGTCTGGTGAGGC	ACTGGCCGCTTGACGTGCAGCATGTTCTTCTGCTCAGTCATCCTGAACGTCAAATAACACCTGACCCCAGGAGGTAGATGTCCCTTCTCCTAAGCCTTACTCTACAGGTGACTTCAAAGGGCTTTCTGCTCCTACTGCCTGTTCCCTGGAGCTTTCCACCTTGGCAGCTAAGGGAAACAGCCAGCCACTGCGGCTCCTGC	200	279
A00202:1331:HH2V7DSX7:1:1101:7554:1517	GTTATGCGGTGAAAG	ACTGGCCGCTTGACGGGCCACACTCAGTGCTGGGGGAAGCAGCTGGATGAGTCCCAGAGAATCATTCACCACAGCGTGTGTCTTAGGGACACAGATTCATAAACCACAAGGCACCACGCCTGCTTTACAGGAACCCCAGGAAAGCAACAAGAGTAACGATTCTCGAGGGTTTACTCTGGGCCAGGCACTGCGGCTCCTGC	200	279
A00202:1331:HH2V7DSX7:1:1101:7844:1517	GGAAACAGGCGGCCG	ACTGGCCGCTTGACGAAGCTCCATGGTTTTGCCTCTAGAAATGAGCTCCCGAGTCAGAAAGAAAGCTCATTTCTTTTTGGAATTTGATTCTTTCAGGCAGCAGATGCTGAGTGCCTACTGTGTGCAAGATCCCAGCTAGGTTGTTCAGGATATAAGAATAGATAGACTAAACTCTCTGCCTTCTGCACTGCGGCTCCTGC	200	279
A00202:1331:HH2V7DSX7:1:1101:7916:1517	TTACACACCGCGAGC	ACTGGCCGCTTGACGCAAAAAATTAGCCAGACGTGGTGGTGCACACCTGTAATCGCAGCTACTCGGGAGGCCGAGGTGGGAGGATCACTTGAACCTGGGTGGCGGAGGTTGCAGTGAGCTGAGATCATGTCACTGGACTCCAGCCTGGTGACCAAGTGAGACCCTGTCTCAAAAAACAAGGTAATCACTGCGGCTCCTGC	200	279
A00202:1331:HH2V7DSX7:1:1101:11098:1517	TCTTTTAGCCCAATC	ACTGGCCGCTTGACGGGTGAGAGCTGGCCGGGCGTGGTGGCTCAGGCCTGTAATCCCAGCACTTTGGGAGGCCGAGGCAGCAGATCACAAGGTCAGGAGATCGAGACCATCCTGGCTAACACGGTGAAACCCCGTCTCTACTAAAAATACAAAAAATTAGCCGGGCGTGGCAGCATGCGCCTGTCACTGCGGCTCCTGC	199	277
A00202:1331:HH2V7DSX7:1:1101:11134:1517	GAACCAAGTCCGTAT	ACTGGCCGCTTGACGAGTTCAGCCATCTGCCTAATGCAGGAACTTTTTTTTTTTTTTTGAGACGGGTCTCCCTCCGTCACCCAGGCTTGAGTGCAGTGGTGCAAAATTGGCTCAGTGCCAGCTCCGCCACCAGGTTCACGCCATTCTCCTGCCACAGCCTCCTGAGTAGCTGGGACTACAGGCGCCACTGCGGCTCCTGC	200	280
A00202:1331:HH2V7DSX7:1:1101:11207:1517	CAAGAGACCTCGTGC	ACTGGCCGCTTGACGCCCCGGGGTTTAAGTCTCCACACTCACATGGGAAAGGAGACGAGGCCTCCCTGGATCCACGTGAATCAGGAACTGGAACAAGGGGACTCAAAGGGCTACGCCATCAGGAGAGATGTGAATGAGTGTGCCCACAGGAACAGGAAGACAACAGGATGGTTCTGTGTTTGCCTCACTGCGGCTCCTGC	200	279
A00202:1331:HH2V7DSX7:1:1101:11406:1517	ATGCTTGATCATAAA	ACTGGCCGCTTGACGCCAAAGTCTTAACTCATTTCAGCACTAACCATAACTCCACAGTCCAAAGTCTCATCTAAGACAAGATAAGTCCCTTCCGCCTATGAGCCTGTAAAATCAAAAGCAAGCTAGTTACTTCCCAGATACAATGGCGGTACGGGTATTGGGTAAATAGAGCCATTCCAAATGGGCACTGCGGCTCCTGC	200	279
A00202:1331:HH2V7DSX7:1:1101:12961:1517	CCTCGCGTTACACTG	ACTGGCCGCTTGACGTGATTCTTATTTAGGCCTCTGGGGGCTGCAATTTTGCAGATGGTACCTTCACCAACATGAGGAGGGTACCCTGGCCCAGCATTGCGTCAGAGATGGGAGGGGTCTTGAGCAATGTCAGAAGCTCTTCTGCCCCCTCAGAGAAGGAGCTGGAAGGAAGGGAGTGGAATTGGCACTGCGGCTCCTGC	200	279
A00202:1331:HH2V7DSX7:1:1101:13756:1517	ATCTACAAGTTCGTT	ACTGGCCGCTTGACGGACACAAAAGCCACAGATGCCTATTTGAATTTAAACAAATCAAATTTAAATAAAATCTAAATGCAATATGATTTCCAGGACTGGTTCCAAGAACAGAAAAAGGACATGAATGGAAAAACTCATGACATCTGAATAAAGTCTAACATTCAGTTACTCGTAATGCACGATGTCACTGCGGCTCCTGC	200	279
A00202:1331:HH2V7DSX7:1:1101:13847:1517	ATTTACGCGGGGCGC	ACTGGCCGCTTGACGTTTAAGTCAACCAAAGGGCCACAAAACATGCAAAATAAATAGGTTATAAAGCAAATGAGGTTGTAGATGTCACCATTTCTAAGATATGACATAGGTACTGTTATCTCCATTTTATACTTGAAAGAAAGGCTCAGAGAAGTAAATAATTTATCTGATGACACACAGCTAATCACTGCGGCTCCTGC	200	279
A00202:1331:HH2V7DSX7:1:1101:15908:1517	GGTAACAATAAGACC	ACTGGCCGCTTGACGCATGGGGGCGGTTACCTCCATGGTGTTCTTGTGATAGTGAGTGAGTTCTTATGTGATCTGATGGTTTTATAAGGGGCCTTCCCCAACTTTACTCTACACCTCTCTTTGCTGCCACCAGTTGGTGGCAGCAACTGGGGAGTGCTGGCTGGCCTGGTGAAGAAGGACGTGTTCACTGCGGCTCCTGC	200	279
A00202:1331:HH2V7DSX7:1:1101:16324:1517	GCTTCTGCAAACATC	ACTGGCCGCTTGACGTGTGGGCAATTTCAAGTCAGGAGAATTTTGCATTCCAGTGCTAATGCCTAGCAGTGCCTGGAACTGTGTAGACAACAATATATTTGTATTACTGTCTCCTTCCTAATGTGTAAATATATGCAGTGTAGCACATGGTTGAAAGTACACATTTCTGAGCTATCCTGCTTAGGCACTGCGGCTCCTGC	200	279
A00202:1331:HH2V7DSX7:1:1101:18204:1517	AGGGGAGATAACGGA	ACTGGCCGCTTGACGGATGCTCATAATGATACTAAAATGAAAAAGGCTTTTTTTGATCACCTTTTGGTGATTCTATGAAACAATTCATTATTTTGAAAATGGGTAAATAAAGGAAAATAATCAAATTTTATCTTGGCTTTTCTATATGAAGTGTACTTAGGGTAACCAAATAGATGATAAAAGGGCACTGCGGCTCCTGC	200	279
A00202:1331:HH2V7DSX7:1:1101:19180:1517	ACAGAAACCCCGTTA	ACTGGCCGCTTGACGCATGATCTCATGTGAAGTACTTGGTCAACCCAGCTTCAAATTCTTTCTCTATCCAGTCTCTGCCCTTTGAAGTCCTCTGTAAGACATATTCTGCAGCTGCTCTGAGGAATAAATACCATGCAGCCCAAGTGCAATGATAGGAGGACAGAATGTTCTGGAAGCACCTCGCCCACTGCGGCTCCTGC	200	279
A00202:1331:HH2V7DSX7:1:1101:20428:1517	TTTCCGGTGGTAAAT	ACTGGCCGCTTGACGCATTGGATGGTCTGATGACCCAAAATGGCTAAGTACAACATAGCCTGTGTGTGGAAGGGCCTCAGCACCCCCAGGAAGAGAGGGATTGTCCCAGGTGCCCTTGCTAGCATATGTCTGTGCCCATAGCATAGACAGCTCTCTGATGTAGGGGTCTAGAATAGGTGTTTTCTCACTGCGGCTCCTGC	200	279
A00202:1331:HH2V7DSX7:1:1101:20790:1517	TTGATTGCTTTCATT	ACTGGCCGCTTGACGTACTCTGTATGAGTGGATAGCTTGAAGTGTTCACATCTCTAGTTTTTCCAAGTGTTTATATTACAGATATGTTTAAAACCACTGCGGGGGACAAGGACAGTCTTTCTCAAATTTGAGCATAAATGAGAATCACTTGGAGTATTTGTTAAAATTCAAGATTCTTAGGCCTTCACTGCGGCTCCTGC	200	279
A00202:1331:HH2V7DSX7:1:1101:20844:1517	ACTAGATTGTCTCAT	ACTGGCCGCTTGACGATACAAATTTTAAAAAGGAAAAAAAAAGTATTGACTCATAGCCAGGAATGGAAGCTATCTCAGGACTGTTTCCAGGGGTTCAAAGGGCACCTGCCTGGACGTCTCTCCTATTTACATCTCTTTCTTCATTTCCCGCCTATGTGCATTGCCTCATCATTTTATTCCACTCACACTGCGGCTCCTGC	200	279
A00202:1331:HH2V7DSX7:1:1101:21097:1517	AGGTCCAATACGGGA	ACTGGCCGCTTGACGTTCATGAGGGACCATCTATCACAACAGAGAAAGCACTTGGATCCACCGGGGGCTGCCAGGGGAAGCAGCATGGGAGCCTGAACCATGAAGCAGGAAGCACCTGTCTGTAGGGGGAAGTGATGGAAGGACATGGGCACAGAAGGGTGTAGGTTTTGTGTCTGGGGGACACTCACTGCGGCTCCTGC	200	278
A00202:1331:HH2V7DSX7:1:1101:21929:1517	AATGAACACGCTCCG	ACTGGCCGCTTGACGTTAATTAGATCCCATTTGTCAATTTTTGTTTTTTGTTGCTTTTGCTTTTGGAGACTTAGCCAAAAGTTCTTTGTCACGGCTTATGTTGAGAAGGGTATTTCCTAGGTTTTCTTCCAGGATTTTTATAGTTTGAGGTCTTACATTTAAATCTTTTATCTATGTTGAGTTAACACTGCGGCTCCTGC	200	279
A00202:1331:HH2V7DSX7:1:1101:22634:1517	ACCTCCTGGGCTCGC	ACTGGCCGCTTGACGAGTTTTGCAATCATGTTCAATGTAGTGTGTCACCTCTTGTGCCCACTGGCACAGGACTACACAAGCCTGGTATTATATGCTGTATTTTTTGGCCTTGGATTTGGGAGTGTTAGCAGTGTTCTCTTTGAAACTCTCATGGACCTCGTGGGTGCACCAAGATTTTCCAGTGCCACTGCGGCTCCTGC	200	279
A00202:1331:HH2V7DSX7:1:1101:22742:1517	GGGGGTACCGGTTCG	ACTGGCCGCTTGACGGCTGGTTGAGAAAGCACCTCCTGTACTGAAGGATAGAGTGGCTTCCCATCACCTCTCCAGGACACAGAATGAGCCAGAAAACCCACTCTGGGGCTCCCAGCAAGACAGCGCTTCTGAACAACATCCCTGCAGGAAACTCTGCCTCCTCGAATTGCTTGACCCTCCTGGTTCACTGCGGCTCCTGC	200	279
A00202:1331:HH2V7DSX7:1:1101:26160:1517	ATGGATGACGTTGTT	ACTGGCCGCTTGACGAGTGCTGGCCCTGCTGAGACCCAAGCACCCCCAACCTGGACTCCCTGAGCCTCAGGGAAGACTCAAGGGGAGCAGCAGGGTGGAAAGGCTGAGCTGGGGAGAAGGGGTGGCTGGGGAGTGTGGAGGGGTCCAGGCCAGAAAGGGAGGCCCCTTGCAGAGGAAAGGTGATGCACTGCGGCTCCTGC	200	279
A00202:1331:HH2V7DSX7:1:1101:27136:1517	AACTCGCTTATCCAT	ACTGGCCGCTTGACGAGATGGTGATGCAGGTAAGTGATTTTCCCGTTGAGTGGATTAAATTCCTAGTCTGTCAGAGAGGGTGTTGACCTAGAATGACTGGGCAGGTCTCATGTCCAGTGTTAAGGAGAGTGAGTGCCCTGATGTCCCCAGGAGTGCTGCAAAAAGAGCAAAATGGCATAGATCAGCACTGCGGCTCCTGC	200	279
A00202:1331:HH2V7DSX7:1:1101:27480:1517	TTTGCCCCGGCAGTG	ACTGGCCGCTTGACCCACATTATGGAACTGGGAGCAGTGACTAGGTACATTTCGATGATTCAGCAGATTCCTTTTAATATTATAAAAAATTTAAGTCATTAAAAAAAATCAAATAAAAACATAAAAAAGTTAGCAATGATGTATCACAAGTAAAAGTAGAATTTCTCATCCTCGGCACGCTTGCCCACTGCTGCTCCTGC	200	279
A00202:1331:HH2V7DSX7:1:1101:27733:1517	GGCGTAGGAAACCCC	ACTGGCCGCTTGACGGTCAGGGTGCAGAGCCGCTGCGGCACAGGCAAAGGCTTGATTTCTCTGCCATTCATTCATCACTGAGTAGCTGTTACTGAGAACCTATCATGTGCAGGTACCCTGTGGGCCATGGAGAAACAGGAGGACCCAGGGAGACGCAGATGTGGTTTTCACCCTAGCCTAGCCGGCACTGCGGCTCCTGC	200	279
A00202:1331:HH2V7DSX7:1:1101:28366:1517	TCAGCCCAGTTCCCT	ACTGGCCGCTTGACGATGTCCTGGAGATTTTACCCAGTGTTTTCTTGTAGTAATTTCATAGTTTGAGGTCATAGCTTTAAGTCTTTAATCCATTTTGATTTGATTTTTTTACCTTACAGAGATAGGGGTTAGTTTCATTCTTCTGCATATGGATGTCCAGGACCATTTATTGAAGGAACTCTCTTCACTGCGGCTCCTGC	200	279
A00202:1331:HH2V7DSX7:1:1101:32579:1517	TGGGCGTAGGTAGTC	ACTGGCCGCTTGACGCTGGGAAGCTCAGCAGAGAAGGTGGAACTCAAGCTGAGCTGTGAAGGACAGACACGACCTCCAAAGGCAAAGCCCGAAGGTGAGGATCCAGGCCGGAGAGCTAGGTAAAGCAAAGGCCCATCTGAGGAACAATAAACGTTATCACAGGGAGCTAAAGAAGACAGTTCAGTCACTGCGGCTCCTGC	200	279
A00202:1331:HH2V7DSX7:1:1101:1524:1532	GTACGTCCGAGTAGG	ACTGGCCGCTTGACGATAAAGGATTTCTGAAAGTTCTGTTTGTGACAGACGTGCCCTGAAGATGAGGCAAGGAGTGCAGGTGTTAGTCTGTTTATGTGGGAAAGGACTGGAAACTCTCTAAGGGGACAGAGTGTTCTTCGCTGGGTGTATATTGCTTGTTCAGATGATACCCTGAGACCACAGATCACTGCGGCTCCTGC	200	279
A00202:1331:HH2V7DSX7:1:1101:2374:1532	CGATAGTCAGACCGA	ACTGGCCGCTTGACGAGAATCGTGAACACAGGTAAGAGCTATGATGGGCAGTGTGGAGGCCATAGTTTTTATTTTTTTATTTTTGAGACAGGGTGTTCCGCTAACACCCAGGCTGTAGTGCATTGGCAATCATAGCTCACTGCAGCCTCAAACTCCTTGACTCAAGCAATCCTCCTGCCTTGGCCCACTGCGGCTCCTGC	200	279
A00202:1331:HH2V7DSX7:1:1101:4526:1532	GAGCCCTGCTTTACT	ACTGGCCGCTTGACGCTCTACCATTTTACATTCCAACACCAACAATACACAGGTTGAGCATTCCAAATTCAAAACTTGGACATCTGAAATGCTCCAAAGTCTGAAACTTTTTGAGCACTGACATGACACTCAAAGGAAATGGTCACTGGAGTATTTCAGATTTTGGAATTTTGGATTTGAGATGCCACTGCGGCTCCTGC	200	279
A00202:1331:HH2V7DSX7:1:1101:4851:1532	TGTATACTAGACCTT	ACTGGCCGCTTGACGCCCAACGATGATTTTGACTCTTCCCTCGCTGAACTGGGGCACTTGGCTGGGCTGGAGGGGCACCTGGAGGTGTCCCACAGTGAGGGGCGTGGCGGGCTGCTTGCTGGGGTCGATCTGAAACTGGAGAACGGTCACGTCCGAGTTCTTACTCTCACTGTACTCACTGTGCTCACTGCGGCTCCTGC	200	279
A00202:1331:HH2V7DSX7:1:1101:4869:1532	GCTTTCCCCAATAAA	ACTGGCCGCTTGACGTGGAGGCCTCAGAGTTCAGGGGCCCACTTAGATGATACCAGAGAGCAAGAGAGAGGAACTGGGGTTTGCGAACCTTGTGGCTTTTTCTGTTTGCTGTTTAAGCAAGGCTGCTGTGCAAAAAGAAAGACGGTACCAAGAAGGGACGTGTTAATGGGGCCCAGACCTATGGACACTGCGGCTCCTGC	200	279
A00202:1331:HH2V7DSX7:1:1101:5502:1532	ATTGGCCCGTTTTAC	ACTGGCCGCTTGACGACAGAGCTGACTTCCAATACCCAAGCTCTTCCCAAGACCACCCGGGGTTCCAGGCTGGGTGGTCTTCCAAACTGACTAGTCATAGAGTAAACCCAGGATGTGTCTTACACTAAATGGTAACATAATACAGTGCACATTAATAATTACTATAATTCCCTGGAATATGAGGACACTGCGGCTCCTGC	200	279
A00202:1331:HH2V7DSX7:1:1101:5665:1532	TCCAAGCGTCGAGGA	ACTGGCCGCTTGACGAGCTTCCCTGGTAGACAACACTTATAAGCATTGTGACAACTTGTTTCTGGGAGAATTAAAAGTCTTGCATGACTCTATTGGGAGGGGACTTTTGAAAACTTGCACGTGGTTTCCTCTGGACTTTGCCCCAAGCACCTTATTCTTTTGCCAATTTTGTTTTGTGTCCTTCACACTGCGGCTCCTGC	200	279
A00202:1331:HH2V7DSX7:1:1101:6406:1532	GGCCCGTCACGGTTC	ACTGGCCGCTTGACGAAACACTAGATTAAATTTCAAAAGACAAACCCTTTTATTACATTGAGATGTTAACAAGTCACATTAGTGTGGAGTATATTTGATTAAATATTTTTAATATATGCAAAATGATATCTGGATTCATCAGTTATTTCATTCAAGAAGTGAGCTGCTTATACGAATAGTTGTATCACTGCGGCTCCTGC	200	279
A00202:1331:HH2V7DSX7:1:1101:6569:1532	CAAGTGGGAACGGCA	ACTGGCCGCTTGACGGTGGGTTTGAAAATCACGACACCCAACTCCACCACAACAAACACTCTGAGGTTGATATGGGAGAGACCGTAAATGAAGCTTGTAAACCTGGGTTATTCACTGGCAGGGTGGGGCTGCAAATGCCTGGCATTTTGTCTGCCACGTGAACAGAGCTTGCATGCAGAATGAATCACTGCGGCTCCTGC	200	279
A00202:1331:HH2V7DSX7:1:1101:10022:1532	TCACACTTTTAGAGT	ACTGGCCGCTTGACGGAATCACTTGAACCCGGGAGGCGGAGGTTGCAGTGAGCCGAGATCGTGCCACTGCATTCCAGCCTAGGTGACAGAGCGAGACACTGTCTCAACAAAAAATGTTTTTTACCCTTAAAAAACAGCCTTTTGAGGTATAATTGGCATATAAGGAACTGCAATATTTAAAGTGTCACTGCGGCTCCTGC	200	279
A00202:1331:HH2V7DSX7:1:1101:10294:1532	TCGGCTGCCCACGCA	ACTGGCCGCTTGACGCTGAGGCTGAGGTGGGAGGATCTTTTGAGCCCAGCAGCTCAAGACCAGCCTGGGCAACAGAGTGAGACTCTGTCTCTAAATTAAATGTCAGCACCATGGGAACAGGAAACAGGTTTTGATAACTGCTTTATCCAGCGACCCTAGTACACAGTAGATGCTTAATAAATGTTCACTGCGGCTCCTGC	200	279
A00202:1331:HH2V7DSX7:1:1101:11849:1532	ATAACCTAGTGGATG	ACTGGCCGCTTGACGAAAAATTCTGTCTTTAGAGACAGAGAGGAAAATGTGGGGATATTGGCTCAAGTCAAAATGAAAGCCCTCTCCTTTCTATGATCTCTCCAGGTGGGAATTAGATTTCTGTTGCTTCAACAAGTGGGCTGGAGCACACGCTTACAAGTTTAGGGCAGTCGACAGCACTCAGACACTGCGGCTCCTGC	200	279
A00202:1331:HH2V7DSX7:1:1101:12319:1532	GCTCCCGGACTCCTC	ACTGGCCGCTTGACGTTCATGAGGGACCATCTATCACAACAGAGAAAGCACTTGGATCCACCGGGGGCTGCCAGGGGAAGCAGCATGGGAGCCTGAACCATGAAGCAGGAAGCACCTGTCTGTAGGGGGAAGTGATGGAAGGACATGGGCACAGAAGGGTGTAGGTTTTGTGTCTGGGGGACACTCACTGCGGCTCCTGC	200	279
A00202:1331:HH2V7DSX7:1:1101:12897:1532	CTATGTCAAGACACT	ACTGGCCGCTTGACGCCTGTCTCTACTAAAATTACAAAAATTAGCTGGGCGTGGTGGTGTGCGCCTGTAATCCCAGCTACTTGGGAGGCTGAGGCAGGAGGATCACTTGAACCCGGGGAATGGAGGTGGCTGTGAGCTGAGACTATGCCCCTGTACCCCAGCCTGGGTGACAGAGTAAGACCCTGCACTGCGGCTCCTGC	200	279
A00202:1331:HH2V7DSX7:1:1101:13783:1532	CCGAACAGAGACGCC	ACTGGCCGCTTGACGCTGGATCAAGCCCTACCAAATTAAAGCTAAGGAAAGCTTAGTCTATCTATCGTTTACTTTCCTTTCCTTTCCCAGTGCTTATATCCATTACTATTCCTACCACTAGCAACTCTAACCCAACTTTAGAGCATTTCTATGGTTTAGGAGCAGAGGTCACTGGAAAGGATCCTCACTGCGGCTCCTGC	200	279
A00202:1331:HH2V7DSX7:1:1101:13964:1532	ACCCTGTACCACGCG	ACTGGCCGCTTGACGAGCAGAGCTTGGGTAGTCACTGGGTTTCTCCAGACAACCAGGAAGAAAGCACGCGGCAGAGGCTTGGATGGGAGGTGGAGGTGTCAGTTGGGTTTGGTATAAGTCTGCCCCAGCCCACCCGCATGACAAGAATTACACAATTTGTCTTATTAGATAGGAAAATGCAATAACACTGCGGCTCCTGC	200	279
A00202:1331:HH2V7DSX7:1:1101:14127:1532	TTCTTCTAAGTTGCG	ACTGGCCGCTTGACGTAAGAAGGGCATGGTATCCAGGGGCTCAGACCTCCAGGGATGAGGGTTTACAGAGTATCCACGTATCCATGACTGACTGTCCCAGTGTATAAAGGCCTGGCTGCTCATCCCCAACAGGGACAACTTTGAAGCATCATCTCCTCTGCAAAGCTTCGCACACAGCAGAAAGGCACTGCGGCTCCTGC	200	279
A00202:1331:HH2V7DSX7:1:1101:14253:1532	TGAGTAGTCCGTACC	ACTGGCCGCTTGACGCAGTGGTGAGTGCTGGCCCTGCTGAGACCCAAGCACCCCCAACCTGGACTCCCTGAGCCTCAGGGAAGACAAAAGGGGAACCGCCGGGTGGAAAGGCTGAGCTGGGGAGAAGGGGTGGCTGGGGAGTGTGGAGGGGTCCAGGCCAGAAAGGGAGGCCCCTTGCAGAGGAACACTGCGGCTCCTGC	200	279
A00202:1331:HH2V7DSX7:1:1101:14308:1532	TCTCATTGTTTCAGC	ACTGGCCGCTTGACGTCAGGGATGAATGACATCACTTAGAAGGGGGTGTGTTCCCCTCCAGGGAGCAGGTCAGCTCTGCAGGTAGCCAGCTGTGCAAAGGGGTCCTGCGTGCCCCATCCTCCCTACGAAGGTGAGGGGCAGCTCTGAGGGCATCCATGCTGGCTTCAGGTCAGAGCCTTGCTGTTCACTGCGGCTCCTGC	200	279
A00202:1331:HH2V7DSX7:1:1101:15953:1532	GTTAGGGGCCTACTG	ACTGGCCGCTTGACGTGGCAATATAGTGAGACCCTGTCTCTACAAAGACTAGAAAAATTAGCCGGCTGTGGGCCTGCAGTCCCCGCTACTCGGGAGGTTGAGGCGAGAGGATCACTTGAGCCCAGGACTTTGAGGTTGCAGTGAGACTCACTCTGATCTGGGCAAGGGTAAGACCTTGTCTCAACCACTGCGGCTCCTGC	200	279
A00202:1331:HH2V7DSX7:1:1101:16658:1532	GTTGGATTGGTTATT	ACTGGCCGCTTGACGTACTTTGTCTTTACCATAGTTTTTGAGTTTGGCCACCAGTCCTACCTCTAGAAATATAAGCGTGTGCCATGCCAGCATTTTGGATGATTACAGTAATAACCAACATCTCAAGAGGTACTGGGGACCTCAGCTCCCCCATGACAGCAAACATACCCAGGGAGAGGGGGCTGCACTGCGGCTCCTGC	200	279
A00202:1331:HH2V7DSX7:1:1101:17381:1532	AAAGCAAAGACAACG	ACTGGCCGCTTGACGTTGGGGGATGGGGATTAAGGGCTGGGGTGTGGATAATATTGAATCTTGTGGTTAGGGTAGCAGACTTGAGTTGCTGAAGTAAGGGATCCACAGTTATGGTTACAGGGGGATCTGGGATCTAGTGGCTGAAGGGTGGGGATCGCATGACCCAGTGGTTGGGGCATAGGAGTCACTGCGGCTCCTGC	200	279
A00202:1331:HH2V7DSX7:1:1101:18050:1532	AGCGAGTTCATCGCA	ACTGGCCGCTTGACGTGGGTAAGGAGGTATATGCCCATCTTAATTTAATCTCTTTATCTCAGAGACATTAATTAGGAAGGGTAAGAAGTGGGAGTTATGCGAATTTATCAAAGGGAAAATTATACTCCAGTTGAGACAGTGCTGGAACCAAAATGCTGCTGATCTGAATTCTCCGTAATAAGATGCACTGCGGCTCCTGC	200	279
A00202:1331:HH2V7DSX7:1:1101:22354:1532	AAGTAGTTCGGCTCA	ACTGGCCGCTTGACGGTGGGTGTGTGCGACACCTCTAGTTGTAAGCCGGGACACAGTGACGTAGAGAGAGCGCTATTCTACTCGGAGAGGAAGTTAATCGCATCGAACTCCAGCCAGGAAAACGTGGGCTTGGGAACCGCGGCCGCTCGTTTCCAGGATCTCCCGCGGGCCTTCGCGGCTGAAGACACTGCGGCTCCTGC	200	279
A00202:1331:HH2V7DSX7:1:1101:23873:1532	CGTACGACGTAAGCC	ACTGGCCGCTTGACGTATGAACATGTTCATGCTGAAAAGGAGGCTGCAATCCCCCCATACAGTTGCTCTGTGACCTAGGGGACTGTTTCTTGAAATTGACGTTGAATTCTTAAATTGGTTACTGTCTGTTCCCAACTGGAAGTGTTTTCTGGAATGATTGGATTCTCAGAGACTCGAGCAACAAACACTGCGGCTCCTGC	200	279
A00202:1331:HH2V7DSX7:1:1101:25916:1532	AGAAGGGGAGGTTTC	ACTGGCCGCTTGACGAAGGGACTTTGCAGGTGTGATTAAAAAATCATAAATTGTGGAGGTTATTCTGCATTATTCAGGTGGGCCTGAGGTAAGCACAACGGTTCCGAAGAGGACTCAGGGAAGTCAGAGTCAGGGGAGAAGGAGATGTGATGAAGGAAGCAGAGATTGGAGCAATGTGCTTTTGACACTGCGGCTCCTGC	200	279
A00202:1331:HH2V7DSX7:1:1101:25934:1532	TTCTTGAATGTACGA	ACTGGCCGCTTGACGTTTGAGACCAGCCTGGGCAACATAGTGAAACCCCCTCTCTACTAAAAATACAAAAATCAGCGTATGGTGGCGCACGCCTGTAGTGCCAGCTACTCAGGAGCCTGAGGTGGGAAAATCGCTTGAACCCAGGAGGTTTCAGTGAACCAAGATCGTGCCACTGCACTGCAGCCCACTGCGGCTCCTGC	200	279
A00202:1331:HH2V7DSX7:1:1101:27905:1532	AAAATAGTGGGGTGG	ACTGGCCGCTTGACGACCCCAGTGTGAGCTGCAGAGACTTCTCTGATCGGTGAACAGCTCCTGCCAGGAAAGAGCATGGCACAGCCTCGTTCTCCAGCGTAGAGTAGAAGGAATGGCCCCGTCCACGCGAAGGTCTGTGTTCACCAAGCATCTTCTGTAGAAACATGCTCTCTTCGCCTGATCACACTGCGGCTCCTGCAGAGTACCTAGACGTCCAATCCGGACTGATGAGTCCACCCCACTATTTTTAATCTCGGTCTGACTATCG	268	268
A00202:1331:HH2V7DSX7:1:1101:29894:1532	CTTGGGCTGAACACA	ACTGGCCGCTTGACGTCTACATTCTTAACAGATTGCTAAAATAGAACTCTTTCTAATTCTGTTTAAGGGGAGACCACAAAACAATGGGTGTCAGGCACTCCCACATTCCAGAGTGAGAAATCAGACCACCTAAAGACAGCCTGAAAGGCGCTGGCTGAGAACTGGTTTGGGACACTTAACTGACTCACTGCGGCTCCTGC	200	279
A00202:1331:HH2V7DSX7:1:1101:29984:1532	ACTGGGAACCCTCTG	ACTGGCCGCTTGACGTGGGCTGGCTTATTTCCATAATACCTGAATGGTAGGTTGGCAAATTGCTAATACTTTATTGTTCTGAGTTCTTTTCCATACAAGCCAATTTGGTTGTTTTTGATTTAGTCAAATTCTTTTGGGGCTAGTGTACAGTGTGCATTCATTCTAATGATCTAAGTTACTGATGTCACTGCGGCTCCTGC	200	279
A00202:1331:HH2V7DSX7:1:1101:30273:1532	GCCGTCTCATATACG	ACTGGCCGCTTGACGGCTTTTGTTTAACTCCCACCTGATACATATCAAACAGTTGGGCCTTGTCTGTGATTAACTAATAGAAGCAGTACAGTCAGCTTGTGGTTGCACACAACAAAAGGGGAGCCTCATTTGAACTGGCAGAGGAAGAAAAACTCGATGCCAAAAGAAGGCTTGTCTGTTATTCTCACTGCGGCTCCTGC	200	279
A00202:1331:HH2V7DSX7:1:1101:32786:1532	GAGGCAATTGAGATC	ACTGGCCGCTTGACGAGTGAGTGAGTAGCTGGGATTACAGGCATGCACCACCATGCCCAGCTAATTTTGTGTTTTTAGTAGAGATGGGGTTTCTCCATGATGGTCAGGCTGGTCTCCAGCTCGTGAGCTCAGGTGATCTGCCCGCCTCGGCCTCCGAAAGTGCTGGGATTACAGGCGTGATCCGCCACTGCGGCTCCTGC	200	279
A00202:1331:HH2V7DSX7:1:1101:1877:1548	GTTTAGAACTGCTTG	ACTGGCCGCTTGACGTATAAAATAAAAATTTGTCAAAATGTATACATACATAGATGTACATGGCACCATTCTCAGTTAAGAAAGTTGAATTGCTTGATATGTACTATAGATAGAGGTCTGCAGCTGCTGTTGCCTGCCATTTCAGACAGGCAATTCACCTTGTAAACAGATAATGTAAACTTATTCACTGCGGCTCCTGC	200	279
A00202:1331:HH2V7DSX7:1:1101:5620:1548	GCACCAGCCCTGTAA	ACTGGCCGCTTGACGATAGCACATAGAGACAGGAAATAGAATAGTGGTTGCCAAGGGCTAGAAGGAGGGGAGAATGGAGAGTTGTTTTTTAATGAGTTCAGAGTTTCAGCTTTGTAAGATGACAGGAGTTCAGTGGGTAGACGTTCGAGTGGCAGCACAACAATGTAACAATGTGAATACTTAATCACTGCGGCTCCTGC	200	279
A00202:1331:HH2V7DSX7:1:1101:6126:1548	CGGATGTAGGCGCGT	ACTGGCCGCTTGACGCCTACACATAGAACCAGGGCAGAGCACAGAAGCCTAAGGGGATTGAGTAATGGAGCCCACTGCTGCTCAAATACAGGCACACCACTACGCTACACAGATGAAGGCATGAATCCTAAAATACTATGCTGAAAGCCAGGCACAGTTGTGCATGCCTACAGTCCCAGCTACTCCACTGCGGCTCCTGC	200	279
A00202:1331:HH2V7DSX7:1:1101:8187:1548	CGAGCGCTCGTACCA	ACTGGCCGCTTGACGATGCAAAACAAACCAGCCTAAAAGCCTAGTCTTTTTTTTTGTTTTTTGTTTTTTTTTTTTTTTATAGAAACGGTCTCACACTTTTTACCAGGCAGGAGTGCAGTGGCGGGTTAACAGCTTTTATGTCCCACTACCACCACACACGCATATGTGAGCACACACACACGTATCACTGCGGCTCCTGC	200	279
A00202:1331:HH2V7DSX7:1:1101:8368:1548	ATGCCCTAGGAGCTC	ACTGGCCGCTTGACGAGTCTCACTCTGCCGCCCAGGCTGGAGTGCAATGGAACAATCTAGGCTCACTACAACCTTTGCCTCCTGGGTTGAAGCGATTCTTCTGCCTCAGGCAACCGAAGTAGCTGGGATTACAGGCTCCCGCTACCACGCCTGGCTAATTTTTGTATTTTCAGTAGAGATGGTGGTCACTGCGGCTCCTGC	201	280
A00202:1331:HH2V7DSX7:1:1101:10267:1548	ACATTCAGCCCGTAA	ACTGGCCGCTTGACGTAACTATAACAGTAATAGTAATGGTGATGATGATGATAATAGGTTGAATAAAATTGCCAATATTCTTATTGTTGACCTATAAAATGGCAGTTTGACATGGTTCTACCTAATGGTAATAACCAACACATCTATGCCAGCCACTTTTCTGTGTGTATTATTTCATTTAATTCCACTGCGGCTCCTGC	200	278
A00202:1331:HH2V7DSX7:1:1101:11008:1548	CGATAGTCAGACCGA	ACTGGCCGCTTGACGATGTAAGATCTGAAACTATACAACCACTAGAAGAAAACACTGGGCAATTGCTTCAGGACATTGGTCTGGGCAAAGATTTTTTTGAGTAAGACCTCAAAAGCACAGACAACTAAAGCAAAATAGACAAATGAGATCATATCAAGCTAAAAAGCTTCTGAGAGGAAAGAAAACACTGCGGCTCCTGC	200	278
A00202:1331:HH2V7DSX7:1:1101:12292:1548	ATTCCATAGGCTCGC	ACTGGCCGCTTGACGCTGAGACAGTCTGTCACGTAAACACATTTCTGGAAGGGACTTCATACAAATGCTTTAGACGGGGCCAACCAATTCTTCCCTCCGAGGCTCCCATGGTCTCTCCCTCCCTCTCTCTCTCTGTCTCTCTCTCTCACACACACATGCCCCTCTCCCCCTCCTCCTGCACGTCACACTGCGGCTCCTGC	200	279
A00202:1331:HH2V7DSX7:1:1101:14281:1548	TGGCAGACCCGGGTC	ACTGGCCGCTTGACGCCCATCAATGGCAGCAGCTCTGTGCCCATCTTCATGTGGGCCAGTTTTAAATGAAAAACAATAAATACAAAACATACCCACAGACAAAATAATGACAGTTCTTAGTTGGTTTGTGTTTGGATTATCATGTACTTTCCACTATAGACTTGAAATCCTAGGCTGGCTTTTTTCACTGCGGCTCCTGC	200	279
A00202:1331:HH2V7DSX7:1:1101:18150:1548	ACGCGAAAGGCAACC	ACTGGCCGCTTGACGAAATATATACAATTTTGATTTTAAAAAACTTTTAAAGAAATTTACATTCACTGCAAATTTCCTCCTAATGGCTGATTTCACTAGGGCACTTAAATTGTTGGTTTATAAATAAAATTAATTTCTTCCATTTAAAGAAATGTTTTTATTGGCTGGACGTGGTGGCTCATGCCCACTGCGGCTCCTGC	200	279
A00202:1331:HH2V7DSX7:1:1101:18620:1548	TCACGCCTGGTATAA	ACTGGCCGCTTGACGATCTCTGTATGGCCTGGTTTTTCCTAGATTATGATTGTAGAGCGAGGATTGTTATAATATTGGAATAAAGAGTAATTGCTACAAACTAATGACTAATATTCAAATATAATCATATCTATGATCTATATCTAATATAACTATTCTTGCATATTTTGTTATACTGGAACAGCCACTGCGGCTCCTGC	200	279
A00202:1331:HH2V7DSX7:1:1101:19488:1548	GTGCTCAAAACATCC	ACTGGCCGCTTGACGGTTGCAGTGAGCCAATATCACACCACTGCACTCCAGCCTGGTGACAGAGTGACACTCTGCTCCCCGCCAAAAAAAAAATTAGCTGAGTGTGGTGGTTCATGCCTGTGGTCCCAAATACTCAGGAGGCTGAGGTGGAAGGATCGCTTGAGCCTGGGAGGTTGAGGCTGCATCACTGCGGCTCCTGC	200	279
A00202:1331:HH2V7DSX7:1:1101:19759:1548	TCCGCTCCATGGCCC	ACTGGCCGCTTGACGCTCCACACCCCCAGGAGAACACCAACGCAGGCGGGAACATCAGGGCTGCAGCCTTCTGTGTGCTGTTTGCTCAGGCCCCACAAATATCCTGTCCAAACAGGGGCCTGGCGGAGATGGCCCTGTCACCACCCTCCTGCCAGGTGTGGAAACTTCTCTGCAGCATTTTCAAACACTGCGGCTCCTGC	200	279
A00202:1331:HH2V7DSX7:1:1101:19795:1548	GGTACTGCAATAAAA	ACTGGCCGCTTGACGTGAGCATGCGGAGCTCCCCTTTCTGCCCAGGCCTTTACCTTCCTGCTAGGAGGCAAGGTCAGCCCAGGGACAGTGCTGGGAGAGAGCGGAGTTCCGTCGTTCATGGGTTGCTAATTTTTGGAGTACTGCAATACAATTAAATATACTTAACCTTAAAATTACCCAGAATGCACTGCGGCTCCTGC	200	279
A00202:1331:HH2V7DSX7:1:1101:20410:1548	CCTAGCTAGAGTTCG	ACTGGCCGCTTGACGTTTTGAGACAAAGTTTCTCTCTTGTTGCCCCGGCTGGAGTGCAGTGGCCCATTGCAACCTCCCCATCCTGGGTTCAAGCGATTCCCCTGCCTTAGCCTCCCGAGTAGCTGGGATTACAGGCGCGCGCCACCACGCCCAGCTAATTTTGTATTTTTGGTAGAGATGGAGTTCACTGCGGCTCCTGC	200	279
A00202:1331:HH2V7DSX7:1:1101:23231:1548	TTTCCACCGGGTGGT	ACTGGCCGCTTGACGGGAGGTGGGCCCAGGAAGCAGCGCGGGGTCAGCATGGTGGTCACACTTCTCCGTTTCTCTCCCGGGCTCTCTGTGCTCTGGGACCTCCTTCCCTGCCCACGTTTTGCAGTCATGTATTTCTGGGCAGTGTGTATGACTAAGGTCTCAGATACTTTTATGACTTGGAAAGCCACTGCGGCTCCTGC	200	279
A00202:1331:HH2V7DSX7:1:1101:25111:1548	TGTTTAAATTCCGGG	ACTGGCCGCTTGACGTGCACAAGTCCCACTGCATAGGCTTTAAGTGGCAAGCTTTTGTCTGCCACCTTCTAAGAACACTACCCCAAGATTGCCATGTAAAGAAGCCAGACTAGCTTACTGAAGGATGGGGGACCATGTGGAGGGGAACAGAGATGCCCCAGCTGACAGCTAGCACCAGCTACACTGCGGCTCCTGC	196	275
A00202:1331:HH2V7DSX7:1:1101:27190:1548	CGATAGTCAGACCGA	ACTGGCCGCTTGACGAGTGCAGGGTTGGGGCAAACAGGATGCAATCAAGACAGAATTTCCAACTTGCTGCCATGTGCCAGGGACCTGGGCCCCTCAGCCGCAGCCCTAGCAACATTCAGGGACGTTTCTTCTTTGTGGTGGGAGCCGGCCTGTACATCATAGGTCTAGCAGCTCCCTGACCTCTGCACTGCGGCTCCTGC	200	279
A00202:1331:HH2V7DSX7:1:1101:27751:1548	CGAAACCCTGTAATT	ACTGGCCGCTTGACGACTTCGTCTCTACTGAAAATAAAAAGAAATTAGCCCAGCATGGTAGGGTTTGCCTGTAGCCTCAGCTACTCATGAGGCTGAGGCCAGAGGATTAGCTTGAGCCTGGGAGATCAAGGCTGTGGTGAGCCATGGTTGTGCCACTGCACTCCAGCCTGGGAAATAGAGCGAGACACTGCGGCTCCTGC	200	279
A00202:1331:HH2V7DSX7:1:1101:28655:1548	AGAGTACATAAACAG	ACTGGCCGCTTGACGAACCAATGTTAGCATTTGCTTTAAGAAAACACACTTAGGAAGGCAAGCTGCTGGTGGGGGTGTGGATGGATGTTCATATGATTCGTGCTAAAGCAAAGAATTGGCATTTCTCTTAGTCCCTGTTTTGTATTATCTCTGCTGCTGCTCTGATTAATTTGAACAATTGAAACCACTGCGGCTCCTGC	200	279
A00202:1331:HH2V7DSX7:1:1101:28673:1548	GTCAGACACTAAGTT	ACTGGCCGCTTGACGCAGTCATGCCAGGACTTGAACTAGTGACTCTGGAGACTCTGTTGCTTGGGGCCTTGGCATAACCTAGAAGGATGGGGGTCCCTGCTCATGTCAGCCTTCTATGGGGCCTCTCGCAAGGTCCTTGCTCCCCCCACACTCCCCAGGTCTACTCTTGGGGAAAAGGGTAAGCTCACTGCGGCTCCTGC	200	279
A00202:1331:HH2V7DSX7:1:1101:29740:1548	TAACAAGTGTCGTGA	ACTGGCCGCTTGACGTACCTGGAAAGATGTTAAGGTCAGAGGTCAGGAAAGGCAGGATTGCTTATCAATCCAGTGGAGCAATACAAAGGGCTATACCGTGGATGAGAAATTAGGTCAGTTGCAAAGAAGATGGAGAACAGGTGCTGCTAAGGAGAGGTAGTTCAAATGGGCATCCTTCCTCTGAGCACTGCGGCTCCTGCAGAGTACCTAGACGTCCATCTATCCGGACTGATGAGTTCACGACACTTGTTATAATCTCGGTCTGACTATCG	272	272
A00202:1331:HH2V7DSX7:1:1101:30083:1548	TCTCATTGGAGCGTC	ACTGGCCGCTTGACGTTCAGATATGTGAGGAAAAGTCGTTTGATTATTGTGATGTGAGTAAATGGAGATGTAGAGAGGTAAAGAAGAAAATGGCCCACAATTTTTGACTGTGTATGTATAGAAAATGCTATATCATAAAAGACAACCTAACTCTCATCCATGATGAAGAGAACTGCATCTGATTTCACTGCGGCTCCTGC	200	279
A00202:1331:HH2V7DSX7:1:1101:31367:1548	TGGATCGGCGAGTTA	ACTGGCCGCTTGACGTACTAAAAAAACAAAAAATTAGCTGGGCGTGGTGGCCGGCGCCTGTAGTCCCAGCTAATCCGGAGGCTGAGGGCAGGAGAATGGCGTGGACCCGGGAGGCGGAGCTTGCATTGAGCCGAGATCACGCCACCTGCACTCCAGCCTGGGCGACAGAGTGAGACTCTGTCTCAACACTGCGGCTCCTGC	201	280
A00202:1331:HH2V7DSX7:1:1101:31982:1548	ATCGATCGGTTGCGG	ACTGGCCGCTTGACGGATTGCTAGCACAGCAGTCTGAGATCAAACTGCAAGGTGGCAGCGAGGCTGGGGGAGGGGCGCCTGCCATTGCCCAGGCTTGCTCAGGTAAACAAAGCAGCCAGGAAGCTTGAACTGGGTGGAGCCCACCACAGCTCAAGGAGGCCTGCCTGCCTCTGTAGGCCCCACCTCACTGCGGCTCCTGC	200	279
A00202:1331:HH2V7DSX7:1:1101:3821:1564	CATCGCTCGACAACC	ACTGGCCGCTTGACGGGTGTGTTCCCTTGTGTGTGAGGTGAGGGTCAGGGCATGATGCCTGGACATGGGAACCCATCACAGCCATGCATAGGTGGTGGACAGTGGAGGGCTTCGGAGTTAAGGCCTGGGCTGCAGGTGTGCTTCCTGCTCTCACTGCTGCCTGTCCCTGCCTCTGCTTTCCTCACCACTGCGGCTCCTGC	200	279
A00202:1331:HH2V7DSX7:1:1101:4237:1564	ATGGACTCAGCCATA	ACTGGCCGCTTGACGCACATTTATTATCTCACAGTTTCTGTGGGTCAGGAATTTGGCGTGTCTTTGCTTGATGGTCTGCTTCAGGATCTGCATTTGAAGTGCATCTGGCACTGCAGCCTCACTTCAGGGGTTGAGTAGGGAATGATCCAGTTCTAAGCCCATGTGGTTGTTGACAGCATTCAGTTCACTGCGGCTCCTGC	200	279
A00202:1331:HH2V7DSX7:1:1101:4743:1564	TTCTGTCAACGACTC	ACTGGCCGCTTGACGTACATTTGTTGAATGAATGAGTGACCTGAAAGGTTAGCCCAAGAAGTGTTCCAAGGATATTCCATGCAGAGGGAGCCATGTGTGAGGGCTTAGAGGTGAGGAGCACTATTGTGTGGAGGATCTGCAAATAATCCTGAACAGCCAAGAGTGGGGGCCTTGGGGATGGAGACACTGCGGCTCCTGC	199	278
A00202:1331:HH2V7DSX7:1:1101:5014:1564	GAACCGCTCTAATGA	ACTGGCCGCTTGACGTAGCCAGGGGTGGTGGCACATACCTGTGGTCCTGCCTACTCAGGAGGCTGAGGCGGGAGGATCCCTTGATTCCAGGAGTTCAAGGCTGCAGTGAGCTATGATCATAGGATTGCACTCCATCCTGGGTGACAGAGCGAGATGCTGTCTCTTAAAAAAAAGTCATTGGTGATCACTGCGGCTCCTGC	200	279
A00202:1331:HH2V7DSX7:1:1101:7527:1564	TGAATCAACAAAGAC	ACTGGCCGCTTGACGTGGAACTGTCACTCAGAACTCTGGGCTGTGGTGGCATTTAGTGCACTGAGTTTTGACCTGTCCTGAGCCCTACAAACCTAACTTCTTGTTTTCTAAAATTAAGGCCAAAATGCCAGCAAAGCAAGCATTATTCCACCCGGTTACCTGCCCACATCTGCACCAGACACTGCCACTGCGGCTCCTGC	200	279
A00202:1331:HH2V7DSX7:1:1101:10348:1564	CCCGGGACTTTGGAC	ACTGGCCGCTTGACTGCTATTAAAGGAGAATGACAGCAGGGAAACACCACAATTTGCAGCTTCTATTGATTTGTAAAGCAGTCTCTTCCCTCATAGCAACCAACAACTCCCAGAGTGGTGAAAATTTGGGTTCAAGGCAATAAATGTACTGATATTTAAGGTAAAACAATGCTAAGGGGAATGGCCACTGCGGCTCCTGC	200	279
A00202:1331:HH2V7DSX7:1:1101:10529:1564	CCTAATGAACGCATA	ACTGGCCGCTTGACGAGCCACCACATCCGGCTAATTTTTGTATTTTTTTCTTTTCTTTCTTTTTTTTTAAGACTATCTGTCTCTCTGTCACCCAGGATTTAGTGTAGTGGCATGATCTTGGCTCACTGCCACCTCTGCCTCCCAGGTTCAAGTGATTCTCCTGCTTCAGCCTGCCGAGTAACTGACACTGCGGCTCCTGC	200	279
A00202:1331:HH2V7DSX7:1:1101:10854:1564	GCGCAACCTGCATAT	ACTGGCCGCTTGACGGGTGTTGCTGAACATTCTACAATGCACAAGGCAGCTGCCCACAATCAAGAATTATTCAGTCCCAAATGCTAGTATTGTTGAGTCAAGAAACCTTGGTCTTTTTTTTTTCTTTTTTAAGACAGGATCTTGCTCTGTTGCCCAAGCTGGAGTGCAATGGCACGATCATGGCTCACTGCGGCTCCTGC	200	279
A00202:1331:HH2V7DSX7:1:1101:12084:1564	GATGCCCCCCTACCC	ACTGGCCGCTTGACGTAGCCAAGATGGTCTCGATCTCCTGACCTCATTATCTGCCCACCTCGGCCTCCCAAAGTGCTGGGATTACAGGTGTGAGCCACCGTGCCCAGCCTGGGCCTCTGTCTTGATTTGCAGATGGCATTCTTCCTGTTATGCCCTCACATGGTGGAGATATGTCTGTAATGTCTCACTGCGGCTCCTGC	200	279
A00202:1331:HH2V7DSX7:1:1101:12463:1564	TCCGCATGGCCTGTG	ACTGGCCGCTTGACGGAGCGTGGCTTGTTCCAATAAAACTTTATTTACAGAAACAAGCCACTGGCCCGCTTCAGCCTACACACCATCGTTTGCCAACCCTTGATGTTCTTTAAGAAGAATTTTTCTGCTGGGCACAGTGGCTCATGCCTGCAATCCCAGCACTTTGGGAGGCCAAAGCGGGTAGACACTGCGGCTCCTGC	200	279
A00202:1331:HH2V7DSX7:1:1101:13277:1564	CATGCCTGCCTCGGG	ACTGGCCGCTTGACGAAGGTGACAGCAAGGCTGGGGGAGGGGCATCTGCCATTGCTGAGGCTTCAGTAGATAAACAAAGTGGCTGGAAAGCTTGAACTGAAGCCCACCGTAGCTCAAGGAGGCCTGCCTGCCTCTGTAGATGCCACCTCTGGGGACAGGGCATAGCTGAACAAAAGGCAGCAGAACACTGCGGCTCCTGC	200	279
A00202:1331:HH2V7DSX7:1:1101:13621:1564	AATTCCTCGCGTTGA	ACTGGCCGCTTGACGCAAAAATTAGCCAGGTGTGGTGGCAGGCACCTGTAGTACCAGTACTTGGGAGGCCGAGGCAAGAGAATCGCTTGAACTTGAGAGGCAGAGGTTGCAGTCAGCCCAGATCGCACCACTGCACACCAGCCTGGGTGACAGAGCGAGACTCTGTCTCAAAAACAAACAAACAACACTGCGGCTCCTGC	200	279
A00202:1331:HH2V7DSX7:1:1101:13711:1564	AGACCGCATCAAATG	ACTGGCCGCTTGACGAAAGGCCACTTACTTGCTGGTGCTGGTAACCATGAAACGAATCACACATTCGGCATGGCGTGGAAATCACATATTTCTCATGAAGATAGAAAAGCAAAATTAGGAGCATGTAGAAAGGTCGCAGGTGCCACCGGGGCCCTCTGGTTGGAACAGCACCCAACAGCCTCACCCACTGCGGCTCCTGC	200	279
A00202:1331:HH2V7DSX7:1:1101:17309:1564	TAGCTGCGGAAAGCA	ACTGGCCGCTTGACGTGCAACCTCCGCCTCCTGGGTTCAAGCGATTCTATTGCCTCAGCCTCCCTAGCAGCTGGGACTACAGGTGCACGCCACTATGCCCGGTGAATTTTTGTATTTTTAGTAGAGACAGGGTTTCACCATATTGGCCAGGCTGGTCTCGAATTCCTGACCTTGTGATCCACCTGCACTGCGGCTCCTGC	200	279
A00202:1331:HH2V7DSX7:1:1101:17852:1564	GTACGGTTTTGCATC	ACTGGCCGCTTGACGTGAGAAATAAATCCTATGAAAATACAAGGACTTGCTACCTCAGTTAATCTTCTGGGGGAGGGTTGGACGCCATGGCTCATGCCTGTAATCCCAGGGTTTGGGGAGGCCAAGGTGGGAGAGTCACTTGAAACTAGGAATTTGAGACTAGCCTGGGCAACATAATGAGACCCCACTGCGGCTCCTGC	200	279
A00202:1331:HH2V7DSX7:1:1101:19587:1564	CCGGCGGAGCTCACG	ACTGGCCGCTTGACGGGAGTCACTTTTGGGCATGGCATGGTATATGTAGTTAGTGAGGAGTGCCTCGTGTATGGAAAGCCAAACAGAGGAAATTAGCCAATTAAGTTGTTTATAAGGAATAATTTTAGATTTTTGAATGGTGACGTGTAGGAAGTTTCTAAGCAAGTAGAAACTGGAAGAATGGACACTGCGGCTCCTGC	200	279
A00202:1331:HH2V7DSX7:1:1101:22372:1564	CGAGGTTACGTTTAA	ACTGGCCGCTTGACGAAGCCAGAGAAGGTCAGTGCAGGTGGGAGGGTTATACCAGCGCTTAGCAATGGCCATTTCAGGTGGAGGAAACAGCATCAACCCGGAAATGGAGACAGTGAAGTCTGTAGTTTATGTGGGGAACAGTGATTAACCTGTTTGGCTGAAGCAAGGGGCCAGGAGAGTGGAGACACTGCGGCTCCTGC	200	279
A00202:1331:HH2V7DSX7:1:1101:25283:1564	ACTGATTCCTCATGT	ACTGGCCGCTTGACGGGCTGAATATACTCATGAATATAGATGAAAGTCTGAATAAAATAATAGCAAATCAGATCTAACACAGTAATGCATCATGACAAACTTAAACACAGGAAAGCAAGGTTGTTTCAGCAGTAGGAAATATGTTAATGTAATTCACTACTTAACCGATTAAAGGGGAAACCCTACACTGCGGCTCCTGC	200	279
A00202:1331:HH2V7DSX7:1:1101:26494:1564	TCGGCAGAATACTGA	ACTGGCCGCTTGACGAGGAACACAGGCCAAGGGCAACAAAAGAGGCACAGTTGGTCACCTTATGACATCGGGCAGGCCTCCTTGGGAAAGGGAGCCTTAAGCAGATTGAAAGAGGTGAGAGAACCTGCCCACTGGATCTGGGGAAGTGTTCCAGGCCATGAGAATAGTGAGGCAGGAAGGTGCCTCACTGCGGCTCCTGC	200	279
A00202:1331:HH2V7DSX7:1:1101:28501:1564	CAACCGATAACGATT	ACTGGCCGCTTGACGCTCAGAAGGCAGGCGGGGCTGAACAAAGACCCCCGATGTCTAACACCAGAGCCCAGCCCAGCTCTAGTGCCCTCTATTCCCACCATGAACCAGGTGAGTATAGGAGAGGGCTGGGGGCTTGCCTTCCATCGGCCATCCGGACTGTGGCTTGGATTTTCCTTCTCTCTCAACACTGCGGCTCCTGC	200	279
A00202:1331:HH2V7DSX7:1:1101:28646:1564	GAGGTAGACAGAACC	ACTGGCCGCTTGACGCTGTGACCCAATTCCCTGGCTTTACAGGTGAGGAAACTGAGGCTCAATGTGCCATGACAAGAATGAGGACACGACTGCAGATTTTTCTATTTTCCTGTTCCTTTCATTATTACTCAGCTCATCATTTATAGGTATTGTTTATAAGAACAGCATATAAATAAGAGCCAGGTCACTGCGGCTCCTGC	200	279
A00202:1331:HH2V7DSX7:1:1101:1931:1579	AGGTTCACGGCCGTC	ACTGGCCGCTTGACGGTGACAACTAAGGAGGGCAAGAAACATCCGACAGACATCTGCCTACACTACAGCAACCAGAAGCTGGCCCGAGTGAGGTGGGAATGACCAATAGGTGGCGACACCTCCTCAACTAATGAGGTGTCCAGACCTGGAATGGCAGGTCCGCTTTCCTTAGGACAGCCAGAGTGCACTGCGGCTCCTGC	200	279
A00202:1331:HH2V7DSX7:1:1101:3522:1579	TCGTTCAATGGGTTT	ACTGGCCGCTTGACGCATGCCAGGCTAATTTTGTATTTTCAGTAGAGATGGGGTTTCTCCATGTTGGTCAGGCTGGTCTCAACTCCCGACCTCAGGTGATCCGCCTGCCTCAGCCTCCCAAAGTGTTGGGATTACAGGCATGAGCCACTGCACCTGGCCACAATTGTAGGTTTTATGTGCAGTGTCACTGCGGCTCCTGC	200	279
A00202:1331:HH2V7DSX7:1:1101:4300:1579	AGATCAGCGATTAAA	ACTGGCCGCTTGACGGAATAACTCTGAGAGGCTTCAGGGTCAGGAGCCTGTGAAATAACCCTCAGGAAACACTGGGGACTCAGTACTTAGTTAGTGAGTACCTAATATCAGCTTTTCTGCTGTGGAGGCCTTTTGGGTTGTGTGACCACAGAAGCACTTGAACTAAGTTCTTGTCCAAGTGAATACACTGCGGCTCCTGC	200	279
A00202:1331:HH2V7DSX7:1:1101:6036:1579	CTGATCTGAAGAACG	ACTGGCCGCTTGACGGGGGAGGTGGGCTTTTAGCCCCAGCAACTTTAAAGATCCTGTCTCCAGTGCTCCATCAGGTTTTATAAAGAGATCTGAATATTCGAAATTTTTAAGTTAAGATTTCGATGGTTTCTAAAGACAAAACCTTTGCTATCAGGGCACATTTGTACACAGGGCCCCCAGTCTGACACTGCGGCTCCTGC	200	280
A00202:1331:HH2V7DSX7:1:1101:11008:1579	TGAAATCAACGATTC	ACTGGCCGCTTGACGTCTATCATAAGAGGGGCTCATAGCCCAGGGCCTGGCACAGAGCAGGTATTCAATAGGTGATCATTTATCACTGCCGTCAGTACCACTGTTATCACCATTACAACCTCATCTTTAGCAAGGACCTGTGAAGTCAATGGCCCTAGTCCCTCTTTACCTTTGAGGAGGCTGAGCACTGCGGCTCCTGC	200	279
A00202:1331:HH2V7DSX7:1:1101:11026:1579	GCTCCTGTTAAAGCG	ACTGGCCGCTTGACGTTCACCACGTTGGCCAGGCTGGTCTCGAACTCCTGACCTCAAGTGATCCGCCTGCTTTGGCCTCCCAAAGTTCTGGGATTACCGACGTGAGGCCCTGCACCCGGCCCGGCAGCCAAATTTTAAGAACCAGGATGCTGGCTGAAGGATGGGTTGGGGGGACTCAAAAGGGCCACTGCGGCTCCTGC	200	279
A00202:1331:HH2V7DSX7:1:1101:11333:1579	TCCCATTCTTGATAG	ACTGGCCGCTTGACGAGGAAGACCCATGTCTGGCCTGCCTAGGTTGAGAGCTGGGCTGATGTGCGATCAGCGTCAGTCAGTGACCGTGGACAGCTGACTGCACACCGGGGTCCGAGTCTTCACCTCCCACTCTGCCAGGGCCCTGCCGCTCAGGTGGGGTATTCTGCCCACCTCTGGATTCAGGCCACTGCGGCTCCTGC	200	279
A00202:1331:HH2V7DSX7:1:1101:12870:1579	GACATAGTATTCTGG	ACTGGCCGCTTGACGATTTTGATTCTTACAGAGGCTACTGGAGGGAACTTGGTATGGGACAGTTGATATCATCAATGCCTTTTTCAGCATCCTCCCACATGGAGAAGTCCAGGATCAACTTGCCTTTATGTGGAATGGGTTGCAATCCACCTTTAATGTCCTTTCACAAAGTGACCTAAATTCCCCACTGCGGCTCCTGC	200	279
A00202:1331:HH2V7DSX7:1:1101:14787:1579	AAAGGATTCGACCTA	ACTGGCCGCTTGACGCCTATGAAGTCTCTGTCTGTTTCTCCAAGCATACACAACGAAGTTATGTGAGCATATACTGAGATGGTGGCTACCTACAAGTCAGAAGAAGAGGCCTCAGAGTGAGAGCTATTTTGCTGGCCGCTTGATGTTGGCCTTCCCAGCATCCAGAACTACGAGAATAAAAATCTCACTGCGGCTCCTGC	200	279
A00202:1331:HH2V7DSX7:1:1101:15148:1579	ACATTTATGAGGATC	ACTGGCCGCTTGACGAAAGAGACGAAAGGAAAAGATAAAACTCTGGTACCTAGGTGGCTATGGAGTTACACATAGTATGAAACAGAAGGTGGACTGCTACCTGTTGTGAGGGGCAAAAGTTACCTATCAATTTTTAAGATAAATCCAATCACAAGAGAGTTGGTTTGCTACCCCAGACGCTCTTGCACTGCGGCTCCTGC	200	279
A00202:1331:HH2V7DSX7:1:1101:15727:1579	GGTTACGTTGTCTAC	ACTGGCCGCTTGACGTGTTGGTGGCGCCTGGGCGGTTGCAGAAGCCACAGCGGGAAGTGGGCGGGGTGGAGGGCTTGGATTTGGAGTGAAGGTGCGGGAAGCGGTCGAGGCCCTGAGTCTGGCCTGGGTACTTCTCCCGCAGAGATGCCCCGTGGGCCAGGCTGTCATGAGTCGAGGCCTTGCTGCACTGCGGCTCCTGC	200	279
A00202:1331:HH2V7DSX7:1:1101:15980:1579	GGTAACAATAAGACC	ACTGGCCGCTTGACGCATGGGGGCGGTTACCTCCATGGTGTTCTTGTGATAGTGAGTGAGTTGTTATGTGATCTGATGGTTTTATAAGGGGCCTTCCCCAACTTTACTCTACACCTCTCTTTGCTGCCACCAGTTGGTGGCAGCAACTGGGGAGTGCTGGCTGGCCTGGTGAAGAAGGACGTGTTCACTGCGGCTCCTGC	200	279
A00202:1331:HH2V7DSX7:1:1101:16089:1579	AGACAGTCTGAGTAG	ACTGGCCGCTTGACGCCCACTGTTGGTTGAAGCTAGGAGTAAGTCAGACATACTCTGCTTCTTAAGATATAATAATTTACCAAGAAATACTGAGGGAAGTATTTGCTGCTTTTGCAAGGAACAGATAGGTCTGGTACCATTCTTCTCTACTTCTTCCTGCCTTGAACATGCTGTCTGCTGCCCTGCACTGCGGCTCCTGC	200	279
A00202:1331:HH2V7DSX7:1:1101:16143:1579	TTCAAAAGTGCTTCT	ACTGGCCGCTTGACGCTGCTCGCGTTTCATTATTGAAAATAAGTCACATGGCCAATCCTGATAGCCGCGGAGTGGGGGTGATTAATTCTCTCACAGGGAAGGGTAGAAATCAGTTAGGTGCAAGCAACACCCTCTAACTGCGAGCCATTGGAGGCTTTTGAGTGGGTAATGACATAATCTAGTTTCACTGCGGCTCCTGC	200	279
A00202:1331:HH2V7DSX7:1:1101:16685:1579	TTTTATGCAACGCTA	ACTGGCCGCTTGACGACCCACGCTGGAGTGCAGTGGTGCAATCATAGCTCACGGCAGCCTCCAACTCCTGGGCTCAAGCTATCCTCCCACCTCAGCCTGGCGAGTAGCTGGGACTACAGGCACACATCACCGAGCCTGGCTAATTTTTCTATTTTGTTTTTTTGTAGAGATGAGGGTCTTGTTATCACTGCGGCTCCTGC	200	279
A00202:1331:HH2V7DSX7:1:1101:19759:1579	TTAGTCGTCGCCCTA	ACTGGCCGCTTGACGAGCAAATGATTACCCCGCTGGGCTGATTTAGCTTGTGCATTTTGCCACTTGGGTTTTGTTAAGTTTGTTTTTATTTTGAGGTGGGAGATAGGCTTTGCTAACCTCCTGCGGAAAATCTCCTGGCTCCTCTGTCTTCCTGGCATGGACTTTATCCCTAGTATATATTTGGGCACTGCGGCTCCTGC	200	279
A00202:1331:HH2V7DSX7:1:1101:21386:1579	AACGTGGCCACTAAT	ACTGGCCGCTTGACGTCCAATAACGGACAGACTGCCTCCTCAAGTGGGTCACTGACCCCTGGGTAGCCTGACTGGGAGACACCTTCCAGTAGGGGCCAACAGACACCTCATACAGGCAGGTGCCCCTCTGGGACGAAGCTTCCAGAGGAAGGATCAGGCAGCAATATTTGCTGTTCTGCAGCCTCCACTGCGGCTCCTGCAGAGACCTAGACGTCCATCGTACGCTTATCCGGATTGATGAGTATTAGTGGCCACGTTTAATCTCGGTCTGACTATCG	278	278
A00202:1331:HH2V7DSX7:1:1101:22851:1579	GGACTTCAGTCCAAC	ACTGGCCGCTTGACGCTACCCACTCTGCCCAATTCCTCTCAGTGGGCACTGCTCGCATGTTGGCGCCAGGGCCAACCAAAAACCACTGGCAGGACGTGGTGCAACATGGTTGTGTGGGAGTGAGGAAATGGTGATTCTGTCTGCTTTGCCAAGAAGCAATGCGAGCAGCCGCTTCTTACTTTTTCCACTGCGGCTCCTGC	200	279
A00202:1331:HH2V7DSX7:1:1101:23520:1579	GGGCAAGTTCGAGCA	ACTGGCCGCTTGACGGGTAATGAAACAGGATGTGAGGAGACCAGGCTAGGGGGCACTGAGGGGGGCATCCTGAGCAGTGCTGACAGCCTCTGTTGGTGTCCCAGGGTGTTCGGGCCTCTGCATATTTGGCCCCCAGAACCCCCACCCACCGACTGGACCCTGCCAGGGCTTCCTGCTTCTCTAGGCACTGCGGCTCCTGC	200	279
A00202:1331:HH2V7DSX7:1:1101:24822:1579	GCTGGTTATACCAAG	ACTGGCCGCTTGACGTCAGAAAATGGATTTTTTTTCTAGATATGTCACATTTTCTGACTTAATTACAAAATTTTCTTTGGAAACTTTTCACATTCACGTTTAGATATTTGGACTGAGCAAAGCTGAGCTCACTAAGCTCATGTACACAGTAATAGGAACTTTTACCTGGGGAATCTTGTGTCATACACTGCGGCTCCTGC	200	279
A00202:1331:HH2V7DSX7:1:1101:25690:1579	ACGATATATATGGAC	ACTGGCCGCTTGACGAATGACTTGAGGAAATTACACAACTATTAGCAGTAAGAGCCAGTGTTCGTTGAGGGCTTGTTATGTGCCATCTACTTGCTAGTTTTGTAGGTACGTATTACAAATTAGGATGACATATATTTAATTTATATGGCATAGCTGACCAATGTTAGAGTTTTTTCCTTCTGCTTCACTGCGGCTCCTGC	200	279
A00202:1331:HH2V7DSX7:1:1101:26449:1579	TAGACCAAGTGGAAG	ACTGGCCGCTTGACGTTTCAAACAGCCCTGCTGCACAGGCAGGCAGCTCGTAGGAACAAGTACCAGGCACACACCGGCCTGCCTAGAGAAACACTGGATACCTGGCTATGTGGATGGCATGCCCAGCTATTTCTGGGAGGCTGCAGAATTGATAGCTAAGAACACAGACAGCCCCACCACTGACCCACTGCGGCTCCTGC	200	279
A00202:1331:HH2V7DSX7:1:1101:26811:1579	GGTCCTTCCCCCAGG	ACTGGCCGCTTGACGCAGGAGTTCAAGACCAGCCTGGCCAATATGGCAAAACCCCATCTCTACTAAAAATACAAAAATTAGCCAGGCATGGTGGCAGGTATCTGTAGTCCCAGCTACTCAGGGAGGCTGAGGCAGGAGAATTGCTTGAACCAGGGAGGTGGAGGTTGCAGTGAGTCGAGATCACGCACTGCGGCTCCTGC	200	279
A00202:1331:HH2V7DSX7:1:1101:27190:1579	TCGCGTATATTGTCT	ACTGGCCGCTTGACGCTTCTGGGAAGGGCCTCGGTCTAGTCAGAGACAACTGTGAATGGATCATTTCAATGCACTGTGATAAGCACTGGGCTAGAGGCACGCACAGGGCAATATGGAAGCACAGAGCTCAGGGCCCAACATGGCCTTGAGGAGCGCGACAGGTCTAGGGGACTATAGGGAGTTCACACTGCGGCTCCTGC	200	279
A00202:1331:HH2V7DSX7:1:1101:27425:1579	ATGTGTCAGACCAAG	ACTGGCCGCTTGACGTGAACTCCTGGCCTGAAGAGATCTGCCTACCTCGGCCTCCTTCAGTGCTGGGATTCTAGGCATGAGCTATCCTGCCCAGCCCAGATGTTTTTATTTCACTTGGATAATCTTTTCTGGTAACCTAGAAGTGGAATTGCTGGTCGTCTGTCAACAGTACGTTTAACTTTGAGCACTGCGGCTCCTGC	200	279
A00202:1331:HH2V7DSX7:1:1101:29035:1579	GGGGTGGCACGTCTT	ACTGGCCGCTTGACGACCGTGCTTTTCTACCAGCTTGTGCAGGGGACAGTCACGGTGGCCCTGCCAGCCGCCCATGGAGGCAAAAGGCACTGCGTGATTGCAGCAGCTCCTAATATCACATTCCAAAAACCAGAGTGCCCTGTAGACAGAGCTCATGGGATGTGCTTTTACTAGACCATTCAGGTCACTGCGGCTCCTGC	200	279
A00202:1331:HH2V7DSX7:1:1101:29523:1579	AGCTGAAGCAATTCC	ACTGGCCGCTTGACGAGGACCCAGAGTCAAGCTGGGGGGTTGGCCTCTGATATGGTTTTGATGTGTGTCCCCTTCAAATCTCATGTTGGAATGTGATCCACAGTGTTGGAGGTGGGGCCTGGTGGGAGGTGTGTAGGGCACAGGGGTGGGCCTCTCGTGAATGGCCTGGTGCCTTCCTCGCAGTACACTGCGGCTCCTGC	200	279
A00202:1331:HH2V7DSX7:1:1101:30101:1579	AACTTGCGGTGCCTG	ACTGGCCGCTTGACGTCCCTTGCGTAGGGGAGTAGGGGGGAGGGGCTGCCTTTGGATCCATTGCCAGCGAGCTTAACTCCTCCAGAATGGCATGTCTCCCCACCCCTTGCAGTGTCCCCAGGACACCTGGGTGGGCAGCCACCATCCCTCCTTTGGAAGAACCAGTGTCATCCGAAGGTGGTCAGCACTGCGGCTCCTGC	200	279
A00202:1331:HH2V7DSX7:1:1101:30861:1579	CATGAACGTTTGTGC	ACTGGCCGCTTGACGTGAGATTGAGTTTCGCTCTGTCTCCCAGGCTGGAGGGCCGTGGCACTAGCTCTGCTCACTGCAACCACCACTTCCCCTGTTCAAACAATTATCCAGCCACAGCCTCCTGAGTATCTAGGGCTACAGGTGCACGTCACCATACCTAACTAATTTTTGTATTTTTAGGAGAACACTGCGGCTCCTGC	200	279
A00202:1331:HH2V7DSX7:1:1101:32705:1579	ACTCATAACCTCACT	ACTGGCCGCTTGACGAGTTTTGTATTTTTTGGTAGACAGGTTTCTCCATGTTGCCCAGGCTGGTCCTCAACTCCTGAAGTAAAGTGATCCACCTGTCTCAGCTTCCGAAACTGTTGGGATTAGAGGCGTGAACCACCTCTCTCAGCTCTTCTCACATTCTTGAGCCATGATCCCCTTTTGCCATCCACTGCGGCTCCTGC	200	279
A00202:1331:HH2V7DSX7:1:1101:1597:1595	GTACGTCCGAGTAGG	ACTGGCCGCTTGACGATAAAGGATTTCTGAAAGTTCTGTTTGTGACAGACGTGCCCTGAAGATGAGGCAAGGAGTGCAGGTGTTAGTCTGTTTATGTGGGAAAGGACTGGAAACTCTCTAAGGGGACAGAGTGTTCTTCGCTGGGTGTATATTGCTTGTTCAGATGATACCCTGAGACCACAGATCACTGCGGCTCCTGC	200	279
A00202:1331:HH2V7DSX7:1:1101:5466:1595	GGTTAGATGTTGAGT	ACTGGCCGCTTGACGAGGAACGGGCTTGAGAGGGAAGAGGAGGGTCCATGAGAACAAACTTCCCAGCCCTACTTTCATTTGTGCTCTAGGCTGGGATTTCTTTTCAGGATAGATGCAGTCCTGCTGGCTGAGTGCAGCAGATGGTACAGAGAAGGTGCTTAACCAATGTCTGCTGAGCAACATTTCACTGCGGCTCCTGC	200	279
A00202:1331:HH2V7DSX7:1:1101:11812:1595	ACAAGTTTCGGTAAT	ACTGGCCGCTTGACGAGCGATTCTCCTGCTTCAGCCTCCCGAGTAGCTGGGATTACAAGCGTGTGTCACCACGCCCAGCTGATTTTTGTATTTTTAGTAAAGACGGGGTTTAACCATGTTTGCCAGGATGGTCTCGATCTCTTGACCTCGTGATCCTCCTGCCTCAGCCTCTCAAAGTGCTGGGACACTGCGGCTCCTGC	200	278
A00202:1331:HH2V7DSX7:1:1101:11867:1595	ATGCGCCGGGGAGAG	ACTGGCCGCTTGAAGTGAGGCCAGGAGTTTGAGACCAGCCTGGCCAACATGGTGAAATCCTGTCTCTACTAAAAATACAAAAATTATCCAGGTGTGGTGGTGCATGCCTGTGATTCCAGCTACTCAGGAGGCTGAGGCATGAGAATCACTTGAACCTGGGAGGCAGAGGTTGCAGTTAGCCAAGACACTGCGGCTCCTGC	200	279
A00202:1331:HH2V7DSX7:1:1101:14018:1595	AAGACCGCAAGGTAC	ACTGGCCGCTTGACGGGGTGGGTGTGTGTGCATGTACCGGGGCAGAGGGGAGCTTGTAGAAGAAGAAGGAGAGAGACCACGTTCTCCATAATGGGCCTGACTCTGACGCATGTTAGCTGGAGTCCTTGCTTTCTAAATGTATCTGGATCTCCCCCTTCCTGGTCTGAATGTTTTCTGTGTTGCATCACTGCGGCTCCTGC	200	279
A00202:1331:HH2V7DSX7:1:1101:16604:1595	TAAATGATGGAGACA	ACTGGCCGCTTGACGGTGGGGCAGAAAGAGAGAGTGCTCTCATTCCAGCACTGACCCTGGCGCTGACCCCTCTCTCTCTCCCAGGTGGCAAATGCAAATGCAAGAGCAGCCAGAAGCAGCACAGGTGAGCCTGACCCTATGGTGCCCTCCTCCTTCGGGGCAGAACTACGGGGGGACAGTCCTGACACTGCGGCTCCTGC	200	279
A00202:1331:HH2V7DSX7:1:1101:17038:1595	GCTACCGCAGTGTGA	ACTGGCCGCTTGACGGTGGAGCAGAGAAGGAAGGAAGTTTGGGTAGAAACAATCTTAGGCTACAGTGCAGCTCCAAGGAAGCTGCACTATTTCATCCAAGGTGATGGAGAATCCTTGAGCACAGTCACCCATCAGAGGAGTCCTGCATTTCCCAGAAATGGGGCTGCCTAGTGTCCCTGCTAGCGCACTGCGGCTCCTGC	200	279
A00202:1331:HH2V7DSX7:1:1101:18954:1595	CTCAAGCTTCCACTG	ACTGGCCGCTTGACGTGAGGAGGAAATGAGGTCACAGGGTCATGCAAACATCAAGCCAAGTTGGTCCCACGACGTCCAGGGAGGTGACCAGGCTTCCAGTGCCGGAACCGTAGGTCCTAAAGACGGGAAATTGAAAGCCAAGCGGTTGCTGCACCAGCATTTGTTGCATCCCAATCAGTGGAAGACACTGCGGCTCCTGC	200	279
A00202:1331:HH2V7DSX7:1:1101:19551:1595	GGGCCGAGCATTAAG	ACTGGCCGCTTGACGTCCAATGCACGCTCATCCTGGTGAAAGGTGTCTTTGGAGAACTGGGAGAAAGAATACAGTATAGATTTCTGGCAGGCTACGAGGATGCTTCCTTGCGGGTACCCAGCCTTTCCCTCATTCAAGAGCTTCCAGTCTGATAAAACTGGCTCAAGTACGGGAATGGATTGAGGCACTGCGGCTCCTGC	200	279
A00202:1331:HH2V7DSX7:1:1101:19859:1595	AGAAGGCCGGGAAAT	ACTGGCCGCTTGACGATTGCTGGGTGGAAGACAGGTGCACTTTCAGAGCTGATCACACAGCTATACTGCCGTGAAGAGCTGCACCCATTTATGCGGGTGCGGGTCACAGGCTCTGGGCGTGCCACGTCTGTGGGAAAAGCAGCTCCTCAGGAGAATTAGTGCCTTATTCCTAAAGGGAGGCCCAGCACTGCGGCTCCTGC	200	279
A00202:1331:HH2V7DSX7:1:1101:21612:1595	ACTATCATGATTTTA	ACTGGCCGCTTGACGAAAGATGAAATGGAAAGCAGTTTTTATGTAGCTAGCTATGCTGAACTTTACAATATGGGTTAAATTTTTGTTTTCTATGCTTGAACATTTTTTAATATACATTTTTTAAATCATGGTTTCTCTTTAAGGCTGTCTTACAAATTGGGTCACTGGCTTTCTTTAAAAATAACCACTGCGGCTCCTGC	200	279
A00202:1331:HH2V7DSX7:1:1101:22119:1595	GTAGGGTGTTGATAA	ACTGGCCGCTTGACGCCTGTCCTAATCATCAGGGCTGTGGACATGCTGAGCTATCATACTCAGGATGGTTTTCATTACATGGCAAGAGGGATTTCGTGATGCAATTAAGGCTACTCATCGGGCCCATGCTAATCACATGAACCCCTTAAAAACAGAGCGCTTTGGCTGGGCATGGTGGCTCATGCCACTGCGGCTCCTGC	200	279
A00202:1331:HH2V7DSX7:1:1101:22770:1595	GCGTTCGGTCCCTCA	ACTGGCCGCTTGACGGAGAGAAGCTGGAAAGACAAGGAGTGGATTCTCTGCTGCAGCCTCCAGGAGGAGCCGGCTCTGACGACACCTTCATTTTAGCCCAGTGACACCGTGTTGCACTTCTGACCCGAAGAACTATAAGATTATAAACTTGCGGCCGGGCACGGTGGCTCTTGCCTGTAATCCCACACTGCGGCTCCTGC	200	279
A00202:1331:HH2V7DSX7:1:1101:22824:1595	ATGCTACCACAAGGA	ACTGGCCGCTTGACGACAGGCATAAGCCACCATACCCGGCCCATCACATATTTTTAAGTTCTTATTCTACTGTTTTTCCATGTATTTTGTGAAAAATCGACAAGTAGTAAAAGACACTGTCTCTGATCTTTCGAATCTCAAATCTGGGTAAGTAAATATGTATTATGTTTGGGGAAAAACAACAACACTGCGGCTCCTGC	200	279
A00202:1331:HH2V7DSX7:1:1101:19895:4100	CAGCGAGACGCAGGG	ACTGGCCGCTTGACGAGTTGAACAATGAAAACACATGGACACAGGGAGGGAAACATCACACACCAGGGCCCGTTGGGGGATGGGGGACAAGGGGAGGGAGAGCATTAGGATAAACACCTAATGCATGTGGGGCTTAAAAACTAGATGATGGGTTGATGGGTGCAGCAAACCACCATGGCACATGTCACTGCGGCTCCTGC	200	279
A00202:1331:HH2V7DSX7:1:1101:20799:4100	TCATATCCCACTGGA	ACTGGCCGCTTGACGGGGCTTGGGAAGGAGCTGCAAGGAGGCCAGGGAGGACTGGGATGCATGCCCGCCTGCACTGAGAGGGTTCTGTTTTCCCTGTGCCATATAGCCTTGGAGGATCCTCCCTCGGGGTCAGGAATCGAGCGGGGACACCGCTGGGCCACTCAGAAGGACCGTTTCCTGGGGACCACTGCGGCTCCTGC	200	279
A00202:1331:HH2V7DSX7:1:1101:21305:4100	GCCAGGTATAGCGTC	ACTGGCCGCTTGACGACATGTGAATAATGACTCAAAGAGAAATTACTTTCTGAAAGTAACTAGTGCTATGGAGAGAGCATTTTTTTTTTTAAAACAAACGTTTGGAAATGTCATTGTTTGGTGTTTTTTGTGATAGAAAATGTTGTACATATATCACCCATAGCAACTCCTATGTATGAAAACTTCACTGCGGCTCCTGC	200	279
A00202:1331:HH2V7DSX7:1:1101:23728:1595	AGAGCTTCACTACTT	ACTGGCCGCTTGACGGGCTATAACTGCCATAAATAGTGATTCCTCTGACAGATCTGGGCAAAGTAAATTGAAAACCTTCTGGAAAGGATTCACCATTAAAATGCCACATCTGTGATTCACGAGAAGAGGCCAAAATATCAACATTAACAGGAGTTTGGAAGAAGCTGATTCCAACCCTAATGGATCACTGCGGCTCCTGC	200	279
A00202:1331:HH2V7DSX7:1:1101:23818:1595	GTTTGTTATACATCT	ACTGGCCGCTTGACGTGCAAATACACATATACATAAAAATTAATTCTGACCAGGTTTTACTGTAAGCAAAACTACTAGCAAAGTCTGAATCAATGGTATAGTTAGATTTCTGCAATCAAGCATAGCATTTGATAGCTGAAATTGAACTTTTATCCTTAGTATAGATACTAACACTCAAATAGTGACACTGCGGCTCCTGC	200	279
A00202:1331:HH2V7DSX7:1:1101:24126:1595	GCGCAATTGATCGAT	ACTGGCCGCTTGACGAGGAACTCCATTGAGACCCCTACTGAGAAACATCTCCTTGCCCAGCCCAGAAACTGAAAACTCCCTTAGATTAACACACTGCTCTGGTGTATATGCTGATGGGTAAGAGAAGAGGGTCAAAGAGGGAGGCAAATAAAAGACCAGATCTTGCTTTCCAGTACATTGTCGGGCACTGCGGCTCCTGC	200	279
A00202:1331:HH2V7DSX7:1:1101:24614:1595	AGTTTTGTCCCTTAA	ACTGGCCGCTTGACGTGCTGGGATTACAGGTGTGAGCCACTGCGCCCGGCCTATTCACATTTTATGTATAAGGAAAGTGAGGCCCAAAGACATCTGACCGCAGCTTATAAGCAGCATTTCCTGGGGATCTTCTTCAGAGGGCTCCCTTCACCTTGCTTGGAGGGACAGAGAGCCCAAGGTGCCTACACTGCGGCTCCTGC	200	279
A00202:1331:HH2V7DSX7:1:1101:25789:1595	ACGCACACAAGCCCG	ACTGGCCGCTTGACGTCCCATAGTACAATACAAGTTGCAAAAGGTTTTATTGTTTTTTAAAATGTACTTAATGTTTTAGAGACAGGCTCTCCCTCTGTTACCCAGGCTGGAATGCAGAGGTGCAATCCTAGCTCACTGCAGCCTCAAACTCCTGGGCTCAAGTGATCCTCCTGCCTCAGCCTCCTCACTGCGGCTCCTGC	200	279
A00202:1331:HH2V7DSX7:1:1101:26567:1595	AAGTTGTTCGCGGGA	ACTGGCCGCTTGACGAGTGGCGTGATCTTTGCTCAGTGTAACCTCCACCTCCCAGGTTCAAGCAGTTCTCCTGCCTCAGCCTCCAACGTACCTGGCATTTCAGGAGTAGACCATTACACCCAGCTAATTTTTATATTTTTAGTAGAGACAGGGTTTTGTCATGTTGGCCAGGCTGCTCTCGACCTCACTGCGGCTCCTGC	200	279
A00202:1331:HH2V7DSX7:1:1101:26765:1595	GAGCGAGTACCGCCT	ACTGGCCGCTTGACGGGCAATAGTACTCATGAGCACTCCATAAGCCCCAAGAGACAAGTGAGAAAAATCAATCCCCATCCTGCAGATCCCCATCAATAAGCACAATCATCCCTACATGAGTGACTTTGTGCAGCCACCATTCCTAGGGGTTCTGGAAGTATTTTTCTGCCATGACAAACCTCACGCACTGCGGCTCCTGC	200	279
A00202:1331:HH2V7DSX7:1:1101:27760:1595	TTGTATCGCCGCCAC	ACTGGCCGCTTGACGCCCTGTCACTAAGGCTGGAGTGCAGTGGTATTATCTCGGATCACTGCAACCAACACACCCTGGGTTCAAGCAATTCTCCTACCTAACCCACCCTAGTAAGTGTAATTACAGCTGCATGCCACCATGCCCGGCTAATTTTTTTATGTTTAGTAGAGACGGGTTTTTACCATCACTGCGGCTCCTGC	200	279
A00202:1331:HH2V7DSX7:1:1101:29658:1595	TCTTTCCGCGAGCGG	ACTGGCCGCTTGACGAACTTCACACACCGGGGCCTGTTGGGGGTTGGGGAGAGGAGGGAGGGATAGCATTAGGAGAAATACCTAATGTAGCTGACGAGTTAATGGGTGCAGCACACCAGCATGGCACATGTATACATATGTAACAAACCTGCATGTTGTGCATATGTATCCTAGAACGTAAAGTACACTGCGGCTCCTGC	200	279
A00202:1331:HH2V7DSX7:1:1101:32172:1595	GATGCGAGGTCACGT	ACTGGCCGCTTGACGTTTAACAGGGCTCTCAATGACCATTTTCATGTGTCATTCTTGAAAATATAACATCCTTACATTTATGGTCAACTGATTTTCAACAATACAACACAGAAGGGAAATAGTCTTTTAAACAAACGGTGCTAGGACAACTTGACATCCACCTGGAAAAAGATAAAGATAGGCCTCACTGCGGCTCCTGC	200	279
A00202:1331:HH2V7DSX7:1:1101:3070:1611	TAGAATCCTGTCTTA	ACTGGCCGCTTGACGTAAAATCCTAAAACCACAAGACCGAGACTCAGAAAACCAACTTTGAACTGTGCTGGCCTCCAGGAGATGCAACATTGCCCATCTCCCTCCTAGACTGATGCTCCCTAGAACTCCGGGTGGCTCCACTACTCTGACTGAGCAGGTCAGACGGACAAATCCCGGGTGCCTTCCACTGCGGCTCCTGC	200	279
A00202:1331:HH2V7DSX7:1:1101:9344:1611	TATGGGACTGCTGTA	ACTGGCCGCTTGACGAAACTTCGGGAAATCCTCAGCCCTCGCTGGGTCACTTGGAAAGTGGGTTCACAATACAGTTCCCAGTTTTCTAATGAGGAAGCAAAGGCAGTGTTAGTAACAATAGGCAGCTCTGAAATGGGCATTTAGTATGTACCAAGCGTTGTTCTCTGCTTGCTAAGTATCACCTCCACTGCGGCTTCTGC	200	279
A00202:1331:HH2V7DSX7:1:1101:10248:1611	CGCGCGGTTAAATTA	ACTGGCCGCTTGACGTCATTTCCCCCTGAGACCTCACCCACATGGCCTTTGGTATTCCTACCAGCATTCTGCTCATGGTTGTCTGTGTGTCCTCTGAGAAGATGAATGCTTTCCCTCCAGCTCTCCTCTCCCCTTTCTGAGCCCTCAGCAAATTGACTTTAGTGCTTCCTTCACAGCTATCTCAGCACTGCGGCTCCTGC	200	279
A00202:1331:HH2V7DSX7:1:1101:10303:1611	CATGTGGAAGTGTGT	ACTGGCCGCTTGACGTGATTTGGTTTGTTTGTTTTGACAGAGTCTCACTCTGTCTCACAGGCTGGAATGCAGTGGTACGATCTCGGCTCACTGCAACCTTCGCCTCCCAGGTTCAAGTGATTCTCCCACCTCAGCCTCCCTAGTAGCTGGGATTACAGACATGCACCATCATGCCCGGCTAATTTCACTGCGGCTCCTGC	200	275
A00202:1331:HH2V7DSX7:1:1101:10592:1611	ATGGGGTTTCGTGTT	ACTGGCCGCTTGACGAATCTGGGGCACTGGCCAAGTCTGAGAAAGCAAGTTAAGGTCAGCATTCAGAGCCTAGGCCAGGACGAAGGGCTCAGGCAGAGGTATGGGCAGTGCCAGGTGCTGGCTGAAGGAAGATGATAACGTATTTGGCACCTACTATTTGCCAGGCACTTTGAATACATTTAATCCACTGCGGCTCCTGC	200	279
A00202:1331:HH2V7DSX7:1:1101:11840:1611	CATGGCGCATCATCG	ACTGGCCGCTTGACGCTTGCCCACATAGTGAAACCCTGTCTCTACTAAAAATGCAAAATTAGCTGACCGTGATGGTGGGCGCCTGTAATCCCAGCTACTCGGGAGGCTGAGGCAGGAGAATTGCTTGAACCTGGGAGGCGGAGGTTGCAGTGAGCTGAGATCATGCCATTGCACTCCAGCCTGGGCACTGCGGCTCCTGC	200	279
A00202:1331:HH2V7DSX7:1:1101:17571:1611	ATCTCCTCATCGGAA	ACTGGCCGCTTGACGAGACTGCGGGAAAGCCCCAAGGCTAAGTGGTCTTTTGAAGGGTGTGTGCTGCAGGGTCAGAGCAGGCAGAGCCAGCCAGGCATGAGTCCTGACTTGGGCCCACGCCTGGGCCCCTGCACAACACTTTATGGGCGTCATCCCAGGCAGATGGGGAAATCGAGGCTCAGTTTCACTGCGGCTCCTGC	200	278
A00202:1331:HH2V7DSX7:1:1101:17680:1611	CCCATAGTCGTAATG	ACTGGCCGCTTGACGAGAATATTCAAAGATCATCTATTATTTTCCCTGTTTCAGGGAATTGTCCCAGGGGAAATGTCATGTCCCCTACAAGTAGGACCAAACCTTTGCTCTTGGGTCGAAGTGGCTTCTATCTGAGCTTAGTTTAGAAAATGGAGCCCATCTTCCCTCACCAAGGGATAACACAGCACTGCGGCTCCTGC	200	279
A00202:1331:HH2V7DSX7:1:1101:18584:1611	GGGGACGAGACCCAG	ACTGGCCGCTTGACGACGAGGGTGGTGGGCAGCCCGCGCTAGCCCAAGCTCCCGGGGTCACTCCAAGGAGTAGTGAGGGCTCCCCTGCAGGTTCAGTGAGAGGCGTGGTCGTATTAGGGCGGTTAGAGGAGGGGCGTCTCCCTTCCCTTCCTTCTGAGTTTTCTTTGACACTGTCATCTTTCAGTCACTGCGGCTCCTGC	200	279
A00202:1331:HH2V7DSX7:1:1101:20374:1611	CGTTTCCCGCATGCC	ACTGGCCGCTTGACGTCACTCTGGTTCCTGCATTATGTACTTCTGGTTGCGCAGGGAGGCAGTGTTCCTGCTGGTCGAGAGATCACAGATATCTCCTTCCCAGCTGCCCCTGCTTCAGTCACCTTTCTGCCTCCTCTCCCTGCAGAGATTTCAGCTGTGAAGCAATGTGACCATGAACTCTGGCCACTGCGGCTCCTGC	199	278
A00202:1331:HH2V7DSX7:1:1101:21332:1611	GTCAAGCCGGTATGA	ACTGGCCGCTTGACGGAATGGTTTCCTTAGCAGAGGAAACTTGGGGTTGTGGGATGTCGGCTCTTGGCAAGACATCACTCAAAGCTCACAAGGCCTTCTCTAGCAGTACGGACGGAGAGGGGAGAGCATGCCTCCAGCTCCCTGCCCAGTGGGCACCCAGGCAGGCAAAACACCTCCCAGCTGTGCACTGCGGCTCCTGC	200	279
A00202:1331:HH2V7DSX7:1:1101:23014:1611	CGACATATGAAATCC	ACTGGCCGCTTGACGTGTGCACTTCCACTAGAGTGTCAGCTCCTGGAGGACAGGAGTCCCATTAGCCCTGCTCATCCTTGTATCACACCTAGTGACAGCCTGGTATGTCGAGGGTGCTCATTGCATGTTGGTTGAGTGAGTAGCCGATGGCACCAGGACAAGCAGCAAATCTTGAAGCTGAGGGGCACTGCGGCTCCTGC	200	279
A00202:1331:HH2V7DSX7:1:1101:26160:1611	CATCATCCTCTGTTT	ACTGGCCGCTTGACGACCGCACCTGGCCAGCAGACTTGTTTTAAAAGCCACATGAGATAGTTATGTAACAGCACATATTTGGGTAAAGGAAAAAATAATGAAGCTTTAAAACTCCATTCTGGAGAGATACTCAATTTTCTGAAGCAAAGACTTTCAATACTTGCCCCCAAAAAAGTAACTGTTCCCACTGCGGCTCCTGC	200	279
A00202:1331:HH2V7DSX7:1:1101:27805:1611	GGTTGACTGCATATC	ACTGGCCGCTTGACGTGCTTAGGGCATTTTGTTCTTGATGTTTGCTTTCTCTGGAATGCTATTTCACCAGGTACTCTCAGCTTACATCCTCATGTTCATTTAAATCTTCAGTCAGATGTCAACTCAGTTTCCAGGCTGAGCTTCCTATCCTACTCCCTACGTGGTTTTTCTCAGTAATACTTATCCACTGCGGCTCCTGC	200	279
A00202:1331:HH2V7DSX7:1:1101:29993:1611	CACACGGTCCGTCGA	ACTGGCCGCTTGACGGAGTAAGAGTCTCTTAAAAAAAAATAAAAATAGGCTGGGCGCGGTGGCTCACGCCTGTAATCCCAACACTTTGGGAGGCTGAGGTGGGCTGATCATGAGGTCAGGAGATCGAGACCATCCTGGCTAACACGGTGAAACCCCATCTCTACTAAAAATACAAAAAATTAGCCCACTGCGGCTCCTGC	200	279
A00202:1331:HH2V7DSX7:1:1101:30047:1611	TAACTCTGGGGTGCC	ACTGGCCGCTTGACGAATAGAGTTGTTTGTTAGAATTGTCTTCCCAGGAGATGGAAAAAGACGCCATCACAATATGATTAATGCTTTATTTTTCAGCTACAGAAATGTAATAACTTTGCCAAAGTAATTACACTACATAGAGTGGCAATCGTTCTATTAAAAGTAAGACCCAGTAATGTTAGGATCACTGCGGCTCCTGC	200	279
A00202:1331:HH2V7DSX7:1:1101:30933:1611	AGTTGGCCCTTGCAC	ACTGGCCGCTTGACGTGTAATCCCAGCACTTTGGGAGGCCCAGGCGCGCAGATCAGCTGAGGTCGGGAGTTCGAGACCAGCCCGACCAACATGGAGAAACCCTGTCTCTACTAAAAAACACAAAATTAGCCCGGCGTGGTGGCACATGACTGTAATCCTAGCTACTCGGGAGGCTGAGGCAGAATCACTGCGGCTCCTGC	200	279
A00202:1331:HH2V7DSX7:1:1101:31693:1611	TTACATCTGCTCCTC	ACTGGCCGCTTGACGTTAGTAAGTGTTCATAGAAGGCCAGCTCATGGCATTTTATAGTGTTGAAGGTTTTTCTTTAATGGGTATTTAAATGGCATATCTATGGTGATTAGAAAAAAGAGAGAGAGAGGCATTGGGATCAGCAGTGACACTAATAGGGGAAGGTCACAGGTAACCAAGGTCCCTGCCACTGCGGCTCCTGC	200	279
A00202:1331:HH2V7DSX7:1:1101:1994:1626	ACTTCGCAATCCTCG	ACTGGCCGCTTGACGCCTAGAGGAGCCAGGCTCTCAGAACTACGGTGACAGCCACAGCTGTGAGGGCCTCAGCCAGCTCTGCCCTTTGTTTGCCCAACACCCGGACACAAGAATCAGCTCTTGTTACCAGAATCCCATCAAGAAGGGCAAAGCACTACGCTTTCAAAAATAAAGCCACATGTGCACACTGCGGCTCCTGC	200	278
A00202:1331:HH2V7DSX7:1:1101:3097:1626	GGAATGATTTCTGCC	ACTGGCCGCTTGACGATCCAACAAGTTTGTAGTAATTTGCTATAACAGCTTTGGGAAACTAATATCGCATCCTGCAAGGAGGTGTATGAATTGCAAATTACAAAAAGGGAAGCAAAGTTACATCTTGCTTTTTTTTTTGATCTGAAGATCCCCTTCTACCAATATACCAAAGGTTTCCACATTAGCACTGCGGCTCCTGC	200	279
A00202:1331:HH2V7DSX7:1:1101:4851:1626	CGAAGGTTTGTAGGG	ACTGGCCGCTTGACGAGCTGGTGGAAACTCAGATGTTGCTCAAAGCTTGAAACACATAACGACTTTGTGATGAAAAACATAGAAAATACTTGCTGGTGAGGGGAGAGCAGCAGTGACACATTTCCAGTGGTATGCTTACTACAGCTGAAAAACCAACTTCACCTCGAAAAATAAACAGGGTGAAACACTGCGGCTCCTGC	200	279
A00202:1331:HH2V7DSX7:1:1101:5556:1626	GGACCTCAATACCAG	ACTGGCCGCTTGACGATCCACCTCCCTCCAACCAAAGCAACCACCTAAACCCAAGCTGCACTGAAAACCAAGTTTTAAATAATCCAAGCTGTGGGACATGTAAACTGGTGCTCTCAAAGACTCTGGTCATCCTGTCTGCTGCCTAGCTAGCACACTAAATCGCTCATTTGAGCCATCTCAGCAACCACTGCGGCTCCTGC	200	279
A00202:1331:HH2V7DSX7:1:1101:6460:1626	GTCAGCAGCAAATCT	ACTGGCCGCTTGACGGAGGAGGGGCACGCCGCCTAGGTGCCAATGGGTGTTGTTCGGGGAGGGAGCTCTGAGGCGGCAGGAATGGGGTCTGGGCCCTGAGGAAGAAGGTGGGAGCAGCCTGCCACCCCTGCCCCCATTCCTGCTCCGGAGCTTGTGTAGGTCATGAGCTCAGCCAGGCTGGCCCACACTGCGGCTCCTGC	200	279
A00202:1331:HH2V7DSX7:1:1101:6479:1626	CTATGTTGCCGTGCT	ACTGGCCGCTTGACGAACTATATTTGGAGAGAAAGTCTAAGAGTTGGTTAGGTTAAAATGAGGCTGTTAGGACTGAGTGTTAATCTAATGTGACTGGTGTCCTTATAAAAGAGAGGAACAGACACCTGGAGCATGTGTGTACAGAGGAATGACCAGGGGGAAAGGAAACAAGACATCAGCCATCTCACTGCGGCTCCTGC	200	279
A00202:1331:HH2V7DSX7:1:1101:6822:1626	TGCGTACTAGGGGCA	ACTGGCCGCTTGACGTAAAGAAAAATGTTTTGTTATGATGTCATTTGCCTAATTAATAGCAAAAGAGGATTGAATTTTCCCTATGCAATGTCATCTAGCCTTTGAGATTTTAGAGTTAATGACTCAAATCAATTGTCCTGTCTTCTGTGAAACCTTCCTGATGCCTTCAGTTGGATAAATCTACCCACTGCGGCTCCTGC	200	279
A00202:1331:HH2V7DSX7:1:1101:9281:1626	GATGTGGTAAAGCTC	ACTGGCCGCTTGACGATCCGCCTATGTATGAAGCTAGTTGATTTCCAGTTGCACTATTTCCAGTTGCCTCTGAAGTTCACAGGCAATACATTGTCTAGTCCTTTGCGAATTTCTCTGATTTGTGGGCACAGTTATGAAGTTTCCCCACATGTGAAGACAGGTACAAAATAGCAGAGCCAAGCAGACACTGCGGCTCCTGC	200	279
A00202:1331:HH2V7DSX7:1:1101:12301:1626	ACGGATACACAGAAT	ACTGGCCGCTTGACGGAGGAGGGGCACGCCGCCTAGGTGCCAATGGGTGTTGTTCGGGGAGGGAGCTCTGAGGCGGCAGGAATGGGGGCTGGGCCCTGTGGAAGAAGGTGGGAGCAGCCTGCCACCCCAGCCCCCATTCCTGCTCCGGAGCTTGTGTAGGTCATGAGCTCAGCCAGGCTGGCCCACACTGCGGCTCCTGC	200	279
A00202:1331:HH2V7DSX7:1:1101:14615:1626	TATCATGCTACTAAG	ACTGGCCGCTTGACGTTTGATAAGCATATAGAAATGTATTTTGCTATTAAAATCAAATCAAACCTGATGAGGATAATGTTACTAAGATTATAATAATAGGAGAAGGTTCAAAAGTACTTTATTGAAATCCAAATTCTGGAAACTAAATTCAAATTCCTTTAGAGCACATGGAAACAATTTTCTTTCACTGCGGCTCCTGC	200	279
A00202:1331:HH2V7DSX7:1:1101:16477:1626	TAGATTATCCCAGTT	ACTGGCCGCTTGACGCTTGAGAGGAAAGGCTTAGAGAACCCTTCAAGTTCTGGGGCTACCGTCCACATCCTCCTCTGGCCACCGGGCCGTATAGTTAGTTCCAAGGAGTCCAGCTGTGAACTTCCTGGGACTAAGACACCAGGGACCTACATCTGAGCAGCACAGCCCCTTCTGTGTCTCTGAGTCACTGCGGCTCCTGC	200	279
A00202:1331:HH2V7DSX7:1:1101:17381:1626	CCACCCTGGACGTAG	ACTGGCCGCTTGACGCAATGAGAACAACTCAGGTGGAGTCACATTTACTTCTGCATCACATTTAATAGACCCAAACAACATGCAAATAGACCCAATGCCTCTGCCAAACCCCTCCTTCCCCTTCAGGGCTCACCCATACCTCCATCACTGCAAGGAGACCCCTGTGGTGTAAGTGCTGTTTTAAACACTGCGGCTCCTGC	200	279
A00202:1331:HH2V7DSX7:1:1101:17671:1626	GTTAATACTCTAAGG	ACTGGCCGCTTGACGCCGGGGAAGGGGACAGTGCTGAATGAAGGTGAGTGGAAGAGCTCCAGCCACCACTTCCATCCCTCCTCCTGACTGTCCCAGTGGATTCCCCTCTCTAGGACCTCATTGTACAACAATTTCCTTTTCCCTGGAGAGTGATATATCAGGGGAGGTAGGTGGGGGAACATGGCCACTGCGGCTCCTGC	200	279
A00202:1331:HH2V7DSX7:1:1101:19352:1626	ACCTTTGGCCCGGGA	ACTGGCCGCTTGACGGTCTGGCACTCCCTAGTGAGATGAACCCGGTACCTCAGATGGAAATGCAGAAATCACCCCTCTTCTGCGTCGCTCACGCTGGGAGCTGTAGACCGGAGCTGTTCCTATTCGGCCATCTTGGCTTCTCCCCGAGATGAATTTCTTGTAGGCAGTATATAGTTGGGTCATTACACTGCGGCTCCTGC	200	279
A00202:1331:HH2V7DSX7:1:1101:21504:1626	GCGCTAAGGGTGCGT	ACTGGCCGCTTGACGTTCTCAGAAGCAGTCTACTGAGCTCTTCCAGTGCATGTACTTCAAAGACAAAGACCCTGCCACCGAGGAGCGTTGCATATCTGATGGAGTTATTTATTCAATTAGAACAAATGGTGTGCTTCTATTTATACCAAGGTATGTTACATCTAATGCAATGGTGCATAAGAAATCACTGCGGCTCCTGC	200	279
A00202:1331:HH2V7DSX7:1:1101:22372:1626	TAGTAAAGATAAACA	ACTGGCCGCTTGACGTGTCATGGAGGTTTCAGTATGGTAGACAGTGTGTTGATTTACCAGCCAGACTGGAAATCGTCAAATCTACTTCTTTTACCACATCGTTCATGTTGTAATGTAAACACTATTTAGGCCTCTATGATAAACTATCAGATTAGAAAAAATACATAATAGTTTTAGGTGGATCACACTGCGGCTCCTGC	200	279
A00202:1331:HH2V7DSX7:1:1101:24903:1626	CGTGGGGTGAGCAAC	ACTGGCCGCTTGACGCCAGACAGGCCGATGGGATAAATTAGCTTCCTAAGCGGAGATAAATAATTATTACTCTCTGAATACAGAACTGGGCAAGTCCACAAACGCATACAAACATCAGCTTCATAGGCATTCAATGTGACAAATTTGCGAGGCAGAGTTGTGGTACGCAGCTCTCTGGCGAGCTTCACTGCGGCTCCTGC	200	279
A00202:1331:HH2V7DSX7:1:1101:25391:1626	CAATCGGATGGTGTC	ACTGGCCGCTTGACGTGCTCAATAAATATTTGCTGCATTTTGTCAGTTAAATCCATACCAAGGCTCGTGGCAGTCGAGACTCGAAGGTCAGGCAATTAAGAAGAGTGAGATGAGGTTGGAAGGGAGGCTGGGGCACCCTTAAGTGCCCAGCTCTGAAATGCCAAGAAAGTACAAACGCAGAAACACACTGCGGCTCCTGC	200	279
A00202:1331:HH2V7DSX7:1:1101:25409:1626	TAACTTTTACGACAT	ACTGGCCGCTTGACGTGAACCTTCAAGCCTTTGCACATGCTGTTTTTTTCTGCCAGAAACTCCCATCTTTCCTCTCTTCATCTGTCTACTTCCCTATAACCTTTCTAAGCTCTAACATCACTTCCTCGGGGATCCTTCCCCCACTGTGTCCAGACCAGGGAGTCCAAGGTGGTCTCTAGTAGTTTCACTGCGGCTCCTGC	200	279
A00202:1331:HH2V7DSX7:1:1101:26205:1626	CCCTCACTAGATACG	ACTGGCCGCTTGACGATCACCCAAACAGCTGCTGTGGGGACCACAGAGCTAAGGGGAACACACCGGGTGTAGCACAGCCCACAGTGACTTCAAGAAGCCATTCTTCTCAACCTGCTTCTATAATTCAGCTGTGGCTGGGTGTGGTGGCTCAAGCCTGTAATCCCAGCACTTTGGGAAGCGGAGGTCACTGCGGCTCCTGC	200	279
A00202:1331:HH2V7DSX7:1:1101:27706:1626	TTTATGGTTTGAATG	ACTGGCCGCTTGACGGCTGCCCCCTTCCCCGAAGTGCAGCCTTGCAGACCCCGGGGCGGGGAAGGGGGCGGGAGAGAGGCTTGCATCTTGCAGCCCTCCGGTCCCACGGAGGGCACAAGCTGCTCGCTGGCTGCCCCAAGGGAGGAGTGCGAGGAGTGGCGAGGGCTATCAGCCCTGGTGGGCGACACTGCGGCTCCTGC	200	279
A00202:1331:HH2V7DSX7:1:1101:32027:1626	TCACCACAATTTGAG	ACTGGCCGCTTGACGATTAGAAGTTTTTGAAGCGGGGCTGGGCATGGTGGCTCATGCCTGTAATCCCAGCACTTTGGGAGCCTGAGGCGGGCAGATCACGAGGTCAGGAGTTCAAGACCAGCCTGAACAACATGGTGAAACTCCGTCTCTACTAAAAATTACAAAAATTAGCCGGGTGTTGTGGCCACTGCGGCTCCTGC	200	279
A00202:1331:HH2V7DSX7:1:1101:1334:1642	CCCATGCCGTTAATG	ACTGGCCGCTTGACGGATGCCATGGCAAAATAGAATTTCTTTCCTGTGAGAACACATGGACACATGCAAGGGAACAGCAGACACCGGGGCCTACCAGAGAGTGAAGAGTGGGAGGAGGGAGAGGATCGGGAAAAATAACTAATGGGTACGAGGCGTAATGCCTGAGTAATGAAATCATCTGTACACACTGCGGCTCCTGC	200	279
A00202:1331:HH2V7DSX7:1:1101:1353:1642	CACTAACTCTGTGTA	ACTGGCCGCTTGACGCAAGAGCCCTTTACTTCACTGGGGGCCATGGAGATCCCTCCTGCCCATTCTTTTCATCTCTCTTCTTATCTTTCTTTCTTTTTGTTTTCTTTGACATCAAACTACCATTCACATTTACTTCAAGAGCTTTTTTCTTGAGACAAGATGAGGAGGCCTGGGGAAAGGGTGGACACTGCGGCTCCTGC	200	279
A00202:1331:HH2V7DSX7:1:1101:2889:1642	ACGTCGTGTAGTCCT	ACTGGCCGCTTGACGAGTTCCTGGTAATGTCTAAATGTACCACACCCCTTTTGGGCAGAGATATACTCTCTATCTGATAAAGGACTTTTATCCAACATATACAAAGAACTCTTAAGCTGGGCATAGTGGCTCCCGCCTGTAGTCCCAGCTACTCAGGAGGCTGAGGTGGGAGTATTGCTTAAACCCACTGCGGCTCCTGC	200	279
A00202:1331:HH2V7DSX7:1:1101:5421:1642	GCGAACGACAAGTGG	ACTGGCCGCTTGACGAAATTACTGATTGTCAGATTCTATGTTTGTCTTCTTTGTTTTGTTGTAATCATATCACTTCATTTCCCCACACCCTCCTCCTCCGGGGAGAGGTGGAGAAGAACTGTCTCATGGAAAGATTTCTCTAATGAGTACCCTAAGTGACAGAAAGACCATATAGAGCAATGCTTCACTGCGGCTCCTGC	200	279
A00202:1331:HH2V7DSX7:1:1101:5927:1642	TGACGGCACCTGGTA	ACTGGCCGCTTGACGGAAAAGGGTGGGTGGGGCGACCCTCAAACTGACTGGTCCTTGCATCCCGCCACCTGCCTCTGGGTCCTCACCCTGAGGATTGGAGTGGAGTGCTGGTGGGTTCCCACGTGTAGCCCCCAGAGGGTACAGGAGGCAGTGCTGACTGATTACTTTTAGAGATGGAAAGCAGACACTGCGGCTCCTGC	200	279
A00202:1331:HH2V7DSX7:1:1101:7536:1642	TATTACAGTTAAGGA	ACTGGCCGCTTGACGTAGGAATGTTTACAAAACATTCAGGAGTTTGAAGCCTCCCAATAGTAAAGCTGGGAAGGGTCCCATCTGTGGGAGAGTAAGAATTGAGCCTGGATCCTCCCCTGACTCTCATATCTCTTTTTCCCAATCGTGGTTTGTTGCCTGGGTTTACTTGGGTCATCTGGCTGATTCACTGCGGCTCCTGC	200	279
A00202:1331:HH2V7DSX7:1:1101:8043:1642	GACGCAGTGTGGACG	ACTGGCCGCTTGACGAAAATTAAAAAGAGCAAACCAACAAACAGCACCTGAAAAATCTCTCACGGGCTTTGAAGATATGGCCTGGCGTCCACAAAAAGAGTGGAGGGAAGACACTGGCCTCTGCGAACCCGCCTCCCTCCGGGAATAAAAGGCGGAGGGCGGGAGGGGTAACAGCCGCGCCCCGGCACTGCGGCTCCTGC	200	279
A00202:1331:HH2V7DSX7:1:1101:9381:1642	CCGACCCTACATCTC	ACTGGCCGCTTGACGTTCAGAATAATTATATTAGTAGAGATAAAGAGGAAAAGTATTAATGATAAAAGAGAAACTCATCAAAAGGATCTATCAATACTAAGTGTGTATGCAATTACGAACAGACTTCCAGCCGGGTGCGGTGGCTCATGCCTGTAATCCCAGCACTTAAAGATGCTGAGGTGGGTCACTGCGGCTCCTGC	200	279
A00202:1331:HH2V7DSX7:1:1101:9724:1642	TTGGGCGCGGTTCGC	ACTGGCCGCTTGACGTGGCCAACATGGTGAAACCCCGTCTCTACTAAAAATACAAAAATAAGCTGGGCAAGGAGGCGGGTGCCTGTAATCCCAGCTACTTGGAAGGCTGAGGCAGGAGAATAGCTTGAACCTGGGAGGCAGAGGTTGCAGTGAGCTGAGACTGCGCCACTGCACTCCAGCCTAGGCACTGCGGCTCCTGC	200	279
A00202:1331:HH2V7DSX7:1:1101:10610:1642	AATACCTCTACCGCC	ACTGGCCGCTTGACGGTGAGTGAGTTCCCATGGGATCTGGTTATTAAAAATGTGTAGGACCTCCCCCTTCTCTCTTCCTCTTGCTCTGGCCATGTGAGATATGACTCTTTCCTCTTTTCCTTCAACCATGATTGTAAGTTTCCTGAGGCCTCCTCAGCCATGCTTCCTGTATAGCCTGCAGAAACCACTGCGGCTCCTGC	200	279
A00202:1331:HH2V7DSX7:1:1101:10755:1642	GCTGGAAAGAAGCGT	ACTGGCCGCTTGACGCCTGGAACCCTGTTTGAAAACCACAGATCTAGTTCAATCCTCGTTGTCCATATGAGGAAACTGAAGCCCAAAGAATAGAAAGAAACAAGACGACCTTGTGCAGAGGGAGCAGTAGGATTAGGACTTCACCCTCCTAATTCCTGGGGTTCTGCTATTCTCTGCTCCCTACACACTGCGGCTCCTGC	200	279
A00202:1331:HH2V7DSX7:1:1101:10954:1642	GTTTTCAATCTCCGA	ACTGGCCGCTTGACGTCTTTATTACGGTCTCTTCCTTCCTGAATCTCTGTCCATGCTAAATCCACTTCCTCCTGGTCACCCTGGGAACCCCACATGTTAAGGGTTGAACTGTTTCCCCCAGGAAGATATGTCGAGGTCCTAAGCACTGGTACCTGTGACTGTGACCTTATTTTGAAAATAGGGCCCACTGCGGCTCCTGC	200	279
A00202:1331:HH2V7DSX7:1:1101:11098:1642	TCAGGTAGATAATAA	ACTGGCCGCTTGACGGCAGAGTCCACTGCTTCATCCTCCAGGCTGCTGTGACCCTGGCGGATCCCTCAACCCAAGCCTTCCCTTAGGTGATCGGAGGGCTATATTTGTGCACACACCAGTCTTACCTCATTGGCTGGGGGACATTTAGTTCTCAGCCAGGCGCGGTGGCTCTACACAAAAATACACACTGCGGCTCCTGC	200	279
A00202:1331:HH2V7DSX7:1:1101:11153:1642	AACAACCTAAATAAT	ACTGGCCGCTTGACGACAAGGCTCTAACCACCAAGACACTGTGTTTCTGTTTGGTGCTGAAGGATTGCAGGGGTCTCTGGGTTGGAAGCCAATGTGGCCGTGTGGCTTGCTTCCTGTTTGTTGTTGTGGGTGGGAGCTCTACCCTGCTGTCCATTCCAGATACAAGCCTAGACACTATCTATCAGCACTGCGGCTCCTGC	200	279
A00202:1331:HH2V7DSX7:1:1101:12599:1642	ATGTGTCGAATCTCA	ACTGGCCGCTTGACGCCATGCCAGAGGGGTTGCTCTGGGGTCAAACGCGGACGCCTTGACTCATGAGACAAGGCTGAACCCGGTAATGAGAATGCTAGCAGAACTTTGGAAAGTCCGGCGACGCGGGAAGGTGTTACGCGTTCTTATGACCGACCTTCGGGGGCGATATACCGACAATCGTCTCCCACTGCGGCTCCTGC	200	279
A00202:1331:HH2V7DSX7:1:1101:13232:1642	ACAAACCAGGGGGGC	ACTGGCCGCTTGACGCAGGTTAATTAAAAAAGTGAAAAGCACAGACGGGTGGGATTTTTTAAAAAACTTTGAATTTGCCGGGTGCGGTGGCTCACGCCTGTAAACCCAGCACATTGGGAGGCGGAGGCGGGCGGATCACCTGAGGTCGGGAGTTCAAGACCAGCCTGACCAACATGGAGAAACCCCACTGCGGCTCCTGC	200	278
A00202:1331:HH2V7DSX7:1:1101:13792:1642	AACAATTCCACCCCC	ACTGGCCGCTTGACGCTGGAGGTGTGAAATCCAGGAGGTGAGAGGATTACCCTCTAATAAATACAACTCTTGGGGTCCTGGGAACAACCTCATGAATTTGCAGTGAAGACAGATACATCTTTCCTCTTTCCTCTGATTTTTCCTTGATCCTTACAAGAGGTGCTGAACTTCCTGTTAGCAGACATCACTGCGGCTCCTGC	200	279
A00202:1331:HH2V7DSX7:1:1101:14190:1642	GGTCCGTTAGAACAT	ACTGGCCGCTTGACGGGGCTACAGGTGCACACCACCACACTCAGCTAATTTTTGTATTTTTAGTAGAGACAGGTTTTACCATGTTGTACAGGCTGGTCTCGAACTCCTGACCTCAGGTGATCCGCCTGCCTTGGCCTCCCAAAGTGTTGGGATTACAGGTGTAAGCCACCATGCCTGGCCTCTTACACTGCGGCTCCTGC	200	279
A00202:1331:HH2V7DSX7:1:1101:14226:1642	GGAACACTCCGTGAT	ACTGGCCGCTTGACGCCACAGCAGAGACCTAGGGATCAGAAATAGCAGCAGCTCGCCCATCAGAACTGCATCCTGGCTAGGCTGGCCACAACATGACATCAGGTCAAGCCAGCCTGCCAGCGTAGAGGTTCTGCACAGGGAGAGGGCTACCTCCCTGAAGAGCATCTCTTTAGGAGCACTACAGTCACTGCGGCTCCTGC	200	279
A00202:1331:HH2V7DSX7:1:1101:14588:1642	CCCTCAAATTTAAAG	ACTGGCCGCTTGACGGAAAGAGGCTTAATGAGCTTATAGTTCCACATGGCTGGGGAGGCCTCACAATCATGGTGGAAGGCAAGGAGGAGCAAGTCACATTATGGATGGCAGCAGGCAAAGAGAGAGCTTGTGCAGGGAAACTCCGATTTTTAAAACCATCAGATCTCATGAGATTCATTCACTAACACTGCGGCTCCTGC	200	279
A00202:1331:HH2V7DSX7:1:1101:14751:1642	ATATAACTGGCCAAC	ACTGGCCGCTTGAAGTTTTTTCCAAGCCAGAAAGCGGTTAGACAATTGGTCCTTCATTTGGCCCCTCCTGCGATGACCGCGGATTGGACGGCTGAGTCTAGCTACGCGGGCCTCCGCGGGAGCGCGACCGGGCCAATCAAGAGCTTGGCGTATTTTACAAACTGAGAAAGTAGCTCCAGCAGCACCACTGCGGCTCCTGC	200	279
A00202:1331:HH2V7DSX7:1:1101:17119:1642	TTCGGCGGCGTCAAT	ACTGGCCGCTTGACGCCACCCTAAAACTTATCAAAGAAACGAGAGAGAATGAAGTTAAACATGGAAAAATACCACTCATTCCACAAGCTTTTACTAAGCACCTAGAAGCTGCCTAACATGTGCCAGCAGTAGAAAAATAAAGGAAAGTTCTAGGGGTTAACAACATGCTAAGCAGATCAAATATCCACTGCGGCTCCTGC	200	279
A00202:1331:HH2V7DSX7:1:1101:19018:1642	GGAGCCGTCTGCAGA	ACTGGCCGCTTGACGTCGTCTCATTAATAAAATGCAATAAATTAAACGAATTCCTCAAAACATTATGAATTAATGTTAGCTATTGTTATTGTCTCCCATATTTTATTGCTGTTGTTATTTTGGTCACAAACACCAGTATGTACTACAACTGATTACTCTGCTTGAGGAATTCATGAATTTGTCTCCACTGCGGCTCCTGC	200	279
A00202:1331:HH2V7DSX7:1:1101:21224:1642	CTGAGTACCCAGCAC	ACTGGCCGCTTGACGAGTCTCACTCTGCCGCCCAGGCTGGAGTGCAATGGAACAATCTAGGCTCACTACAACCTTTGCCTCCTGGGTTGAAGCGATTCTCCTGCCTCAGCAACCGAAGTAGCTGGGATTACAGGCTCCCGCTACCACGCCTGGCTAATTTTTGTATTTTCAGTAGAGATGGTGGTCACTGCGGCTCCTGC	200	279
A00202:1331:HH2V7DSX7:1:1101:21278:1642	TTGGCGATTTTGAGT	ACTGGCCGCTTGACGTTATAAAAAATATGTATATTTTAAAGAGATGGAGTTTCACTCTGTTGTCCCGGCTGGAGTGCAGTGGTGCAAAAATAGCTCACTACATCCTCGAGTTCCTGGGCTCAAGTGATCCTCCTTTCTCAGACTCCTGGGTGGTTAGGACTATAGGCATGTGCCACCACGTCCAGCACTGCGGCTCCTGC	200	279
A00202:1331:HH2V7DSX7:1:1101:21694:1642	GCGAGATGCAAGTCC	ACTGGCCGCTTGACGAAGGAGCAGGCTGTTGCTGCCGGGGCTGAGGCACAAGTGAGGTATGGGCTGCTGCCACCGGGGCTGAGGAACAAGCAAGGCATGTATTCTCCATTTGCCAGCCTAGGTTGCCACCACTAAAAGCAACCATGCCCTCCCCAGTGGCAGGGCCAACGTGTGGCCACTGCCACCACTGCGGCTCCTGC	200	279
A00202:1331:HH2V7DSX7:1:1101:21730:1642	GGATCACATGGGATC	CTGGCCGCTTGACGACTGAGCCCACTGCCTATTTTTGTATGGCCTGCGAGCTAAACTAATTTTCACATTTTTAAATGGTTAAAAAAAAAATCGGCTGGGCGCGGTGGCTCACGCCTGTAATCCCAGCACTTTGGGAGGCCGAGGCGGACGGATCGTGAGGTCAGGAGATTGAGACCATCCTGGCCACTGCGGCTCCTGC	199	278
A00202:1331:HH2V7DSX7:1:1101:21784:1642	ATTCACTAGACCAAC	ACTGGCCGCTTGACGCAGAGTTCTTATCATTGGGGTTCTGTTACTTAGGCATGAATTACTGAATAATTGTCATGTGGTATAGCTCAGCCTCCAGTCCCCCCTCCTCCCCAGAGGTGAGGCTGATAGCACGTGGCTCAGAGCACCAGTGCTAACCCCGGGGCAGAGAGGCCAGCCTGCCTTGAGTCCACTGCGGCTCCTGC	200	279
A00202:1331:HH2V7DSX7:1:1101:22073:1642	ACCTCAGCGTGGTCA	ACTGGCCGCTTGACGTAAACCCATGAGAGATGAGCCCTCTTTTCCGACGTAATAGCCTTGGGGGAGGTGGACCAGAAAGCTGCTGAGCCTGCTCTAATTGGCACAAACAGGGAAGGAAAAAATCTCATAAAACGTTGTCTTGGGCTTTTCAACTTTCTCTGGACAGGATTCCAGTACTATTAAGGCACTGCGGCTCCTGC	200	279
A00202:1331:HH2V7DSX7:1:1101:24135:1642	TGGGGGCAAAAAATG	ACTGGCCGCTTGACGGAGGAGGGGCACGCCGCCTAGGTGCCAATGGGTGTTGTTCAGGGAGGGAGCTCTGAGGCGGCAGGAATGGGGTCTGGGCCCTGAGGAAGAAGGTGGGAGCAGCCTGCCACCCCTGCCCCCATTCCTGCTCCGGAGCTTGTGTAGGTCATGAGCTCAGCCAGGCTGGCCCACACTGCGGCTCCTGC	200	279
A00202:1331:HH2V7DSX7:1:1101:26377:1642	ATCATTGTTCTGAAC	ACTGGCCGCTTGACGCAATTGACTTTTTTTTTTTTTTTTAAATGGAGTATAACTCTGTCGCCCAGGCTGGAGTGCCGTGGCGCGACCTTGGGTCACTGCAACCTCTGCCTCCTGGGTTCAAGCAATTCTGCCTCAGCCTCCTGAGTAGCTGGGATTATAGGCGCATGCCACCATGCCTGGCTAACACTGCGGCTCCTGC	199	278
A00202:1331:HH2V7DSX7:1:1101:26666:1642	GTACTTTCGTGTATA	ACTGGCCGCTTGACGTGGAGGCCACATATTATTCTGTAATCTAATTACAGAAGTGATTCACAAACACACCGTCATGACCAATCACTCGCGTACACACAACCCGGTACAATGTGAAGGGCATAAAACAGGATATGAATACCAGGAGGTGGGTTTATTGGGGACCATGTTGGATGGTGCCTCCCACACACTGCGGCTCCTGC	200	279
A00202:1331:HH2V7DSX7:1:1101:27642:1642	AGTGTGCCGATCGAC	ACTGGCCGCTTGACGGTGGGGCAGAAAGAGAGAGTGCTCTCATTCCAGCACTGACCCTGGCGCTGACCCCTCTCTCTCTCCCAGGTGGCAAATGCAAATGCAAGAGCAGCCAGAAGCAGCACAGGTGAGCCTGACCCTATGGTGCCCTCCTCCTTCGGGGCAGAACTACGGGGGGACAGTCCTGACACTGCGGCTCCTGC	200	279
A00202:1331:HH2V7DSX7:1:1101:27877:1642	GGTTGACTGCATATC	ACTGGCCGCTTGACGTGCTTAGGGCATTTTGTTCTTGATGTTTGCTTTCTCTGGAATGCTATTTCACCAGGTACTCTCAGCTTACATCCTCATGTTCATTTAAATCTTCAGTCAGATGTCAACTCAGTTTCCAGGCTGAGCTTCCTATCCTACTCCCTACGTGGTTTTTCTCAGTAATACTTATCCACTGCGGCTCCTGC	200	279
A00202:1331:HH2V7DSX7:1:1101:28583:1642	ATTAATGACACGCCC	ACTGGCCGCTTGACGTGTCTGATAAAGATGAGACTTGCCTTTGGTGTTCAGAAGAAAAGGCCCTGGGTGAGGCCTGGAGTAATTGGAGGAGGCTTCATAGAAGAGGTAGACGTTGAGCTGACCCACTAAGAATCTGTGAAAAACTTAACCATGAGAAGTGAAGGAGAGCAGGCCTTCTAGAGAATCACTGCGGCTCCTGC	200	278
A00202:1331:HH2V7DSX7:1:1101:28655:1642	TAAGCTAAAATGAGA	ACTGGCCGCTTGACGATTCCTGCAGAGCACTTTGCATGCATCCGGCATGCCCATGGGGGCCCCAGGTCATGAGGAGGTGCAGGGACCTTCCTGCACCTGGGGGTGCCGAGCGGGATGTGGCCCTGGGTGGGGAGGCTGGCCTGACCTTGGCAGGTGCACAGGCTCTGCCTTGTCGTTCAGGTGCACACTGCGGCTCCTGC	200	279
A00202:1331:HH2V7DSX7:1:1101:30463:1642	CACTCAGGTCCAGCT	ACTGGCCGCTTGACGGGAGCCCTCCCTGGGCATCCAGTGAGATATTGGCAGTCCCACTTGGTTCTTGGCCATACTGATTATGCCACCATCTGCTGGTCTATCGAAGAGCATTTCAGATATGTAGACTTTCTTCCTTTTTTATTCTGCAAATGAAAAACGATTCTTCAAGGATATAGGAAAGTTATCACTGCGGCTCCTGC	200	279
A00202:1331:HH2V7DSX7:1:1101:31096:1642	TGCATGTGGAGTGCT	ACTGGCCGCTTGACGCTCGACACTGGGTCCCAGAGCCCCTAGTGCCATGGGGACTTTATGGACTTGTTTTGAAGTTGTCCAATCCTGACATCGACTGCTATAAGGGCAATTGGAAAGCACAGGATCAAAGCGGCTAACTGGCATCTCCCAGGAGCTGGCCTAGATTCCTTCTCAACACTGATGGGCACTGCGGCTCCTGC	200	279
A00202:1331:HH2V7DSX7:1:1101:31222:1642	CATTCTACAATTTGG	ACTGGCCGCTTGACGAGAGCAGATCTTGAAGGAGAGTGGGTACAGTAGTCTGGGAAAGTTCTTATTTGTTTGTATTTTGTTTGTTTGTTTTTTTCCTTCTCAGCCTCAATAATGAGAGGCAGGCAAGGAGAAGGTTGGAAATGATTGCTGGTTGTGCTCTTCCGACCTTTTGTTTGCAACTGGATCACTGCGGCTCCTGC	200	279
A00202:1331:HH2V7DSX7:1:1101:32488:1642	GCTGTGTAAGTCCAT	ACTGGCCGCTTGACGAACAACAAAAAAGAGAAATCTTACAACTGAGAAATACTCAACTCAAAAGTTCACGGTAGAGGCTCTCAACAGCAAGATGGATCACAGGAAAGATTCACTGAGCTTGAAGAAAAGCTATTTGAAAATATAGCCAGAAGAGAAGAATGAAAAGGAACTAAGATTGTCGGCAACACTGCGGCTCCTGC	200	279
A00202:1331:HH2V7DSX7:1:1101:1452:1658	GTAAAGTGTCAGGGT	ACTGGCCGCTTGACGATTTAATTATTTAAGCCTATTTCTGAACTTTCTTATTAATTGACACTTGCCTATTCATACATCAGTACCACATTGTTTTAATTGCTGTAGCTTTGTAGTATGTTTTAATACTTTAGAAACTCCCCCTACACACACACACCACTCTTTTACAAACTCCTCCTACACACACACACTGCGGCTCCTGC	200	279
A00202:1331:HH2V7DSX7:1:1101:1542:1658	GTAAAGTGTCAGGGT	ACTGGCCGCTTGACGATTTAATTATTTAAGCCTATTTCTGAACTTTCTTATTAATTGACACTTGCCTATTCATACATCAGTACCACATTGTTTTAATTGCTGTAGCTTTGTAGTATGTTTTAATACTTTAGAAACTCCCCCTACACACACACACCACTCTTTTACAAACTCCTCCTACACACACACACTGCGGCTCCTGC	200	279
A00202:1331:HH2V7DSX7:1:1101:1669:1658	AGGGGGTACGGGCAT	ACTGGCCGCTTGACGTAGTAATACCCACTGCAAATGATTTTATGAGAATTAATTTACTCACTGTTTGGGAAGTACTTAGAATAATGCCTAGCAATAGTAGGCACTCAGTAAATGTCTTTTATATAGAGCATGTATCTATCTCTTCAATAACAAGCACCTGTGCAACAGTCAGAACACCACAAAATCACTGCGGCTCCTGC	200	279
A00202:1331:HH2V7DSX7:1:1101:2736:1658	ACGTCGTGTAGTCCT	ACTGGCCGCTTGACGAGTTCCTGGTAATGTCTAAATGTACCACACCCCTTTTGGGCAGAGATATACTCTCTATCTGATAAAGGACTTTTATCCAACATATACAAAGAACTCTTAAGCTGGGCATAGTGGCTCCCGCCTGTAGTCCCAGCTACTCAGGAGGCTGAGGTGGGAGTATTGCTTAAACCCACTGCGGCTCCTGC	200	279
A00202:1331:HH2V7DSX7:1:1101:4237:1658	TATAAGCTGTTCGGT	ACTGGCCGCTTGACGGTGGAAGAACACACAAGTGGCTGGATGTCAAGAGGGACACATCGGTTAAAGATCATGCCAACAGGAACCAGCAGATGCTGGCATGCTGGCAGGCCATTGACCAGCGGAACAAAATGGAGTTTGGCCAGGGCAGTTGGAGGGGAACCCAGCTGCTGAGCAGCCTGACTCCACACTGCGGCTCCTGC	200	279
A00202:1331:HH2V7DSX7:1:1101:5321:1658	CATGTAGATCACCGC	ACTGGCCGCTTGACGACGCTCAAAGTTTGTGATTCTCCTTAGAGGTAAATTATTGTTGGTGTATTGATATTTTATTGTGCTTCTGCCATTTGTTTCTAAGAGATGCACCTTCTTCAAATCTGCAAAGGTAAGCTGGAGATGAACATGGGTGAGCGTTCTGGATTATTTGGCACTGCTTGCAAAACTCACTGCGGCTCCTGC	201	280
A00202:1331:HH2V7DSX7:1:1101:9878:1658	GGTCTCGTGTCTATA	CTGGCCGCTTGACGACCCAGACTTGTGACTGTTGTGCAAAGGCGGAGGGGTGGGAGGGCAGTCTTGTGGACTGAGCCCTCACTTTGTGGGATCTGAAATTACCTCCAGTTAGGTAGTGTCAGAATTGAATTGGAGGACACCCAGCTGGTGTCCACTGCAGAATTGATTGCTTGCTTGTTGTGTGCACTGCGGCTCCTGC	199	278
A00202:1331:HH2V7DSX7:1:1101:10167:1658	GAGCGGCCTTTAAGG	ACTGGCCGCTTGACGGGACAGAACTGTTTCCACAGGCAGGCTTAAGAGACCCAAAGCGGGTCTAGAAACATATAGAGACAAGCACAGCAGGAAGTCATTGCCACATCTGGGTCTGAAGGGCTGGGAACCTGGTGAAACCTGGAGCCATCAAGGGGGACCACACAACAGGTGCTGAAGCCACATTACACTGCGGCTCCTGC	200	279
A00202:1331:HH2V7DSX7:1:1101:11324:1658	GTTCTTTTGAAGGGT	ACTGGCCGCTTGACGAAGTTATGCAGGCATGGTGGCGGGCACCTGTAATCCCAGCTACTCAGGAGGCTGAGATGGGAGGATGGCTTGAGCCCAGGAGGTAGGGGTTGCAGTAAGCCAAGATCATGCCCCTCCAGCCTGGGCATCAGCATGAGACCCTGTCTCAAAACAAAAAAAGAAAGAAATGACACTGCGGCTCCTGC	200	279
A00202:1331:HH2V7DSX7:1:1101:13512:1658	AGCGTTAAAACGTAG	ACTGGCCGCTTGACGGCGTGAAGTAATGAAAAAATGTGATGAAGTTTATTAATATGCAAGTAATTTAGAGGGAGTGGGTCTGAAGCTGGAGAGTAAGTAAAGGCTGTGTCATGAAGGGTCTTACAGTCAAGTAAGAAATTAAGACTATATTGTAGAGAACAGGGAGCTATTGGAAGATTTAAGCTCACTGCGGCTCCTGC	200	279
A00202:1331:HH2V7DSX7:1:1101:13621:1658	GCTCAATGATCGCGG	ACTGGCCGCTTGACGGTTTTTGTGGAGATTGGGTTTTTTGCTCTATTGCCCAGGCTGGTCTTGAACTCCTGGGCTCAAGTGATCACCCTGCCTTGGCTTCCCAAAGTGCTAGGATTACAGGCATGAGCCACTGTCCTAGCCTGGATGGTTAATTTTATGTGTCAACTTGACTGGGCTAAGGGATGCACTGCGGCTCCTGC	200	279
A00202:1331:HH2V7DSX7:1:1101:16767:1658	ACGTAGACATAGAGC	ACTGGCCGCTTGACGCATGAGGGCCCCGCCCCTGCAGCAAATTTCTTCCTGCCCATCCAGGCATTTCCATACATCCTCTGAAATCTAGGCGGTGGTTCGCAAACCCTAGTTCTTGACTTCTGTGCACTCACAGGCTTAACATCATGTGGAAGCTTCCAAGGCTTGGGGCTTGCACCCTCTGAAACCACTGCGGCTCCTGC	200	279
A00202:1331:HH2V7DSX7:1:1101:18575:1658	CAGCCATACCTCTAA	ACTGGCCGCTTGACGTCCTGCCTCAACCTCTGAGTAGCTGGGATTACACCAGGCCCAGCGAATTTTTGTGTTTTTTGTAGAGATAGGGTTTCACCATGTGGGACAGGCTGGTCTCAAATTCCTGACCTCAAGTGATTCGCCTGCCTCGGCCTCCCAAAGTGCTAGGATTACAGGCGCAAGCCACTCACTGCGGCTCCTGC	200	279
A00202:1331:HH2V7DSX7:1:1101:19605:1658	TCTTGGAGTGTTTTT	CTGGCCGCTTGACGCACTGGGGCTTATTTAGGAATTTTGGGGTGTGGGGCTGATAGACTAGGACACAAAGAAAAGACCCGAGGAAGGCAGGGTTTTCATTACAGGTACTTTCTATTATCATGGCCATAGATTTTGTTTTGTTTTTTTCCAAGTGCCTCCTACGTTTCCAGGGGTTCCTGAGACCCACTGCGGCTCCTGC	199	278
A00202:1331:HH2V7DSX7:1:1101:19877:1658	GAAGTAATTATGGCC	ACTGGCCGCTTGACGTCGCATGAAGCAGCAGCCCTGTGGGCAAGGCTCCACTGCTCTTCCTTTTGACTTCTGTCTCCAGAAACAACACATATGAAAAGGCAGTGGACCAGAGGGAGGGACTGGGTGGGAGGGAGTGGTGAGGTCACCAAAGGCCACAGAGGCTTCTGGTCCCCACCACTCCTGGCCACTGCGGCTCCTGC	200	279
A00202:1331:HH2V7DSX7:1:1101:22173:1658	CAATGAATGACCCAT	ACTGGCCGCTTGACGTGCCTCAGCCTCCCGAGTAGCTGGGACTACAGGCGCCCGCCACCATGCCTGGCTAATTTTGGTTTTGTATTTTTAGTAGAGACGGGGTTTCACCATGTTAGCCAGGCTGGTCTTGAACTCCTTACATTGTGATCCGTCCACCTTGGCCTCCCAAAGTGCTGGGATTACACACTGCGGCTCCTGC	199	278
A00202:1331:HH2V7DSX7:1:1101:23023:1658	ACGTGGGTGGGAAGC	ACTGGCCGCTTGACGTTAGACAATGCTGTACCCTGAGAGTTTACTCTTGGAAAATGCAGCCACTGTTAGTGACTGGCCACTCAGTTACTCAGTAAATGGTCTGGATACACATTCTATAGTCAGGGGTGGATGGTGGCTAAACCAGACCTCCTTTCAATGCCCTTTACATAATGTAGTCTTGAATTCACTGCGGCTCCTGC	200	279
A00202:1331:HH2V7DSX7:1:1101:23149:1658	GGACTCTCCAAAATT	ACTGGCCGCTTGACGGGGAGGAGAATCGCTTGAACCCAGGAGGCAGAGGTTACAGTGAGCCGAGATCGTGCCACTGCACTCCAGCCTGGGAGACACAGCGAGACGCTATCTCAAAAAAATAAAATAAAATAAAACAAAACAAAAAGTCAGGATGCAGCTCTGGAAAATTTCTAGAGAATATCATGCACTGCGGCTCCTGC	200	279
A00202:1331:HH2V7DSX7:1:1101:26187:1658	ATGAGGTCTTTTTAA	ACTGGCCGCTTGACGCTGGACATAGCTCACGTGGCTTTAATATTACTGCTGAGAACTTTAAAAATTACTTTATAGAAAAAACGATTAGCAAAATGCAGAGATTTGGTGAACTACCAAGAAAAAAAAACTTAATATTTAAGTTAGATTCAAAAACTGCAGGAAAAACAAATATCTTTTAAATTGTTCACTGCGGCTCCTGC	200	275
A00202:1331:HH2V7DSX7:1:1101:26747:1658	GGGCACTAAAATCGC	ACTGGCCGCTTGACGAAGCCTTCAATGTCACAGAATTCTGAGTCTTTAGCTAAATTAAGTACATGTTCACGTGAGTGTGTGATTTCTCCATGAGGACTGAGCCTCATAGTTTGTCCCTGTACCGGTGTCAGTTCATCGCTTTGGTCTTGGTGGAGAATTCTGCATCGCAGGCACATCGTCTGGTTCACTGCGGCTCCTGC	200	279
A00202:1331:HH2V7DSX7:1:1101:26946:1658	TAGCTATGGACGTGA	ACTGGCCGCTTGACGTCAGTTACATCTACCCTGGTGAATCAAACACTCAGAAAGCAAGACTCAGGGCCCAGACCACCTCTTGCCAGAAAAGCACATGGGATACATTTAAATGGCATTGGCCCCTCATCCCTGTGAATGAGGTGCTCTAAGGGGCACCCCCGGCCCCTGTCCACAAAAAAGGGCCCCACTGCGGCTCCTGC	200	279
A00202:1331:HH2V7DSX7:1:1101:27218:1658	AGCTCTCTGATCGCA	ACTGGCCGCTTGACGTGGACCATTCATTTAATTTTTGTTTTCTGTGTTTCCTAAATGATTATCATTGGAGGTGCAGCACTGGTGTACTTATGATTTTTTTAAAAGTGCTTCAAAGTTTAAGCATTTATTTCAACCAATAGTGAGTTAACCTCTGTGTTATAGAAATTATCTGAGCAAAGGAGGTCCACTGCGGCTCCTGC	200	279
A00202:1331:HH2V7DSX7:1:1101:27923:1658	ATTCTGGGGCGTGAT	ACTGGCCGCTTGACGTGATGCAGCACATGTATACACACCAGGCACATGCAAAGACGTACACCATACACTGTACACAACATAGCAAAAACATGTGTGCTCTCTCTGCTTCTGAAATAGCATAATTCCAGAAGTACCAGATTCCTCTGAGGAATGTGTGTGTGTGCATGTCTGAGTGAGGGCCATCTCACTGCGGCTCCTGC	200	274
A00202:1331:HH2V7DSX7:1:1101:28718:1658	CGAATAGTCACTAGC	ACTGGCCGCTTGACGCCATCTCGGCTCATTGCAACCTCCACCTCCTGGGTTCAAGCAATTCTCCTGCCTCAGCCTCCCGAGGAGCTAGGATTACAGGCACGCACCACCACGCCCGGCTAATTTTTTGTATGTTTTAGTAGAGACGGGGTTTCACCATGTCCAGGCTGGTCTTGAACTCCTGACCTCACTGCGGCTCCTGC	200	279
A00202:1331:HH2V7DSX7:1:1101:28809:1658	CAACCGATAACGATT	ACTGGCCGCTTGACGCTCAGAAGGCAGGCGGGGCTGAACAAAGACCCCCGATGTCTAACACCAGAGCCCAGCCCAGCTCTAGTGCCCTCTATTCCCACCATGAACCAGGTGAGTATAGGAGAGGGCTGGGGGCTTGCCTTCCATCGGCCATCCGGACTGTGGCTTGGATTTTCCTTCTCTCTCAACACTGCGGCTCCTGC	200	279
A00202:1331:HH2V7DSX7:1:1101:1660:1673	TGGGAACCCCTTCGG	ACTGGCCGCTTGACGTCCACCTTGCATGAAAGGAGAAATGGCCAGATCTGCGATTATGTACTGATTCATGGACTATATCCAATGGTTTGGCTGAACGGTCAGGGAATTGGAAGAAGCATGTTTGGAAAATTGATGACAAAGAAATCTGAGGAAGAGGTATATGGATGGACCTCTCTGAGTAGTGACACTGCGGCTCCTGC	200	279
A00202:1331:HH2V7DSX7:1:1101:1985:1673	ATGGTTTGACCATTT	ACTGGCCGCTTGACGTTTCTCCTGCAGGCAGAACTATGACTGCCAATACCCGATGTGATGAAGTACACTCTCATGTGGTTAGGGCTGCTTAGGAGGTGGTGAGTTCTCTGTAACTGGAGGTGTGCAAGCTGCGGCAGGTCAGACACCTGTCAGAGAGGTGGTACAAGGGACTCCAATCCTGGCTGCACTGCGGCTCCTGC	200	279
A00202:1331:HH2V7DSX7:1:1101:2166:1673	TAAATACCTGTAAAA	ACTGGCCGCTTGACGGGAGGAGCAGCCCATGCCAATGTGAGTTCTGTGTCAGGGAAGTCAGGTGTGGAGAGAAAAGCATCCTGTCCAGACCTTGGTGGGGGCCGGGGGAGGGGTCCTGGAAGCAGTGACATCACTGCTGAAACCTACAGGAGGACTCAGAGGAAGTAAAGACAGCAGAAAAAGGACACTGCGGCTCCTGC	200	279
A00202:1331:HH2V7DSX7:1:1101:3052:1673	GTCGGATGTCTTCTC	ACTGGCCGCTTGACGAACAATTAAATATATATAAACTCTTCTCATACATATGCATATGAAGAGATTTATTATAAGAACTGTCTCACAGAAAGCTTATAAAGTAATCCAGTCAGAGTCCAAAGGCCTAACTAAGAACCAGAAGTGGAGGTGAGGCAGTATTACCAGCGTCCAAAGGCCAGAACAGGCACTGCGGCTCCTGC	200	279
A00202:1331:HH2V7DSX7:1:1101:4698:1673	GCCTTGCTCTTCGGC	ACTGGCCGCTTGACGGACCATCCTGGCTAACACGGTGAAACCCCGTCTCTACTAAAAATACAAAAAAAAAATATTATCCAGGCGTGGTGGCGGGCGCCCGTAGTCCCAGCTACTCGGGAGGCTGAGGCAGGAGAATGGCATGAACCCGGGAAACGGAGCTTGCAGTGAGCCGAGATTGCACCACTCACTGCGGCTCCTGC	200	279
A00202:1331:HH2V7DSX7:1:1101:5873:1673	AGCAGTTACGCACCT	ACTGGCCGCTTGACGTCATCACTATTTCTTACATCATGCGACAATATGAGATTTCCTAAAGCCTCCATTTTTCTCATCTTTATAACGAGGGAGGAGAATGAAGATGACTTTGTCAAGTCCTCCCATCTCCAATTTCAGGGAGTCTAAGAATCCATATGCCTTTATTAAAATGGTGAAAACTTAGACACTGCGGCTCCTGC	200	279
A00202:1331:HH2V7DSX7:1:1101:6650:1673	CAAGTGGGAACGGCA	ACTGGCCGCTTGACGGTGGGTTTGAAAATCACGACACCCAACTCCACCACATCAAACACTCTGAGGTTGATATGGGAGAGACCGTAAATGAAGCTTGTACACCTGGGTTATTCACTGGCAGGGTGGGGCTGCAAATGCCTGGCATTTTGTCTGCCACGTGAACAGAGCTTGCATGCAGAATGAATCACTGCGGCTCCTGC	200	279
A00202:1331:HH2V7DSX7:1:1101:8223:1673	ACAACCGGAAATAAC	ACTGGCCGCTTGACGTGCCCTTACATGGCAGAGAGAGACAGACTGACAGAGAGAGAGGTCCTTATATTTTTATTAGGCCACCAATCTTATCAGATTAAGGCCCCACCCTGATTACCTCATTAAATGTCATCTCCTAAAAACCCTGTCTCCAAATACAGTCACATCGGGGTTAGGGCTTCAACCCTCACTGCGGCTCCTGC	200	280
A00202:1331:HH2V7DSX7:1:1101:11351:1673	TCTGCTGTCAAAGCC	ACTGGCCGCTTGACGTAAGTAAGTTACTGTCTAAAAAGCTGTTACTTATCTTAATGGTGACTAAGTGCAAGGCAAATATCAGACGGACCACTAGTTCTTCGGAGTCAAGATCCAAGGGTCTTGAAACCACCCATGAATCGTAAGATTTTCTTGCATACTTACCTTCTATGGTTCCTCACAGAATGCACTGCGGCTCCTGC	200	279
A00202:1331:HH2V7DSX7:1:1101:12020:1673	CTGTATAGCGTATGG	ACTGGCCGCTTGACGAGATGGCATATGTATGATTTCAACTCTATGACATTCTAGAAAGGGCAAAACTATGCAAGCTATAAAAGAATAGTGAATTTGGGGCGGAGAGGGATGAATAGGTGGAACACAGAGGATTCTTAGGGCAGTGAAACTCTTCTGATACAGTATAGTCAGCCCTTTATATCACACACTGCGGCTCCTGC	200	279
A00202:1331:HH2V7DSX7:1:1101:12111:1673	ATTCCTGCACATCGG	ACTGGCCGCTTGACGTTTAGCTCCCACTTATAATTGAGAACATGCAGTATTTGGTTTTCTGTTCCTGTTAGTTTGCTGAGGATAATAGCCTTCAGCTCTATCCATGTTGCTGCAAAAGACATGATCTCATTCTTTTTTATGGCTACATAGTATTCCATGGTGTGTATGTACTGCATTTTCTTTATCACTGCGGCTCCTGC	200	279
A00202:1331:HH2V7DSX7:1:1101:12906:1673	GACGTCCGTCTACCT	ACTGGCCGCTTGACGTGCGGGAGGCGAAAGGCAGCTGAAACTGCAGGGCAGAGCCAGGCGAAGTTGAGAACAAGAAGGAATCGCTGCTCTACACACACGGGGTTTTTAAATTAGAAAGATATCATGAGATGCAGAAAGCAGGTGCTCATGGTTTGTTTCTGTTGTTCTTGGCTTGCGTTAAGGTGCACTGCGGCTCCTGC	200	279
A00202:1331:HH2V7DSX7:1:1101:12997:1673	TTTTGTGCACATGAA	ACTGGCCGCTTGACGACACTGGTGAAGTCCAAGATGGCCGAATCGCAACAGCTCCAGTCTACAGCTCTCAGCGTGAGCGACGGAGAAGACAGGTGAGTTCTGCATTTCCAACTGAGGTACCTGGTTCATCTCACTGGGGCTTGTCAGACAGTGGGTGCAGGACATTGGGTGCAGCCCACAGACCACACTGCGGCTCCTGC	200	279
A00202:1331:HH2V7DSX7:1:1101:13702:1673	TCTGCAGGAGCTGCT	ACTGGCCGCTTGACGGAAAAAAAAATCCTAAAAAATTCATATGGAAAAAAAAACAGCCCAAATAGCCAGAACTTTCCTAAGCAAAATAAACAAAGCTGGAGGCATCACATTATCTGACTTGAAATTATACTACAAGGCTATAGTAAACAAAACAGCATGATATTCATTTAAAAATAGACACATAGCACTGCGGCTCCTGC	200	279
A00202:1331:HH2V7DSX7:1:1101:14823:1673	GGCCTTTCCAGGCAC	ACTGGCCGCTTGACGCTTTCCCCTATTTCCCTGACAATGTGCATGACTCAGCAGAGGCAGCCATAATCCTTCTGGGTACACAACTCCAGTGGCCTGGGAATCTCACCCCCATCTCCCCCAGCAGCTGCAGCAAGACCCACCCAAGGATAGTCTGAGCTCAGACACGCCTAGCCCTACCCCCACCTCACTGCGGCTCCTGC	200	279
A00202:1331:HH2V7DSX7:1:1101:14913:1673	CGGAGCTAAGGGGAC	ACTGGCCGCTTGACGTCCCTGTCCCTGGCCAAGGAAACCTTATCCATCACGTGGCTGGTTTCTCTCGCTATTTGTCCAAGTAAGCAGTTCAGGCCAGCTACAGCCAGGAGGCCGTGACACAGAGCCCGGGAGAAGGGCCACATTGGTGTGGGTGGTGGCAGCGAGGATCGCCATGGGCATCAGGCCACTGCGGCTCCTGC	200	279
A00202:1331:HH2V7DSX7:1:1101:15167:1673	CTAAAGTAGGGTCCG	ACTGGCCGCTTGACGGTAATCCCAGAACTTTGGGAGGCCGAGGCAGGGGGAATCACTTGAGCCCAGTAGTTCTAGATCAGCCTGGGCAACATGGTGAGATCCCCTTCTCTACAAAAAGTAATGATAAAAAAAAAAATAGCCAGGTGTGGTGGTGTGCTCCTGTAGTCCTAGCTACTTGGGAGGCTCACTGCGGCTCCTGC	200	279
A00202:1331:HH2V7DSX7:1:1101:16179:1673	TAGATTATCCCAGTT	ACTGGCCGCTTGACGCTTGAGAGGAAAGGCTTAGAGAACCCTTCAAGTTCTGGGGCTACCGTCCACATCCTCCTCTGGCCACCGGGCAGTATAGTTAGTTCCAAGGAGTCCAGCTGTGAACTTCCTGGGACTAAGACACCAGGGACCTACATCTGAGCAGCACAGCCCCTTCTGTGTCTCTGAGTCACTGCGGCTCCTGC	200	279
A00202:1331:HH2V7DSX7:1:1101:16884:1673	ACAGACCGAATCGAC	ACTGGCCGCTTGACGTGGTATAATAAGAGCTGAGGATGAGGAGACTTTTAAGGAGAGACTGGTCAATAGGATCAAGTGCCACAAAGCTGAAATATGACAGTGACTAGAATACTTACTAGATTTGACAACTGAGGGATATGGGGGAGATTTCAGAGGAGAAATGAGGTATAAACCTGATTTCAGTGCACTGCGGCTCCTGC	200	279
A00202:1331:HH2V7DSX7:1:1101:18150:1673	CGAACGATAGGTTTA	ACTGGCCGCTTGACGGCTTACATTCTAGTAGGGGGGACAGGTGGTTAGCAAACAAAAAAGATGATGCTCAGAAGGAAGTAAATGGGGTGATGAGAGACATCAGTGGAAGGTGGGGGTTACTTCAGTTTTGGCCATCATGAGAAAGGCATTTTAGCCGGGACACAGCATGGGCAAAGGCCTTAAAACACTGCGGCTCCTGC	200	279
A00202:1331:HH2V7DSX7:1:1101:19343:1673	AGGGATGAATAGAAC	ACTGGCCGCTTGACGACAAAATCAGGAATATCTTATTGGAAACTAGGGAAAAGGTCATCTTTGCTATAAAGTGGCAAAAAACTTAACTGAATTATGTCTATGTCCTAGGACTTTATGGATGGCAGAACTTTAGAGCAATGAATACATGGCTATGTTCATCAAAGCCATGAAGACACAGTGGCCTGCACTGCGGCTCCTGC	200	279
A00202:1331:HH2V7DSX7:1:1101:19759:1673	CTTTGATACACCAAG	ACTGGCCGCTTGACGAAGGTCATAAAGTTTGTCGATATGAAATGACAACCCCAAGGTCACAAAGGTGCTTCATGACGCATGAACAGGAGTTGGTCTTATTTTTCAACATGAAATTTCAGAATACATACACTAAAGATATGAGACCCTCTGAACGTAACTGAGACCATCTGTCTTTTCGTATTTCTCACTGCGGCTCCTGC	200	279
A00202:1331:HH2V7DSX7:1:1101:22616:1673	ACGGTCCTCCAGGAT	ACTGGCCGCTTGACGTTTATATAGAACAGATAAGTGTGCAGTGGAGATAAGTAGCTTGCACACAATTAAACCATAATTAAGCTTTGATTAAAACCATGCCCCGTTGGCCTTTATTATTTCTGCTATTATATAGCAAATGTTTGAAAAATGTGAAAAGATTAAATGTTGAAGATTTTCTAACTTCTCACTGCGGCTCCTGC	200	278
A00202:1331:HH2V7DSX7:1:1101:23628:1673	CCTCACTGGTCGCGG	ACTGGCCGCTTGACGATAGTATGCTTCTGGAAGGAGTTTCAAAAGCAGGTTTCTCTCTCTATGCACAGTGAAGTACACTTCAGCTCACCCCCACCAGATATGGCATCAGCCAAGATTAAGATTTGTCCAAGGAGCTGTGCTCAGTTTCTTGGCTTTAGTTTAATTCCTGCTGCTGTCTTCTGGTCCACTGCGGCTCCTGC	200	279
A00202:1331:HH2V7DSX7:1:1101:25418:1673	AGGTCATCTGTGGGT	ACTGGCCGCTTGACGATACTGCCCCTAACTAGCACTAGTAAGAACTTTCTAGATGAATGCTGGTGGGCTGAGATACCGTGTCTTCACAGTCCAGCCATGGGCATGAGGCTTTTGGCAGAGAAACAGCTTGACCCTCTGCATAGGTCATGGGACCTGGGGTGTGTGCCTAGCAAACCATCCTCTAGCACTGCGGCTCCTGC	200	279
A00202:1331:HH2V7DSX7:1:1101:27859:1673	TTCTTAGCCAAGCGG	ACTGGCCGCTTGACGTGAAACCCCGTCTCTACTGCAAATACAAAAATTAGCCAGGTGTGGTGGTGCGTGCCTGTAGTCTCAGCTACTCAGGAGGCTGAGACAGGATAATAACTTGAACTCAGGAATCGGAGTTTGCAGTGAGCCGAGATTGAGCCACTGCACTCCAGCCTGAGTGACAGAGCAAGCACTGCGGCTCCTGC	200	279
A00202:1331:HH2V7DSX7:1:1101:28257:1673	TTACCCCCTAGCTCC	ACTGGCCGCTTGACGCAAGTGCTGCATGACCTTACCTACATGTGAAATCCTAAAAAATTGAACTTACAAGTTGAGAGTAGAATTATGGTTACCCAGGGTGGGGGAGGAGCGCACTGGGGAGAAAGTCAAGAGATACAAAATTAAAAAAAAAAGAATTGAGCTTATAGTTGAAACCATGTTGATAACACTGCGGCTCCTGC	200	279
A00202:1331:HH2V7DSX7:1:1101:28673:1673	TTATGAGTCCTGCAA	ACTGGCCGCTTGACGGTGAGGCAAACAGGGCTTGAAAGGTAGCCAGAGTGTTTGAATTTCATCCTGTAGAGGGAGCCATTTAGGATTACAGTACTGTTATATATTGCCATAGAACAGTAACTGAACTCAAAGTGCATAAATGCATGAGAGGTGGGAAGTTGGAGCAAGGGCATCTTGTTTGGTAGCACTGCGGCTCCTGC	200	279
A00202:1331:HH2V7DSX7:1:1101:28782:1673	ACACAGCTCTAGGAC	ACTGGCCGCTTGACGACTACTGATAAAGAAATACCTGAGACTGGGCAATTTACAAAGGAAAGAGGCTTAATGAGCTTATAGTTCCACATGGCTGGGGAGGCCTCACAATAATGGTGGAAGGCAAGGAGGAGCAAGTCACATTATGGATGGCAGCAGGCAAAGAGAGAGCTTGTGCAGGGAAACTCCACTGCGGCTCCTGC	200	279
A00202:1331:HH2V7DSX7:1:1101:29631:1673	ATTACGACGGCAGAT	ACTGGCCGCTTGACGAACCCCGCCTCCACAAAAAAAAATACAAAAATTAGCCTGGTGTGGTGGCATGTGCCTGTAGTCCCAGCTACTCAGGAGGCTAACGTGGGAGGATCACTTGAGCCCAGGAGGTCGAGGATGCAGTGAGCCGAGATCACACCACTGCACTCCAGCCTGGGCAACAGAGAGGACACTGCGGCTCCTGC	200	279
A00202:1331:HH2V7DSX7:1:1101:32814:1673	TTGCGTCAACTATAA	ACTGGCCGCTTGACGGGGCGCCATGAAGCAGGGGGCGGCGCTCGTCTGGGAGGCTCAGGCTGCACAGGAGCCCATGGAGGGGGTGGGAGGCTCAGGCATGGCGGGCTGCAGGTCCCGAGCCCTGCCCTGCGGGAAGGCAGCTAAGGCCCAGGTGAGAAATCGAGCACAGCGCCAGTGGGCCGGCACACTGCGGCTCCTGC	200	279
A00202:1331:HH2V7DSX7:1:1101:3170:1689	GGCCCGAGTAGAGAA	ACTGGCCGCTTGACGACCCTACACTAGCCCAGTGTTTCATGCCAAGGTTCTGTCTGTAAGTGACAGAACCTACCCCTGGGAGGTGACCTGGCTATATCTTTCATATCTCCTGGTCACACTGCTGAGGGGGTGCCTGCTGCTTCTCCACAGATGAAGATTCAAAATGTTCTTGTGTTACAACCTTTCACTGCGGCTCCTGC	200	279
A00202:1331:HH2V7DSX7:1:1101:9372:1689	ACGTTCAGCATCCAG	ACTGGCCGCTTGACGGAAATGGAGTCTTGCTCTGTCGCCCAGGCTGGAGTCCAGTGGCACGATCTCGGCTCATTGCAACCTCTGCCTCCCGGGTTCAAGCAAACCTCCTGCCTCAGACTCCCGAGTAGCTGGGGCTAAAGGCGCCCACCACCACGCCTGACTAATTTTTGTATTTTCAGTAGAGACACTGCGGCTCCTGC	200	279
A00202:1331:HH2V7DSX7:1:1101:2691:4210	CTACGTCAACTCGCC	ACTGGCCGCTTGACGGAAATGTGTCCATTTAATATAAACAGTAAAATTTGGCCGGGCGTGGTAGCTCACGCCTGTAATCCGGCTTTGGGAGGCCGAGGCGGGCGAATCGCGAGGTCAGGAAATCGAGACCATCCTGGGTAACACGGTGAAACCCCACCTCTACTAAAAACACAAAAATTAGACAGCACTGCGGCTCCTGC	200	279
A00202:1331:HH2V7DSX7:1:1101:3088:4210	ACTCGTGACGTTAGT	ACTGGCCGCTTGACGCTTAATCACTATACTCAACTCACTGCACATTGTAGGACATTTAGAAATCAAAGAAGTGCATAAAGAAGAAAATAAAAATCAACCGTAGTTCAGGTACTGTTAGCTGCTATTAAAAATTTAGGTATGGGCCAGCTGTGGTGATTCACACCTGTAATCCCAGCACTTTGGGACACTGCGGCTCCTGC	200	279
A00202:1331:HH2V7DSX7:1:1101:4969:4210	TTCTCATCAGTAGAC	ACTGGCCGCTTGACGGTGTGATCTCAGCTCACTGCAAGCTCTGCCTCCCGGGGTCACACCATTCTCCTGCCTCAGCTTCCCAAGTAGCTGGGACTACAGGCGCCCGCAACCACGCCTGGCTAATTTTTTTTTTGTATTTTTAGTAGAGACGGGGTTTCACGGTGTTAGCCAGGATGGGGTCTATCCACTGCGGCTCCTGC	200	279
A00202:1331:HH2V7DSX7:1:1101:6686:4210	TCGCCAAAACACAAG	ACTGGCCGCTTGACGAAGAGGTGGTCTGGTAAAGCAGCGCGTGCTCCATCCGAGTAGTTGATTCAGACCAGTAGATCTGGGATAGGATTTCAGAGGAGGAAGGATTTTCCCCATTCATCTGTAGCAGAGCTGTCAATGTCCCATTCATGTCCCTGCTGGCCCCACAAACAATGTGCAAAAGCACACACTGCGGCTCCTGC	200	279
A00202:1331:HH2V7DSX7:1:1101:25120:1783	TGGCGTGAGGCGTGA	ACTGGCCGCTTGACGGATTACAGGCGTAAGCCACCGTGCCCGGCCTGGTGAAACCCCGTCTTTACTAAAAATACAAAATTAGCCAGGTGTGGTGGCGTGCACCTGTAGTCCCAGGTACTTGGGAAGTTGAGGTGGAAAGATCACCTGAGCCCAGGGAGGTGGAGACTACAGTGAGCCATGTTCATCACTGCGGCTCCTGC	200	279
A00202:1331:HH2V7DSX7:1:1101:26078:1783	GAAGGGAAGTGCCGC	ACTGGCCGCTTGACGTTCTCGGACCAACCTCCCCACACCCAGATGGTGCATTCCTCCTAGCTCGGGACCAGATATACACAAGTTCTACAAAATTAAGGCGTTGAGCCGTGTCGATACAGGATATCATTTAAATATTTTCCATAAAGTCTGTGTACGGTAAAAATAGAATTCAGAAGCTGGCTGAGCACTGCGGCTCCTGCATAGTACCTAGACGTCCATCGTACGCTTATCAGGACTGATGAGTGCGGCACTTCCCTTCTAATCTCGGTCTGACTATCG	279	279
A00202:1331:HH2V7DSX7:1:1101:26133:1783	ATGTTATCAATAAAA	ACTGGCCGCTTGACGATGTGTCAGCCCAGTTAAATAATTTATATTAATGGTGGTGATCCTGAGTCATTCAAGAAAAAGTTAAGTTAGATCTCATATCCTCTAGGATAAGCATCAAGTGTATGATCTATTTCAAAGTGAAATATTTCATCAAAAATAGTTAAGGAACTAGCCTATAGAAAGGTAGACACTGCGGCTCCTGC	200	279
A00202:1331:HH2V7DSX7:1:1101:26747:1783	GTTCCTACGTTTTAT	ACTGGCCGCTTGACGGGCTGGATCAGTAGCAAGAGTTGGGGTGAGAAGAGCGTACTGTGTGTAGGCTCAGACAGGTGACAAGGGTGTGTGAGAAGAGCATTGTGTGTAGGCTCAGACAGGGGGCAAGAGGACCAACTTAAGTGCCCTGAGTTCTGATTCTGCTCTACCACCAATAATTCCTTTCACACTGCGGCTCCTGC	200	279
A00202:1331:HH2V7DSX7:1:1101:27272:1783	TCCTCCAACTCGCTG	ACTGGCCGCTTGACGAGAGCTGAGAGGGAAATAGCTGGGAGGCAGCAGTTCCTAAGCCTGCCTGGTTTCCTTCCTACCATCAGGGCCTGGAGACCAGGGCGACCAGAGGCCCTTCCTGTGGACATAATGTCCCATTCCCCCTTGCTGGTGTCAGACCAGCCACGGGTGGTTGTTTAGAGACCAAACACTGCGGCTCCTGC	200	279
A00202:1331:HH2V7DSX7:1:1101:27434:1783	CGACTGAGATAACCA	ACTGGCCGCTTGACGCATGGTAAAACCTAGTCTCTACTAAAAATACAAAAATTATCTGGGCATGATGGCACTCGCCTGTAAACCCAGCTACTTGGGAGGTTGAGGCATGATAATTGTTTGAACCCAGGAAGCAGAGTTTGCAGTGAGCCGAGATTGTGCCACTGCACTCCAGCCTGGCGGATAGACACTGCGGCTCCTGC	200	279
A00202:1331:HH2V7DSX7:1:1101:28628:1783	GTGCAGCTATTCGTC	ACTGGCCGCTTGACGTCTTTCCTTAGATAAATTCCAACCACCAAATGATAGTAGGAATAATAACAACAATATACATTCAAAAAATATTTATCGGCCGGATATGATGGCTCATGCCTGTAATCCTAGCACTTTGAGGCCTAGGCGGGTGGATCACCTGAGGTCAAGAGTTCGAGACCAGCCTGGCCCACTGCGGCTCCTGC	200	279
A00202:1331:HH2V7DSX7:1:1101:29441:1783	TAGGGTAGTAAATCT	ACTGGCCGCTTGACGGGAATGAATGGGTGAGTCAGGATAGGCAAGTTTGAACAAGTTTAGGACTAGATGGTTTGAATAATTTGAACAGGCTCAGGGCTACGTAACTAGTCTCTAGTTGTCCAGTATCTGGTTCTGGGTGATTTAGGGGGAGGGGAAATACTGGCTTGGTAAGTGAGCGTTAGATACACTGCGGCTCCTGC	200	279
A00202:1331:HH2V7DSX7:1:1101:30526:1783	CATTTCACAACCTGT	ACTGGCCGCTTGACGTTCCCCAGCCTCAGCCTCCCGAATAGCTGGGACTACAGGCGTGTGCCACCACACCCAGCTAATTTTTTTTGTTTTTAGTATAGATGGGGTTTAAACAAGTTATCCAGGATGGTCTTGATCTCCTGACCTCGTGATCCGCCTGCCTTGGCCTCCCAAAGTGCTGGGATTACCACTGCGGCTCCTGC	200	279
A00202:1331:HH2V7DSX7:1:1101:32208:1783	TCATTATCTCACAAG	ACTGGCCGCTTGACGTTAAAAAGCGTATGGCACCTCCCCGTATTCTCTCTCCTGCTTCTCCTCTGGTCATGTGACACACCTGCTCCCACTTTGCCTTTCCCCCTGATTGTAAGCACCCTGAGGCCTCCCCAGAAGCCAAGCAGATGCCGGTGCCATGCCTGTATAGCCTACACAACCGTGAGTCACACTGCGGCTCCTGC	200	279
A00202:1331:HH2V7DSX7:1:1101:3486:1799	TCGCCAGAACATCCG	ACTGGCCGCTTGACGACTTCATGTCTCACATCCAGGTCATGCTGATGCAAGAGGTGGGTTCACATGGTCTTGGGCATCTCTGCCTCTGTGGCTTTGCAGCGTACAGCCCTTCTCCTGGCTGCTTTAACAGGCTGGTATTGTCTGTGGCTTTTCCAGGTGCATGGTGCAAGCTGTTGGTGGATCTACACTGCGGCTCCTGC	200	279
A00202:1331:HH2V7DSX7:1:1101:7139:1799	AATATTCAATGTTGT	ACTGGCCGCTTGACGAGCATCTGGAATGGTCTCGGGCAGCACCTCAGACGATGTGGCTGTGTTGCATGAGCCCCTCCCCTCACCGCAGCTCTCGGCCCTGCCTGAGCCCAGGTGCCCGCGGGCTCCCCGCTCACCTCTGCCTTGAACCTTCCTGAGTCTGAGCTTCTTTTTTGTTTTGTTTTGTTCACTGCGGCTCCTGC	200	279
A00202:1331:HH2V7DSX7:1:1101:10122:1799	TCTGCGGAGTGGTAT	ACTGGCCGCTTGACGTGAGGAAAAGTTTGAGACTAGCCTGGGCAACATAGTGAGATCTAGTCTCTACAAAAAAAAAAAAAAATTAATAGATGAGTTGGTGCGTGCCTGTAATCCCAGCTAAAAGAGAGGCTGAGGTGAGAAGATTGCTTGAGCCTGGGAGATCAAGGCTTCAGTGAGCTGTGATCGCCACTGCGGCTCCTGC	202	281
A00202:1331:HH2V7DSX7:1:1101:10267:1799	TTATGGCCCTCATCT	ACTGGCCGCTTGACGTGAGCATCAAAAGGAGGCAGGGCTCCCCATCAACATGTGGTCTGCCCTGCATCGTGTGAGCACACAGGTGCACTTACACACCCAAGTGTGCGACAGAAAACTGGGAGGGGCTGTGATAGCTAAACCCCGATGGGGTGGGGGCAGGCTTGACAATGTTGAAGACTAAGGGGCACTGCGGCTCCTGC	200	279
A00202:1331:HH2V7DSX7:1:1101:11840:1799	AACGGTCACCGAATT	ACTGGCCGCTTGACGTTTATTTGGGAAGACTGGATTTCAGTTGATAAAACACAGAGAAATTCAGACATTTTAAAGCATATCCATACTCTTTGGAAAATACGTAAACATCATAGTATTCAGAGATAACCTTAAGTGAGGTTTTCACTGCTTTGTACAATTGTGTCACTGTAGCTCCTATATCCACACACTGCGGCTCCTGC	200	279
A00202:1331:HH2V7DSX7:1:1101:12599:1799	CTCGGATTGGCGGAA	ACTGGCCGCTTGACGCTGTTCTGTAGCTCTTCTTCACTTGGCAATAAATGAGAGGTTTCTTTCCATGCCAGTACATAGAAAGTGACCTACATGTTTTTACAGGGTGAACGGTTTTCTTCTATGTGCATGTACCATAATTTAACCTGTCCTCTACTGACAGACATTCAGCTTATTTCCAGTTTTTCCACTGCGGCTCCTGC	200	279
A00202:1331:HH2V7DSX7:1:1101:13268:1799	GACTAGCTTTCTCAC	ACTGGCCGCTTGACGAGATGCCATGTGGCTCCATGTTACTTAGCACAATAGGCTTATACTGGGTATTCATGGGCCCGTGTGTTCTGGCAGGAGAGTCTCACGTTACATGAGACTTCATGGTGCTAGGTGCTGGGTTGTCTACTGCTACTGGAATATGAAGAGGAAATGAGTATTTAGATGCTCCACACTGCGGCTCCTGC	200	279
A00202:1331:HH2V7DSX7:1:1101:13395:1799	GTCCTTATCAGAGCG	ACTGGCCGCTTGACGTGGGGCTGGGGCGTACTGAGACTACAGTTTGGGAAAATGTTGGTCTCTGAGATGTAGGCTGCCTGATGACTAGCTGTGCAAACAAAACCTCGGACTTCCCTCCGCATTTCTTTCCTTTGACCCTTCAGTGTCAGCAAGCTCAGGGTCAGAAACCCTGCACTCAACTCCTTCACTGCGGCTCCTGC	200	279
A00202:1331:HH2V7DSX7:1:1101:14371:1799	GCATGGCTCGGAGAG	ACTGGCCGCTTGACGTTTTCCAAAGGTTGCGTGTGACTCAATAGGAAATGGTGACCCCAAGAAACCAAAGAAAGGGAGTTGGTGGTTGTGGGGAGACACGGGAGAGCTGCACACCGTGCCCCTTGCCTGGCGCTGCTGGGCTTCCCACAAAGCCAGTGAGGTTCATCTGTCCCCAGGAAGTCATCCACTGCGGCTCCTGC	200	279
A00202:1331:HH2V7DSX7:1:1101:18765:1799	ATATACTGACTCAGG	ACTGGCCGCTTGACGCCTGGGCAGAATTCATGTTGATAAACAACACCCCAGATTTAGAACATAGGCGGTTCCTGTCAGGCTCAAATACACACCACACAAACATAGGGACTGAATGCAGAAACACCATTCTGTGCATGCATGTGCACGTGTGTGCGTGTGCATGCGTGTTTGCATGCATGTGCATGCACTGCGGCTCCTGCATAGTAACTAGACGTCCATCGTACGCTTATCCGGACTGATGAGTCCTGAGTCAGTATATTAATCTCGGTCTGACTATCG	279	279
A00202:1331:HH2V7DSX7:1:1101:19542:1799	CAGGGTAACGCTGGT	ACTGGCCGCTTGACGGTTTATTCACAAGGGCAATGCAGAATGTATAACGCTGCAAAGGGGTATACTGGGCATTGGCGTGTTGGTGCTGAGGTGGGCAGGCCCCTCTCTGTTGCTTGGCAACTCTGCGTTCTTCTTCCTGAAAAGGAACAGCTCCCACACTAGTGTAGCCCTCCAGATGCCCTCTGCACTGCGGCTCCTGC	200	279
A00202:1331:HH2V7DSX7:1:1101:20645:1799	GGCAAACAATCTCTG	ACTGGCCGCTTGACGATTACAGGTGTGCACCACCATGCCAAGCTAATTTTTTGTATCTTTAGTAGAGACGGGGTTTCCCCATGTTGGCCAGGCTGGTCTCGAACCCCTGACCTCGTGATCTACCCTCCTCGGCCTCCCAAAGTGCTGGGATTACAGGTGTGAGCCACCGTGCCCGGCTGGATAACCACTGCGGCTCCTGC	200	279
A00202:1331:HH2V7DSX7:1:1101:21730:1799	ACGTTCAAGACACTA	ACTGGCCGCTTGACGAGAAGACTGATGGGGTCTGGGTGGTCCTGGGGCTGTGCACTCTGCCAGAAGAGGGACTCAGTAGGGCTGGCTGAGCTCCAAGCCCGCGCTGTCAGTAACCAGCGTGTCCTGGGGCCTAAGGGGTGTTGTTTCTCTTGTGAAGCAGATGGTAGGGGACGTGGTTTAAAGTCACTGCGGCTCCTGC	199	278
A00202:1331:HH2V7DSX7:1:1101:23791:1799	TTGCAAGCACCGAAC	ACTGGCCGCTTGACGAGCAGTATTCTTTTTTTGGCTGGGGGCAGGTGGGGGCAATGTATTTGGGCTTGTGCCCTGAATCGTGGACTCCACAACTTCTTGTTTTTGAGAAAGCCAGTCAAAACTGCACTGAAATACAGATGCTAAATTTAGGATTTATGTTAGTATATCTTCAAGGATATTATAAGCACTGCGGCTCCTGC	200	279
A00202:1331:HH2V7DSX7:1:1101:24496:1799	TCTGGAGGTGGGACC	ACTGGCCGCTTGACGATTCTCCAGCCTCAGCCTCCCAAGTAGCTGGGACTACAGGCGCATGCCCTCATACTCAGCTAATTTTTGTATTTTTAGTAGATACGAGGTTTCACCATGTTGGCCAGGATGGTCTTGATCTCCTGACCTCGTGATCCGCCTGCCTCAGCCTTCCAAAGTGCTGGGATTACCACTGCGGCTCCTGC	200	279
A00202:1331:HH2V7DSX7:1:1101:26268:1799	AGCGTACTCCAACCA	ACTGGCCGATTGACGCCACCATGCCTGGCAAATTGTTGTATTTTTAGGAGAGATGGGGTTTCACCATGTTGGCCATGCTGGTCTTGAACTCCTGTCCTCAAGTGATGCACCAGCCTTGGCCTCCCAAAGTGCTGGGATTACAGGCTTGAACCACCGCACCCGGCTATAACGCTGATCTCTTTATACACTGCTGCTCCTGC	200	279
A00202:1331:HH2V7DSX7:1:1101:27136:1799	GTATTCCCACGATTA	ACTGGCCGCTTGACGAGCACTTTGGGAGGCCGAGGTAGGAGGATTACTTGAGCCCAGGAGTTCAAGACCAGCTTGGCCAACATGGCAAGACATCTCTACCAAAAATACAAAAATTAGCCCAGCGTGGTGGCACATGCCTGTAATCCCAGCTACTCAGGAGGCTGATGCACAAGAATCACTTGAACCACTGCGGCTCCTGC	200	280
A00202:1331:HH2V7DSX7:1:1101:28040:1799	GAACATGTCATCAGG	ACTGGCCGCTTGACGTAACCGTGAGAAATATACGAGAAAACTGTATGGTTAAGGACATAGCTAAGATCACACAACTGGAACACAGCACAGCCAGGATGCTAATCCAAGGTGTCTGACCACGCCCGAGAATTGAGGTTTTTCGGTAAGGTACTGTTCTTCTGCTTAAGGAACCTGCAGTCCAGTGGCACTGCGGCTCCTGC	200	279
A00202:1331:HH2V7DSX7:1:1101:28149:1799	GCAACCTCTCCAAGT	ACTGGCCGCTTGACGGGCAGAGGTTGCAGTGAGCTGAGATTGCGCCACAGCTCTCCAGCCTGGGCAACAGAGCGAGTCTCCATCTCAAAAAAGAAAAATTAACTCTTCTTTCTCAGTTATCTAATGTAGTTTGTGAGGGTAGACAGAAGCCTGAACCTGCCCTCCTGAGGAAGCAGTTTCTATAGCACTGCGGCTCCTGC	200	279
A00202:1331:HH2V7DSX7:1:1101:28854:1799	TCTAGGCCTCGGTCA	ACTGGCCGCTTGACGCCAGGCTGGTCTCAAACTCCTGACCTCAGGTAGTCCACCCATCTTGGCCTCCCAAAGTGCTGGGATTACAGGCATGAGCCACCACGCCTGGCCCAAAAGGTTAGTATTTTAAAACGCTGTATAGTTAATGCCGATGAATGTTACAGTTTTCTGCATTTTTTAAATTTGAGCACTGCGGCTTCTGC	200	279
A00202:1331:HH2V7DSX7:1:1101:30825:1799	GATTTAGAAGGGGCC	ACTGGCCGCTTGACGCATTGTTCTGCACTGAGCACAAAGTGTAATAATGCAGCCAACAAGGCAGCAAGGGACCAGTGCCATGAAGCCTGTTCACTCCACATGCTCCTTCTTGGCTTGGCTTGGCTTAACTTGGAAGAATTTGTTGCTGGTTCTCCCAGCAACAAACTGTGCTGCGTACATGTTGCCACTGCGGCTCCTGC	200	276
A00202:1331:HH2V7DSX7:1:1101:31241:1799	GAAGCGGGAAAATTG	ACTGGCCGCTTGACGATGCCTGGCTAACTTTTGCATTTTCAGTAGAGATGGGGTTTCACTGTTGGCCAGGCTGGTCTTGAACTACTGACCTCAAGTGATCTGCCGCCTCAGCCTCCCAAAGTGTTGGGATTACAGGTGTGAGCCACTACGCCCAGCCGAACCTATTTTTTTTCTTAAATAAGTTTCACTGCGGCTCCTGC	200	279
A00202:1331:HH2V7DSX7:1:1101:31765:1799	ATAGAAATTCGCCGG	ACTGGCCGCTTGACGACATGGAGATACCCCATCTCTACTAAAAACTACAAAAATTTAGCCAGGTGTGATGGCGCACACCTGTAATCCCAGCTGCTCGGGAGGCTGAGGCACAAGAATCACTTGAGCCTGGGAGGCAGAGGCTGCAGTGAGCCAAGATCACACCACTGCACTCTAGCCTGGGCAACCACTGCGGCTCCTGC	200	279
A00202:1331:HH2V7DSX7:1:1101:32597:1799	GGCGGCGCAGTCTGT	ACTGGCCGCTTGACGAGGGGTTATCTGGTGGCGCACCCGACTCTCATCGACCCCAAAGGACATGCACCTGTGGAGCAGCAGCACATCACCCACAAGGTCTTTGTCACAAAGCTGAGCTGCTCAGTTCTCCAACCTCCTGCAGCTCACTACATGGCATATGTCTTCTGTTCTCTTTGGCCGTGGTACACTGCGGCTCCTGC	200	279
A00202:1331:HH2V7DSX7:1:1101:1633:1814	AGTGGCTAATTCTGC	ACTGGCCGCTTGACGGACTCCATCTTGCTGTCACTCATGATCAGCACCCAGCATCTGCCGCCAAAGACTGCCCAAATCAAGGGCTCTTCCATGCAAGATAATGCTGCCTGTCCAGATAAGCCCAGGACCCTCTCTTTGTCCATGTCACTGTCCTTGGACTAGTTCATTAACCCCTTTTCCTCTCCCACTGCGGCTCCTGC	200	279
A00202:1331:HH2V7DSX7:1:1101:1850:1814	TCATCGCACTGTTAA	ACTGGCCGCTTGACGGTGCAATCTTGGCTCACTGCAACCTCCGCCTCCCGGGTTCAAGTGATTCTTCTGCCTCAGCCTCCGAAGTAGCTGGGATTACAGGCACCCACCACCACACCTGGCTAATTTTTGTATTTTTAGTAGAGACAGGGTTTCGCCATGTTGGCCTGGCTGGTCTCGAACTCCTGCACTGCGGCTCCTGC	200	279
A00202:1331:HH2V7DSX7:1:1101:4906:1814	ACATGATCAGCGGGA	ACTGGCCGCTTGACGGGGTTCCCAGGAGTGTGAAGACTCTCGGTCAATCCATTATGAGTATTCTGAGGTGTGGGAATACAGAAGGATCTCTGTCACTTTTTTTAGCCTCTATTTGGCTTGTGTGTTTACTAATTTGTTTTTCCTAGTAGAATTTCTTTGCTCCTCACTGAAAGTCCAAATTGTGTCACTGCGGCTCCTGC	200	279
A00202:1331:HH2V7DSX7:1:1101:5629:1814	ATGAAATCACCTCAG	ACTGGCCGCTTGAAGCCTTGTCTGCCGAAGCCTAAGGGAGGCTGCTCTTCTCTAAATAGCCAAGCATGAGCTTTACTTTACTATTTGTCTTTTGGTCCTGAAGGCGAGACTGTACAAGAATTAATAGTTGGAGAGGCAGCAAGGCATACGTTCACCAAATGGCATGAATTTCAAGATTTGTAGCTCACTGCGGCTCCTGC	200	279
A00202:1331:HH2V7DSX7:1:1101:6063:1814	GGTGCCGCGAGTGTT	ACTGGCCGCTTGACGTCCTCCCCATTTTCCCACCAGTAGACGAGGAATTGTAGCCAATTAGTTAATAAGTATTTGCTAAGTGCCCACAGAGCGAAAGTGTGTACTACACTGAACCTTTTGGTCAATTCATCCTGAGAAAACATGTAGCGGTTTAACACAGAAAACCTCCACTGCGGCTCCTGC	183	262
A00202:1331:HH2V7DSX7:1:1101:8992:1814	AGCAGGTGAGCACGA	ACTGGCCGCTTGACGATAGGGGCTATTCCCAATGCCTCTAACCATATTTCAATTGCTTTCTTTCAGAGTGCCTCCAAATTTTCAAATCTAGGGTCACCATGCAATTTGTTATCCACAACAGGTCAGTTTGGGGAATAGAAAGAAGTGCTAAAATAATGAACAGTTTTAACTGATTTACCACAGAGCACTGCGGCTCCTGC	200	279
A00202:1331:HH2V7DSX7:1:1101:10221:1814	TACACACGGCCCAGG	ACTGGCCGCTTGACGTGGAGACTGCCCCGCTGTCTCCTTGCAAGAAAATTGCTGCACCTGTTAAAGGCCACTTACTTTCTGGTGCTGGTAACCATGAAATGAATAACACAATCGGCATGGCGTGGAAATCACATATTTCTCATGAAGATAGAAAAGCAAAATTAGGAGCATGTAGAAAGGTCGCACACTGCGGCTCCTGC	200	279
A00202:1331:HH2V7DSX7:1:1101:10529:1814	ATCATTACCTGAGCA	ACTGGCCGCTTGACGCCCAGCCGGCTCAGCGCAGCTGGCTGTGTGTTGCTGCTCCTACAGCTCAATGCACTGGACCTTCTCGTCCAGCCTGGATGCCTCCATCATTTCTCTTTGTCTTTCTCTGGCCTCCATACCGTTCTGAAGAGCTCACCTTCCTCTAGGTTCCTCCTGCCCTGCTCTTCCCACACTGCGGCTCCTGC	200	279
A00202:1331:HH2V7DSX7:1:1101:13548:1814	ATACTACGACCCGGT	ACTGGCCGCTTGACGAATACCTAAAAGTTTCCTAAGAGCACACACTTTAGAGTTGCAGAGCTAAGCACCAGGAGACTAGAGCCCGGGCAGTGACAGGGCTGCCCGGGGAGAGTGGGCGGGGTGGGGAAGCGGAAGTGCTCTGCTCTTCCTTGTGAGCCCACCTGAGTGACTGCTGGTGCCTGCAGCACTGCGGCTCCTGC	200	279
A00202:1331:HH2V7DSX7:1:1101:13657:1814	CCCCTTAGGCTCCGG	ACTGGCCGCTTGACGATTACAGGTGCCCGCCACCACGCCTAGCTAATTTTTGTATTTTTAGTAGAGACAGGCTTTCACCATGTTGGCCAGGCTGATCTCAAACTCTTGACCTCATGATCTGCCTGCCCTGGCCCCCAAAGTGCTGGGATTACAGGCGTGAGCCACTGTGCCCGACCAACAGTCTTCACTGCGGCTCCTGC	200	279
A00202:1331:HH2V7DSX7:1:1101:15139:1814	CCAACTAGCGGCGTC	ACTGGCCGCTTGACGTGCTTTCTCTTGCCTGATTGCCCTGGCCAGAATTTCCAATACTATGTTGAATAGGAGTGGTGAGAGGGCCTCCCTGTCTTGTGCTGGTTTTCAGAGGGAATGTTTCCAGGTTTTGCCCATTCAGTATGATATTGGCTGCGGGTTTGTCATAAATAGTTCTTATTATTTTGCACTGCGGCTCCTGC	200	279
A00202:1331:HH2V7DSX7:1:1101:16875:1814	CCAGGCAAAATCCAT	ACTGGCCGCTTGACGAACCATGTTTTGAGTATCTATACAACCATTGTTTTCACTTTCAGTACAGTATTCAATAAATTACATGAGATGTTCAACACTTTAATATAAAATAGGCTTTGTGTTAGATGATTTTGCCCAACAGTAGGCTAATGTAAGTACCCTGAGCATGTTTAAGGTAGGTTAGACTACACTGCGGCTCCTGC	200	279
A00202:1331:HH2V7DSX7:1:1101:17363:1814	AATGGAGAACCACCA	ACTGGCCGCTTGACGATATTGCAGAGTGTGTATGTGAAACCTGAATTCTATCTTGCGAATTTTGTCTTTATTGTGAAACTTATTTTATAGACATAAAACCGTAAAACACTGTGGCTGTTTGATTACCTATAGTCCTAAATTTTGGTTCAGGTAAATAATTCTTTCCTCATTTTTGCGTGTAAAATCACTGCGGCTCCTGC	200	279
A00202:1331:HH2V7DSX7:1:1101:19081:1814	AGCACGGCTTTCCTA	ACTGGCCGCTTGACGGCATTAAACATGTGTTCAGGAATGTTCAATACATTAAGTCTTCAGTACTCTCTACTTTGAAGCAATCATGATTTTAAAAAATTGGACAATGATAGAGTTTTTATTATGTATTATTTGATAAAACCTTTGTAAGTTAGGAAGCATAGTACTAAAATGAGCAGTCACAAATCCACTGCGGCTCCTGC	200	279
A00202:1331:HH2V7DSX7:1:1101:20148:1814	CTTCGCAGACGCAGT	ACTGGCCGCTTGACGCCTTCTAGTACAGATCTGGAAACAGAGGCTCAGCAATTGCTTGTCTCTTGACCCAAGTCACTTAACTTGTAGGAACTAAGATTCCGTCTCAGCTGTCTCTGGGCTAGTGGCCTTCTGACTTTGCGTTGAGCCCCCAAAAAAGGCAAATACTACAACACAAACCCAGGGCACACTGCGGCTCCTGC	200	279
A00202:1331:HH2V7DSX7:1:1101:23276:1814	CATGCTGCCATGGCA	ACTGGCCGCTTGACGTCTGCCCACCTTGGACTCCCAAAGTGCTAGGATTACAAGTGTGAGCCACCACGCCCAGCCTGTTTTGTCTTTAAATTGGATACTTTGTTACTGTCTTCTCTGACTTTGAAAGTTTGTCTCTGTAGATAAGCATAGTTACTGATACTACCCAAAGCCTTTCAGACTTTGGCCACTGCGGCTCCTGC	200	279
A00202:1331:HH2V7DSX7:1:1101:23330:1814	AGTATACGGTCGTTC	ACTGGCCGCTTGACGGATAACTAACATTTAATAGAGGATTATTATTTTCCCTATTTAAAAAATGAGGAAACTGAGGCACAGAGAGGTTACATAGTCAGTAAGTAGTCAGTGTTACTCAGGGTTCTCCAGAGAAACAACGGAACCAATAGGATATTCATTCATTCATTCACTCATTCATAATTGGCCACTGCGGCTCCTGC	200	279
A00202:1331:HH2V7DSX7:1:1101:24795:1814	ACCGACACGTTTATT	ACTGGCCGCTTGACGGAACAAAGACCCTCAGTGGAGACTGGCAGTGGGACCCTGGCTTCATGCTCCGCGTTCCTCACCTGAGTCCCCACCTCCTGGTCTTGGACCTCCACCTGTCCCCAGAGGCTGTTCAGCACTGAGGGGGCACCGCCACCCTGCGTTGGCCAGATGCGCCCAGCTTCCCCGGCCACTGCGGCTCCTGC	200	279
A00202:1331:HH2V7DSX7:1:1101:27670:1814	GCCATACCACCCAAG	ACTGGCCGCTTGACGTCTGCTAAAAATACAAAAAATAGCTGCGTGTGGTGGTGCGCACCTGCAATCCCACCTACTTGGGAGGCTGAGGCAGGAGAATTGATTGAACCCAGGAGGTGGAGGTTGCAGTGACCCAGGATGGCACGACTGCACTCCAGCCTGGGTAACAGAGCAAGACTCCATCTCGGCACTGCGGCTCCTGC	200	279
A00202:1331:HH2V7DSX7:1:1101:29857:1814	TGAATACAGATCGCG	ACTGGCCGCTTGACGCTGCTAATTTATCTATTTTTAGTAGAGATGGGGTTTCACCATGTTGGTCAGGCTGGTCTTGAATTCCTGACCTTGTGATCCACCTGCCTCGGCCTCCCAAAGTGCTGGGATTACAGACATGAGACACTGCACCCTGCCCCATTCCTTTTAATCTCCCTTGGAATTAGCTGCACTGCGGCTCCTGC	200	279
A00202:1331:HH2V7DSX7:1:1101:2401:1830	ACGGGCCCCGGTGTC	ACTGGCCGCTTGACGCCTGTTCTTCTGTCCTTGTCTGGGCTTTGCAGCGCTGGGATCAGGTCCACAGACTGACAGAGCTGGAAGGGACAGGCGAGGTCCCAGGTGATGCCGCCCAGCTGACCTGACATCATGCAGCTCGCTAGAGGCACGGCTGTGTTTAGAGACCAGGTCTCAGGACTCTTGGGCACTGCGGCTCCTGC	200	279
A00202:1331:HH2V7DSX7:1:1101:5457:1830	TAGGGTAGGTTATCA	ACTGGCCGCTTGACGTGTAACAATTATCCAATTTCTCACAGAAAGTATTTAAATAAAGAATTGGGCCTGTCACAGTGGCTCATGCCTATAATACCAACATTTTGGGAGGCCAAGACAGGCAGACTCCTTGAGCCCAGGAGTTCAAGACCAGCCTAGGCAACATGGTGAAATGCCGTCTCTACCGACACTGCGGCTCCTGC	200	279
A00202:1331:HH2V7DSX7:1:1101:6307:1830	ACAGAGTGCACTTCA	ACTGGCCGCTTGACGGCAGATATTCTTTTAAAAAGCTGATGACAGTGTCCATTTTCACCCACACAGCCGTATCAGCAGGTTTTCTGGTCTATTTTGATGGTGTATGGCAACAACAGTGGCAACAGTTGGTGCAAAAACATCTCTTTCTCACACACAACAAAACAGACTGATAAAAAAAAGAGAGACACTGCGGCTCCTGC	200	279
A00202:1331:HH2V7DSX7:1:1101:6994:1830	GGATCCCCCCTTATC	ACTGGCCGCTTGACGTTCAAGCACGAGGAATAGAATCACCTTCATGTATTTGAATATACAATTCATGACATCGTTACTATGGTAAGACAAGTTCATATGCGTGAATAGTAGCTTCTGTCAATAAGCCCTCTGTAAATCACCCTGAAAATTGTTAGAAATACTGTCCTAGGACAAGAAGGATACTCCACTGCGGCTCCTGC	200	279
A00202:1331:HH2V7DSX7:1:1101:8241:1830	TAGTTTGGTAAACCG	CTGGCCGCTTGACGCACAGCTCATTGCAGCCTTGACCTCCTGGGCTCAAGTGATTCTCCCACCTCAGCCTCACGGATCGCTGGAACTACAGGCATGAGTCACCACACCCAGTTAATTTTTGTATTTTTTGTCGAGATGGGGTTTTGCCATGTTGTGCAGGCTGGTTTCAAACTCCTGGGCTCAACACTGCGGCTCCTGC	199	278
A00202:1331:HH2V7DSX7:1:1101:8350:1830	CTCGTCGTAATCTTG	ACTGGCCGCTTGACGCTGCGGGGGGGCTTCTGGATAAACCTGGCAAGTGAGTGTTTTCTCTCTGGGGAGGGAAGGGAGAGGGGAGGAGAGAGCAGAGGGCCGTGCACCTCAGGCCAACTCAGAGCCAGATCTCAAGAGCAGAGGTGTCACCTTCAGCACCTGCATAGCGCTAGGTTGTATGGGAACACTGCGGCTCCTGC	200	279
A00202:1331:HH2V7DSX7:1:1101:9200:1830	CATGGCAGATCCGGT	ACTGGCCGCTTGACGCCCGTGGTTCAAAGAGACATTCTTAGCCCAGGTTGGTGTCCTTTCTGCATGCAAAGCAGCCCAGAATGGAGTGAAGTTCCATGTATGATCATGTTATTTCTAAGGCGGCGTGGTCAAAGTTGCATGAACAGGAAGAATATGCTCTACTTAGGTGAGGCTGTACAGTGTTTCACTGCGGCTCCTGC	200	279
A00202:1331:HH2V7DSX7:1:1101:9471:1830	TATGGGACTGCTGTA	ACTGGCCGCTTGACGAAACTTCGGGAAATCCTCAGCCCTCGCTGGGTCACTTGGAAAGTGGGTTCACAATACAGTTCCCAGTTTTCTAATGAGGAAGCAAAGGCAGTGTTAGTAACAATAGGCAGCTCTGAAATGGGCATTTAGTATGTACCAAGCGTTGTTCTCTGCTTGCTAAGTATCACCTCCACTGCGGCTTCTGC	200	279
A00202:1331:HH2V7DSX7:1:1101:10285:1830	AATGGCTTGTCTACT	ACTGGCCGCTTGACGGCAAGGTCCCAGCCCTCTGCCTCTGGCTCAGGCCCCATCGCAGCTTCCACTCTCCCTCCACCCACAAACACATCAGATCTCGGTCGGGAGTGGTGGCTCATGCCTGTAATCCCAGCATTGTGAGAGGCCGAGGCAGGCGGATCACCTGAGGTCAGGAGTTGGAGACCAGCCACTGCGGCTCCTGC	200	279
A00202:1331:HH2V7DSX7:1:1101:11098:1830	ACGAATATACGAAGG	ACTGGCCGCTTGACGAGTTTTAATCTCAGTTTACTGCTCTGAGGTAGCACTCATCTAGGTTGATTCGCGTTCGAGTCCTTCGTAGTGAGGACGATGCAAGGTGAATGCTAACAAAGCCTCTCTGAGTGATGTTCTAAGTCCCACGACGGTGCTAGGTCGGATGCTCCGGCATGAGATTGCGATGCCACTGCGGCTCCTGC	200	279
A00202:1331:HH2V7DSX7:1:1101:15872:1830	AATCTTCGTAACGTT	ACTGGCCGCTTGACGGGACCCTGACTCATGGACACACAATTAGCCGGCTTTTGTCTTTGAATCTGACTGGAAGTGACTCATGAGCTGGAAAAAAACCCTTTGGAAACAAATGAAGGGGGCAAAAAGGAGGGTAAGCCACGACTGCATTTTACTCTGTTAAAATGCAGATCTGCTGTCCTATAAATCACTGCGGCTCCTGC	200	279
A00202:1331:HH2V7DSX7:1:1101:16378:1830	ACCGAGCGATCATTC	ACTGGCCGCTTGACGAGGCTGGTGGTCCTATAATGCTATTCGGAGTTCCAAAAATGTAGGAATGGTATTGTTAACAACACTGAACAAAACCAATCCTGACGACTGTATTCATGGGACATACAGTCTACGAGGAGAGACTGATGGTCATCAAACAACATAAAATATATTACATTTCATGTGTGATACACTGCGGCTCCTGC	200	279
A00202:1331:HH2V7DSX7:1:1101:19180:1830	ACTGAGCATTAATTT	ACTGGCCGCTTGACGCCCAGGGATAATCACGATGGACCCTCAAGCCAGGCCAGCTGTCTCTCTCCTGAGATCTTGGCGGAGGTCCGGTAGCCTGGGCCTTAGCAATAAGCACCAGAGGGTCTGTGCCTCCACTGGTGCAAGTCGTCACCAAGGTAAAAAGAGTGCGAAGGCCTCCCTGTCACCAGCACTGCGGCTCCTGC	200	279
A00202:1331:HH2V7DSX7:1:1101:19669:1830	ACCGATGCAACCGCT	ACTGGCCGCTTGACGTGGGAACTGGAACCCAAGGCACGTGACTCTTGGACTTACTACCCAAGACTGACCTTTCCCCTTTACCCACACCCTCTGCCCCTCGACAGGTCACCTTAATCTCTACACACAGAATCGGCCGGTGCTCTGCAAAGCGGTAGGTTTGGAGTCTGGTTAAATTAGGAAGGCACCACTGCGGCTCCTGC	200	279
A00202:1331:HH2V7DSX7:1:1101:20211:1830	AATGGACAGCCGAGT	ACTGGCCGCTTGACGCTCTACTAAAATTACAAAAATTAGCTGGATGTGGTGGTGCACACATGTAGTCCCAACTACTCAGGAGGCTGAGGTGGGAGAATCGCTTGAACCCAGGAGACGGAGATTGCAGTGAGCCGAGATTACACCACTGCACTCCAGCCTGGGCAACAGAACAAGGCTCTGTCTCACACTGCGGCTCCTGC	200	279
A00202:1331:HH2V7DSX7:1:1101:20717:1830	TTCGAGTTCAAACTG	ACTGGCCGCTTGACGTGCAGTGGCTCATGCCTGTAATCCCAGCACTTTGGGAGGCCAGGGCGGGCGGATCACAAGGTCGGGAGATTGAGACCATCCTAGCTAACACTGCAAAACCCCGTCTCTACTAAAAATACAAAAAATTAGCCGGGCATGGTGGCACACGCCTGTAGTCCTAGCTACTCGGACACTGCGGCTCCTGC	200	279
A00202:1331:HH2V7DSX7:1:1101:20735:1830	ATCGAACCACTTTCT	ACTGGCCGCTTGACGGTCAGCTCCAGAAGGGAAGGGGGCGTTGGGCCACTTCCCTCACCCTCTCCAGTCCTCAGCTCCCCTGAGACAGGTCTCGGAGCCTTGGCCTCTCTTGTGGGGAAGGGGGCAGGTGAGGCTGGCTGACTGTGTGGACACTTGCCTGATCACTTCAAGTCAAGCCACCTGGGCACTGCGGCTCCTGC	200	279
A00202:1331:HH2V7DSX7:1:1101:21206:1830	CGCCCGGTGGGCAGA	ACTGGCCGCTTGACGGTACAGTGAGCCCATCTGGCCTGGTACTTTCTGTTTTGGAAGGTTATTAACTATTGACTTGATTTCTTTAATAGAGATCTCTACGGTTTGTCTGTTTTGGCAGATTGTTTCTTTCAAGGAATTGGTCGTCTCATCTGAGTTGTCACGTTGGTGGGCCTAGATAGATGTTCCACTGCGGCTCCTGC	200	279
A00202:1331:HH2V7DSX7:1:1101:21621:1830	TGACGGAGCCGTTGA	ACTGGCCGCTTGACGGGGATGCCTGGCGTTTCAGCTGGAATAATGAATCCAGAAGGTTGGAGTCATATGAAGGTGCTCTCACCCACACATCTGGCAAGTGGAGGGCTGAGGGCCCCGTGTGGCTATTGGCCAAACACCCACGTGTGGGCTCTCCGTGTGGCCAGGACTGCCTCACAACACAGTGGCACTGCGGCTCCTGC	200	279
A00202:1331:HH2V7DSX7:1:1101:24605:1830	TACCAACCGCTGCTA	ACTGGCCGCTTGACGTCCCAGCTACTCAGGAGGCTGAAATGGGAGGATTGCTTGAGCATGGGAGATTAAAGCTGCAGTGAGCCATGTTCACACCACTGCATTCCAGCCTGGCGGAGAGAATGAGACCCTGTCTCAAAAAGACAAATAAAACATAAAACCTCAGAATGGATCAAAGACCTAAGAGTCACTGCGGCTCCTGC	200	279
A00202:1331:HH2V7DSX7:1:1101:24713:1830	TGAAGAATACATACC	ACTGGCCGCTTGACGGACCCGGAAGCATGTCTGTCCCTAGCGGAGGCGCGGGTGCCGTGCTGAGAGCGCCTGCCTGTGCGCCCCGAGCGGGGCAGGGACTCTTCCAACATGCCCACGTTCGCACAGAGACCCCGGATCGCGGAAGCTCGCGTCTCGAAAGGCCTGTGGGTCAAGGGGGGCCATCTCACTGCGGCTCCTGC	200	279
A00202:1331:HH2V7DSX7:1:1101:25491:1830	CAGGAGAGTCCCGTT	ACTGGCCGCTTGACGGTTTATCTCATCGGAGTCAGGGAGAGTACACATCTCTCCTTAGATAGAGGGTGTCGTGATGAAGAAAATCCTGTCACTTAGGTGCTGGGAGGAGGAGGCAGCACTGCTGTGGACAGATATGCTTGCCTTGAACATGTGCTGCTTTTGTTATAAATGTTATTAATTCTGTACACTGCGGCTCCTGC	200	279
A00202:1331:HH2V7DSX7:1:1101:25997:1830	GTGGATTCAGCCGTC	ACTGGCCGCTTGACGATGAGCACAAGCAAGGAGGCTTCTTTTTTGTTGTTGTTTTGAGACAGGGTCTTGCTCTGTCACCCAGGCTGCGGTGCAGTGGCACAGTCACAGCTCACTGCAGCCTGGAACTCCTCGGCTCAAGTGATCCTCCTGCCTCAGCCTCCCAAGGAGCTGGGACTACAGACATGCACTGCGGCTCCTGC	200	279
A00202:1331:HH2V7DSX7:1:1101:27570:1830	AAGACCGTTCACGGT	ACTGGCCGCTTGACGTTGCAGAGAGAGAAGCTATATCTATATACATTAGGGAGAAAGTGAGTAGCAGAAGTGATCTACACAAGCAAAAAAAAATTTTTTTTAAATGTACTCAAGATTGAATTAGAAATCCAATTTATCAAAATCCTTGGAGATGGCTTCTGATCTCCAGTTGAATCTTCAGCCCTCACTGCGGCTCCTGC	200	279
A00202:1331:HH2V7DSX7:1:1101:27733:1830	GTTGTCTTCGACATG	ACTGGCCGCTTGACGAAGTTGACAGTTATTTTCTTTCAGTATGGAAAAAATATGATGCCACTTTTGCCTGCCTGGGAAACATTGGCTTTATTACTACTGCGCAGGGGAGAAAGTCCTAATTGTCTATAATGCCTCTTCTGGTATCACCCCTGAGTGGAGGAAAAGGTACTTCTCTACTGTTGGTACACTGCGGCTCCTGC	200	280
A00202:1331:HH2V7DSX7:1:1101:29197:1830	GCCTCATCTGCTATT	ACTGGCCGCTTGACGAGTTTGTTCTGGTGTTATCACAAAGTGATGTCTGAGACTGCTTGTTAAGCTGTGTGATTAGACCAAAAAAGGACAATGGTTTTCCTGATGATTTAGGTCAAAGTTACTTCAGGAATGCAAAAGAAAAACGATTCTGTCTGAAACTATATAAATGAAGGTTTGCATTGTGACACTGCGGCTCCTGC	200	279
A00202:1331:HH2V7DSX7:1:1101:30120:1830	CGGTAAACTACACCC	ACTGGCCGCTTGACGGGGCAGGGCCGGAGCTGTCAGGAAGGCCCTTGAGGAGGCTGGACCCGGTTCCCATGGAAGCAGAGGACGGGGAGAAGCTGGCCCACTTTGTCCCGCTGTCTGGTGATTCAGCTCAGCTCCTCTGTCCTTGACTTGGCTGCTGTCTTTTCATTGTCACTTGGCAAACTTTTCACTGCGGCTCCTGC	200	279
A00202:1331:HH2V7DSX7:1:1101:30481:1830	GGTTTGGACTTAACC	ACTGGCCGCTTGACGCCTTGGTTATTTGCTCCTTAGTAAGAGAATGGGACTAGGCCCCACACGGCGGCTCATGCCTGTAATCCCAGCACATTGGGAGGCCAAGGCAGGTGGATCACCTGCAGTCAGGAGTTCGAGACCAACCTGACTCACATGGTGAAACCCTGTCTCTACTAAAAATACAAAAACACTGCGGCTCCTGC	200	279
A00202:1331:HH2V7DSX7:1:1101:32850:1830	CGTCTGAAGGGACTT	ACTGGCCGCTTGACGAGCTGTTGCAGTAAAGTGTTCATTGAATGCAGGCGCCTGGGAGAAGTAACTTCCTGGGCATGTGCATGAAGAGACAAAATGGCGGAGTATGACCCACTCGGGGCACTCCACAGGAAAAGGGAAGAAAGCCTCAGACCGGCATGTGCACAGCTTCTTAAACACACTGCCTGCACTGCGGCTCCTGC	200	279
A00202:1331:HH2V7DSX7:1:1101:1235:1846	CAACAAATTTTTTTG	ACTGGCCGCTTGACGTGCCTCAGCCTCCTGAGTAGCTGGGACTACAGGCACCTGCCACCATGCCCAGCTAATTTTTTGTATTTTTAGTAGAGATGGGGTTTCACCGTGTTAGCCAGGACGGTCTCGATCTCTTGACCTCGTGATCCGCCCAGCTCAGCCTCCCAAAATGCTGGGATTATAGGTGTCACTGCGGCTCCTGC	200	279
A00202:1331:HH2V7DSX7:1:1101:4689:1846	GGCCCACCTGCCTGG	ACTGGCCGCTTGACGTTAGAAATTTCTTCCACCAGATACCCTAAATCATCTCTCTCAAGTTCAAAGTTCCACAAATCTCTAGGGCAGGGGCAAAATGCCGCCAACCTCTTTGCTAAAACATAACAAAAGTTACCTTTGCTCCAGTTCCCAACAAGTTCCTCACCTACATCTGAGACTACTTCAGCCACTGCGGCTCCTGC	200	279
A00202:1331:HH2V7DSX7:1:1101:5358:1846	AGGTCGGAAATTAGC	ACTGGCCGCTTGACGATGTCTTCCTAACTGGAGGTCCTTTCACAACTTGGAACAAAGCATTTGCTGAAGGTAGGTTCCTAACCTTCCACAAAAACTGGGTGATAGGGATGCTATCTTCCTTGTTCATTATATTTCAAAGAGTACATTTCCAAGTTTTTAGGAAAGCATTTTCTGGGTGGTAAAACCACTGCGGCTCCTGC	200	279
A00202:1331:HH2V7DSX7:1:1101:8214:1846	TCAGAACAGATCTTT	ACTGGCCGCTTGACGGGTCGAGCGAGAGTGGTAAAAAGTCTATCTTTGTATTTCCCTTTCCAAATTCGAGTTAGTAGAAGAACATCTTTGGAAGAGCTCATTCTTTGGGTGACCCTTGTGAACTCGGTTTTCAGCACTCATGTGTTGGGTCCTTTCCTCCCAGGGACAGCCATTGTTTTCCTCTGCACTGCGGCTCCTGC	200	279
A00202:1331:HH2V7DSX7:1:1101:15067:1846	ATCTTCGGCCCTGGA	ACTGGCCGCTTGACGTTGACCATTTTATCCTGAGGAATTGCTTTTTTTGTTGTTGTTATGTGAAAAAGCTTTGACCAGTCTGCTAGTTCTTAGGTCTGTTTTTTGTCACTGTCCACATAGAGTTCTTGGAAAACAATACGGGCTAACCCCAAGTTTGGTTGTGAATTTCTTCCACAATAACCCACCACTGCGGCTCCTGC	200	279
A00202:1331:HH2V7DSX7:1:1101:15248:1846	TAAATTCTTTAAAGG	ACTGGCCGCTTGACGAACTCACTCAAAGGCTTGTCGATTCGACCTTTACTTCCAGATCAGAGAAAAATATTTTTATTTCATGTTTTTGTTAACACGACGTTTGAATGTGTGACCTTTAAAGCGACTTTTGTCTCCCGCTCAAACGCTTCTTGCCCCTTTCGGTTTTGTGCTGAAATCAAAGTTGACACTGCGGCTCCTGC	200	279
A00202:1331:HH2V7DSX7:1:1101:15374:1846	CCTCGCCCATAACCG	ACTGGCCGCTTGACGATACCTACCTGCAGTATAAACAATCAAGACAATGTACAAAAAATATGTCCTGCTCCTATAACTTACAATGCACAGAATAATATCTACAAAAAGGGAAGTATTTATCCATTTAGCTTTCTAATAAATTGGTGAGAAAGTTTAGCCCATTCCACATTTCTTTCTAAATAAAGCACTGCGGCTCCTGC	200	279
A00202:1331:HH2V7DSX7:1:1101:15808:1846	TACTACAAGATAACG	ACTGGCCGCTTGACGCAACAATAAAGCCTAGTGGGCAGGAATCTCCCTAGCTTTGTTCTGTGGGACAGAATATCTGGGGGCCTGGTGCTTCTTACATCTGGAAAGTCCACTCTGATTCTGGGCCTCTACTATGCCCTCAGCAGCCCCACTGCTGTGTTCATTCAGCAGCTGCTTAGTAGCAACCACACTGCGGCTCCTGC	200	279
A00202:1331:HH2V7DSX7:1:1101:19190:1846	TTGGACCGTTAACTG	ACTGGCCGCTTGACGAAACTTCTGTCGAATGAAGGAGAATCAAGGCTGTGCAGGTTGGTGGGGTGTGTGCTGCCTGAACAGAGGGGACTAGAACTGATCCGCTCCTGCCACAGAACTCCTTCCCTAACGCCACAGTGAGCTCGGCCCCCAGTACGGGCTCTGTGCCAGCCACGGTGGCAGCACCCCACTGCGGCTCCTGC	200	279
A00202:1331:HH2V7DSX7:1:1101:21739:1846	GAACTTTAGGCTGCA	ACTGGCCGCTTGACGAAGGCTGAGGCAGGAGAATCGCTAGAACCGGGAGGTGAGTCCAGATCACACCACTGTGCTCCAGCCGGGGCGACAGAGCAAGGCAGCTCCATCTCAAAAAAATTAAAAAGATCCGGGAACAATGAAGGCTTTCCAGATGGGCTGGGCTGGAACCTGAGCTTGACAGACAACACTGCGGCTCCTGC	200	278
A00202:1331:HH2V7DSX7:1:1101:21884:1846	AGGCCTTGCAGAATC	ACTGGCCGCTTGACGTCAGAGCTTGTTATTGGTCTATTCAGAGATTCAACTTCTTCCTGGTTTAGTCTTGGGAGGGTGTATGTGTCCAGGAATTTATCCATTTCTTCTAGATTTTCTAGTTTATTTGCATAGAGGTGTTTACAGTATTCTCTGATGGTAGTTTGTATTTCTGTGGGATCAGTGGTCACTGCGGCTCCTGC	200	279
A00202:1331:HH2V7DSX7:1:1101:22589:1846	GGGGTTTGGGTAAGG	ACTGGCCGCTTGACGTTGGACAAGAATTGCAACACAGTCTTTTTTTGTTTTTGTTTTTGTTTTTCTGAGACAGGGTCTCACTCCCGTCACACAGACTGGGGTGCAGTGGTGCAATCACGGCTCACTGCAGCCTCAACCTCCTGGGCCCAGGTGATCCAACTCAGACTCCCAAGTAGCTGGGATTACACTGCGGCTCCTGC	200	279
A00202:1331:HH2V7DSX7:1:1101:22914:1846	TAGAGAATAAACGTG	ACTGGCCGCTTGACGGGAACACAGGAAATCAGGGGAAACATGAGTGACCCAACCCTGTGATCTCAGCCCCGGTGAACCCAGACTTAGCAGCGATCCCCCCCAAGCCAGCAATTACCCGTGTCTCGCTACAGAGACCCTCCCGCTCTAGGTTCTGACCCCAGGTTGTCTCCTGACCCTGACCCCACCACTGCGGCTCCTGC	200	279
A00202:1331:HH2V7DSX7:1:1101:23005:1846	ACGATGACGGCTGTA	ACTGGCCGCTTGACGAAATCAATCTGACTTTCACTCATCCTCACAAACCCCCTTTACCTTCATTTTGAATTAGAGAGCTTCTTATTGTTATATTATTTACAATGGAACTGGTATTCCTGGCTGGCTAATGGGCGAGCACACATTAATTCCAGGTTCAAAGGAAGACAAAGACCCTCTTCAGGGTTCACTGCGGCTCCTGC	200	280
A00202:1331:HH2V7DSX7:1:1101:26006:1846	TAGAATTTCTCTCTG	ACTGGCCGCTTGACGAAAAAAAAAAAAAAAAAACCTAATAGAACAGAAAAGAGAATGTAAAAAATTCTGTCTCTAGCTATTGGGGCTTAGTTTCCTCATACGTGAAAGGAGGGGTTAATCTAAATTTCCCCTACCAGCTCTAATAGTTTATAGTTTTATGAACATTATAGCCTTGATTATTACAGGCACTGCGGCTCCTGC	201	280
A00202:1331:HH2V7DSX7:1:1101:27941:1846	AGACTGTAGGTTCGA	ACTGGCCGCTTGACGAACATAAGTTCTTTGTTTATGTCTGCCCTATCCTGTTGTCTCCTCTAGAGGTAGTCTGGGGACAAGCATGAGATGAAGTTATTTTGAGAAACCCTGGGAAGAAGTTGTATCATGGAGAAGGGCTGTGTGGGTTTGGGGCCACCCACAGGCTTCAGTGGTCTAGCATCTCTCACTGCGGCTCCTGC	200	278
A00202:1331:HH2V7DSX7:1:1101:32588:1846	ATGGGATTTAGGCTG	ACTGGCCGCTTGACGAGGACTCTTGTTATTTAACTCTGCGTCCTTAGCAACCAGCAAAGGGTCTGGGTTCTTGCACTTGTTTAATAAATATTTGCCGAAAGACTCAGACCTGGAGCAGACCACCCCAGGGAGGCAGATGTTGTGTTAGTAGAAGCAGACCATGATCAAGGGCAGAGGTGATTGGGCACTGCGGCTCCTGC	200	279
A00202:1331:HH2V7DSX7:1:1101:2564:1861	GTCACTGCGTTTCGT	ACTGGCCGCTTGACGGCTCATCGAAGTAAAAGAGGACACAGACAAATGGAAGAACATTCCATGCTCATGGATAGGAAGAATCAATATCGTGAAAATGGCCATACTGCCCAAGGTAATTTATAGACTCAATGCTATCCCCATCAAGCTACCAGTGACTTTCTTCACAGAATTGGAAAAAACTACTTCACTGCGGCTCCTGC	200	279
A00202:1331:HH2V7DSX7:1:1101:3161:1861	CTATTGTCTATTGTG	ACTGGCCGCTTGACGATCTAGAAACTTTGCTGAATTCTTTCATCAGTTCTAGGAGCTTTCTGGAGGTGTCCTTAGGGTTTTCAAGGTAAATTATCATATTATCAGCAAACAGTGACAGTTTGACTTCCTCTTTACCAATTTGGGTGCTCTTTATTTCTTTCTCTTGTCTGATTGCTCTGGCTAGGCACTGCGGCTCCTGC	200	279
A00202:1331:HH2V7DSX7:1:1101:4444:1861	GCCTTGCTGGTCGCC	ACTGGCCGCTTGACGTGAGGTGGGAGGATCACATGAGCCCCGAAGGTTGAGGTTGCAGTGAGCCATGATTGTGTCACTGTGCTTCAGCCTGGGCAATAGAACAACACCTTGGTCTCTAAATAAATAAGTGATAAAGTTAAAAAGGAAAAATAACTCAGTGCTTTCTATGAGATAGGCTGTACAAACACTGCGGCTCCTGC	200	279
A00202:1331:HH2V7DSX7:1:1101:4625:1861	TGGGCTCAGTAGGGG	ACTGGCCGCTTGACGAGGACGGAGGTAGGCTCTGGCCCAGCTCTTTCCCAAAGGCTTAGAGCACAAGGGAGCCCAGTGGAAGATGTCAGGGAAGGGCAAGTGTGTGGGAGATCTTGCCTGTGTTATTTATCAGATTTACGACCGCTAGTAGCACTTATCAAAAGTGACGTTTATTGGGTGTGAAACACTGCGGCTCCTGC	200	279
A00202:1331:HH2V7DSX7:1:1101:10502:1861	CATATCGCTTGGGGT	ACTGGCCGCTTGACGAGCTGCCAAGTAACACATCATGTTTCCACAGAGCTCCAGAGGCATCAGCCTAAACAAGAGGCTCCCGAGAAGGTGCACTCATACAGTGTGGTGGGGGTACCCGTGCTTGGGTGCAGGACAGGCGGGGGCACCCGCCTGGGCAGCCTCCAGATGCTGCTGAGGTTTGCCATCACTGCGGCTCCTGC	200	279
A00202:1331:HH2V7DSX7:1:1101:11424:1861	AACTTACGGAAAGGC	ACTGGCCGCTTGACGTATGCCAGCAGCATACTGTTGATTACTATGGCTTTGTAATAAATTTTGAAATCAGGAGTCTGAGACCTCCAACTTTGTTCTTCACCTTCTCTCCCTTTTTTTGTATTCATCATATAATAATCAGCAATAGCCATTTAATCAGAGTTCACTAATTAAATCTTACTCTGTCTCACTGCGGCTCCTGC	200	279
A00202:1331:HH2V7DSX7:1:1101:12328:1861	TGAGATTGTCGATCG	ACTGGCCGCTTGACGTCAACTTAAGATGGATTAAAGACTTACATTGAAGACAAAACCATAAAAAATATTGAATAAAACCTAGGAAAAACACATTTGGGCAATTGTCTAAGCAAAGAATTTATGATTAAGACCCCGAAAGCAAATGCAGCAAAAACAAAAATAAATGGGACCCAATTAAACTAAAACACTGCGGCTCCTGC	200	279
A00202:1331:HH2V7DSX7:1:1101:13774:1861	CCGCTGCGCAGCATA	ACTGGCCGCTTGACGGGCTAATGAGAGAAGTGATATGTGTACTAGAGCCTCAGAGGAGAGAAAAAGATTATAAAGTTGACCTGTTGGAACACTGGCATAGTCAAATAGTAATTTGTAAAATACTTGTGACATGATTTGCATTTTATTAGTGGGAAAGGGGCATGAAATAATCTTTGGTTTATGCCCACTGCGGCTCCTGC	200	279
A00202:1331:HH2V7DSX7:1:1101:14172:1861	GCATGGCTCGGAGAG	ACTGGCCGCTTGACGTTTTGCAAATGTTGCGTGGGACTCAAAATGAAATGGTGACCCCAAGAAACCAAAGAAAGGGCGTTGGTGGTTGTGGGGAGACACGGGAGAGCTGCAAAACGTGCCCCTTGCCAGGCGCTGCTGGGCTTCCCACAAAGCCAGTGAGGTTCATCTGTCCCCAGGAAGTCATCCACTGCGGCTCCTGC	200	279
A00202:1331:HH2V7DSX7:1:1101:15600:1861	TGAAACATCCTCCCA	ACTGGCCGCTTGACGTGTAGGCCTTTGGTTCCTCTTCCTTCCCCATACTAGAAAGTCAGTAAAAGGAGAGGAATTATTTTGATGTAACTCTCAAACTAACCTCTTCAAGAGCTAAGCAATGCATACATGTTATTTACATCAACCCCAAGGAACCAACACAGTGCTAAGAGTAAAAGGGGCAGAACCACTGCGGCTCCTGC	200	279
A00202:1331:HH2V7DSX7:1:1101:16450:1861	CGTGGGCGATCTATA	ACTGGCCGCTTGACGGTAAATGTCACACATTAATTTTCCTTTTCCTTAAAAGAGGGGGAAAATGTTTGGCAGCGTCCGGATCCTTCAAAAGCCTTATTACCCATCTTTCCAAATGTTTAGGTGTAAAAAACATTCAGATACAGTTGCGATTTCGTTCCTAGATACAAAGTAGTTTTTCAGTTCCACACTGCGGCTCCTGC	200	279
A00202:1331:HH2V7DSX7:1:1101:17535:1861	GAACAGAATTTACAC	ACTGGCCGCTTGACGGATACTGAGAGGTGACAACGTGCTAGCAGTCCTCACTCGCTCTTGGCACCTCCTCAGGCCATGGCGTCCACGCTGGCTGCGCTTGAGGAGCCCTTCAGCCCACCGCTGCACTGTGGGAGCCCCTCTCTGGGCTGGCGGAGGCCAGAGCCAACTCCTTCTGCTTGCAGGGACACTGCGGCTCCTGC	200	279
A00202:1331:HH2V7DSX7:1:1101:18096:1861	AGTCACTCGGGGCAC	ACTGGCCGCTTGACGAAGAATGCTTTCCTTTGGTCTAAAACATCTCTAAGCCCAGAGAGCTAAGTCTACTCATGCCAAATATGGACCATATAAGCTTCTGAAAGTGGAGGCGACCTGATAAAGTGCACTTTTTTCCCATTTACCCTCAGCATGAGGTCCTTTCTCTCATGAAATAAGCACCAAACCACTGCGGCTCCTGC	200	279
A00202:1331:HH2V7DSX7:1:1101:20754:1861	TTCCGACGGAGCCTA	ACTGGCCGCTTGACGCACCCACCCTGGTCGCTGTTTGTGCCCAAGTCGTGGTGGTGGGGGGTGGTGGTCAAGGCAAGCGGACCCCTCCCCGCCATCAGCCACCGTGTCCTTGCTGTGCAGTGCCCATTCCATGGGAAGATTGTTCCACGGGACGACGAAGGACGGCCGCTCGACCCGGAAGACAGCACTGCGGCTCCTGC	200	279
A00202:1331:HH2V7DSX7:1:1101:21314:1861	GTACAGGGGCCCCGC	ACTGGCCGCTTGACGTCTCCTGACCTCGTGATCCGCCCGCCTCGGCCTTCCAAAGTGCTGAGATTACAGGCATGAGCCACTGCGCCTGGCCTCAGTTGTGCTATTTTCTAGATATTTTGCAGGTGTGGTTTTGAATTCCACTTAGATTCAAAACTTTTTTAGTAGAGAGTGTTAGGTTTTCCAGCCACTGCGGCTCCTGC	200	279
A00202:1331:HH2V7DSX7:1:1101:24912:1861	CGCAAATAGAGAGCG	ACTGGCCGCTTGACGGCTTGGGTAATTTATGATGAAGAGGACAGGAGGAATCATGGTTTGGTTATAAATTAGGAGGCTTCCTGGAAGTTACACAAGATGAAGAATATTTGGAGCCAGAAGACAGGATCTTGTTTGGCTTGAGTGTGCACCTCATTGGGGCTGTTAAGCTTCATTAGATGGAGGTGCACTGCGGCTCCTGC	200	279
A00202:1331:HH2V7DSX7:1:1101:26087:1861	TACCCCGGGTAACTA	ACTGGCCGCTTGACGAGACAGGGGATGGGGTGGCACTCATCAGCCGGGCACCTGAGGCTCAAATTATGTCCCACTTTGTCTCCCATGCCTGGTCCCTCCAGGAGACAGAACCAGGCAGCCAACCAGGGAGGGCTGTGGGGAAGCGGGACTTGGGGCCATCCCTGTCCTTGGAGGAGGAGGGAGAGCACTGCGGCTCCTGC	200	278
[truncated: 516,495+ more rows]
