# Supplementary material for: Mapping the gene regulatory landscape of archaic hominin introgression in modern Papuans
Source: PLoS Genet. 2026 Mar 24;22(3):e1012067. doi: 10.1371/journal.pgen.1012067 (PMC13012733; doi:10.1371/journal.pgen.1012067)
Supplement: S9 File — (ZIP) [file pgen.1012067.s034.zip]

Archive with 2 entries (2 files):
- MPRAnorm1.tsv
- __MACOSX/._MPRAnorm1.tsv
